# Supplementary material for: Developing an advanced diagnostic model for hepatocellular carcinoma through multi-omics integration leveraging diverse cell-death patterns
Source: Front Immunol. 2024 Jul 9;15:1410603. doi: 10.3389/fimmu.2024.1410603 (PMC11263010; doi:10.3389/fimmu.2024.1410603)
Supplement: Supplementary file 10 [file Table_1.xlsx]

## Sheet: Sheet1
Clinical data of 8 samples for experimental validation
Patient ID	Group	Age	Gender
91450694	HCC	49	female
00885700	HCC	59	male
00883490	HCC	63	male
00887102	HCC	57	male
TJ02638964	Normal	67	female
TJ02638908	Normal	60	female
TJ02249114	Normal	57	male
TJ02249820	Normal	47	male
