# Supplementary material for: Developing an advanced diagnostic model for hepatocellular carcinoma through multi-omics integration leveraging diverse cell-death patterns
Source: Front Immunol. 2024 Jul 9;15:1410603. doi: 10.3389/fimmu.2024.1410603 (PMC11263010; doi:10.3389/fimmu.2024.1410603)
Supplement: Supplementary file 11 [file Table_2.xlsx]

## Sheet: Hepatocyte
The specific information of DEGs between varying major cell types and blood-derived exosomes derived from HCC and control cases.
gene	pvalue	padj	logFC	pct1	pct2	condition
APOE	0	0	1.29406	0.944	0.82	up
CTTN	0	0	1.14716	0.587	0.144	up
RARRES2	0	0	0.988856	0.952	0.66	up
CYP2D6	0	0	0.979211	0.57	0.302	up
GPC3	0	0	0.92951	0.56	0.133	up
TMEM176B	0	0	0.903137	0.86	0.563	up
IGHG4	5.40061e-72	1.37802e-67	0.902087	0.247	0.167	up
NUPR1	0	0	0.879275	0.913	0.611	up
VTN	0	0	0.871907	0.891	0.662	up
EPHX1	0	0	0.858698	0.858	0.522	up
TMEM176A	0	0	0.815124	0.846	0.542	up
AHSG	1.14229e-226	2.91466e-222	0.799197	0.72	0.511	up
PPIB	0	0	0.74656	0.938	0.613	up
NEAT1	0	0	0.74055	0.859	0.586	up
APOA2	5.85565e-211	1.49413e-206	0.739967	0.962	0.858	up
KHK	0	0	0.722086	0.71	0.301	up
INSIG1	0	0	0.704743	0.688	0.378	up
TFPI	0	0	0.687618	0.699	0.347	up
HMGCS1	0	0	0.673353	0.61	0.182	up
COX7A1	4.87188e-124	1.24311e-119	0.666125	0.189	0.077	up
CP	0	0	0.648208	0.651	0.328	up
IGFBP2	1.21012e-208	3.08775e-204	0.645679	0.54	0.331	up
HIST1H4C	0	0	0.635754	0.616	0.264	up
APOM	0	0	0.62669	0.667	0.4	up
ACOX2	0	0	0.612266	0.483	0.143	up
EBP	0	0	0.603823	0.791	0.387	up
ASGR1	0	0	0.597977	0.835	0.437	up
SEPP1	0	0	0.592545	0.967	0.8	up
GC	0	0	0.590974	0.849	0.599	up
CCL16	0	0	0.583202	0.559	0.202	up
ANGPTL8	4.3777e-252	1.11701e-247	0.576767	0.266	0.088	up
TF	0	0	0.568509	0.949	0.659	up
MPC2	0	0	0.563263	0.963	0.704	up
FXYD1	2.80063e-307	7.14608e-303	0.559727	0.551	0.311	up
SCD	0	0	0.558811	0.658	0.327	up
NGFRAP1	0	0	0.558239	0.722	0.364	up
CYP17A1	3.47305e-308	8.86182e-304	0.557611	0.334	0.118	up
PDIA4	0	0	0.555411	0.758	0.347	up
SQLE	0	0	0.552976	0.586	0.154	up
CALD1	0	0	0.55121	0.874	0.424	up
DBI	0	0	0.547875	0.961	0.753	up
MT-CO1	1.77785e-268	4.53637e-264	0.535226	0.996	0.972	up
SERPIND1	0	0	0.534955	0.703	0.33	up
AGT	0	0	0.534827	0.911	0.64	up
SCCPDH	0	0	0.530692	0.731	0.314	up
PDIA6	0	0	0.528428	0.884	0.495	up
GPX3	0	0	0.523965	0.756	0.396	up
P4HB	0	0	0.522155	0.933	0.579	up
SERPINA1	0	0	0.515408	0.997	0.883	up
AKR1B10	0	4.22502e-305	0.514284	0.554	0.305	up
RAMP1	0	0	0.508662	0.688	0.294	up
RRBP1	0	0	0.503531	0.733	0.276	up
NDRG1	0	0	0.50331	0.53	0.2	up
C2	0	0	0.498944	0.797	0.339	up
IFI27	0	0	0.497526	0.61	0.345	up
SDF2L1	0	0	0.497437	0.76	0.342	up
HRG	0	0	0.49459	0.608	0.322	up
SCARB1	0	0	0.49084	0.59	0.161	up
TPM1	0	0	0.486926	0.787	0.288	up
S100A16	0	0	0.486607	0.782	0.335	up
PGRMC1	0	0	0.485289	0.751	0.355	up
PDK4	0	0	0.484538	0.558	0.216	up
KNG1	0	0	0.484508	0.731	0.481	up
CANX	0	0	0.482897	0.848	0.434	up
CES2	0	0	0.476612	0.693	0.273	up
SERPINF1	0	0	0.470347	0.814	0.412	up
HSPA5	0	0	0.469429	0.792	0.504	up
ITIH2	0	0	0.465765	0.719	0.361	up
EFNA1	0	0	0.465204	0.673	0.253	up
SLC25A5	0	0	0.460014	0.945	0.654	up
LGALS4	0	0	0.459078	0.779	0.482	up
FGGY	0	0	0.458494	0.627	0.247	up
AMBP	0	0	0.458465	0.991	0.81	up
TM7SF2	0	0	0.454049	0.586	0.224	up
UGDH	0	0	0.452922	0.736	0.321	up
GUSB	0	0	0.446245	0.64	0.187	up
NDUFA4L2	1.50161e-248	3.83151e-244	0.444976	0.219	0.065	up
CKB	0	0	0.442188	0.439	0.126	up
CERS2	0	0	0.434578	0.716	0.259	up
APOB	0	0	0.434479	0.781	0.434	up
ALB	4.0614e-155	1.03631e-150	0.432641	0.933	0.884	up
AKR1C3	0	0	0.43073	0.862	0.511	up
HSP90B1	0	0	0.429727	0.897	0.577	up
DNPH1	0	0	0.424083	0.811	0.434	up
F10	0	0	0.422718	0.656	0.268	up
CHPT1	0	0	0.421012	0.683	0.308	up
HSD17B6	0	0	0.420787	0.666	0.332	up
PEG10	0	0	0.418173	0.304	0.052	up
DIO1	0	0	0.417863	0.468	0.179	up
MT-ND1	1.74145e-210	4.44349e-206	0.415714	0.967	0.889	up
SERPINA7	1.31984e-212	3.3677e-208	0.414964	0.325	0.147	up
PXMP2	0	0	0.413707	0.718	0.363	up
COX6A1	0	0	0.412963	0.977	0.776	up
CFHR1	0	0	0.411973	0.692	0.444	up
MTDH	0	0	0.411756	0.835	0.456	up
GLB1	0	0	0.410962	0.409	0.122	up
FMO5	0	0	0.408765	0.651	0.295	up
CHCHD10	0	0	0.408488	0.862	0.613	up
F12	0	0	0.407891	0.58	0.281	up
SAT2	0	0	0.406942	0.814	0.35	up
TMEM123	0	0	0.402612	0.681	0.357	up
PHYH	0	0	0.401349	0.818	0.386	up
RHEB	0	0	0.401078	0.808	0.396	up
MT-CO2	1.4454e-155	3.68809e-151	0.399965	0.993	0.967	up
CLU	0	0	0.39957	0.949	0.702	up
DHCR24	0	0	0.399414	0.689	0.269	up
PDIA3	0	0	0.390844	0.795	0.456	up
IGFBP3	0	0	0.388633	0.272	0.084	up
CYP3A5	0	0	0.387245	0.684	0.313	up
SLC22A18	0	0	0.386479	0.579	0.226	up
SPINK1	0	0	0.386225	0.557	0.221	up
CADM1	0	0	0.38459	0.466	0.138	up
FADS1	0	0	0.383848	0.403	0.075	up
LYZ	7.94583e-121	2.02746e-116	0.38117	0.456	0.327	up
DDIT3	0	0	0.378193	0.582	0.195	up
F2	0	0	0.378121	0.77	0.415	up
PPP1R1A	0	0	0.374113	0.347	0.109	up
SERPINA6	0	0	0.373725	0.701	0.341	up
HEBP2	0	0	0.371508	0.71	0.302	up
RBP4	0	0	0.371506	0.867	0.641	up
PLOD2	0	0	0.366133	0.458	0.121	up
PDZK1IP1	0	0	0.363875	0.335	0.091	up
RBCK1	0	0	0.363078	0.698	0.282	up
DUSP23	0	0	0.362149	0.773	0.396	up
TMBIM4	0	0	0.362039	0.747	0.353	up
AGXT	0	0	0.360191	0.743	0.426	up
TNFSF10	0	0	0.358023	0.527	0.192	up
NDUFS2	0	0	0.357894	0.808	0.381	up
KRTCAP2	0	0	0.355729	0.908	0.534	up
TMEM97	0	0	0.355255	0.651	0.233	up
TMCO1	0	0	0.354542	0.824	0.434	up
MDK	0	0	0.353734	0.78	0.419	up
CAV2	0	0	0.353159	0.498	0.129	up
CISD3	0	0	0.352776	0.865	0.47	up
FGF19	7.16735e-242	1.82882e-237	0.352119	0.102	0.004	up
TMED2	0	0	0.351874	0.875	0.507	up
NENF	0	0	0.350925	0.8	0.417	up
COX6B1	0	0	0.350179	0.988	0.856	up
VIMP	0	0	0.349983	0.746	0.321	up
CFH	0	0	0.349125	0.723	0.413	up
SELM	0	0	0.348769	0.715	0.316	up
HACD3	0	0	0.348572	0.659	0.228	up
GPRC5C	0	0	0.347414	0.658	0.208	up
NQO1	0	0	0.345685	0.339	0.127	up
LMAN2	0	0	0.344591	0.87	0.474	up
TOR1AIP2	0	0	0.343714	0.656	0.225	up
ATP1B1	0	0	0.343257	0.735	0.34	up
GALK1	0	0	0.342985	0.776	0.353	up
JTB	0	0	0.341793	0.881	0.529	up
NUCKS1	0	0	0.338227	0.859	0.488	up
CEBPD	0	0	0.3378	0.74	0.396	up
HAGH	0	0	0.337709	0.708	0.363	up
FAM213A	0	0	0.336207	0.796	0.337	up
HES1	0	0	0.335288	0.551	0.239	up
BRI3	0	0	0.335279	0.73	0.354	up
SLC22A7	5.82525e-294	1.48637e-289	0.334999	0.364	0.154	up
CXCL10	4.48792e-202	1.14514e-197	0.334382	0.186	0.058	up
MANF	0	0	0.333412	0.738	0.327	up
F5	0	0	0.332566	0.542	0.176	up
RPN2	0	0	0.332315	0.796	0.398	up
HPN	0	0	0.332216	0.662	0.283	up
NAT8	0	0	0.331949	0.296	0.079	up
GSTK1	0	0	0.331417	0.865	0.532	up
PRAP1	0	0	0.329759	0.911	0.611	up
ARL6IP4	0	0	0.329047	0.901	0.563	up
SPTBN1	0	0	0.328894	0.612	0.203	up
HMGCS2	0	0	0.326411	0.746	0.356	up
SLC38A3	0	0	0.325803	0.497	0.154	up
TFR2	0	0	0.325351	0.624	0.241	up
SDHC	0	0	0.324985	0.861	0.463	up
COPRS	0	0	0.323484	0.704	0.282	up
FAM3C	0	0	0.323138	0.512	0.141	up
AMN	0	0	0.322616	0.412	0.112	up
NDUFC2	0	0	0.319815	0.938	0.68	up
DNAJB11	0	0	0.31938	0.706	0.305	up
SOX4	0	0	0.318308	0.489	0.194	up
TMEM14A	0	0	0.318215	0.812	0.396	up
CNPY2	0	0	0.317918	0.845	0.42	up
FGL1	0	0	0.315945	0.79	0.494	up
SEC11C	0	0	0.314213	0.823	0.413	up
FN1	0	0	0.311845	0.816	0.452	up
IDH1	0	0	0.310812	0.727	0.361	up
CMTM8	0	0	0.310667	0.612	0.203	up
H1F0	0	0	0.310457	0.599	0.22	up
POLR2I	0	0	0.309912	0.869	0.472	up
SUCLG1	0	0	0.305739	0.77	0.349	up
FDPS	0	0	0.305699	0.849	0.434	up
CYC1	0	0	0.30553	0.856	0.519	up
UQCRFS1	0	0	0.305513	0.798	0.444	up
ATOX1	0	0	0.304755	0.941	0.627	up
ENAH	0	0	0.304646	0.451	0.094	up
SLC50A1	0	0	0.304299	0.645	0.203	up
C14orf1	0	0	0.303968	0.653	0.23	up
TMEM147	0	0	0.302737	0.833	0.422	up
CD63	0	0	0.302496	0.979	0.775	up
KRT10	0	0	0.302238	0.692	0.361	up
LINC01485	0	0	0.302041	0.498	0.219	up
C1orf43	0	0	0.299355	0.816	0.391	up
ERGIC3	0	0	0.299268	0.856	0.453	up
NDUFV3	0	0	0.299124	0.77	0.349	up
LSR	0	0	0.297957	0.594	0.198	up
DHCR7	0	0	0.297596	0.49	0.137	up
IL6R	0	0	0.296375	0.468	0.107	up
TFF2	2.11903e-208	5.40691e-204	0.296107	0.287	0.125	up
HMGN1	0	0	0.295709	0.845	0.51	up
AKAP12	1.7228e-126	4.39589e-122	0.29488	0.195	0.089	up
JUN	0	0	0.292818	0.786	0.471	up
LAPTM4B	0	0	0.29132	0.563	0.196	up
ASL	0	0	0.287999	0.69	0.283	up
DHRS7	0	0	0.286546	0.732	0.308	up
IGFBP1	1.56844e-229	4.00203e-225	0.285998	0.603	0.398	up
ERBB3	0	0	0.285826	0.486	0.125	up
KTN1	0	0	0.285104	0.81	0.415	up
NDUFB9	0	0	0.283257	0.934	0.676	up
VCX	7.91709e-179	2.02013e-174	0.282894	0.108	0.021	up
PPP1R16A	0	0	0.281555	0.759	0.363	up
SERINC2	0	0	0.281237	0.646	0.269	up
ROMO1	0	0	0.281177	0.934	0.641	up
TRIB3	0	0	0.280333	0.369	0.082	up
SRSF9	0	0	0.279612	0.736	0.323	up
A1BG	0	0	0.279579	0.659	0.398	up
GJB1	0	0	0.279232	0.65	0.311	up
TMBIM6	0	0	0.277778	0.948	0.686	up
CUTA	0	0	0.277505	0.941	0.628	up
SDC2	0	0	0.276729	0.792	0.448	up
OS9	0	0	0.27504	0.709	0.286	up
ASPH	0	0	0.274368	0.634	0.232	up
TSTD1	0	0	0.273761	0.777	0.364	up
NQO2	0	0	0.273296	0.605	0.254	up
SERF2	0	0	0.273077	0.998	0.947	up
SSR1	0	0	0.272366	0.731	0.31	up
PPIC	0	0	0.272206	0.68	0.247	up
MAGEA3	0	0	0.271822	0.362	0.055	up
LRPAP1	0	0	0.270376	0.765	0.341	up
CKS1B	0	0	0.270072	0.729	0.332	up
ALDOC	0	0	0.269647	0.518	0.144	up
RP11-81H14.2	1.45796e-281	3.72014e-277	0.269528	0.244	0.067	up
CYP7A1	0	0	0.269323	0.172	0.022	up
HSPA1B	0	0	0.268572	0.692	0.363	up
HINT2	0	0	0.268085	0.768	0.433	up
MLXIPL	0	0	0.266775	0.515	0.173	up
SLC39A1	0	0	0.266193	0.637	0.203	up
TMEM9	0	0	0.266015	0.551	0.146	up
ADIRF	5.69245e-20	1.45249e-15	0.265007	0.336	0.283	up
C12orf75	0	0	0.263751	0.477	0.138	up
PRKAB2	0	0	0.262842	0.452	0.096	up
RPN1	0	0	0.261405	0.685	0.283	up
SERPINC1	8.55123e-171	2.18193e-166	0.260702	0.657	0.477	up
KDELR2	0	0	0.260702	0.844	0.468	up
CXADR	0	0	0.259925	0.615	0.22	up
APOA4	3.08617e-161	7.87466e-157	0.259918	0.104	0.018	up
BCAM	0	0	0.259742	0.406	0.101	up
VEGFA	0	0	0.25958	0.419	0.131	up
ZFP36L1	0	0	0.259403	0.735	0.351	up
RNF181	0	0	0.259233	0.867	0.464	up
MLEC	0	0	0.258638	0.673	0.243	up
PFDN2	0	0	0.258176	0.826	0.435	up
CXXC5	0	0	0.257021	0.519	0.137	up
APOC3	8.20078e-229	2.09251e-224	0.256744	0.822	0.63	up
GRINA	0	0	0.25645	0.755	0.361	up
BNIP3	0	0	0.256372	0.875	0.55	up
DSP	0	0	0.255979	0.528	0.154	up
FAM96A	0	0	0.25444	0.775	0.36	up
CYP2A7	2.17058e-78	5.53844e-74	0.253933	0.282	0.178	up
TMEM37	0	0	0.253855	0.533	0.204	up
FADS2	0	0	0.253083	0.355	0.047	up
ZKSCAN1	0	0	0.252619	0.55	0.169	up
CTSF	0	0	0.252446	0.548	0.186	up
RDH11	0	0	0.252018	0.517	0.134	up
HSPA6	1.1941e-187	3.04687e-183	0.251916	0.295	0.139	up
GRN	0	0	0.251251	0.82	0.398	up
SOCS3	2.79202e-206	7.12412e-202	-0.250709	0.107	0.1	down
RPS28	2.82038e-195	7.19649e-191	-0.251477	0.997	0.978	down
CXCL1	6.77432e-129	1.72854e-124	-0.251915	0.128	0.063	down
BCAS2	0	0	-0.252103	0.497	0.257	down
RPS12	1.04778e-115	2.6735e-111	-0.252157	0.998	0.984	down
RPL32	1.07633e-146	2.74636e-142	-0.254039	0.997	0.979	down
RPL30	5.19445e-103	1.32542e-98	-0.254347	0.995	0.974	down
PET100	0	0	-0.254703	0.781	0.496	down
CFHR2	0	0	-0.254858	0.442	0.294	down
RPS15	1.18347e-180	3.01974e-176	-0.255238	0.995	0.969	down
CCNI	0	0	-0.255335	0.638	0.37	down
SNRPN	0	0	-0.255805	0.48	0.291	down
IFNGR1	0	0	-0.256466	0.392	0.228	down
EEF1B2	0	0	-0.256645	0.92	0.751	down
GABARAPL1	0	0	-0.25687	0.28	0.176	down
CD83	7.18885e-243	1.83431e-238	-0.258509	0.111	0.092	down
ACAT1	0	0	-0.258952	0.704	0.413	down
NME1	0	0	-0.259121	0.81	0.434	down
RPS27A	1.74368e-124	4.44917e-120	-0.259163	0.998	0.976	down
LEAP2	0	0	-0.259736	0.605	0.395	down
BIRC3	7.41387e-297	1.89172e-292	-0.260756	0.331	0.203	down
CASP4	0	0	-0.260769	0.307	0.183	down
C3	0	0	-0.2619	0.789	0.406	down
CFLAR	0	0	-0.262103	0.412	0.213	down
SRSF5	0	0	-0.262769	0.731	0.404	down
CHMP1B	0	0	-0.263348	0.427	0.228	down
EIF1	2.02743e-284	5.1732e-280	-0.263428	0.996	0.931	down
MCL1	0	0	-0.265392	0.674	0.365	down
SNHG9	0	0	-0.265496	0.453	0.308	down
HSP90AA1	0	0	-0.265697	0.947	0.816	down
SERPINA3	3.40323e-272	8.68368e-268	-0.266096	0.177	0.148	down
ADH1C	3.56183e-50	9.08837e-46	-0.266147	0.349	0.369	down
CTSS	0	0	-0.266377	0.433	0.219	down
MSN	0	0	-0.267819	0.286	0.158	down
UBA52	7.41294e-257	1.89148e-252	-0.267899	0.99	0.939	down
TERF2IP	0	0	-0.267909	0.361	0.206	down
RPL10A	7.63406e-242	1.94791e-237	-0.268285	0.982	0.929	down
TBCA	0	0	-0.268906	0.911	0.677	down
TNFAIP8	1.10394e-287	2.81681e-283	-0.269333	0.104	0.089	down
MT-ATP8	0	0	-0.270176	0.316	0.204	down
AKR1C2	0	0	-0.27027	0.648	0.373	down
AFM	0	0	-0.271306	0.243	0.161	down
ZFAS1	0	0	-0.272857	0.695	0.485	down
ZC3HAV1	0	0	-0.273089	0.241	0.124	down
PTMA	5.39015e-261	1.37535e-256	-0.27339	0.99	0.923	down
SULT1A1	0	0	-0.275139	0.416	0.305	down
CLK1	0	0	-0.275462	0.412	0.216	down
FNBP1	0	0	-0.275509	0.255	0.129	down
SYNE2	0	0	-0.275806	0.233	0.111	down
IL1B	3.98164e-176	1.01596e-171	-0.27582	0.126	0.091	down
RSL1D1	0	0	-0.275934	0.586	0.353	down
RPL27	6.58612e-296	1.68051e-291	-0.275955	0.99	0.914	down
PDCD4	0	0	-0.277416	0.358	0.196	down
ZFAND5	0	0	-0.278074	0.647	0.419	down
RPS2	1.03615e-241	2.64383e-237	-0.278333	0.972	0.909	down
TALDO1	0	0	-0.278354	0.801	0.502	down
LIMD2	0	1.61852e-306	-0.278755	0.127	0.095	down
EEF2	0	0	-0.279886	0.897	0.712	down
RPL27A	3.57727e-157	9.12776e-153	-0.280547	0.99	0.96	down
HPD	1.68876e-42	4.30904e-38	-0.280866	0.364	0.446	down
DUSP1	0	0	-0.282122	0.709	0.503	down
STK17A	0	0	-0.282421	0.25	0.121	down
PLAUR	3.20165e-276	8.16934e-272	-0.282435	0.135	0.1	down
PIGR	5.2593e-154	1.34196e-149	-0.283653	0.132	0.118	down
RPL23A	3.08645e-242	7.87538e-238	-0.283844	0.994	0.939	down
LCN2	3.97413e-126	1.01404e-121	-0.285041	0.12	0.066	down
LIPA	0	0	-0.286155	0.448	0.237	down
RPL24	1.56792e-285	4.00071e-281	-0.286343	0.984	0.924	down
ALDH1L1	0	1.51591e-307	-0.286535	0.408	0.3	down
DDIT4	0	0	-0.286792	0.507	0.309	down
GPX1	0	0	-0.287775	0.917	0.731	down
PIK3IP1	0	0	-0.288753	0.108	0.086	down
LECT2	0	0	-0.288893	0.24	0.208	down
SKAP1	2.00787e-265	5.12327e-261	-0.290504	0.115	0.148	down
RPL3	2.18338e-150	5.5711e-146	-0.293393	0.997	0.976	down
CCND3	0	0	-0.29585	0.169	0.11	down
CD163	4.28185e-295	1.09256e-290	-0.296451	0.13	0.134	down
H3F3B	0	0	-0.296887	0.978	0.866	down
ACTG1	0	0	-0.297042	0.904	0.717	down
CYP2C9	2.96065e-160	7.55439e-156	-0.29826	0.351	0.306	down
RPS13	4.22204e-194	1.0773e-189	-0.299389	0.983	0.956	down
HN1	0	0	-0.299507	0.659	0.453	down
GADD45B	0	0	-0.301224	0.513	0.324	down
CTD-3252C9.4	0	0	-0.301261	0.145	0.094	down
SDCBP	0	0	-0.30269	0.76	0.475	down
CMC1	0	0	-0.303576	0.639	0.331	down
DCXR	0	0	-0.304111	0.868	0.62	down
NCL	0	0	-0.304557	0.779	0.528	down
RPS24	0	0	-0.305149	0.993	0.951	down
A2M	0	0	-0.305295	0.496	0.275	down
TXN	0	0	-0.305552	0.976	0.799	down
RPL35A	2.91369e-172	7.43458e-168	-0.305983	0.995	0.969	down
RPL14	3.1765e-251	8.10516e-247	-0.307295	0.984	0.931	down
CHI3L1	3.1292e-54	7.98447e-50	-0.307912	0.105	0.157	down
FGA	0	0	-0.308225	0.797	0.54	down
IRF1	0	0	-0.308436	0.323	0.162	down
HCLS1	6.0053e-276	1.53231e-271	-0.308738	0.074	0.103	down
RARRES3	0	0	-0.310508	0.523	0.35	down
HNRNPA1	0	0	-0.310526	0.9	0.697	down
BHMT	0	0	-0.312434	0.488	0.333	down
CD7	1.28361e-282	3.27525e-278	-0.31344	0.217	0.141	down
DDX24	0	0	-0.313967	0.584	0.301	down
DNAJA1	0	0	-0.314276	0.759	0.559	down
RPL22	0	0	-0.314484	0.979	0.885	down
VPS37B	0	0	-0.315156	0.112	0.103	down
UBE2D3	0	0	-0.31705	0.787	0.531	down
RPL36AL	0	0	-0.317807	0.955	0.808	down
PPP1R2	0	0	-0.31804	0.443	0.228	down
RPL9	3.41116e-239	8.70392e-235	-0.319165	0.989	0.946	down
ANXA4	0	0	-0.319296	0.692	0.337	down
SH3BGRL	0	0	-0.320325	0.336	0.197	down
HSPA8	0	0	-0.320471	0.9	0.7	down
ALDH3A1	8.99421e-62	2.29496e-57	-0.32069	0.114	0.156	down
RPL11	2.15531e-227	5.49948e-223	-0.320924	0.998	0.977	down
CD14	0	0	-0.322906	0.377	0.265	down
HPR	4.26325e-142	1.08781e-137	-0.324584	0.28	0.28	down
RPL12	1.52712e-259	3.89661e-255	-0.325315	0.987	0.954	down
APOA1	1.85985e-203	4.74559e-199	-0.325559	0.92	0.817	down
ARL6IP5	0	0	-0.327335	0.473	0.251	down
FCGR3A	0	0	-0.327614	0.102	0.09	down
CIRBP	0	0	-0.328191	0.726	0.453	down
HLA-DMA	0	0	-0.328735	0.349	0.24	down
GSN	0	0	-0.331562	0.269	0.218	down
APRT	0	0	-0.334607	0.778	0.565	down
CCL3L3	6.29518e-246	1.60628e-241	-0.335012	0.232	0.128	down
ADGRE5	0	0	-0.335543	0.149	0.116	down
CYP2C8	0	0	-0.336428	0.327	0.184	down
IFI16	0	0	-0.337338	0.172	0.129	down
GABARAP	0	0	-0.338344	0.522	0.361	down
RPLP2	1.08327e-153	2.76407e-149	-0.339534	0.996	0.975	down
DEFB1	0	0	-0.339834	0.457	0.252	down
HBA2	0	0	-0.340596	0.25	0.138	down
CNOT6L	0	0	-0.342442	0.194	0.126	down
ALDH1A1	0	0	-0.342488	0.775	0.632	down
RPS4Y1	6.18349e-214	1.57778e-209	-0.342684	0.618	0.562	down
NPM1	0	0	-0.342998	0.936	0.713	down
SNHG8	0	0	-0.345076	0.682	0.503	down
ATP1B3	0	0	-0.347242	0.448	0.27	down
AKR1C1	0	0	-0.350701	0.787	0.531	down
CARD16	0	0	-0.351754	0.206	0.148	down
SEPW1	0	0	-0.353674	0.442	0.307	down
RPS23	1.04357e-273	2.66277e-269	-0.354817	0.995	0.958	down
RPL38	3.76818e-253	9.61489e-249	-0.355111	0.991	0.951	down
CTSC	0	0	-0.356306	0.436	0.26	down
CRIP1	1.52919e-170	3.90189e-166	-0.356818	0.226	0.158	down
TUBA4A	0	0	-0.357314	0.455	0.221	down
MYADM	0	0	-0.357998	0.218	0.133	down
LST1	3.06085e-284	7.81007e-280	-0.358302	0.118	0.119	down
WIPF1	0	0	-0.358371	0.111	0.109	down
CHGA	9.46743e-15	2.41571e-10	-0.359036	0.11	0.139	down
RP11-138A9.1	0	0	-0.360266	0.218	0.123	down
LGMN	0	0	-0.361041	0.409	0.17	down
CDC42SE2	0	0	-0.362614	0.337	0.185	down
IGHM	1.28753e-257	3.28525e-253	-0.362893	0.124	0.128	down
MT-ND4L	0	0	-0.363365	0.772	0.502	down
CCNH	0	0	-0.36345	0.279	0.175	down
TAT	0	0	-0.364649	0.416	0.301	down
RPL39	5.30363e-202	1.35328e-197	-0.364871	0.995	0.975	down
EIF3E	0	0	-0.369792	0.888	0.669	down
FGB	0	0	-0.372702	0.818	0.596	down
GPNMB	0	0	-0.373122	0.231	0.11	down
RPL28	4.10003e-212	1.04616e-207	-0.377317	0.995	0.965	down
RBP1	2.95425e-308	7.53807e-304	-0.377548	0.271	0.191	down
RPL7	1.07387e-168	2.74008e-164	-0.377597	0.993	0.971	down
ORM2	0	0	-0.379003	0.797	0.497	down
TUBA1A	2.04186e-232	5.21001e-228	-0.379129	0.131	0.127	down
PNRC1	0	0	-0.379971	0.622	0.393	down
ABRACL	0	0	-0.3814	0.4	0.284	down
GLTSCR2	0	0	-0.383969	0.691	0.464	down
GGH	0	0	-0.384793	0.79	0.446	down
LINC00844	2.40507e-160	6.13678e-156	-0.385719	0.234	0.196	down
RPS15A	0	0	-0.387327	0.992	0.958	down
RPL13A	1.85488e-220	4.73292e-216	-0.387353	0.998	0.983	down
KRT19	6.45723e-189	1.64763e-184	-0.38804	0.12	0.081	down
ORM1	0	0	-0.388547	0.839	0.606	down
GPX2	7.15784e-237	1.8264e-232	-0.389045	0.477	0.403	down
CLEC2B	0	0	-0.389724	0.191	0.135	down
UCP2	0	0	-0.390723	0.125	0.114	down
RP11-138A9.2	0	0	-0.391226	0.169	0.116	down
STK4	0	0	-0.392614	0.313	0.16	down
IFITM1	1.92125e-179	4.90226e-175	-0.395243	0.09	0.116	down
CTSB	0	0	-0.397881	0.766	0.436	down
UQCRB	0	2.92639e-305	-0.39918	0.963	0.906	down
CALM1	0	0	-0.402825	0.818	0.579	down
PPP2R5C	0	0	-0.403368	0.384	0.202	down
RPL18A	7.29779e-244	1.8621e-239	-0.4069	0.995	0.968	down
FYN	0	0	-0.407681	0.136	0.129	down
RPS29	9.09062e-276	2.31956e-271	-0.41226	0.995	0.963	down
LGALS1	0	0	-0.413143	0.759	0.586	down
SRSF7	0	0	-0.413271	0.646	0.369	down
AREG	3.48579e-138	8.89435e-134	-0.413547	0.121	0.112	down
LGALS3	2.32829e-298	5.94086e-294	-0.415451	0.358	0.264	down
ASS1	0	0	-0.41605	0.691	0.386	down
JUND	0	0	-0.421612	0.646	0.409	down
RGS2	0	0	-0.422816	0.289	0.181	down
LITAF	0	0	-0.423198	0.52	0.33	down
CD68	0	0	-0.424056	0.311	0.141	down
STK17B	0	0	-0.427201	0.178	0.123	down
IFITM2	0	0	-0.430731	0.653	0.522	down
TPT1	0	0	-0.43094	0.987	0.926	down
RPL36A	0	0	-0.432154	0.968	0.83	down
LEPROTL1	0	0	-0.432969	0.456	0.259	down
RPS3	7.8087e-207	1.99247e-202	-0.433477	0.986	0.966	down
REL	0	0	-0.437092	0.271	0.167	down
MS4A6A	0	0	-0.439448	0.13	0.141	down
LCP1	0	0	-0.439464	0.136	0.137	down
HRSP12	0	0	-0.440969	0.721	0.434	down
GYPC	0	0	-0.44216	0.129	0.158	down
CAPG	0	0	-0.443605	0.207	0.128	down
RPS25	0	0	-0.448803	0.991	0.951	down
AKR1C4	0	0	-0.450152	0.6	0.408	down
EVL	0	0	-0.450625	0.174	0.146	down
EZR	0	0	-0.454715	0.421	0.241	down
GPSM3	0	0	-0.454849	0.088	0.119	down
DDX5	0	0	-0.455453	0.827	0.601	down
ITGB2	0	0	-0.456064	0.138	0.129	down
EMP3	0	0	-0.45969	0.241	0.186	down
EEF1G	0	0	-0.461601	0.341	0.288	down
ADH1A	1.18938e-278	3.03482e-274	-0.464073	0.375	0.33	down
RPL21	5.40177e-287	1.37832e-282	-0.464517	0.998	0.967	down
RPS6	0	0	-0.467254	0.99	0.946	down
MYL12A	0	0	-0.468084	0.894	0.667	down
HLA-DRB5	3.74603e-233	9.55838e-229	-0.469206	0.172	0.206	down
MT1A	9.26834e-303	2.36491e-298	-0.473256	0.226	0.25	down
RAC2	0	0	-0.477047	0.075	0.122	down
MAT1A	0	0	-0.480815	0.651	0.422	down
SLC2A3	3.57977e-303	9.13415e-299	-0.481258	0.079	0.13	down
HLA-DQB1	0	0	-0.482367	0.268	0.223	down
ARL4C	0	0	-0.483255	0.075	0.122	down
RPL31	0	0	-0.488294	0.981	0.934	down
FOSB	0	0	-0.489155	0.411	0.225	down
IGKC	6.00019e-254	1.53101e-249	-0.491214	0.61	0.498	down
CCL4L2	0	0	-0.496625	0.253	0.178	down
LSP1	0	0	-0.499641	0.134	0.142	down
GNMT	0	0	-0.500287	0.25	0.205	down
ISG20	0	0	-0.505635	0.341	0.211	down
COTL1	0	0	-0.508355	0.162	0.157	down
TFPI2	1.98466e-54	5.06406e-50	-0.509731	0.119	0.131	down
IL2RG	0	0	-0.510882	0.126	0.138	down
RPL26	0	0	-0.513434	0.987	0.941	down
LDHB	8.0237e-240	2.04733e-235	-0.515981	0.217	0.226	down
ELF1	0	0	-0.519272	0.257	0.176	down
TMSB10	0	0	-0.52131	0.984	0.9	down
YPEL5	0	0	-0.52145	0.485	0.267	down
HLA-B	0	0	-0.523836	0.913	0.719	down
HLA-DQA1	0	0	-0.525198	0.161	0.127	down
CYTIP	0	0	-0.530222	0.081	0.126	down
FYB	0	0	-0.532085	0.075	0.132	down
HULC	0	0	-0.534973	0.612	0.466	down
SNHG25	8.00107e-249	2.04155e-244	-0.541564	0.566	0.571	down
CD37	0	0	-0.543251	0.076	0.13	down
DNAJB1	0	0	-0.544839	0.684	0.487	down
ZNF331	0	0	-0.547023	0.184	0.136	down
NR4A2	0	0	-0.550409	0.127	0.151	down
EEF1A1	0	0	-0.553815	0.998	0.978	down
CD53	0	0	-0.571212	0.087	0.143	down
FABP5	0	0	-0.572926	0.391	0.271	down
RBL2	0	0	-0.576366	0.17	0.16	down
TTC36	0	0	-0.584168	0.125	0.177	down
CD48	0	0	-0.590066	0.043	0.11	down
CYBA	0	0	-0.593514	0.395	0.368	down
FXYD5	0	0	-0.593701	0.225	0.186	down
RPS3A	0	0	-0.593965	0.983	0.945	down
RPL13	0	0	-0.600303	0.978	0.924	down
SARAF	0	0	-0.602801	0.668	0.432	down
CFHR3	0	0	-0.612019	0.277	0.186	down
CST7	0	4.49176e-304	-0.612274	0.089	0.135	down
CD44	0	0	-0.616769	0.166	0.184	down
IGHG3	0	0	-0.619939	0.283	0.257	down
MALAT1	1.39621e-64	3.56257e-60	-0.624278	0.976	0.931	down
SAMSN1	0	0	-0.62479	0.088	0.144	down
CXCL8	1.78432e-156	4.55286e-152	-0.626857	0.252	0.166	down
IGLC3	2.10963e-246	5.38293e-242	-0.628676	0.281	0.231	down
GSTP1	2.91635e-215	7.44135e-211	-0.629515	0.222	0.218	down
RPL34	0	0	-0.634162	0.995	0.972	down
AC090498.1	0	0	-0.638503	0.73	0.509	down
ALOX5AP	0	0	-0.652075	0.096	0.142	down
S100A11	0	0	-0.653447	0.485	0.412	down
HPX	0	0	-0.655568	0.651	0.406	down
GLUL	0	0	-0.661386	0.8	0.537	down
ADH1B	0	0	-0.669908	0.49	0.424	down
TNFAIP3	0	0	-0.674895	0.308	0.226	down
TRBC1	3.25495e-293	8.30532e-289	-0.676682	0.072	0.107	down
GPR183	0	0	-0.677554	0.146	0.144	down
GMFG	0	0	-0.683427	0.144	0.179	down
NBEAL1	0	0	-0.686753	0.621	0.458	down
RPL17	0	0	-0.692079	0.879	0.683	down
HLA-E	0	0	-0.695238	0.697	0.468	down
C9	0	0	-0.702424	0.096	0.156	down
B2M	2.69091e-308	6.86613e-304	-0.704172	0.997	0.956	down
CD3E	0	0	-0.719447	0.061	0.127	down
IGHA1	0	0	-0.732637	0.178	0.231	down
GZMA	0	0	-0.733149	0.096	0.118	down
SH3BGRL3	0	0	-0.735971	0.699	0.588	down
AIF1	0	0	-0.737368	0.287	0.205	down
RNASE1	0	0	-0.737885	0.28	0.194	down
CCL3	0	0	-0.748452	0.347	0.254	down
TRBC2	0	0	-0.757521	0.102	0.142	down
GZMK	6.44241e-272	1.64385e-267	-0.778728	0.055	0.104	down
CD2	0	0	-0.829004	0.077	0.127	down
NKG7	0	0	-0.831057	0.178	0.173	down
C1QC	0	0	-0.839577	0.314	0.195	down
CD3D	0	0	-0.843977	0.153	0.161	down
CORO1A	0	0	-0.844378	0.132	0.174	down
FCER1G	0	0	-0.85315	0.33	0.235	down
HCST	0	0	-0.870909	0.15	0.191	down
HBB	0	0	-0.876134	0.301	0.245	down
RGCC	0	0	-0.892477	0.119	0.152	down
DUSP2	0	0	-0.892831	0.166	0.179	down
LAPTM5	0	0	-0.894001	0.239	0.239	down
ZFP36	0	0	-0.909607	0.583	0.39	down
S100A6	1.74277e-306	4.44685e-302	-0.911487	0.448	0.409	down
TRAC	0	0	-0.917142	0.101	0.135	down
SAA2	1.70425e-159	4.34856e-155	-0.918703	0.132	0.15	down
HLA-DPA1	0	0	-0.922679	0.434	0.385	down
SAT1	0	0	-0.937511	0.84	0.644	down
HLA-DRB1	0	0	-0.939409	0.468	0.401	down
HLA-DPB1	0	0	-0.94938	0.448	0.398	down
SAA1	9.36674e-181	2.39002e-176	-0.954298	0.322	0.267	down
PTPRC	0	0	-0.960781	0.091	0.182	down
CREM	0	0	-0.964943	0.479	0.3	down
HP	5.10229e-237	1.3019e-232	-0.967039	0.543	0.546	down
BTG1	0	0	-1.01927	0.823	0.558	down
LTB	0	0	-1.04486	0.089	0.119	down
ADH4	8.43843e-303	2.15315e-298	-1.04694	0.196	0.347	down
SAA4	0	0	-1.04972	0.497	0.316	down
ZFP36L2	0	0	-1.06168	0.533	0.339	down
JUNB	0	0	-1.06501	0.596	0.408	down
TYROBP	0	0	-1.07631	0.391	0.297	down
CYP2E1	0	0	-1.07789	0.335	0.444	down
TMSB4X	0	0	-1.08869	0.972	0.883	down
C1QB	0	0	-1.08897	0.463	0.353	down
C1QA	0	0	-1.08995	0.479	0.364	down
CD74	0	0	-1.09172	0.746	0.641	down
PGA5	2.25544e-43	5.75498e-39	-1.09454	0.114	0.148	down
CD69	0	0	-1.10418	0.095	0.173	down
HLA-DRA	0	0	-1.10456	0.638	0.527	down
NNMT	0	0	-1.10778	0.332	0.31	down
TSC22D3	0	0	-1.11969	0.522	0.407	down
VIM	0	0	-1.13067	0.301	0.29	down
IL7R	0	0	-1.1465	0.054	0.136	down
ARHGDIB	0	0	-1.21084	0.239	0.293	down
ANXA1	0	0	-1.23137	0.172	0.223	down
CCL4	0	0	-1.23831	0.339	0.305	down
RGS1	0	0	-1.2655	0.258	0.262	down
CD52	0	0	-1.34675	0.212	0.221	down
SPP1	0	0	-1.35676	0.486	0.439	down
CCL5	0	0	-1.37271	0.175	0.205	down
S100A4	0	0	-1.44077	0.312	0.272	down
KLRB1	0	0	-1.49505	0.072	0.156	down
MT1X	0	0	-1.53152	0.619	0.601	down
MT1M	0	0	-1.56138	0.167	0.222	down
MT1E	0	0	-1.6055	0.441	0.5	down
MT1F	0	0	-1.77146	0.21	0.241	down
SRGN	0	0	-1.9289	0.372	0.406	down
HAMP	0	0	-1.94263	0.031	0.161	down
MT1H	0	0	-1.99538	0.08	0.163	down
CXCR4	0	0	-2.06495	0.276	0.351	down
MT2A	0	0	-2.06563	0.811	0.699	down
MT1G	0	0	-3.25497	0.343	0.396	down

## Sheet: Endothelial cells
The specific information of DEGs between varying major cell types and blood-derived exosomes derived from HCC and control cases.
gene	pvalue	padj	logFC	pct1	pct2	condition
MTRNR2L8	1.45521e-207	3.71311e-203	2.63399	0.357	0.033	up
MTRNR2L12	3.98575e-209	1.017e-204	2.46778	0.373	0.042	up
FABP4	2.15875e-171	5.50827e-167	2.44051	0.444	0.109	up
RBP7	3.21508e-246	8.2036e-242	2.27094	0.646	0.24	up
PLVAP	1.67262e-251	4.26785e-247	1.88843	0.647	0.258	up
MTRNR2L10	1.63014e-80	4.15947e-76	1.68919	0.117	0.002	up
IGFBP3	8.17614e-69	2.08622e-64	1.68699	0.374	0.177	up
HBB	6.08952e-127	1.5538e-122	1.64762	0.344	0.083	up
IGFBP5	1.35515e-97	3.4578e-93	1.63849	0.213	0.028	up
ECSCR	4.8269e-285	1.23163e-280	1.60268	0.344	0	up
IGFBP7	4.21019e-179	1.07427e-174	1.5856	0.837	0.872	up
VWF	2.76251e-128	7.04882e-124	1.56057	0.574	0.276	up
RGCC	9.84113e-124	2.51106e-119	1.54229	0.574	0.301	up
LGALS1	3.92731e-174	1.00209e-169	1.49026	0.738	0.406	up
GSN	4.37138e-169	1.1154e-164	1.39881	0.745	0.475	up
VWA1	1.91004e-176	4.87366e-172	1.28918	0.431	0.1	up
SPP1	1.73669e-77	4.43134e-73	1.283	0.199	0.044	up
PRKCDBP	2.09649e-227	5.34939e-223	1.26816	0.517	0.118	up
VIM	4.54752e-181	1.16035e-176	1.20916	0.829	0.588	up
FABP5	5.61468e-110	1.43264e-105	1.20835	0.505	0.223	up
ESM1	6.86445e-68	1.75153e-63	1.17891	0.229	0.061	up
PLCG2	1.65058e-42	4.21161e-38	1.16923	0.235	0.096	up
APOA2	4.74985e-30	1.21197e-25	1.14286	0.74	0.648	up
THY1	1.76818e-171	4.51169e-167	1.14114	0.333	0.044	up
IGFBP2	1.17067e-164	2.98708e-160	1.14019	0.385	0.079	up
APOE	3.171e-38	8.09113e-34	1.13952	0.638	0.612	up
COL15A1	4.06167e-190	1.03638e-185	1.1359	0.338	0.033	up
COL4A1	1.3298e-112	3.39312e-108	1.12521	0.598	0.392	up
MTRNR2L1	3.65096e-62	9.31579e-58	1.11671	0.196	0.046	up
FN1	2.94001e-113	7.50173e-109	1.10849	0.491	0.199	up
CD34	2.43527e-164	6.21383e-160	1.08657	0.562	0.219	up
SNHG25	2.07584e-07	0.00529672	1.04861	0.343	0.302	up
COL4A2	4.74465e-97	1.21065e-92	1.04131	0.56	0.332	up
ITGA6	7.92319e-180	2.02168e-175	1.03096	0.495	0.137	up
HBA2	3.77832e-86	9.64075e-82	1.02094	0.263	0.065	up
MGLL	3.67577e-165	9.37909e-161	1.01865	0.402	0.083	up
GAPDH	7.80863e-154	1.99245e-149	1.01057	0.967	0.919	up
SPARCL1	3.62355e-103	9.24584e-99	0.98146	0.601	0.311	up
SPARC	1.32376e-94	3.3777e-90	0.979983	0.785	0.763	up
AGT	2.52803e-53	6.45052e-49	0.944799	0.254	0.095	up
TMEM204	1.88889e-98	4.81968e-94	0.926447	0.499	0.281	up
TMEM88	1.48459e-90	3.78808e-86	0.920914	0.498	0.263	up
CA2	1.60333e-114	4.09106e-110	0.902346	0.295	0.059	up
APOH	3.75162e-40	9.57263e-36	0.880872	0.421	0.257	up
CLEC14A	1.32173e-96	3.37252e-92	0.879939	0.642	0.424	up
KRT8	8.68596e-56	2.21631e-51	0.872526	0.263	0.102	up
ENO1	1.98153e-69	5.05608e-65	0.871092	0.679	0.486	up
CES1	1.43243e-62	3.65499e-58	0.847177	0.285	0.103	up
PKM	2.02454e-86	5.16581e-82	0.83971	0.559	0.316	up
MGST1	6.2567e-70	1.59646e-65	0.834943	0.297	0.103	up
TF	1.83386e-50	4.67928e-46	0.832251	0.339	0.16	up
RAB13	1.50676e-127	3.84464e-123	0.832224	0.696	0.406	up
HTRA1	7.45308e-105	1.90173e-100	0.822129	0.428	0.162	up
ESAM	1.50105e-105	3.83007e-101	0.816691	0.651	0.45	up
UBE2C	6.27704e-62	1.60165e-57	0.812151	0.116	0.009	up
TNFRSF4	4.41857e-80	1.12744e-75	0.803897	0.292	0.089	up
CD24	3.42491e-53	8.73901e-49	0.8011	0.132	0.022	up
RPS2	8.05455e-212	2.0552e-207	0.796809	0.978	0.937	up
NQO1	2.73479e-87	6.97809e-83	0.795137	0.385	0.148	up
NTS	6.70474e-37	1.71078e-32	0.78045	0.055	0.141	up
SERPINA1	0.0459816	1	0.777169	0.579	0.555	up
HIST1H4C	3.42136e-46	8.72995e-42	0.774684	0.421	0.24	up
PLPP1	4.48085e-52	1.14333e-47	0.75926	0.678	0.63	up
CLDN5	9.03376e-16	2.30505e-11	0.746474	0.596	0.596	up
GSTA1	7.43109e-74	1.89612e-69	0.745102	0.271	0.08	up
TPM1	4.03592e-120	1.0298e-115	0.743224	0.459	0.165	up
OAZ2	4.6524e-64	1.18711e-59	0.740313	0.578	0.363	up
STMN1	2.08089e-46	5.30959e-42	0.740272	0.55	0.367	up
KRT18	2.67201e-50	6.8179e-46	0.739309	0.268	0.109	up
PODXL	4.14151e-79	1.05675e-74	0.736048	0.528	0.28	up
CXorf36	1.71829e-102	4.38439e-98	0.735677	0.38	0.127	up
CKS1B	5.43207e-53	1.38605e-48	0.732647	0.281	0.119	up
TUBB	2.01697e-54	5.1465e-50	0.717749	0.682	0.499	up
MLEC	9.5406e-102	2.43438e-97	0.714491	0.39	0.133	up
ATP5J2	8.45334e-57	2.15696e-52	0.712568	0.677	0.495	up
GUK1	4.08427e-108	1.04214e-103	0.700703	0.853	0.698	up
PALMD	3.5714e-97	9.11279e-93	0.698853	0.497	0.223	up
RARRES2	1.91809e-43	4.89419e-39	0.69328	0.371	0.198	up
BCAM	1.04674e-101	2.67085e-97	0.692733	0.611	0.321	up
S100A6	7.61803e-95	1.94382e-90	0.689238	0.79	0.54	up
RAMP2	1.13416e-64	2.89393e-60	0.689215	0.777	0.681	up
CALCRL	1.06259e-59	2.71131e-55	0.680135	0.592	0.435	up
RGS5	2.04201e-71	5.21039e-67	0.679432	0.2	0.041	up
MPC2	3.98419e-57	1.01661e-52	0.679307	0.469	0.264	up
CALD1	1.24497e-98	3.17667e-94	0.679126	0.669	0.389	up
HN1	1.55325e-24	3.96328e-20	0.67533	0.409	0.28	up
MMP2	6.75134e-84	1.72267e-79	0.672933	0.298	0.088	up
EFNA1	2.47863e-60	6.32447e-56	0.671362	0.56	0.343	up
CRIP2	5.35297e-75	1.36586e-70	0.666845	0.751	0.566	up
CDH13	4.9787e-93	1.27037e-88	0.662426	0.335	0.103	up
ADAM15	1.36389e-87	3.48011e-83	0.662067	0.516	0.252	up
APOC1	2.55194e-16	6.51153e-12	0.661068	0.671	0.63	up
ANXA2	3.42245e-93	8.73272e-89	0.660059	0.857	0.708	up
LAMA4	1.10737e-79	2.82555e-75	0.658501	0.384	0.155	up
APLNR	2.70587e-45	6.90429e-41	0.658124	0.273	0.12	up
TTR	9.40569e-09	0.000239996	0.656398	0.504	0.49	up
PECAM1	5.21785e-71	1.33139e-66	0.65628	0.693	0.544	up
CYC1	1.44579e-72	3.68907e-68	0.655334	0.479	0.247	up
IGFBP1	6.94608e-05	1	0.653569	0.127	0.09	up
RGS3	5.43386e-76	1.3865e-71	0.652595	0.379	0.155	up
PDGFD	1.19201e-80	3.04153e-76	0.650821	0.266	0.073	up
SORBS2	1.84204e-105	4.70016e-101	0.645785	0.374	0.117	up
HSPG2	1.1225e-42	2.86417e-38	0.643794	0.747	0.699	up
FBLN5	6.48415e-23	1.6545e-18	0.638708	0.121	0.057	up
RANBP1	1.54249e-50	3.93582e-46	0.63259	0.56	0.361	up
ATP5G3	1.01333e-42	2.5856e-38	0.630882	0.65	0.486	up
RPLP0	8.70807e-119	2.22195e-114	0.628054	0.932	0.851	up
EGFL7	4.56207e-50	1.16406e-45	0.628012	0.775	0.686	up
APLP2	1.10711e-71	2.8249e-67	0.625945	0.619	0.39	up
ARHGAP29	3.10436e-61	7.92108e-57	0.622446	0.647	0.448	up
ENPP2	4.42502e-07	0.0112909	0.621472	0.218	0.165	up
GGH	5.95966e-83	1.52067e-78	0.613479	0.229	0.047	up
PTP4A3	5.18191e-79	1.32222e-74	0.60925	0.277	0.079	up
JAG1	4.26681e-45	1.08872e-40	0.597022	0.307	0.144	up
COX5A	7.38106e-73	1.88335e-68	0.596865	0.606	0.366	up
SLC25A39	3.94798e-66	1.00737e-61	0.586878	0.374	0.164	up
AMBP	3.56568e-19	9.09818e-15	0.584954	0.5	0.384	up
UQCR10	3.61917e-39	9.23468e-35	0.581577	0.642	0.476	up
FKBP1A	1.41726e-60	3.61629e-56	0.581166	0.901	0.855	up
AQP1	5.68658e-54	1.45099e-49	0.578572	0.501	0.293	up
MGST3	3.57137e-63	9.1127e-59	0.578324	0.731	0.532	up
CCDC85B	8.59577e-48	2.1933e-43	0.574077	0.76	0.613	up
PTGR1	2.27953e-53	5.81645e-49	0.566932	0.267	0.102	up
LSM4	1.25803e-81	3.20999e-77	0.566041	0.454	0.207	up
FLNA	5.30953e-69	1.35478e-64	0.564213	0.407	0.187	up
PSMB5	1.39878e-65	3.56913e-61	0.562918	0.589	0.363	up
DUSP23	3.86408e-66	9.85958e-62	0.559457	0.415	0.197	up
NME1	1.83578e-61	4.68418e-57	0.558698	0.387	0.182	up
NDUFA4L2	1.35031e-82	3.44545e-78	0.555242	0.16	0.014	up
HMGN1	2.53871e-52	6.47778e-48	0.550235	0.632	0.434	up
DBI	2.24656e-46	5.73232e-42	0.543544	0.679	0.508	up
MDK	3.1811e-18	8.11689e-14	0.543384	0.424	0.311	up
ACVRL1	1.08092e-62	2.75809e-58	0.538305	0.357	0.157	up
C9orf16	8.39755e-40	2.14272e-35	0.536401	0.633	0.456	up
SOX18	1.09135e-50	2.78468e-46	0.536144	0.353	0.171	up
WASF2	7.58565e-66	1.93555e-61	0.535391	0.562	0.332	up
HMGN2	9.54741e-20	2.43612e-15	0.531754	0.61	0.495	up
VTN	1.00598e-17	2.56687e-13	0.52874	0.405	0.291	up
TPI1	3.96185e-42	1.01091e-37	0.526628	0.79	0.67	up
CITED4	1.62102e-47	4.13619e-43	0.524432	0.126	0.023	up
LGALS4	2.53554e-47	6.46969e-43	0.52122	0.136	0.027	up
LGALS3	8.2145e-48	2.09601e-43	0.521151	0.437	0.247	up
AKR1C1	2.0291e-23	5.17744e-19	0.518288	0.13	0.05	up
UQCRH	6.15003e-30	1.56924e-25	0.517504	0.754	0.626	up
PRELID1	1.00462e-66	2.56338e-62	0.517389	0.598	0.365	up
GJA5	4.18522e-16	1.0679e-11	0.514117	0.111	0.062	up
PTMS	1.0267e-41	2.61973e-37	0.511657	0.674	0.512	up
LAMC1	6.04177e-82	1.54162e-77	0.510327	0.323	0.106	up
TKT	2.21774e-39	5.65879e-35	0.509607	0.393	0.228	up
UACA	4.84799e-60	1.23701e-55	0.509157	0.441	0.229	up
SLC29A1	6.28377e-86	1.60337e-81	0.508413	0.272	0.069	up
ASPH	9.85757e-60	2.51526e-55	0.50711	0.361	0.163	up
MZT2B	1.3436e-57	3.42833e-53	0.506777	0.636	0.423	up
MRPL41	1.57707e-62	4.02405e-58	0.505769	0.52	0.296	up
PLK2	2.0733e-44	5.29024e-40	0.504863	0.464	0.279	up
PGF	8.67005e-62	2.21225e-57	0.504352	0.163	0.029	up
TSPAN13	2.70003e-72	6.8894e-68	0.502906	0.376	0.158	up
STRA13	1.21459e-65	3.09914e-61	0.502052	0.382	0.171	up
MYL9	1.36016e-62	3.47058e-58	0.499207	0.373	0.169	up
C12orf57	6.89521e-53	1.75938e-48	0.497823	0.641	0.436	up
MTDH	1.60119e-51	4.08559e-47	0.497277	0.608	0.416	up
FDPS	6.38584e-51	1.62941e-46	0.494196	0.626	0.427	up
HMGB3	1.52215e-42	3.88391e-38	0.492748	0.205	0.077	up
H1FX	2.33506e-58	5.95814e-54	0.492075	0.37	0.173	up
ANAPC11	2.62894e-53	6.708e-49	0.490735	0.676	0.482	up
MAP1B	4.74183e-64	1.20993e-59	0.490401	0.335	0.137	up
TMEM14A	3.04767e-66	7.77643e-62	0.490309	0.363	0.155	up
TIMM13	2.59146e-46	6.61238e-42	0.489849	0.542	0.348	up
ARHGAP18	2.32474e-71	5.9318e-67	0.488627	0.279	0.089	up
EMCN	5.83135e-38	1.48793e-33	0.485817	0.598	0.456	up
IGLC3	4.91693e-16	1.2546e-11	0.48111	0.27	0.28	up
PPIC	1.61929e-70	4.13178e-66	0.480673	0.459	0.227	up
RPS5	1.30856e-51	3.33893e-47	0.478227	0.95	0.92	up
AKR1C2	2.4809e-22	6.33027e-18	0.477508	0.101	0.034	up
HIST1H1C	3.44788e-36	8.79762e-32	0.477439	0.208	0.084	up
MARCKS	1.50314e-18	3.83542e-14	0.475467	0.606	0.488	up
CCT3	1.61313e-49	4.11607e-45	0.475018	0.485	0.288	up
RPL8	4.45001e-117	1.13546e-112	0.473899	0.985	0.97	up
COX6B1	9.0057e-23	2.2979e-18	0.472753	0.798	0.719	up
AGRN	1.11512e-76	2.84533e-72	0.471612	0.302	0.098	up
DDT	1.08e-21	2.75573e-17	0.47048	0.565	0.441	up
GPX4	1.32596e-46	3.38333e-42	0.469838	0.804	0.689	up
ATP5J	1.59767e-31	4.07661e-27	0.468717	0.791	0.686	up
AURKAIP1	7.82686e-44	1.9971e-39	0.4661	0.571	0.383	up
BRI3	1.19491e-25	3.04894e-21	0.464189	0.5	0.36	up
BIRC5	3.79676e-54	9.68781e-50	0.463733	0.111	0.012	up
BANF1	3.11974e-49	7.96034e-45	0.463212	0.59	0.392	up
EEF1B2	1.97123e-48	5.02978e-44	0.462762	0.775	0.629	up
HMGB1	3.81916e-70	9.74497e-66	0.460936	0.912	0.866	up
CYB5R3	4.43256e-55	1.13101e-50	0.460066	0.622	0.409	up
DDIT4	5.72264e-26	1.46019e-21	0.45995	0.698	0.571	up
ALDOA	2.54514e-22	6.49419e-18	0.459331	0.763	0.679	up
LBH	4.41204e-44	1.12578e-39	0.458769	0.275	0.121	up
PTRF	8.05381e-33	2.05501e-28	0.456161	0.693	0.563	up
DUT	8.80449e-50	2.24655e-45	0.455788	0.52	0.319	up
GPX2	1.60768e-29	4.10217e-25	0.455588	0.112	0.031	up
OLFML2A	1.1288e-70	2.88024e-66	0.453226	0.192	0.037	up
H2AFV	5.91896e-37	1.51028e-32	0.45291	0.482	0.312	up
KIAA1462	7.92315e-66	2.02167e-61	0.451758	0.273	0.091	up
SERPINH1	3.71831e-34	9.48764e-30	0.451162	0.572	0.409	up
ATP5G1	1.16068e-45	2.9616e-41	0.450919	0.555	0.362	up
NAA10	1.20485e-63	3.07429e-59	0.450801	0.526	0.299	up
HBA1	8.93851e-34	2.28075e-29	0.450394	0.115	0.028	up
LAGE3	4.0693e-54	1.03832e-49	0.450025	0.349	0.163	up
PTTG1	2.03973e-22	5.20458e-18	0.449743	0.151	0.067	up
SNRPE	1.99274e-31	5.08467e-27	0.448651	0.577	0.42	up
MTUS1	8.42887e-49	2.15071e-44	0.447949	0.508	0.31	up
LSM5	1.94459e-33	4.96182e-29	0.447263	0.423	0.266	up
BNIP3	6.04852e-32	1.54334e-27	0.445844	0.322	0.18	up
NOV	1.02408e-31	2.61303e-27	0.445695	0.14	0.045	up
PRDX2	5.63577e-39	1.43802e-34	0.44533	0.601	0.422	up
YWHAH	3.06273e-31	7.81485e-27	0.445157	0.64	0.489	up
TAX1BP3	1.35928e-49	3.46834e-45	0.444921	0.509	0.309	up
BTNL9	7.51535e-17	1.91762e-12	0.44466	0.376	0.287	up
SERPINI1	1.2558e-48	3.2043e-44	0.444642	0.164	0.041	up
MYO1B	9.24608e-106	2.35923e-101	0.44337	0.223	0.028	up
SLC9A3R2	3.45217e-19	8.80855e-15	0.443248	0.725	0.656	up
CCND1	5.26467e-24	1.34333e-19	0.443182	0.446	0.31	up
TSPAN15	1.02939e-66	2.62658e-62	0.441941	0.256	0.078	up
RPL15	1.59424e-121	4.06785e-117	0.440012	0.983	0.979	up
FSCN1	2.22438e-33	5.67572e-29	0.439029	0.436	0.278	up
LAMB1	2.34348e-97	5.97962e-93	0.438698	0.237	0.04	up
PGAM1	9.41551e-32	2.40246e-27	0.438589	0.536	0.38	up
CHCHD10	2.06426e-24	5.26717e-20	0.437797	0.399	0.265	up
PFN1	9.24835e-43	2.35981e-38	0.437534	0.915	0.843	up
KIAA0101	2.60865e-35	6.65624e-31	0.433257	0.125	0.033	up
RPL7A	5.18618e-63	1.32331e-58	0.433204	0.949	0.919	up
A2M	5.94093e-17	1.51589e-12	0.432894	0.77	0.757	up
RPL5	1.72024e-62	4.38936e-58	0.431627	0.939	0.899	up
PCBD1	3.7209e-33	9.49425e-29	0.431483	0.259	0.129	up
PEBP1	7.02392e-28	1.79222e-23	0.430603	0.596	0.456	up
RPL13	9.82359e-77	2.50659e-72	0.430555	0.983	0.977	up
SERPINE1	3.30712e-09	8.43845e-05	0.430523	0.153	0.099	up
ARPC1B	1.10338e-38	2.81537e-34	0.430378	0.703	0.539	up
PSMD4	3.25629e-51	8.30874e-47	0.428932	0.509	0.306	up
AKR1C3	1.75481e-07	0.00447756	0.428911	0.311	0.243	up
YBX1	8.4044e-48	2.14447e-43	0.428867	0.838	0.785	up
NME4	4.24394e-63	1.08288e-58	0.427995	0.371	0.166	up
SDC2	7.94767e-50	2.02793e-45	0.427019	0.162	0.039	up
NES	4.32315e-48	1.10309e-43	0.424481	0.298	0.132	up
S100A10	8.40521e-29	2.14467e-24	0.423969	0.871	0.829	up
RPS3A	6.18962e-56	1.57934e-51	0.422092	0.974	0.959	up
SEC61B	6.53421e-42	1.66727e-37	0.42197	0.743	0.583	up
STOML2	6.63493e-46	1.69297e-41	0.421904	0.396	0.215	up
HINT1	2.80198e-51	7.14954e-47	0.419086	0.863	0.781	up
RPL30	1.89634e-59	4.8387e-55	0.418556	0.967	0.953	up
NOTCH4	1.16099e-20	2.96239e-16	0.418091	0.567	0.482	up
CALM2	4.049e-37	1.03314e-32	0.417868	0.798	0.652	up
PON2	2.34778e-65	5.99059e-61	0.417359	0.413	0.198	up
CYB5A	1.00264e-33	2.55834e-29	0.416895	0.584	0.424	up
TIMM8B	2.58281e-42	6.5903e-38	0.415842	0.552	0.365	up
CAPN2	2.25338e-47	5.74971e-43	0.41453	0.393	0.209	up
PRAP1	3.84189e-39	9.80298e-35	0.41446	0.363	0.203	up
CTNNB1	7.68725e-25	1.96148e-20	0.414014	0.665	0.527	up
AHSG	3.44023e-24	8.77809e-20	0.413873	0.291	0.176	up
UNC5B	7.16643e-63	1.82859e-58	0.413546	0.158	0.027	up
CLIC1	4.65543e-36	1.18788e-31	0.412544	0.809	0.701	up
ID3	2.9889e-19	7.62649e-15	0.41207	0.744	0.693	up
RPS18	1.70196e-94	4.34272e-90	0.411504	0.995	0.995	up
AHNAK	1.11696e-52	2.85003e-48	0.411494	0.533	0.326	up
RNF7	1.32041e-54	3.36916e-50	0.410164	0.531	0.32	up
THSD7A	4.07175e-40	1.03895e-35	0.409508	0.281	0.133	up
GADD45GIP1	3.76112e-49	9.59686e-45	0.408873	0.583	0.382	up
MPZL2	6.26756e-59	1.59923e-54	0.407694	0.25	0.086	up
TMEM176B	1.03355e-42	2.63719e-38	0.40695	0.24	0.099	up
RPLP1	5.92288e-93	1.51128e-88	0.404942	0.996	0.996	up
CAV1	4.15468e-32	1.06011e-27	0.404183	0.709	0.578	up
NUDT14	9.99889e-64	2.55132e-59	0.403999	0.345	0.147	up
C10orf54	2.0232e-36	5.1624e-32	0.402794	0.329	0.177	up
IDH2	6.80486e-46	1.73633e-41	0.402123	0.335	0.165	up
GTF3A	6.39206e-64	1.631e-59	0.401955	0.408	0.196	up
IL3RA	1.30117e-40	3.32006e-36	0.401357	0.344	0.181	up
DYSF	4.02333e-42	1.02659e-37	0.397492	0.28	0.128	up
RPSA	1.70924e-41	4.36129e-37	0.397237	0.883	0.812	up
HES4	4.70681e-31	1.20099e-26	0.39693	0.315	0.176	up
BSG	4.63929e-32	1.18376e-27	0.396875	0.706	0.557	up
JAG2	1.63224e-44	4.16482e-40	0.396148	0.202	0.069	up
PDGFB	1.92865e-60	4.92115e-56	0.39554	0.21	0.056	up
COX20	8.35589e-46	2.13209e-41	0.394531	0.369	0.193	up
TCF4	3.95856e-18	1.01007e-13	0.393391	0.694	0.641	up
SNX3	7.34296e-33	1.87363e-28	0.393262	0.81	0.72	up
COL18A1	9.11668e-29	2.32621e-24	0.392473	0.459	0.309	up
RPS7	2.28992e-77	5.84296e-73	0.392001	0.97	0.951	up
TUBA1A	3.43317e-30	8.76009e-26	0.391095	0.507	0.35	up
ITGB1	8.83194e-28	2.25356e-23	0.391	0.81	0.702	up
TBCB	2.2617e-50	5.77095e-46	0.390927	0.515	0.314	up
SLC9A3R1	5.09616e-37	1.30034e-32	0.390554	0.193	0.073	up
KCNN3	2.21551e-51	5.6531e-47	0.39023	0.233	0.081	up
SNHG7	2.05535e-52	5.24442e-48	0.389856	0.585	0.379	up
P4HB	1.3109e-27	3.3449e-23	0.389271	0.615	0.466	up
DDAH2	7.19529e-48	1.83595e-43	0.388159	0.489	0.294	up
ENTPD1	5.54453e-58	1.41474e-53	0.388128	0.328	0.142	up
CBX5	6.60288e-59	1.68479e-54	0.387038	0.268	0.096	up
COX6C	1.36414e-25	3.48074e-21	0.385986	0.876	0.827	up
GPAA1	1.68474e-65	4.29879e-61	0.385887	0.329	0.132	up
RPL6	7.46874e-60	1.90572e-55	0.385803	0.961	0.931	up
GPR146	2.79244e-60	7.12519e-56	0.38466	0.184	0.041	up
MECOM	9.62484e-29	2.45587e-24	0.384311	0.261	0.137	up
ATP5D	4.21252e-29	1.07487e-24	0.383111	0.65	0.501	up
BLOC1S1	7.60021e-46	1.93927e-41	0.382824	0.612	0.417	up
MRPL34	2.86977e-67	7.3225e-63	0.381818	0.387	0.176	up
RPL10A	3.62293e-70	9.24427e-66	0.381783	0.954	0.922	up
LSM2	6.87878e-57	1.75519e-52	0.381147	0.436	0.231	up
IER2	0.000190771	1	0.379466	0.661	0.623	up
TXN	7.09212e-17	1.80963e-12	0.37904	0.728	0.63	up
PHPT1	1.77276e-27	4.52337e-23	0.378756	0.615	0.47	up
SCARB1	2.19801e-47	5.60845e-43	0.378539	0.226	0.082	up
SRM	1.90873e-50	4.87032e-46	0.378345	0.244	0.09	up
TXNIP	2.51035e-15	6.4054e-11	0.377824	0.714	0.632	up
SNRPC	1.16036e-38	2.96077e-34	0.375736	0.425	0.255	up
GABRD	2.55196e-67	6.51158e-63	0.375604	0.141	0.015	up
SHFM1	1.34641e-31	3.4355e-27	0.373927	0.763	0.639	up
SSNA1	5.10732e-50	1.30318e-45	0.373638	0.416	0.226	up
NDUFB2	1.25991e-27	3.21479e-23	0.372111	0.782	0.662	up
PTPRM	2.70818e-36	6.91019e-32	0.3719	0.352	0.196	up
NACA	4.79931e-51	1.22459e-46	0.370918	0.906	0.865	up
RPS3	2.43181e-68	6.20502e-64	0.369056	0.984	0.974	up
SULF2	2.34915e-41	5.99409e-37	0.366819	0.332	0.17	up
DCXR	1.64808e-20	4.20523e-16	0.366344	0.385	0.264	up
LIMS1	5.82631e-50	1.48664e-45	0.365135	0.427	0.237	up
TOMM7	3.21259e-22	8.19724e-18	0.364839	0.857	0.787	up
EI24	2.41848e-49	6.171e-45	0.36458	0.471	0.277	up
CDKN2A	1.93406e-79	4.93494e-75	0.364546	0.151	0.013	up
PHLDA3	3.64559e-49	9.30208e-45	0.363798	0.205	0.066	up
MRPS34	2.0364e-59	5.19607e-55	0.363638	0.388	0.189	up
NDUFA6	3.21768e-35	8.21023e-31	0.363505	0.546	0.376	up
RPL19	1.87393e-75	4.78152e-71	0.36293	0.982	0.978	up
SLC25A3	6.06194e-34	1.54676e-29	0.362899	0.707	0.554	up
PARK7	3.53256e-36	9.01369e-32	0.36219	0.709	0.551	up
SCD	4.60262e-53	1.1744e-48	0.361988	0.18	0.046	up
AP2M1	6.17309e-37	1.57513e-32	0.361639	0.675	0.507	up
NDUFB4	1.50483e-27	3.83971e-23	0.361511	0.707	0.572	up
MRPL14	2.59033e-33	6.60949e-29	0.361271	0.357	0.207	up
PLLP	2.56334e-42	6.54062e-38	0.361241	0.153	0.041	up
NDUFB9	7.14201e-16	1.82236e-11	0.361219	0.621	0.513	up
SNRPD2	2.68631e-24	6.85439e-20	0.36121	0.712	0.584	up
POLR2J	2.16508e-38	5.52441e-34	0.360781	0.478	0.303	up
ARPC1A	5.7256e-37	1.46094e-32	0.35935	0.508	0.335	up
RPL29	9.91326e-61	2.52947e-56	0.359315	0.968	0.948	up
PPDPF	5.67791e-16	1.44878e-11	0.359197	0.726	0.628	up
MALL	2.59674e-39	6.62583e-35	0.359083	0.34	0.182	up
ARL6IP4	6.69481e-39	1.70825e-34	0.358462	0.715	0.548	up
SPTBN1	3.48336e-20	8.88815e-16	0.358393	0.688	0.574	up
NDUFB10	7.16137e-32	1.82729e-27	0.358047	0.63	0.47	up
CD200	2.45163e-52	6.25557e-48	0.357835	0.199	0.059	up
TUBA1B	1.1928e-05	0.304356	0.357736	0.77	0.743	up
RPL3	2.23537e-75	5.70377e-71	0.35593	0.985	0.985	up
GJA1	1.73613e-39	4.4299e-35	0.355261	0.324	0.17	up
PDCD5	8.22786e-33	2.09942e-28	0.354326	0.44	0.282	up
GIMAP1	9.33718e-28	2.38247e-23	0.354076	0.401	0.259	up
MRPS26	9.9391e-66	2.53606e-61	0.353419	0.295	0.109	up
COX5B	1.4867e-32	3.79346e-28	0.351105	0.838	0.785	up
MRPS12	1.5485e-55	3.95115e-51	0.350595	0.293	0.12	up
POLD2	6.15856e-44	1.57142e-39	0.350475	0.246	0.1	up
NDUFS6	1.34492e-19	3.4317e-15	0.350217	0.621	0.497	up
COX8A	5.19691e-20	1.32604e-15	0.349885	0.716	0.603	up
PPP1R14B	2.69327e-41	6.87215e-37	0.34983	0.242	0.101	up
MAP4K4	2.4895e-33	6.3522e-29	0.349137	0.419	0.261	up
SLCO2A1	3.33207e-25	8.5021e-21	0.348613	0.279	0.161	up
ACTN4	1.58509e-40	4.04452e-36	0.347857	0.566	0.384	up
SYNPO	6.97652e-38	1.78013e-33	0.347819	0.33	0.176	up
TBL1XR1	7.70174e-46	1.96518e-41	0.347753	0.325	0.16	up
HULC	1.61855e-42	4.12989e-38	0.347083	0.133	0.031	up
JUP	5.88133e-54	1.50068e-49	0.346554	0.308	0.134	up
C19orf53	1.61639e-30	4.12439e-26	0.345869	0.67	0.518	up
CCT5	1.12696e-30	2.87555e-26	0.345615	0.404	0.254	up
DRAP1	3.1205e-44	7.96227e-40	0.345538	0.535	0.346	up
ANP32B	7.76218e-40	1.9806e-35	0.345505	0.524	0.344	up
SRP9	2.18587e-34	5.57747e-30	0.3455	0.632	0.465	up
MET	1.38197e-35	3.52623e-31	0.345499	0.14	0.04	up
S100A11	8.62877e-23	2.20172e-18	0.345188	0.837	0.777	up
YWHAQ	8.77369e-37	2.2387e-32	0.345181	0.588	0.414	up
KNOP1	2.76005e-64	7.04255e-60	0.345115	0.268	0.092	up
MRPL13	6.85759e-39	1.74978e-34	0.34474	0.337	0.18	up
CBR1	4.70134e-45	1.19959e-40	0.34457	0.259	0.11	up
SOX4	1.32025e-25	3.36876e-21	0.34309	0.444	0.304	up
FBXW5	8.89655e-56	2.27004e-51	0.342779	0.363	0.174	up
MRPL51	3.71477e-42	9.4786e-38	0.342481	0.603	0.417	up
NCBP2-AS2	3.07628e-70	7.84943e-66	0.341965	0.223	0.056	up
COX6A1	1.30063e-29	3.31869e-25	0.341746	0.806	0.703	up
PLP2	9.82584e-52	2.50716e-47	0.341612	0.309	0.139	up
PSMD8	8.27055e-38	2.11031e-33	0.341567	0.546	0.37	up
C12orf75	6.05742e-38	1.54561e-33	0.340391	0.166	0.054	up
DNPH1	7.95831e-46	2.03064e-41	0.339671	0.307	0.145	up
HMG20B	4.84547e-67	1.23637e-62	0.339113	0.328	0.132	up
KRT10	1.68696e-34	4.30444e-30	0.33899	0.557	0.388	up
UQCRFS1	3.12667e-37	7.97801e-33	0.338586	0.422	0.257	up
SNF8	1.23617e-58	3.15422e-54	0.338053	0.423	0.221	up
CCDC34	5.52316e-46	1.40929e-41	0.336998	0.143	0.032	up
MRPL12	6.86813e-44	1.75247e-39	0.336884	0.332	0.167	up
NCK1	7.06588e-52	1.80293e-47	0.336619	0.367	0.183	up
NUTF2	4.38524e-44	1.11894e-39	0.33601	0.415	0.237	up
ARHGEF15	1.37111e-41	3.49853e-37	0.335812	0.256	0.112	up
EFCAB14	1.44378e-39	3.68395e-35	0.335799	0.38	0.216	up
CHRM3	2.75332e-51	7.02537e-47	0.335531	0.179	0.047	up
CTSH	1.8698e-49	4.77099e-45	0.333617	0.344	0.169	up
MEA1	5.56026e-42	1.41876e-37	0.333584	0.365	0.197	up
POLR2I	9.34915e-36	2.38553e-31	0.333568	0.508	0.339	up
LSM7	2.76165e-36	7.04662e-32	0.333264	0.547	0.374	up
CYYR1	3.70224e-23	9.44664e-19	0.333223	0.47	0.341	up
MRPS7	3.54078e-39	9.03467e-35	0.333039	0.371	0.208	up
ZNF706	2.36287e-38	6.0291e-34	0.332647	0.524	0.348	up
EIF3F	1.79297e-34	4.57494e-30	0.332201	0.612	0.444	up
ATP6V0B	2.72239e-28	6.94644e-24	0.332128	0.58	0.428	up
RPS17	1.0478e-37	2.67356e-33	0.331869	0.971	0.968	up
FAM198B	2.26668e-18	5.78366e-14	0.331863	0.436	0.318	up
GMNN	1.38683e-31	3.53863e-27	0.331564	0.21	0.093	up
PAFAH1B3	3.2815e-41	8.37307e-37	0.331416	0.212	0.08	up
CD99	6.1209e-20	1.56181e-15	0.331114	0.777	0.687	up
ROBO4	5.76528e-20	1.47107e-15	0.330719	0.416	0.294	up
MAGED2	2.99949e-38	7.6535e-34	0.330441	0.448	0.277	up
G6PD	7.81689e-24	1.99456e-19	0.329559	0.149	0.062	up
NDUFA12	2.57789e-32	6.57774e-28	0.329383	0.583	0.419	up
MZT2A	4.5372e-37	1.15771e-32	0.328746	0.39	0.229	up
RPS21	3.76678e-26	9.61132e-22	0.328268	0.947	0.909	up
MDH2	4.64638e-40	1.18557e-35	0.327864	0.469	0.293	up
RPS24	7.17938e-44	1.83189e-39	0.32775	0.975	0.966	up
NDUFC2	3.97044e-20	1.0131e-15	0.327538	0.684	0.566	up
TXNL4A	7.36914e-49	1.88031e-44	0.326725	0.338	0.164	up
CARD19	2.94135e-55	7.50514e-51	0.326111	0.304	0.129	up
CDC37	5.81223e-27	1.48305e-22	0.326055	0.705	0.565	up
NUSAP1	2.63636e-32	6.72694e-28	0.325684	0.102	0.023	up
TRIM47	4.4241e-68	1.12885e-63	0.325466	0.254	0.078	up
MRPL36	7.35414e-48	1.87648e-43	0.325211	0.315	0.149	up
ZNF428	1.8504e-52	4.72149e-48	0.325141	0.449	0.255	up
NEDD8	2.65583e-30	6.77661e-26	0.32495	0.757	0.621	up
GNAI1	1.37865e-60	3.51777e-56	0.324471	0.233	0.072	up
SNRPD1	5.49064e-27	1.40099e-22	0.324426	0.537	0.388	up
TALDO1	2.83251e-42	7.22743e-38	0.324275	0.471	0.29	up
DEPTOR	1.48213e-56	3.78179e-52	0.323936	0.174	0.039	up
PLXND1	2.75554e-18	7.03104e-14	0.323903	0.464	0.345	up
ACTA2	2.53321e-40	6.46373e-36	0.323761	0.209	0.081	up
MAP4	5.73877e-43	1.4643e-38	0.323338	0.424	0.249	up
DOCK6	2.46967e-37	6.30161e-33	0.323224	0.335	0.182	up
ACE	2.69298e-24	6.8714e-20	0.323084	0.166	0.075	up
POLR2E	5.35654e-36	1.36678e-31	0.323084	0.452	0.286	up
HIST1H2AC	2.25013e-54	5.74144e-50	0.322632	0.226	0.075	up
TSPAN12	1.88501e-58	4.80979e-54	0.322537	0.224	0.069	up
DTYMK	4.00814e-58	1.02272e-53	0.32241	0.238	0.078	up
RPL4	2.34725e-36	5.98925e-32	0.322261	0.881	0.84	up
AK1	4.84722e-39	1.23682e-34	0.321977	0.367	0.206	up
LAMTOR5	2.59191e-27	6.61351e-23	0.321756	0.659	0.513	up
PTPRG	1.54777e-25	3.94929e-21	0.321651	0.392	0.258	up
PCDH12	1.46223e-27	3.73103e-23	0.321449	0.274	0.151	up
TMEM141	1.34269e-40	3.426e-36	0.321323	0.367	0.203	up
TXNDC17	4.38474e-32	1.11881e-27	0.321252	0.458	0.301	up
NOL7	3.60977e-47	9.21068e-43	0.31996	0.392	0.212	up
NDUFA8	6.48585e-44	1.65493e-39	0.319488	0.459	0.278	up
PSMA7	4.65764e-24	1.18844e-19	0.318794	0.812	0.72	up
COA3	5.42803e-42	1.38502e-37	0.318733	0.434	0.258	up
VDAC1	6.27724e-24	1.6017e-19	0.318585	0.444	0.308	up
ZEB1	7.41155e-34	1.89113e-29	0.317804	0.395	0.241	up
TEX264	2.54755e-45	6.50033e-41	0.317597	0.375	0.201	up
SVIL	2.61735e-57	6.67843e-53	0.317155	0.219	0.066	up
SERBP1	1.3866e-27	3.53804e-23	0.31667	0.686	0.542	up
PHB	2.81517e-31	7.1832e-27	0.316632	0.469	0.312	up
VKORC1	9.41509e-37	2.40235e-32	0.316445	0.524	0.352	up
ISCU	2.39928e-47	6.12201e-43	0.316047	0.536	0.343	up
UQCRQ	4.42146e-20	1.12818e-15	0.316035	0.82	0.739	up
TMA7	3.31541e-26	8.4596e-22	0.315873	0.904	0.847	up
MCM7	3.78364e-45	9.65433e-41	0.315861	0.208	0.073	up
GALNT18	6.46806e-54	1.65039e-49	0.315746	0.235	0.081	up
CCT6A	3.50629e-26	8.94664e-22	0.315481	0.447	0.304	up
SNCG	1.01906e-30	2.60023e-26	0.315443	0.482	0.327	up
SF3B5	1.14059e-35	2.91034e-31	0.314904	0.572	0.402	up
TSPO	1.64315e-31	4.19266e-27	0.314804	0.637	0.477	up
SERINC2	1.57941e-24	4.03003e-20	0.314696	0.112	0.037	up
SERPINC1	8.86691e-55	2.26248e-50	0.314477	0.24	0.089	up
COMT	9.21187e-37	2.3505e-32	0.314353	0.459	0.292	up
HEY1	1.02462e-11	2.61442e-07	0.314012	0.285	0.202	up
TMEM176A	2.06994e-22	5.28166e-18	0.313917	0.206	0.107	up
LYL1	1.07622e-39	2.74609e-35	0.313415	0.218	0.087	up
IFRD2	1.92503e-52	4.91191e-48	0.313385	0.223	0.073	up
PDAP1	6.28674e-57	1.60413e-52	0.312396	0.438	0.239	up
RPL27	5.56424e-40	1.41977e-35	0.311923	0.94	0.928	up
C19orf33	2.50098e-50	6.38151e-46	0.31185	0.136	0.025	up
PCSK5	7.11467e-10	1.81538e-05	0.311459	0.135	0.086	up
TBCD	6.57254e-54	1.67705e-49	0.311299	0.216	0.069	up
TSC22D1	2.19518e-09	5.60122e-05	0.311283	0.692	0.623	up
UTRN	6.28325e-23	1.60323e-18	0.310832	0.492	0.357	up
BAX	1.03435e-24	2.63924e-20	0.310612	0.594	0.452	up
CTSZ	1.66365e-47	4.24498e-43	0.310372	0.345	0.174	up
DHRS3	1.67766e-36	4.28071e-32	0.310118	0.395	0.236	up
GRB10	6.92692e-33	1.76747e-28	0.309983	0.381	0.23	up
FBN1	4.11897e-38	1.051e-33	0.309388	0.211	0.084	up
ATP5L	1.79405e-14	4.57771e-10	0.309329	0.842	0.788	up
CFH	7.75158e-27	1.97789e-22	0.308809	0.324	0.197	up
RPL37A	6.57315e-31	1.6772e-26	0.308633	0.988	0.987	up
RNF187	4.04613e-46	1.03241e-41	0.308298	0.213	0.076	up
MVB12A	6.5425e-51	1.66938e-46	0.308109	0.349	0.174	up
EVA1B	5.39495e-33	1.37658e-28	0.307918	0.305	0.165	up
PLEKHA1	7.97669e-62	2.03533e-57	0.307894	0.31	0.127	up
TM4SF4	1.08346e-31	2.76456e-27	0.307642	0.16	0.058	up
PTMA	2.22066e-50	5.66624e-46	0.307572	0.989	0.987	up
PSMD2	3.38628e-51	8.64043e-47	0.307442	0.351	0.173	up
TMSB10	4.35431e-27	1.11105e-22	0.307372	0.993	0.999	up
CDC123	3.37007e-45	8.59908e-41	0.307343	0.342	0.175	up
SQLE	8.87829e-46	2.26538e-41	0.307205	0.207	0.071	up
CXCL12	9.08451e-06	0.2318	0.30699	0.254	0.199	up
POLR2F	1.7418e-29	4.44437e-25	0.306942	0.553	0.398	up
GTF3C6	1.79148e-30	4.57115e-26	0.30693	0.401	0.252	up
NHP2	1.37349e-41	3.5046e-37	0.306756	0.487	0.308	up
COMMD7	2.80032e-63	7.14529e-59	0.306518	0.324	0.135	up
XIST	4.53965e-15	1.15834e-10	0.306092	0.137	0.07	up
RBP4	1.14885e-11	2.93142e-07	0.305193	0.458	0.363	up
H2AFZ	4.19677e-09	0.000107085	0.304122	0.759	0.692	up
MTCH1	2.12196e-42	5.4144e-38	0.303949	0.497	0.316	up
EPHX1	1.76614e-19	4.50648e-15	0.303826	0.47	0.348	up
CDC42EP5	4.94612e-32	1.26205e-27	0.303728	0.143	0.048	up
C7orf50	3.84512e-46	9.81121e-42	0.30355	0.314	0.15	up
OSBPL1A	7.49019e-38	1.9112e-33	0.302429	0.245	0.11	up
ACP1	2.03431e-40	5.19075e-36	0.302215	0.394	0.228	up
TMEM147	1.24133e-37	3.16738e-33	0.302122	0.5	0.329	up
CALM3	1.73739e-24	4.43313e-20	0.30209	0.525	0.384	up
CDA	1.04161e-42	2.65777e-38	0.301746	0.225	0.088	up
MRPS16	3.89515e-37	9.93886e-33	0.30145	0.344	0.192	up
CYR61	5.76778e-28	1.47171e-23	0.301339	0.357	0.222	up
PPP1R16A	1.59105e-55	4.05973e-51	0.301213	0.172	0.039	up
SEPW1	1.15529e-06	0.0294785	0.299663	0.733	0.67	up
ARL5A	2.28924e-46	5.84122e-42	0.299082	0.421	0.244	up
TCEA1	4.54717e-32	1.16026e-27	0.299042	0.402	0.252	up
MCF2L	2.19671e-36	5.60512e-32	0.298973	0.196	0.076	up
SEMA3G	2.73021e-16	6.96642e-12	0.298789	0.167	0.089	up
UQCRC1	8.34041e-27	2.12814e-22	0.297719	0.377	0.239	up
HEG1	3.16699e-19	8.08089e-15	0.297629	0.404	0.285	up
C17orf89	3.69097e-53	9.41788e-49	0.297022	0.382	0.197	up
SLIRP	1.24313e-15	3.17197e-11	0.296815	0.652	0.542	up
FTH1	2.01139e-16	5.13226e-12	0.296582	0.981	0.952	up
MYEOV2	8.10206e-26	2.06732e-21	0.296528	0.673	0.531	up
VPS25	8.36045e-62	2.13325e-57	0.296339	0.292	0.115	up
C19orf24	4.78718e-42	1.2215e-37	0.295896	0.331	0.173	up
C7orf73	7.18679e-38	1.83378e-33	0.29545	0.419	0.256	up
PSMC5	1.79366e-42	4.5767e-38	0.29432	0.49	0.31	up
PTGES2	1.31533e-56	3.3562e-52	0.294028	0.218	0.068	up
TRAPPC3	1.66808e-48	4.25627e-44	0.293952	0.35	0.179	up
GNB2	5.35756e-31	1.36703e-26	0.293869	0.566	0.407	up
FAM162A	6.273e-31	1.60062e-26	0.293828	0.317	0.182	up
FIS1	3.91078e-26	9.97874e-22	0.293827	0.687	0.545	up
PPP1CA	4.62214e-37	1.17938e-32	0.293471	0.533	0.361	up
CEP68	1.98817e-42	5.07302e-38	0.293428	0.257	0.112	up
GFOD1	3.88191e-38	9.90507e-34	0.29202	0.312	0.163	up
ANGPTL2	3.92154e-52	1.00062e-47	0.291867	0.128	0.019	up
LRRFIP1	3.25719e-49	8.31104e-45	0.291668	0.58	0.384	up
GOLIM4	3.2244e-40	8.22739e-36	0.291279	0.342	0.185	up
MPLKIP	4.39369e-45	1.12109e-40	0.29098	0.362	0.192	up
SPATS2L	4.36979e-22	1.11499e-17	0.29061	0.323	0.206	up
FAM127B	2.65447e-41	6.77315e-37	0.290222	0.294	0.143	up
CHCHD1	2.24863e-36	5.7376e-32	0.290123	0.321	0.175	up
RALY	1.52458e-40	3.89012e-36	0.289772	0.447	0.276	up
DNMT1	1.17649e-51	3.00192e-47	0.289626	0.247	0.094	up
CNPY2	4.24774e-33	1.08385e-28	0.288939	0.5	0.34	up
RAMP1	4.62245e-55	1.17946e-50	0.288898	0.152	0.029	up
NDUFS8	8.01328e-34	2.04467e-29	0.288762	0.527	0.364	up
PIH1D1	8.99215e-58	2.29444e-53	0.288631	0.3	0.125	up
NDUFC1	9.36277e-33	2.389e-28	0.288163	0.597	0.434	up
RPS12	2.11542e-20	5.39771e-16	0.287979	0.99	0.99	up
PIN1	1.79413e-41	4.57791e-37	0.287939	0.42	0.25	up
COX14	8.9636e-35	2.28715e-30	0.28779	0.517	0.352	up
EHD2	1.02756e-35	2.62193e-31	0.28751	0.268	0.131	up
GPRC5B	1.4184e-47	3.61919e-43	0.28746	0.19	0.058	up
PSMB3	3.69423e-20	9.42619e-16	0.287315	0.653	0.528	up
FAM96B	1.78599e-36	4.55712e-32	0.286873	0.562	0.393	up
RPS23	8.47544e-37	2.16259e-32	0.286147	0.982	0.981	up
JTB	3.39603e-32	8.66532e-28	0.286103	0.58	0.419	up
RNF5	2.14822e-45	5.48141e-41	0.285984	0.405	0.229	up
SIPA1L2	4.43828e-38	1.13247e-33	0.285693	0.155	0.047	up
RPS19BP1	3.32659e-32	8.48813e-28	0.28499	0.518	0.359	up
SDHC	6.3766e-36	1.62705e-31	0.284103	0.472	0.308	up
PYURF	1.22444e-36	3.12428e-32	0.284024	0.552	0.382	up
PTTG1IP	1.18043e-31	3.01198e-27	0.283949	0.52	0.362	up
NAA38	5.22624e-26	1.33353e-21	0.283754	0.702	0.562	up
NFIB	7.05874e-15	1.80111e-10	0.283517	0.605	0.498	up
TOMM40	6.67638e-31	1.70354e-26	0.283465	0.2	0.087	up
PPM1G	6.68705e-55	1.70627e-50	0.283237	0.352	0.17	up
NUCKS1	3.55697e-21	9.07597e-17	0.282868	0.642	0.512	up
FLYWCH2	3.00066e-47	7.65647e-43	0.282289	0.349	0.18	up
PLEKHJ1	2.04321e-44	5.21346e-40	0.282032	0.236	0.094	up
HSPA12B	2.40999e-38	6.14933e-34	0.281841	0.257	0.12	up
HDAC1	4.47353e-45	1.14146e-40	0.281463	0.364	0.198	up
ASNA1	6.83905e-48	1.74505e-43	0.281164	0.406	0.226	up
AGPAT2	2.71583e-32	6.9297e-28	0.279663	0.219	0.099	up
MTCH2	1.1279e-29	2.87796e-25	0.279663	0.295	0.165	up
SH3BGRL3	1.4835e-15	3.78531e-11	0.279632	0.823	0.753	up
PDCD6	5.81248e-34	1.48311e-29	0.279331	0.495	0.333	up
APOB	7.23214e-33	1.84535e-28	0.278809	0.2	0.09	up
AQP7	2.47514e-32	6.31557e-28	0.278703	0.136	0.042	up
OCIAD2	4.54457e-45	1.15959e-40	0.278573	0.38	0.213	up
COMMD4	2.39644e-51	6.11476e-47	0.2779	0.31	0.144	up
PRMT1	9.70344e-30	2.47593e-25	0.277803	0.561	0.407	up
PNKD	2.93772e-32	7.49588e-28	0.27689	0.461	0.306	up
BRK1	6.05822e-22	1.54582e-17	0.276648	0.736	0.618	up
NDUFB3	2.02406e-32	5.16459e-28	0.276343	0.529	0.368	up
YIF1A	5.19453e-50	1.32544e-45	0.276103	0.361	0.186	up
GNB2L1	7.83283e-32	1.99863e-27	0.275884	0.934	0.915	up
RBM42	2.16557e-46	5.52567e-42	0.275855	0.355	0.189	up
EBF1	1.36428e-50	3.4811e-46	0.275548	0.163	0.039	up
RPS6KA2	4.57307e-31	1.16686e-26	0.275429	0.242	0.119	up
RHOBTB3	1.4548e-52	3.71206e-48	0.275329	0.144	0.027	up
STUB1	4.56965e-33	1.16599e-28	0.274488	0.427	0.273	up
CTSC	7.53063e-31	1.92152e-26	0.274336	0.305	0.174	up
ATP5A1	1.67276e-22	4.26821e-18	0.274308	0.555	0.42	up
INHBB	6.37183e-17	1.62584e-12	0.273911	0.205	0.119	up
RPL18A	1.05834e-38	2.70047e-34	0.273542	0.982	0.974	up
TMEM233	5.17493e-39	1.32043e-34	0.273338	0.217	0.088	up
GPIHBP1	5.81315e-17	1.48328e-12	0.273207	0.224	0.134	up
UQCC3	1.6902e-49	4.31272e-45	0.273161	0.31	0.149	up
NUDT5	1.43149e-47	3.65259e-43	0.273004	0.331	0.163	up
COPE	8.46345e-28	2.15953e-23	0.272999	0.614	0.465	up
FIBP	1.284e-44	3.27625e-40	0.272536	0.368	0.201	up
CARHSP1	8.38141e-22	2.1386e-17	0.272299	0.557	0.424	up
RAI14	2.89657e-41	7.3909e-37	0.272216	0.225	0.09	up
CD93	1.03291e-08	0.000263557	0.272044	0.548	0.47	up
TUFM	5.59874e-42	1.42858e-37	0.271785	0.535	0.355	up
COPS8	1.08814e-48	2.77649e-44	0.271734	0.384	0.207	up
TMEM109	2.85737e-38	7.29087e-34	0.271434	0.432	0.267	up
TUSC2	1.02802e-40	2.6231e-36	0.271382	0.309	0.158	up
TPD52	2.96126e-22	7.55594e-18	0.271211	0.152	0.067	up
TMEM173	4.17945e-29	1.06643e-24	0.271204	0.386	0.243	up
SHARPIN	1.37411e-53	3.50618e-49	0.271032	0.319	0.15	up
TGFB1I1	8.65381e-43	2.20811e-38	0.270939	0.204	0.073	up
ARPC5	3.55599e-24	9.07346e-20	0.270727	0.642	0.503	up
CISD3	2.38987e-39	6.098e-35	0.270709	0.334	0.182	up
DPM3	2.53351e-41	6.46452e-37	0.270702	0.454	0.284	up
CTHRC1	7.67231e-50	1.95767e-45	0.270611	0.115	0.016	up
LYZ	6.65597e-06	0.169834	0.269953	0.222	0.196	up
LAMTOR2	1.13772e-33	2.90302e-29	0.269831	0.553	0.39	up
PA2G4	7.25106e-23	1.85018e-18	0.26979	0.492	0.359	up
CX3CL1	8.19265e-38	2.09044e-33	0.269155	0.226	0.099	up
ZNF580	1.17229e-57	2.9912e-53	0.26896	0.255	0.093	up
DGKZ	5.33521e-47	1.36133e-42	0.268897	0.317	0.155	up
HEBP2	2.71981e-30	6.93987e-26	0.268851	0.278	0.15	up
METTL12	7.99749e-22	2.04064e-17	0.268791	0.145	0.062	up
QPRT	1.11869e-37	2.85445e-33	0.268322	0.134	0.035	up
EIF3D	1.49883e-37	3.82442e-33	0.267715	0.519	0.35	up
MRPL4	3.57558e-50	9.12346e-46	0.267712	0.266	0.11	up
TP53I3	1.43841e-44	3.67024e-40	0.267246	0.213	0.077	up
KLHDC3	1.7332e-51	4.42243e-47	0.267246	0.262	0.106	up
HERC2	1.19077e-40	3.03838e-36	0.267049	0.253	0.113	up
HOXD8	6.72277e-55	1.71538e-50	0.266934	0.114	0.012	up
TOMM22	3.18591e-32	8.12916e-28	0.266769	0.453	0.299	up
MPZL1	1.64312e-50	4.19259e-46	0.266282	0.285	0.124	up
SLC50A1	4.04342e-52	1.03172e-47	0.265411	0.282	0.122	up
IVNS1ABP	2.82617e-11	7.21124e-07	0.265376	0.397	0.307	up
PDLIM2	1.72953e-25	4.41308e-21	0.265351	0.352	0.222	up
PSMG3	8.61006e-51	2.19694e-46	0.26487	0.268	0.113	up
C1orf35	2.17929e-52	5.56068e-48	0.264837	0.224	0.077	up
TRAPPC1	5.69115e-32	1.45215e-27	0.264748	0.569	0.41	up
APEX1	3.32978e-49	8.49628e-45	0.264468	0.368	0.195	up
MAF1	8.19614e-46	2.09133e-41	0.263604	0.405	0.232	up
ATP5H	1.2395e-15	3.16272e-11	0.263587	0.603	0.492	up
RPL22L1	3.01475e-25	7.69243e-21	0.263539	0.444	0.306	up
NDUFB7	2.55819e-22	6.52748e-18	0.263117	0.668	0.537	up
FAM212A	1.28641e-40	3.28241e-36	0.263041	0.144	0.038	up
GATM	1.87055e-37	4.77289e-33	0.262974	0.182	0.069	up
MIR4435-2HG	6.51676e-33	1.66282e-28	0.262943	0.451	0.298	up
PERP	5.96589e-13	1.52226e-08	0.262917	0.121	0.063	up
SUMO1	8.31907e-23	2.1227e-18	0.26261	0.674	0.541	up
HMGA1	2.11542e-09	5.3977e-05	0.262277	0.171	0.111	up
TMEM14B	2.28329e-30	5.82604e-26	0.262179	0.444	0.295	up
LRPAP1	1.15724e-34	2.95281e-30	0.261595	0.437	0.28	up
MSRB2	4.17906e-39	1.06633e-34	0.261536	0.264	0.127	up
PSMB2	5.84223e-28	1.4907e-23	0.261366	0.526	0.377	up
AP1S1	1.25941e-45	3.21351e-41	0.260959	0.346	0.183	up
MRPS15	3.1738e-34	8.09827e-30	0.260831	0.371	0.223	up
PLEC	1.81481e-38	4.63067e-34	0.260744	0.328	0.181	up
UGDH	3.57063e-15	9.11081e-11	0.260664	0.187	0.108	up
SAMM50	3.33195e-45	8.50181e-41	0.260508	0.27	0.12	up
PHLDA2	1.17674e-35	3.00257e-31	0.260424	0.185	0.072	up
RP11-14N7.2	3.96588e-34	1.01193e-29	0.260212	0.151	0.049	up
PGK1	3.0767e-11	7.85051e-07	0.259159	0.602	0.508	up
EIF3L	7.49635e-30	1.91277e-25	0.259052	0.57	0.415	up
THEM6	3.45525e-36	8.81641e-32	0.258954	0.215	0.091	up
RABAC1	6.58492e-24	1.68021e-19	0.258849	0.694	0.56	up
COX7A2L	3.14107e-36	8.01476e-32	0.258821	0.585	0.418	up
C9orf3	1.36117e-36	3.47315e-32	0.258621	0.231	0.102	up
SRP14	2.17541e-18	5.55077e-14	0.258451	0.934	0.927	up
SERPINF1	3.71632e-46	9.48256e-42	0.258315	0.161	0.046	up
ZDHHC3	3.44158e-46	8.78154e-42	0.258238	0.278	0.125	up
GALK1	1.66723e-46	4.25411e-42	0.25781	0.253	0.107	up
POP7	4.17469e-45	1.06521e-40	0.257662	0.241	0.099	up
TJP1	7.13537e-29	1.82066e-24	0.257182	0.46	0.315	up
RALBP1	2.75631e-38	7.03301e-34	0.257164	0.385	0.227	up
MYO6	2.93619e-44	7.49198e-40	0.257057	0.377	0.213	up
MRPL55	6.71071e-37	1.7123e-32	0.256325	0.394	0.239	up
COX7A2	5.02635e-11	1.28252e-06	0.256041	0.829	0.776	up
MDH1	2.55114e-25	6.50949e-21	0.255762	0.316	0.193	up
CXXC5	4.38991e-51	1.12013e-46	0.255626	0.212	0.07	up
ARL15	8.71622e-19	2.22403e-14	0.254906	0.312	0.205	up
MCM3	1.17617e-41	3.00112e-37	0.254791	0.196	0.07	up
TIMP4	3.58697e-22	9.15252e-18	0.254647	0.107	0.037	up
SLC39A1	8.0651e-40	2.05789e-35	0.254625	0.364	0.207	up
SLC25A5	3.82624e-11	9.76303e-07	0.254514	0.643	0.554	up
THRAP3	8.19736e-42	2.09164e-37	0.25444	0.413	0.247	up
LDHB	5.47729e-14	1.39759e-09	0.2544	0.544	0.44	up
RUNX1T1	4.34422e-25	1.10847e-20	0.254344	0.238	0.127	up
TMEM208	1.71702e-41	4.38115e-37	0.254101	0.356	0.198	up
MRPL24	8.55295e-36	2.18237e-31	0.253939	0.297	0.157	up
CBX6	1.44899e-29	3.69724e-25	0.253576	0.22	0.106	up
SSFA2	2.77987e-28	7.09311e-24	0.253487	0.293	0.17	up
OAF	9.29538e-40	2.37181e-35	0.253307	0.219	0.09	up
URM1	2.10921e-41	5.38186e-37	0.253297	0.337	0.182	up
IMP3	9.98543e-54	2.54788e-49	0.253011	0.345	0.171	up
TRMT112	3.27771e-16	8.36339e-12	0.252991	0.733	0.633	up
ERGIC3	1.15494e-24	2.94694e-20	0.252957	0.509	0.37	up
AIF1L	6.99449e-36	1.78471e-31	0.252957	0.295	0.157	up
ECH1	1.70654e-27	4.35442e-23	0.25263	0.545	0.397	up
GNAS	7.47659e-13	1.90773e-08	0.252306	0.743	0.658	up
WDR83OS	6.75758e-27	1.72427e-22	0.252303	0.694	0.552	up
TNK2	6.61887e-34	1.68887e-29	0.252292	0.119	0.03	up
C16orf13	1.72264e-48	4.39548e-44	0.252032	0.399	0.225	up
CENPW	3.67693e-44	9.38207e-40	0.251844	0.116	0.02	up
GAS6	3.38981e-11	8.64945e-07	0.251756	0.393	0.303	up
C1QBP	1.22623e-33	3.12884e-29	0.251125	0.442	0.287	up
BAD	5.10046e-41	1.30143e-36	0.250974	0.396	0.234	up
EHD4	2.00185e-30	5.10792e-26	0.250403	0.394	0.252	up
RAB7A	1.08972e-31	2.78052e-27	-0.250058	0.618	0.616	down
PALM	2.10667e-20	5.37537e-16	-0.250565	0.149	0.201	down
AQP3	1.38203e-24	3.52639e-20	-0.250722	0.083	0.134	down
SMIM3	1.39878e-24	3.56912e-20	-0.251133	0.08	0.133	down
KRTCAP2	6.95386e-26	1.77435e-21	-0.251454	0.607	0.629	down
PLK3	6.12219e-30	1.56214e-25	-0.25173	0.266	0.272	down
AHR	1.54877e-26	3.95183e-22	-0.252076	0.211	0.237	down
PNRC2	1.3935e-36	3.55565e-32	-0.252909	0.412	0.414	down
TOPORS	9.69026e-32	2.47257e-27	-0.25315	0.242	0.251	down
VPS37B	2.32477e-30	5.93188e-26	-0.253171	0.211	0.227	down
HECA	1.67806e-28	4.28173e-24	-0.253526	0.172	0.219	down
IL2RG	7.07783e-21	1.80598e-16	-0.253737	0.088	0.144	down
CDC42SE2	6.15324e-30	1.57006e-25	-0.253926	0.265	0.275	down
MAFK	7.24011e-34	1.84739e-29	-0.254553	0.139	0.171	down
TRBC1	2.14604e-19	5.47584e-15	-0.255089	0.071	0.132	down
IL1B	9.2629e-23	2.36352e-18	-0.255647	0.081	0.112	down
CEACAM1	2.0027e-22	5.1101e-18	-0.25789	0.11	0.164	down
VAPA	5.74523e-37	1.46595e-32	-0.257982	0.633	0.628	down
TMEM59	1.24116e-29	3.16694e-25	-0.258295	0.729	0.748	down
WIPF1	4.17349e-23	1.06491e-18	-0.258341	0.191	0.229	down
GPR183	5.14768e-18	1.31348e-13	-0.259133	0.109	0.131	down
KBTBD2	4.13541e-32	1.05519e-27	-0.259615	0.224	0.245	down
MT-ATP8	9.9264e-26	2.53282e-21	-0.260228	0.216	0.257	down
LHFPL2	4.20973e-35	1.07415e-30	-0.26039	0.077	0.132	down
LCP2	5.55579e-28	1.41762e-23	-0.260621	0.099	0.153	down
GNS	3.21576e-37	8.20535e-33	-0.260851	0.253	0.269	down
APOL6	1.13083e-26	2.88543e-22	-0.260985	0.186	0.227	down
CYLD	3.28545e-32	8.38315e-28	-0.261161	0.135	0.17	down
MESDC1	9.25666e-30	2.36193e-25	-0.26192	0.249	0.264	down
PSMA6	1.8121e-36	4.62374e-32	-0.26213	0.216	0.243	down
LCP1	2.39745e-24	6.11734e-20	-0.262387	0.085	0.153	down
SGCE	8.52655e-29	2.17564e-24	-0.263265	0.127	0.178	down
RAPH1	1.22824e-30	3.13398e-26	-0.263417	0.172	0.207	down
SHC2	2.21335e-22	5.64758e-18	-0.263421	0.118	0.175	down
STK17B	2.21263e-29	5.64575e-25	-0.264574	0.136	0.166	down
CD83	6.72208e-24	1.71521e-19	-0.264833	0.148	0.176	down
PABPC4	3.68128e-38	9.39316e-34	-0.265811	0.268	0.273	down
BCL3	6.90225e-28	1.76118e-23	-0.26663	0.166	0.204	down
ADGRE5	3.30892e-30	8.44303e-26	-0.266777	0.155	0.186	down
CDC42EP3	6.72922e-27	1.71703e-22	-0.266982	0.377	0.391	down
TMEM165	9.13705e-43	2.33141e-38	-0.268972	0.435	0.418	down
ABHD17B	2.33806e-38	5.9658e-34	-0.269307	0.108	0.141	down
MAPRE2	5.06231e-37	1.2917e-32	-0.269422	0.21	0.217	down
FNIP2	1.96985e-38	5.02626e-34	-0.270386	0.3	0.295	down
TMEM50B	6.41432e-37	1.63668e-32	-0.270798	0.364	0.367	down
TRIM35	2.65506e-32	6.77466e-28	-0.27149	0.068	0.121	down
FUS	1.61672e-26	4.12522e-22	-0.272044	0.648	0.675	down
ANGPTL4	4.44599e-25	1.13444e-20	-0.272588	0.199	0.203	down
TBC1D9	7.15243e-25	1.82501e-20	-0.272668	0.146	0.201	down
RAB27A	2.08028e-32	5.30804e-28	-0.273445	0.158	0.204	down
ARRDC3	1.44151e-20	3.67815e-16	-0.273645	0.299	0.325	down
PSAP	2.0155e-28	5.14275e-24	-0.273662	0.775	0.806	down
MGST2	1.16573e-27	2.97447e-23	-0.273999	0.696	0.696	down
SPCS3	2.50466e-37	6.3909e-33	-0.274541	0.383	0.402	down
RBMS1	5.48572e-34	1.39974e-29	-0.275048	0.445	0.451	down
HSPA8	1.78455e-19	4.55347e-15	-0.275049	0.777	0.824	down
ATP5EP2	1.25353e-19	3.19851e-15	-0.275662	0.156	0.199	down
EIF1AY	8.31907e-33	2.12269e-28	-0.275695	0.238	0.272	down
NFATC1	7.91346e-23	2.0192e-18	-0.276977	0.131	0.166	down
EIF4A1	1.72575e-46	4.40341e-42	-0.278003	0.618	0.588	down
SNAPC1	7.38289e-31	1.88382e-26	-0.278229	0.163	0.196	down
CBLB	7.98435e-31	2.03729e-26	-0.279606	0.158	0.195	down
IDS	1.3085e-28	3.33876e-24	-0.279841	0.218	0.261	down
HP	9.26212e-12	2.36332e-07	-0.280362	0.351	0.369	down
AREG	5.64329e-17	1.43994e-12	-0.28073	0.116	0.173	down
PPP1R3B	6.85272e-30	1.74854e-25	-0.281799	0.097	0.141	down
SLC14A1	7.70285e-21	1.96546e-16	-0.282939	0.079	0.152	down
TAF13	5.80401e-33	1.48095e-28	-0.283438	0.165	0.2	down
NFIL3	6.98456e-40	1.78218e-35	-0.284485	0.086	0.144	down
GZMA	7.51197e-16	1.91675e-11	-0.284692	0.096	0.15	down
TINAGL1	2.05362e-18	5.24001e-14	-0.28481	0.483	0.556	down
CD3E	2.01955e-18	5.15309e-14	-0.284852	0.075	0.138	down
TIFA	7.21507e-28	1.841e-23	-0.28669	0.132	0.175	down
DIS3	2.92094e-27	7.45306e-23	-0.287341	0.159	0.201	down
BCL6	8.18423e-38	2.08829e-33	-0.287471	0.097	0.14	down
PPM1D	4.56336e-38	1.16439e-33	-0.28776	0.16	0.2	down
LINC01116	5.46597e-36	1.3947e-31	-0.287889	0.152	0.177	down
MAP3K8	4.17576e-29	1.06549e-24	-0.287905	0.15	0.196	down
RFK	6.65603e-40	1.69835e-35	-0.288119	0.261	0.26	down
PLA2G16	1.12788e-41	2.87791e-37	-0.288178	0.439	0.441	down
SLC9A9	3.19054e-33	8.14099e-29	-0.289412	0.067	0.14	down
RERE	1.20262e-38	3.06861e-34	-0.289558	0.24	0.268	down
PSMB10	1.03704e-33	2.64612e-29	-0.289566	0.245	0.292	down
CYP1B1	1.26449e-07	0.00322646	-0.289911	0.106	0.14	down
NNMT	7.37229e-37	1.88111e-32	-0.290072	0.368	0.301	down
RPL39	1.48447e-56	3.78777e-52	-0.290092	0.978	0.994	down
SAA1	5.26772e-19	1.34411e-14	-0.29101	0.098	0.132	down
ICAM4	2.34168e-29	5.97504e-25	-0.291072	0.067	0.118	down
IGKC	1.23191e-108	3.14334e-104	-0.291157	0.576	0.825	down
LRRFIP2	6.55004e-45	1.67131e-40	-0.291748	0.269	0.283	down
TMBIM4	3.14967e-38	8.03671e-34	-0.291853	0.531	0.533	down
JUNB	6.92187e-60	1.76619e-55	-0.292286	0.762	0.91	down
GADD45A	1.02484e-41	2.61499e-37	-0.292348	0.349	0.321	down
FOXO1	3.49307e-30	8.91293e-26	-0.292781	0.156	0.214	down
LAMP2	1.66937e-39	4.25956e-35	-0.293132	0.381	0.392	down
LEPROTL1	2.70401e-36	6.89955e-32	-0.293184	0.406	0.42	down
ZNF267	4.76405e-43	1.2156e-38	-0.293256	0.106	0.142	down
MT1F	2.59666e-19	6.62563e-15	-0.293349	0.057	0.103	down
DSE	1.61136e-35	4.11153e-31	-0.293838	0.079	0.152	down
RP11-670E13.6	2.08998e-28	5.3328e-24	-0.294026	0.141	0.177	down
HCST	2.58613e-19	6.59877e-15	-0.294546	0.149	0.187	down
SCPEP1	1.20118e-44	3.06494e-40	-0.294841	0.222	0.248	down
CDC42SE1	2.28112e-29	5.8205e-25	-0.295253	0.333	0.364	down
FGB	3.88319e-22	9.90835e-18	-0.295319	0.275	0.277	down
SORBS1	3.48266e-45	8.88636e-41	-0.295423	0.12	0.157	down
NOLC1	6.31636e-38	1.61168e-33	-0.295448	0.179	0.217	down
UAP1	1.85325e-42	4.72876e-38	-0.295731	0.136	0.18	down
C1orf21	1.60663e-33	4.09948e-29	-0.295875	0.251	0.288	down
CHSY1	2.92808e-33	7.47129e-29	-0.297029	0.202	0.261	down
MARCKSL1	1.20336e-25	3.07049e-21	-0.297784	0.721	0.695	down
ALOX5AP	7.31653e-24	1.86689e-19	-0.298038	0.092	0.149	down
CD3D	1.14363e-20	2.91808e-16	-0.298278	0.114	0.191	down
CD274	5.30536e-38	1.35371e-33	-0.298303	0.032	0.1	down
PDCD4	6.8762e-31	1.75453e-26	-0.29834	0.388	0.41	down
NFKB1	1.13877e-30	2.90569e-26	-0.298919	0.181	0.209	down
OSMR	6.88936e-31	1.75789e-26	-0.298931	0.135	0.192	down
RPS29	9.85564e-65	2.51476e-60	-0.299161	0.977	0.994	down
FAM26F	9.81072e-26	2.5033e-21	-0.299644	0.115	0.16	down
HSD17B14	5.81088e-37	1.4827e-32	-0.299728	0.115	0.165	down
GNA14	4.3892e-33	1.11995e-28	-0.300204	0.059	0.135	down
SFPQ	2.64714e-38	6.75445e-34	-0.300304	0.561	0.584	down
TSPYL2	2.0556e-30	5.24508e-26	-0.301404	0.162	0.211	down
PHF10	1.93239e-39	4.93069e-35	-0.301565	0.156	0.198	down
U2AF1	1.03626e-38	2.64412e-34	-0.301776	0.227	0.266	down
AC016831.7	2.37339e-37	6.05594e-33	-0.301891	0.051	0.122	down
MIR222HG	5.02059e-31	1.28105e-26	-0.30214	0.091	0.139	down
APOC3	3.96274e-16	1.01113e-11	-0.302282	0.551	0.626	down
NBL1	3.79903e-27	9.6936e-23	-0.302741	0.155	0.224	down
SKAP2	1.21699e-40	3.10527e-36	-0.303757	0.333	0.36	down
RGL1	4.60994e-37	1.17627e-32	-0.303889	0.12	0.172	down
GPRC5A	6.26448e-35	1.59845e-30	-0.304594	0.036	0.112	down
HSPA6	2.08661e-08	0.000532419	-0.305011	0.209	0.232	down
ARAP2	4.24817e-38	1.08396e-33	-0.305336	0.045	0.123	down
EIF4EBP3	2.01304e-48	5.13647e-44	-0.305739	0.032	0.111	down
CCDC68	7.11267e-38	1.81487e-33	-0.306321	0.067	0.147	down
GLUL	8.01437e-34	2.04495e-29	-0.307166	0.476	0.574	down
LY6E	1.57187e-28	4.01078e-24	-0.30767	0.515	0.583	down
AKAP13	9.42193e-40	2.4041e-35	-0.30778	0.44	0.455	down
RBBP6	9.54814e-38	2.4363e-33	-0.307889	0.325	0.345	down
TRBC2	2.30095e-20	5.87111e-16	-0.308761	0.098	0.166	down
SBDS	7.08032e-43	1.80661e-38	-0.309459	0.516	0.536	down
ERP44	3.4962e-41	8.9209e-37	-0.309671	0.357	0.394	down
ST6GALNAC3	4.87286e-30	1.24336e-25	-0.309697	0.182	0.239	down
INPP1	1.86576e-44	4.76067e-40	-0.310783	0.281	0.309	down
IGHM	1.64138e-34	4.18814e-30	-0.3114	0.082	0.173	down
POMP	7.11849e-31	1.81635e-26	-0.312125	0.834	0.877	down
BAIAP2	5.14529e-38	1.31287e-33	-0.31215	0.239	0.267	down
CTD-3252C9.4	4.62469e-30	1.18004e-25	-0.31238	0.293	0.309	down
NR5A2	1.99684e-44	5.09514e-40	-0.313972	0.096	0.148	down
S100A9	8.18094e-22	2.08745e-17	-0.314253	0.073	0.125	down
CNN3	6.35912e-26	1.62259e-21	-0.314608	0.688	0.732	down
FAM65B	3.60112e-38	9.18863e-34	-0.315602	0.052	0.139	down
PHACTR2	3.35614e-37	8.56353e-33	-0.316081	0.417	0.431	down
PELO	3.92867e-49	1.00244e-44	-0.316154	0.216	0.235	down
CD53	4.1882e-32	1.06866e-27	-0.316737	0.085	0.155	down
RGS16	1.22124e-24	3.11612e-20	-0.317638	0.115	0.144	down
SRSF4	3.72833e-49	9.51321e-45	-0.318387	0.402	0.408	down
JCHAIN	2.72015e-31	6.94074e-27	-0.320682	0.096	0.177	down
PPP2CB	5.39151e-39	1.3757e-34	-0.321029	0.29	0.331	down
GZMH	1.95805e-33	4.99617e-29	-0.321122	0.044	0.112	down
CUL4B	9.71991e-41	2.48013e-36	-0.321143	0.151	0.195	down
IFI16	3.03003e-26	7.73141e-22	-0.321582	0.558	0.622	down
CREG1	5.2988e-52	1.35204e-47	-0.322132	0.246	0.261	down
NR4A3	1.289e-40	3.289e-36	-0.323803	0.061	0.128	down
RAB5A	5.17572e-43	1.32064e-38	-0.32464	0.34	0.356	down
FCGR3A	3.01985e-32	7.70544e-28	-0.324812	0.065	0.116	down
CD44	2.19082e-28	5.59009e-24	-0.325199	0.107	0.172	down
EMP3	2.85987e-25	7.29726e-21	-0.326374	0.371	0.402	down
TSC22D3	8.1623e-32	2.08269e-27	-0.327005	0.643	0.764	down
CYTIP	8.24816e-36	2.1046e-31	-0.327392	0.068	0.143	down
CXADR	1.52537e-30	3.89213e-26	-0.327809	0.096	0.145	down
AMD1	8.8871e-37	2.26763e-32	-0.32917	0.322	0.35	down
CALU	1.90083e-40	4.85016e-36	-0.329751	0.451	0.477	down
FKBP5	3.24637e-26	8.28345e-22	-0.329814	0.365	0.435	down
IFIT3	1.74325e-19	4.44809e-15	-0.329947	0.16	0.199	down
PDE2A	3.65621e-28	9.32918e-24	-0.330479	0.281	0.335	down
FKBP11	1.69225e-35	4.31794e-31	-0.330533	0.219	0.262	down
RAB8B	2.40568e-37	6.13833e-33	-0.331451	0.173	0.229	down
BAZ1A	7.96114e-51	2.03136e-46	-0.332153	0.319	0.322	down
GNA13	1.58169e-51	4.03583e-47	-0.332528	0.183	0.213	down
SLC30A7	1.84898e-37	4.71786e-33	-0.332881	0.189	0.234	down
CPEB4	6.14207e-45	1.56721e-40	-0.334283	0.208	0.237	down
IFI6	1.03786e-22	2.64821e-18	-0.334504	0.578	0.626	down
DNM3OS	2.33047e-36	5.94642e-32	-0.334547	0.059	0.149	down
AFF1	1.79679e-35	4.58468e-31	-0.335979	0.187	0.251	down
FOXO3	1.60359e-48	4.09172e-44	-0.336601	0.299	0.324	down
MIR22HG	4.60962e-38	1.17619e-33	-0.33721	0.143	0.205	down
FCHSD2	2.86184e-38	7.30227e-34	-0.33786	0.152	0.225	down
BEX1	2.13173e-28	5.43932e-24	-0.337944	0.051	0.125	down
ANKRD44	7.74812e-41	1.97701e-36	-0.338294	0.076	0.152	down
PRF1	1.34238e-44	3.42522e-40	-0.339424	0.042	0.129	down
IL4R	5.46238e-35	1.39378e-30	-0.340559	0.207	0.265	down
FHL1	4.06073e-32	1.03614e-27	-0.340778	0.228	0.287	down
DENND4C	4.76723e-43	1.21641e-38	-0.340849	0.156	0.207	down
EFNB2	3.70147e-22	9.44468e-18	-0.341635	0.427	0.523	down
SERINC1	3.51613e-49	8.97175e-45	-0.342097	0.439	0.473	down
SMCHD1	1.65355e-43	4.21919e-39	-0.342222	0.271	0.291	down
TLR4	1.57283e-28	4.01324e-24	-0.342589	0.132	0.216	down
LST1	8.34728e-34	2.12989e-29	-0.343473	0.122	0.183	down
CDC42EP2	9.7318e-39	2.48317e-34	-0.34353	0.143	0.189	down
EIF1B	4.96809e-45	1.26766e-40	-0.343878	0.462	0.496	down
GIMAP5	1.25155e-35	3.19346e-31	-0.344726	0.125	0.173	down
CD302	1.62415e-48	4.14419e-44	-0.345121	0.156	0.21	down
IGHA2	6.36613e-59	1.62438e-54	-0.345151	0.021	0.114	down
EMILIN1	1.6969e-47	4.32981e-43	-0.345376	0.038	0.135	down
CNOT6L	1.33796e-36	3.41394e-32	-0.345613	0.33	0.366	down
GMFG	8.32707e-23	2.12474e-18	-0.346144	0.566	0.644	down
HLA-B	2.61528e-90	6.67315e-86	-0.348599	0.94	0.998	down
ANKRD55	2.37591e-41	6.06237e-37	-0.348788	0.039	0.128	down
CYTH1	5.88114e-49	1.50063e-44	-0.349075	0.203	0.251	down
CD82	8.39902e-44	2.14309e-39	-0.350009	0.115	0.189	down
WTAP	1.64275e-42	4.19164e-38	-0.352209	0.381	0.399	down
USP13	3.67008e-52	9.36457e-48	-0.354364	0.102	0.157	down
TPT1	1.29509e-95	3.30454e-91	-0.355664	0.966	0.998	down
SAT1	3.85679e-115	9.84099e-111	-0.355669	0.744	0.929	down
RYBP	2.95337e-50	7.53581e-46	-0.356848	0.226	0.271	down
DNAJB6	4.87937e-38	1.24502e-33	-0.357895	0.592	0.625	down
DDX3Y	1.63336e-39	4.16767e-35	-0.358062	0.241	0.282	down
VMP1	2.61629e-35	6.67573e-31	-0.358342	0.423	0.465	down
FOXC1	1.74025e-34	4.44042e-30	-0.359682	0.153	0.214	down
MASP1	1.13974e-60	2.90817e-56	-0.360014	0.027	0.12	down
GLO1	1.09283e-39	2.78847e-35	-0.360095	0.411	0.438	down
GNG12	4.78326e-43	1.2205e-38	-0.360149	0.203	0.268	down
EGR3	7.12178e-41	1.81719e-36	-0.360559	0.076	0.163	down
H3F3C	2.70138e-48	6.89283e-44	-0.360715	0.056	0.129	down
C17orf49	1.16312e-45	2.96781e-41	-0.36267	0.131	0.207	down
MT-ND4	9.64671e-71	2.46145e-66	-0.363416	0.977	0.998	down
TEK	9.14829e-31	2.33428e-26	-0.363503	0.264	0.362	down
TIMP3	1.23511e-33	3.15151e-29	-0.363612	0.681	0.805	down
JUN	4.20598e-26	1.0732e-21	-0.363812	0.712	0.824	down
FXYD6	1.56265e-26	3.98727e-22	-0.364024	0.407	0.512	down
STX11	2.38352e-48	6.0818e-44	-0.367638	0.077	0.15	down
CD47	1.17929e-54	3.00907e-50	-0.368323	0.35	0.374	down
ARF6	2.89091e-49	7.37643e-45	-0.369332	0.454	0.467	down
NR2F2	6.86536e-30	1.75176e-25	-0.370145	0.283	0.379	down
PER1	9.49901e-53	2.42377e-48	-0.370814	0.267	0.298	down
IFI27	1.07607e-55	2.7457e-51	-0.370935	0.885	0.971	down
RAB21	1.14176e-57	2.91331e-53	-0.37117	0.283	0.318	down
BNIP3L	1.54015e-54	3.92984e-50	-0.371238	0.398	0.428	down
RGS2	3.18477e-30	8.12625e-26	-0.372788	0.191	0.258	down
ITM2B	2.15788e-48	5.50605e-44	-0.373147	0.896	0.945	down
SAV1	8.09925e-41	2.0666e-36	-0.373254	0.225	0.276	down
HNRNPA1L2	2.06911e-55	5.27954e-51	-0.373372	0.15	0.231	down
EIF4A3	1.63063e-49	4.16071e-45	-0.37362	0.326	0.341	down
XBP1	2.10789e-45	5.3785e-41	-0.374691	0.41	0.437	down
PTPN1	5.50808e-49	1.40544e-44	-0.375085	0.181	0.237	down
FAM43A	1.17246e-37	2.99164e-33	-0.375098	0.275	0.292	down
CCZ1	1.0046e-69	2.56334e-65	-0.375636	0.28	0.294	down
FAM177A1	8.57202e-54	2.18724e-49	-0.378285	0.458	0.446	down
HMOX1	7.68682e-38	1.96137e-33	-0.379328	0.127	0.157	down
CFD	1.60928e-47	4.10625e-43	-0.379337	0.076	0.139	down
RHOU	8.58722e-50	2.19112e-45	-0.379773	0.142	0.193	down
C1QC	2.40046e-26	6.12501e-22	-0.380891	0.208	0.255	down
PLSCR4	3.31375e-34	8.45535e-30	-0.38104	0.122	0.212	down
TSC22D2	6.56967e-48	1.67632e-43	-0.382048	0.236	0.272	down
ABCA9	3.27229e-61	8.34957e-57	-0.382775	0.016	0.114	down
HYAL2	1.28964e-27	3.29064e-23	-0.384297	0.694	0.748	down
ABL2	1.81344e-50	4.62717e-46	-0.386916	0.32	0.27	down
PHLDA1	1.34e-38	3.41913e-34	-0.38735	0.2	0.23	down
ARHGAP26	1.7676e-47	4.51021e-43	-0.388265	0.191	0.259	down
MT-ATP6	4.94879e-59	1.26273e-54	-0.390136	0.96	0.994	down
FGFR1	9.00419e-39	2.29751e-34	-0.390245	0.245	0.309	down
PRKAR1A	1.18585e-52	3.02581e-48	-0.391057	0.555	0.591	down
S100A13	5.42018e-47	1.38301e-42	-0.392084	0.629	0.661	down
BCL2L11	1.31288e-54	3.34994e-50	-0.392144	0.153	0.213	down
TBC1D15	4.50144e-45	1.14859e-40	-0.39249	0.285	0.359	down
SELK	6.11395e-50	1.56004e-45	-0.392756	0.616	0.629	down
ZFP36L2	6.97219e-23	1.77902e-18	-0.393291	0.539	0.571	down
S100A8	2.51929e-31	6.42821e-27	-0.39382	0.044	0.113	down
ARID5B	5.52343e-47	1.40936e-42	-0.395635	0.356	0.367	down
BTG2	2.78213e-30	7.09889e-26	-0.396716	0.446	0.51	down
KLF7	1.82471e-50	4.65593e-46	-0.397743	0.247	0.309	down
BTG1	5.54026e-23	1.41365e-18	-0.39819	0.75	0.791	down
NFE2L2	1.09446e-60	2.79262e-56	-0.399099	0.488	0.517	down
IGF2BP2	3.20965e-55	8.18975e-51	-0.399415	0.066	0.163	down
ELL2	1.02593e-54	2.61776e-50	-0.399503	0.171	0.22	down
SMAP2	2.07877e-60	5.30418e-56	-0.400012	0.163	0.224	down
SH3BP5	3.63059e-39	9.26381e-35	-0.400341	0.438	0.514	down
BTG3	8.11205e-52	2.06987e-47	-0.400508	0.231	0.29	down
GZMB	1.19389e-50	3.04634e-46	-0.4014	0.061	0.164	down
EIF1	8.31623e-87	2.12197e-82	-0.401628	0.955	0.985	down
AP1S2	4.92588e-52	1.25689e-47	-0.402875	0.482	0.494	down
AIF1	8.44304e-34	2.15433e-29	-0.403598	0.174	0.252	down
ETS2	8.97876e-48	2.29102e-43	-0.403655	0.502	0.525	down
FAM102A	1.41529e-50	3.61124e-46	-0.406872	0.099	0.17	down
C18orf32	5.11315e-52	1.30467e-47	-0.407252	0.2	0.27	down
H3F3B	2.90571e-58	7.4142e-54	-0.407616	0.928	0.967	down
MGP	1.20843e-13	3.08343e-09	-0.408533	0.521	0.479	down
NUDT16	1.62333e-53	4.14209e-49	-0.409395	0.261	0.306	down
ISG15	4.32862e-34	1.10449e-29	-0.410838	0.552	0.612	down
MYL12A	7.83959e-60	2.00035e-55	-0.411027	0.876	0.936	down
MX1	3.4902e-39	8.9056e-35	-0.41126	0.186	0.259	down
MAFF	1.05003e-40	2.67925e-36	-0.411977	0.293	0.363	down
VAMP8	4.0461e-54	1.0324e-49	-0.412234	0.474	0.528	down
SEC14L1	4.00681e-46	1.02238e-41	-0.412564	0.613	0.697	down
ELMSAN1	3.7002e-47	9.44143e-43	-0.412865	0.244	0.301	down
RPL36A	7.43933e-72	1.89822e-67	-0.414218	0.889	0.95	down
DAPK1	3.5381e-65	9.02782e-61	-0.416209	0.07	0.175	down
HIBCH	4.16732e-63	1.06333e-58	-0.416224	0.262	0.308	down
SNX2	1.61577e-65	4.12281e-61	-0.416828	0.337	0.383	down
MTRF1L	5.51822e-64	1.40803e-59	-0.419208	0.253	0.292	down
IGLC2	1.1395e-67	2.90754e-63	-0.420434	0.293	0.517	down
TSPAN6	2.38457e-55	6.08447e-51	-0.420862	0.22	0.27	down
G0S2	8.65673e-36	2.20885e-31	-0.422394	0.123	0.194	down
TCN2	4.91266e-47	1.25351e-42	-0.422593	0.348	0.414	down
MYCT1	5.54304e-45	1.41436e-40	-0.424141	0.422	0.521	down
SOCS1	1.22013e-46	3.11327e-42	-0.424166	0.107	0.18	down
ECSCR.1	2.6039e-50	6.64412e-46	-0.425559	0.284	0.478	down
CSF1	3.31291e-62	8.45321e-58	-0.427127	0.093	0.194	down
PTPRC	7.5133e-36	1.91709e-31	-0.427279	0.096	0.204	down
GNLY	6.36336e-39	1.62368e-34	-0.428737	0.087	0.161	down
PIP4K2A	1.07091e-50	2.73253e-46	-0.429776	0.205	0.299	down
TPST2	3.81086e-61	9.72379e-57	-0.430015	0.246	0.322	down
IFI44L	1.02589e-27	2.61766e-23	-0.430897	0.284	0.391	down
ARL6IP1	3.68408e-54	9.40031e-50	-0.430996	0.599	0.673	down
SYAP1	9.88277e-65	2.52169e-60	-0.431213	0.357	0.394	down
MYADM	7.642e-47	1.94993e-42	-0.431301	0.352	0.394	down
SMAD6	2.2312e-49	5.69314e-45	-0.431357	0.099	0.187	down
IRF2BPL	4.01682e-51	1.02493e-46	-0.431539	0.21	0.268	down
ANKS1A	1.44715e-58	3.69255e-54	-0.431988	0.113	0.185	down
ISG20	2.90768e-39	7.41924e-35	-0.43202	0.283	0.346	down
HSPA5	2.28855e-42	5.83946e-38	-0.432388	0.59	0.688	down
ARL4A	8.33644e-42	2.12713e-37	-0.432789	0.521	0.569	down
PLSCR1	7.88578e-50	2.01214e-45	-0.433377	0.399	0.486	down
TSN	6.09545e-59	1.55531e-54	-0.433854	0.278	0.316	down
CHIC2	2.48694e-67	6.34568e-63	-0.435378	0.294	0.333	down
SSH1	8.21118e-55	2.09517e-50	-0.437054	0.121	0.205	down
ZNF451	3.24367e-63	8.27655e-59	-0.438236	0.219	0.279	down
SERINC5	7.19527e-49	1.83594e-44	-0.438597	0.176	0.241	down
SNX6	3.72067e-67	9.49367e-63	-0.439547	0.432	0.467	down
GTF2B	2.77287e-58	7.07526e-54	-0.43968	0.16	0.231	down
TBC1D4	7.83394e-57	1.99891e-52	-0.440903	0.131	0.21	down
HLA-DQB1	9.39784e-37	2.39795e-32	-0.441026	0.276	0.361	down
KLRD1	8.6905e-52	2.21747e-47	-0.441317	0.049	0.144	down
MID1	1.13675e-61	2.90052e-57	-0.441338	0.149	0.229	down
AP2S1	4.4773e-50	1.14243e-45	-0.441786	0.719	0.752	down
IER3	3.59515e-28	9.17339e-24	-0.44267	0.322	0.354	down
MMRN1	2.23696e-35	5.70782e-31	-0.443153	0.095	0.208	down
PNP	6.80723e-61	1.73693e-56	-0.44344	0.288	0.313	down
NID1	4.02004e-48	1.02575e-43	-0.444243	0.37	0.398	down
ACSM3	9.59306e-58	2.44776e-53	-0.444545	0.032	0.14	down
AFF4	2.62319e-58	6.69333e-54	-0.445415	0.345	0.417	down
NXPE3	1.18681e-60	3.02826e-56	-0.445578	0.099	0.194	down
ATP1A1	1.71568e-68	4.37774e-64	-0.445684	0.519	0.507	down
TRAPPC2P1	1.41621e-53	3.61361e-49	-0.447652	0.205	0.248	down
SLC20A1	8.55163e-53	2.18203e-48	-0.448246	0.227	0.297	down
NR4A2	9.09184e-31	2.31987e-26	-0.448795	0.308	0.394	down
RAPGEF5	4.29369e-45	1.09558e-40	-0.449401	0.327	0.403	down
LDB2	5.69345e-45	1.45274e-40	-0.453356	0.593	0.71	down
RP11-557H15.4	4.37873e-41	1.11728e-36	-0.455125	0.086	0.188	down
CNST	4.50255e-68	1.14887e-63	-0.456279	0.157	0.244	down
SEMA6A	9.38474e-57	2.39461e-52	-0.457313	0.211	0.294	down
CD7	3.29349e-36	8.40367e-32	-0.458496	0.099	0.198	down
TACC1	2.59979e-38	6.63363e-34	-0.459477	0.597	0.701	down
RENBP	1.68978e-60	4.31164e-56	-0.460291	0.097	0.215	down
CXCL3	5.24892e-18	1.33931e-13	-0.462754	0.156	0.179	down
DDX3X	9.27931e-57	2.36771e-52	-0.463639	0.556	0.636	down
CMC1	3.666e-49	9.35418e-45	-0.463811	0.291	0.289	down
MS4A7	1.52285e-35	3.8857e-31	-0.46553	0.085	0.156	down
DHCR24	2.4558e-55	6.26621e-51	-0.465615	0.154	0.225	down
EZR	2.56407e-55	6.54249e-51	-0.466247	0.288	0.369	down
SNX8	3.77762e-63	9.63897e-59	-0.466282	0.112	0.215	down
ID2	6.28093e-34	1.60264e-29	-0.467011	0.621	0.722	down
RARRES3	9.78558e-49	2.49689e-44	-0.467532	0.229	0.351	down
MAP3K13	5.53288e-65	1.41177e-60	-0.46804	0.373	0.435	down
ART4	1.64466e-82	4.19651e-78	-0.469913	0.033	0.167	down
CLU	1.68005e-18	4.28681e-14	-0.472762	0.471	0.479	down
ALDH6A1	1.07894e-68	2.75301e-64	-0.473842	0.137	0.243	down
GPR182	2.08323e-50	5.31556e-46	-0.475461	0.05	0.164	down
TYROBP	2.4939e-36	6.36342e-32	-0.477732	0.27	0.373	down
SLC25A37	1.10038e-52	2.80773e-48	-0.478375	0.328	0.423	down
C4orf32	1.8727e-44	4.77838e-40	-0.479896	0.351	0.434	down
SAMSN1	5.84784e-53	1.49214e-48	-0.48015	0.077	0.184	down
PAPSS2	2.07155e-63	5.28578e-59	-0.481481	0.119	0.214	down
ERRFI1	1.41669e-49	3.61484e-45	-0.48168	0.174	0.261	down
DNTTIP2	1.27832e-68	3.26177e-64	-0.481883	0.279	0.345	down
CFLAR	6.51209e-68	1.66163e-63	-0.482448	0.482	0.538	down
PRSS23	5.2557e-41	1.34104e-36	-0.483345	0.467	0.52	down
SLC25A25	4.52103e-64	1.15359e-59	-0.483419	0.141	0.23	down
PDE4B	6.1643e-61	1.57288e-56	-0.484131	0.117	0.238	down
HS3ST3B1	2.51489e-81	6.417e-77	-0.485979	0.041	0.155	down
B4GALT5	6.66389e-67	1.70036e-62	-0.486824	0.199	0.3	down
STOM	6.37766e-67	1.62732e-62	-0.489663	0.706	0.809	down
HIPK2	3.15063e-54	8.03914e-50	-0.489672	0.287	0.373	down
RCAN1	2.4269e-38	6.19247e-34	-0.490999	0.153	0.212	down
ITPR1	1.68229e-58	4.29253e-54	-0.491218	0.149	0.262	down
DDX5	2.19458e-88	5.5997e-84	-0.492032	0.866	0.928	down
MT-ND3	2.48566e-71	6.34242e-67	-0.493167	0.933	0.978	down
CTSS	3.84779e-53	9.81801e-49	-0.494747	0.289	0.366	down
HLA-DQA1	6.37289e-42	1.62611e-37	-0.495741	0.141	0.236	down
GPX1	1.18351e-48	3.01985e-44	-0.496589	0.803	0.85	down
CCNH	1.04552e-72	2.66776e-68	-0.496958	0.236	0.315	down
MAT2A	1.58537e-63	4.04523e-59	-0.500326	0.243	0.319	down
DAAM1	1.18491e-63	3.02342e-59	-0.500891	0.257	0.344	down
ATP13A3	1.75248e-46	4.47164e-42	-0.501823	0.173	0.236	down
IL7R	1.88071e-29	4.79882e-25	-0.502205	0.079	0.162	down
PTGS2	7.31625e-64	1.86681e-59	-0.503191	0.032	0.139	down
TPP1	1.90313e-68	4.85602e-64	-0.504665	0.32	0.401	down
PRNP	2.2621e-66	5.77198e-62	-0.505231	0.198	0.271	down
DNAJA4	1.07707e-50	2.74826e-46	-0.506912	0.176	0.25	down
PLAUR	3.33753e-58	8.51604e-54	-0.507653	0.174	0.264	down
TNFRSF10D	6.97834e-59	1.78059e-54	-0.512149	0.175	0.291	down
CD69	1.38175e-39	3.52566e-35	-0.516092	0.141	0.263	down
ZNF331	3.84391e-50	9.80813e-46	-0.517266	0.136	0.237	down
GRASP	1.83232e-61	4.67534e-57	-0.522002	0.179	0.306	down
EDN1	2.84539e-16	7.26029e-12	-0.52202	0.16	0.207	down
YBX3	5.42413e-58	1.38402e-53	-0.523206	0.616	0.652	down
KLRB1	2.45363e-39	6.26069e-35	-0.524065	0.133	0.263	down
PMAIP1	2.38826e-52	6.09388e-48	-0.525476	0.197	0.262	down
SERTAD1	2.98767e-58	7.62334e-54	-0.525958	0.442	0.564	down
HSP90AA1	5.34807e-60	1.36461e-55	-0.526181	0.864	0.931	down
HLA-E	1.90027e-118	4.84872e-114	-0.526584	0.884	0.977	down
NR2F1	1.26429e-49	3.22597e-45	-0.526602	0.203	0.332	down
CCL4L2	9.90831e-44	2.5282e-39	-0.528521	0.184	0.301	down
YPEL5	1.31536e-71	3.35627e-67	-0.528919	0.383	0.432	down
TIPARP	8.21059e-75	2.09501e-70	-0.531333	0.156	0.26	down
PPFIBP1	7.53698e-63	1.92314e-58	-0.533982	0.388	0.468	down
CLK1	2.24597e-71	5.73082e-67	-0.535345	0.503	0.594	down
RAB20	2.04742e-80	5.2242e-76	-0.53617	0.107	0.226	down
HLA-DRB1	5.52322e-64	1.40931e-59	-0.537697	0.652	0.801	down
REL	1.3724e-53	3.50181e-49	-0.538456	0.264	0.32	down
YES1	1.29189e-74	3.29639e-70	-0.538848	0.32	0.382	down
GABARAPL1	1.69133e-78	4.31561e-74	-0.540012	0.294	0.393	down
EPOR	3.16125e-77	8.06624e-73	-0.54029	0.085	0.207	down
C2orf88	8.89986e-74	2.27089e-69	-0.544244	0.041	0.173	down
BST2	1.04766e-81	2.67321e-77	-0.545005	0.787	0.877	down
C2CD4B	2.53256e-45	6.46208e-41	-0.547388	0.102	0.221	down
IRF1	2.24826e-60	5.73666e-56	-0.553057	0.44	0.587	down
C5AR2	3.1836e-60	8.12329e-56	-0.555951	0.067	0.152	down
RHOB	3.69695e-54	9.43314e-50	-0.556879	0.68	0.798	down
FAM167B	3.5168e-34	8.97347e-30	-0.558266	0.44	0.508	down
EIF5AL1	5.48375e-61	1.39923e-56	-0.559177	0.142	0.248	down
CYBA	9.40381e-87	2.39948e-82	-0.560062	0.69	0.723	down
EPSTI1	6.00503e-83	1.53224e-78	-0.560129	0.181	0.309	down
PFKFB3	1.91965e-74	4.89818e-70	-0.560138	0.139	0.255	down
PTPRB	6.83017e-63	1.74279e-58	-0.562614	0.504	0.646	down
NEDD9	4.47402e-63	1.14159e-58	-0.565094	0.425	0.542	down
DDX21	7.80345e-80	1.99113e-75	-0.566671	0.458	0.535	down
HLA-DPB1	1.08288e-66	2.76309e-62	-0.566771	0.518	0.66	down
CRIP1	4.35408e-38	1.11099e-33	-0.567035	0.244	0.262	down
TRA2B	3.26942e-69	8.34224e-65	-0.567086	0.591	0.662	down
WBP5	9.76099e-85	2.49061e-80	-0.570215	0.608	0.673	down
DNAJA1	3.36995e-76	8.59876e-72	-0.570327	0.72	0.828	down
TMEM2	6.309e-63	1.6098e-58	-0.570747	0.301	0.433	down
SNX5	2.38489e-88	6.08529e-84	-0.571984	0.297	0.395	down
ERVK3-1	1.28798e-80	3.2864e-76	-0.572673	0.125	0.23	down
BMP2	9.00082e-74	2.29665e-69	-0.575406	0.056	0.168	down
LRRC32	1.53218e-53	3.90952e-49	-0.575903	0.244	0.351	down
UBE2D3	5.42216e-102	1.38352e-97	-0.576864	0.699	0.785	down
ADAMTS9	9.34098e-53	2.38345e-48	-0.580333	0.201	0.242	down
ADD3	2.08611e-69	5.32291e-65	-0.582056	0.319	0.424	down
BAG3	7.653e-58	1.95274e-53	-0.583591	0.353	0.425	down
IGHG1	4.86509e-81	1.24138e-76	-0.583913	0.224	0.462	down
GZMK	9.33562e-57	2.38208e-52	-0.584734	0.059	0.174	down
CTSB	1.95299e-80	4.98326e-76	-0.586607	0.544	0.608	down
COTL1	3.61724e-54	9.22975e-50	-0.588423	0.396	0.518	down
RP11-138A9.2	5.06636e-64	1.29273e-59	-0.58937	0.127	0.245	down
WSB1	1.4696e-86	3.74983e-82	-0.595723	0.588	0.673	down
ELF1	3.54994e-82	9.05803e-78	-0.59786	0.443	0.564	down
DLL1	8.78802e-64	2.24235e-59	-0.597931	0.156	0.252	down
LDLR	2.12234e-77	5.41537e-73	-0.598031	0.249	0.337	down
B2M	2.36453e-175	6.03333e-171	-0.599805	0.994	1	down
LGALS3BP	1.94132e-62	4.95348e-58	-0.600587	0.205	0.344	down
CPE	2.2734e-36	5.8008e-32	-0.601055	0.116	0.159	down
CCNT1	2.27943e-76	5.81619e-72	-0.602237	0.169	0.281	down
BASP1	4.91466e-86	1.25402e-81	-0.602296	0.037	0.171	down
MEIS2	1.01605e-73	2.59257e-69	-0.606243	0.17	0.334	down
HLA-DPA1	2.96104e-76	7.55538e-72	-0.608961	0.493	0.64	down
NUPR1	2.10443e-77	5.36966e-73	-0.611478	0.325	0.534	down
JMJD1C	8.50295e-85	2.16961e-80	-0.61503	0.49	0.551	down
PELI1	3.97664e-83	1.01468e-78	-0.615774	0.24	0.354	down
HSPA1A	1.47862e-49	3.77284e-45	-0.615781	0.748	0.822	down
TGM2	5.83115e-77	1.48788e-72	-0.616124	0.471	0.629	down
HAMP	2.85707e-93	7.2901e-89	-0.61679	0.018	0.149	down
MT-ND4L	3.59156e-84	9.16421e-80	-0.617595	0.629	0.763	down
SOX17	2.1133e-40	5.39229e-36	-0.62123	0.307	0.38	down
TMEM123	4.18561e-97	1.068e-92	-0.625737	0.456	0.563	down
TCEB1	1.72348e-94	4.39764e-90	-0.626828	0.581	0.637	down
IGHG3	2.18582e-92	5.57734e-88	-0.633455	0.248	0.511	down
CST7	1.04669e-66	2.67074e-62	-0.635988	0.093	0.229	down
DUSP1	3.56329e-106	9.09208e-102	-0.638226	0.752	0.916	down
NR4A1	3.02931e-61	7.7296e-57	-0.645728	0.383	0.493	down
TM4SF1	5.48137e-71	1.39863e-66	-0.649654	0.814	0.908	down
AVPI1	2.29813e-83	5.8639e-79	-0.650228	0.102	0.231	down
ZC3HAV1	6.19795e-73	1.58147e-68	-0.65032	0.328	0.457	down
ARL5B	3.75106e-92	9.57121e-88	-0.651582	0.214	0.331	down
CD5L	6.06026e-76	1.54634e-71	-0.651743	0.034	0.156	down
CNKSR3	4.65342e-84	1.18737e-79	-0.654957	0.208	0.321	down
INSIG1	2.11187e-58	5.38865e-54	-0.655177	0.341	0.39	down
HSPH1	9.78063e-59	2.49563e-54	-0.658747	0.48	0.577	down
PLIN2	1.25374e-59	3.19904e-55	-0.658801	0.504	0.617	down
RND1	4.95563e-54	1.26448e-49	-0.662262	0.147	0.258	down
SERPINB9	6.06726e-83	1.54812e-78	-0.667104	0.215	0.363	down
DUSP2	4.05091e-58	1.03363e-53	-0.676786	0.176	0.3	down
SLCO4A1	1.41192e-113	3.60265e-109	-0.676856	0.052	0.209	down
FEZ1	8.923e-92	2.27679e-87	-0.680013	0.125	0.288	down
DAB2	3.5154e-83	8.96989e-79	-0.680626	0.425	0.514	down
SOX7	6.5816e-69	1.67936e-64	-0.681098	0.222	0.328	down
TGFBR3	3.11669e-80	7.95254e-76	-0.681166	0.23	0.403	down
IGHG4	1.70724e-82	4.35621e-78	-0.681897	0.212	0.431	down
FOSB	9.84622e-74	2.51236e-69	-0.683249	0.598	0.764	down
SELE	1.17006e-30	2.98554e-26	-0.686849	0.052	0.112	down
HLA-DRA	1.94466e-98	4.96199e-94	-0.686902	0.66	0.849	down
SOCS2	8.49078e-70	2.16651e-65	-0.687235	0.41	0.488	down
FCER1G	2.7163e-73	6.93091e-69	-0.687433	0.198	0.345	down
HSPA1B	9.89586e-62	2.52503e-57	-0.690371	0.618	0.746	down
ITPKC	1.69348e-109	4.32109e-105	-0.690903	0.111	0.26	down
RPGR	1.90713e-95	4.86623e-91	-0.691959	0.232	0.39	down
C1QA	4.28959e-63	1.09453e-58	-0.69781	0.329	0.482	down
CSRNP1	6.44096e-95	1.64348e-90	-0.698082	0.319	0.479	down
MARCO	4.02762e-99	1.02769e-94	-0.700676	0.039	0.196	down
ZEB2	2.3838e-109	6.0825e-105	-0.702241	0.132	0.328	down
ATF3	6.86015e-67	1.75044e-62	-0.702314	0.367	0.529	down
KLF2	1.97718e-63	5.04497e-59	-0.704309	0.492	0.602	down
PNPT1	7.92575e-108	2.02233e-103	-0.70874	0.128	0.261	down
PNRC1	1.12796e-103	2.8781e-99	-0.712178	0.605	0.69	down
ANPEP	2.43714e-103	6.21861e-99	-0.714002	0.09	0.229	down
SRPX	2.07723e-109	5.30026e-105	-0.715874	0.061	0.254	down
RAP1B	2.9913e-115	7.6326e-111	-0.716634	0.448	0.602	down
NPC2	3.08339e-121	7.86757e-117	-0.718916	0.68	0.802	down
BIRC3	7.56983e-74	1.93152e-69	-0.72357	0.134	0.294	down
C1QB	9.16357e-62	2.33818e-57	-0.72528	0.298	0.459	down
B4GALT1	3.18185e-84	8.1188e-80	-0.72761	0.324	0.45	down
RP11-138A9.1	2.25716e-91	5.75937e-87	-0.727796	0.166	0.309	down
C8orf4	2.96843e-66	7.57423e-62	-0.72925	0.449	0.617	down
TMEM70	1.52949e-113	3.90265e-109	-0.72925	0.24	0.354	down
HSP90B1	3.47368e-95	8.86344e-91	-0.732129	0.744	0.843	down
MAN1C1	2.03954e-103	5.20408e-99	-0.733436	0.062	0.226	down
SARAF	1.66018e-137	4.23611e-133	-0.738099	0.618	0.723	down
SERPING1	2.32177e-116	5.92423e-112	-0.74375	0.343	0.537	down
GADD45B	6.4824e-79	1.65405e-74	-0.748287	0.515	0.676	down
FOS	3.62339e-84	9.24544e-80	-0.748685	0.746	0.911	down
SC5D	5.46587e-116	1.39467e-111	-0.75061	0.149	0.292	down
UPP1	2.28853e-107	5.83941e-103	-0.757825	0.426	0.55	down
PVALB	1.22475e-122	3.12507e-118	-0.758158	0.028	0.211	down
VCAM1	1.67003e-55	4.26126e-51	-0.759012	0.145	0.271	down
MIDN	2.12135e-106	5.41283e-102	-0.759811	0.456	0.604	down
LRG1	1.17316e-70	2.99343e-66	-0.76066	0.094	0.213	down
ZFAND5	3.42877e-112	8.74885e-108	-0.761285	0.511	0.632	down
CLEC2B	5.52147e-110	1.40886e-105	-0.767661	0.493	0.625	down
NCOA7	6.66807e-105	1.70143e-100	-0.773306	0.342	0.483	down
BMPER	7.01151e-147	1.78906e-142	-0.776598	0.027	0.231	down
F2R	9.79006e-118	2.49803e-113	-0.780774	0.386	0.544	down
GSTO1	1.11073e-134	2.83414e-130	-0.781654	0.609	0.701	down
SLC2A3	1.27593e-72	3.25566e-68	-0.781904	0.413	0.609	down
SLC7A8	4.7668e-146	1.2163e-141	-0.784155	0.033	0.228	down
FCGRT	5.64602e-132	1.44064e-127	-0.789547	0.732	0.843	down
CCNL1	6.09252e-129	1.55457e-124	-0.791264	0.545	0.721	down
WARS	5.55385e-117	1.41712e-112	-0.791713	0.393	0.574	down
PRCP	5.18016e-100	1.32177e-95	-0.79235	0.571	0.702	down
ADIRF	2.58176e-42	6.58763e-38	-0.793486	0.441	0.445	down
NPY1R	2.90665e-120	7.41661e-116	-0.797492	0.068	0.268	down
CREM	3.19767e-100	8.15917e-96	-0.797601	0.396	0.544	down
PDLIM1	1.23137e-140	3.14196e-136	-0.79817	0.578	0.716	down
ECM1	7.69401e-109	1.9632e-104	-0.798806	0.052	0.237	down
C7	1.25314e-94	3.19752e-90	-0.798903	0.084	0.284	down
TIMP2	1.20334e-124	3.07045e-120	-0.799366	0.446	0.608	down
TMEM37	5.81497e-124	1.48375e-119	-0.801377	0.154	0.317	down
CXCL8	1.04943e-48	2.67774e-44	-0.804358	0.186	0.297	down
GPM6A	5.6254e-122	1.43538e-117	-0.807303	0.07	0.291	down
CD55	1.27366e-133	3.24988e-129	-0.825053	0.296	0.469	down
KDM6B	3.73652e-123	9.5341e-119	-0.825471	0.262	0.451	down
NPL	1.20174e-132	3.06635e-128	-0.829433	0.073	0.26	down
MEG3	5.68059e-94	1.44946e-89	-0.833243	0.108	0.304	down
IL13RA2	2.37318e-119	6.0554e-115	-0.836551	0.056	0.231	down
CCL3	1.17262e-72	2.99205e-68	-0.842553	0.245	0.411	down
SLC38A2	4.70946e-141	1.20167e-136	-0.844492	0.499	0.657	down
TRIB1	9.3445e-125	2.38434e-120	-0.84455	0.196	0.341	down
ST6GAL1	8.78077e-132	2.2405e-127	-0.844585	0.223	0.414	down
THBD	7.79071e-84	1.98788e-79	-0.84623	0.381	0.485	down
NEAT1	9.59037e-152	2.44708e-147	-0.848668	0.888	0.956	down
UGCG	1.60635e-128	4.09877e-124	-0.848777	0.264	0.471	down
SERPINB1	7.4307e-123	1.89602e-118	-0.853005	0.348	0.48	down
GPX3	2.50892e-83	6.40176e-79	-0.853902	0.387	0.482	down
C1QTNF1	8.01521e-148	2.04516e-143	-0.856072	0.079	0.329	down
FAM107A	3.8082e-100	9.717e-96	-0.857369	0.296	0.436	down
ITPRIP	6.64462e-123	1.69544e-118	-0.857539	0.268	0.482	down
EHD3	2.11165e-131	5.38809e-127	-0.859067	0.064	0.255	down
PLTP	1.0804e-125	2.75675e-121	-0.876711	0.119	0.335	down
INMT	1.03113e-71	2.63103e-67	-0.877413	0.078	0.224	down
CCL5	7.09804e-77	1.81114e-72	-0.87924	0.216	0.396	down
DLC1	1.1426e-130	2.91546e-126	-0.879264	0.335	0.529	down
KLF6	8.51307e-120	2.1722e-115	-0.87948	0.633	0.822	down
IL6ST	5.74042e-146	1.46472e-141	-0.880844	0.616	0.775	down
BHLHE40	1.3675e-130	3.48932e-126	-0.900225	0.342	0.532	down
NFKBIZ	4.61463e-134	1.17747e-129	-0.902166	0.308	0.482	down
IL6	5.4076e-37	1.3798e-32	-0.905256	0.04	0.11	down
ASAH1	6.92945e-156	1.76812e-151	-0.906543	0.411	0.552	down
CEBPB	8.64881e-125	2.20683e-120	-0.911025	0.312	0.48	down
ARID5A	1.30375e-134	3.32664e-130	-0.911644	0.273	0.441	down
RGS1	6.83302e-108	1.74351e-103	-0.912032	0.182	0.382	down
RNF122	1.42588e-86	3.63827e-82	-0.912555	0.066	0.185	down
PRDM1	8.51058e-104	2.17156e-99	-0.916547	0.184	0.364	down
NKG7	7.31326e-105	1.86605e-100	-0.917324	0.155	0.37	down
MCL1	2.95787e-186	7.5473e-182	-0.917832	0.607	0.796	down
SDCBP	3.37674e-232	8.61608e-228	-0.920894	0.698	0.868	down
F8	6.46266e-136	1.64901e-131	-0.922825	0.271	0.534	down
PCAT19	5.63223e-176	1.43712e-171	-0.939906	0.58	0.815	down
DNAJB1	1.18297e-107	3.01848e-103	-0.942776	0.648	0.824	down
CCL23	1.31872e-108	3.36485e-104	-0.946573	0.066	0.262	down
HIF1A	6.29532e-155	1.60632e-150	-0.952389	0.366	0.55	down
HLA-DRB5	4.5986e-124	1.17338e-119	-0.953336	0.235	0.478	down
SIK1	9.79763e-189	2.49996e-184	-0.957415	0.081	0.322	down
MS4A4A	6.80818e-139	1.73717e-134	-0.957925	0.087	0.266	down
ADAMTS1	1.01873e-76	2.5994e-72	-0.96893	0.287	0.417	down
IL1RL1	6.23911e-91	1.59197e-86	-0.973955	0.01	0.121	down
LY96	2.5714e-144	6.56117e-140	-0.980007	0.337	0.545	down
VMO1	1.56235e-147	3.98648e-143	-0.984243	0.099	0.315	down
IL1R1	1.39934e-163	3.57055e-159	-0.985902	0.115	0.378	down
KLF9	2.00824e-183	5.12423e-179	-0.98785	0.375	0.608	down
RASGEF1B	8.41502e-131	2.14718e-126	-0.988481	0.086	0.287	down
RELN	3.85682e-168	9.84106e-164	-0.988863	0.044	0.286	down
PDLIM3	1.44108e-154	3.67707e-150	-0.995548	0.126	0.313	down
EEF1G	1.99501e-171	5.09046e-167	-1.00861	0.21	0.468	down
MT1E	4.1638e-95	1.06244e-90	-1.01992	0.255	0.4	down
SOD2	4.88209e-131	1.24571e-126	-1.02421	0.44	0.592	down
IGHA1	5.66509e-169	1.4455e-164	-1.0355	0.248	0.529	down
FGL2	8.37536e-160	2.13706e-155	-1.03815	0.149	0.396	down
NFKBIA	1.43764e-177	3.66828e-173	-1.06495	0.66	0.84	down
FOSL2	1.07014e-205	2.73057e-201	-1.06796	0.317	0.559	down
CD36	1.66595e-138	4.25083e-134	-1.09577	0.416	0.668	down
IL33	4.014e-183	1.02421e-178	-1.09686	0.279	0.643	down
CXCR4	8.19936e-113	2.09215e-108	-1.09863	0.362	0.593	down
DUSP5	2.89186e-174	7.37888e-170	-1.09995	0.275	0.516	down
EMP1	4.85275e-139	1.23823e-134	-1.11391	0.548	0.528	down
C11orf96	7.46203e-133	1.90401e-128	-1.1258	0.224	0.443	down
SDPR	1.3931e-220	3.55464e-216	-1.12716	0.578	0.856	down
NTN4	2.36981e-195	6.04681e-191	-1.12832	0.165	0.464	down
CLEC3B	2.12816e-196	5.4302e-192	-1.12851	0.213	0.518	down
CEBPD	3.37198e-147	8.60395e-143	-1.14492	0.403	0.59	down
MRO	5.04433e-167	1.28711e-162	-1.15582	0.031	0.259	down
SRGN	0	2.41861e-308	-1.15952	0.728	0.959	down
SLC40A1	1.04114e-184	2.65656e-180	-1.16102	0.258	0.483	down
GABARAP	3.15843e-238	8.05906e-234	-1.16399	0.321	0.673	down
CETP	4.07143e-128	1.03887e-123	-1.17488	0.213	0.408	down
STAB2	1.09801e-228	2.80169e-224	-1.2019	0.036	0.336	down
NBEAL1	3.73656e-250	9.53421e-246	-1.20519	0.551	0.805	down
RBP1	2.53019e-184	6.45603e-180	-1.20615	0.268	0.557	down
ADM	7.9347e-104	2.02462e-99	-1.22084	0.386	0.561	down
KLF4	1.96215e-173	5.00662e-169	-1.22164	0.472	0.727	down
MAF	2.3766e-200	6.06413e-196	-1.22595	0.339	0.575	down
PDK4	2.17451e-186	5.54847e-182	-1.22863	0.486	0.725	down
SGK1	2.13929e-161	5.45862e-157	-1.23407	0.442	0.657	down
SEPP1	6.31534e-188	1.61142e-183	-1.2403	0.75	0.874	down
ICAM1	8.45305e-167	2.15688e-162	-1.25892	0.321	0.542	down
TNFAIP3	2.08107e-164	5.31006e-160	-1.25964	0.284	0.497	down
CCL4	6.40966e-168	1.63549e-163	-1.27014	0.29	0.586	down
TSPAN7	1.90598e-251	4.8633e-247	-1.27227	0.411	0.707	down
CXCL16	1.26092e-240	3.21735e-236	-1.27499	0.225	0.493	down
MT1A	8.11948e-119	2.07177e-114	-1.28732	0.039	0.188	down
PLPP3	9.8226e-201	2.50633e-196	-1.29704	0.517	0.719	down
TFPI	3.6373e-253	9.28093e-249	-1.30273	0.469	0.743	down
ZFP36	7.60733e-271	1.94109e-266	-1.30486	0.628	0.928	down
HES1	3.09983e-136	7.90952e-132	-1.30651	0.657	0.819	down
STAB1	6.49074e-171	1.65618e-166	-1.31923	0.323	0.528	down
AC090498.1	9.43158e-294	2.40656e-289	-1.31999	0.514	0.826	down
CFP	5.57085e-215	1.42146e-210	-1.33168	0.087	0.383	down
JUND	1.23538e-285	3.15221e-281	-1.34145	0.61	0.827	down
NAMPT	3.31102e-290	8.4484e-286	-1.35551	0.455	0.71	down
MRC1	1.63957e-241	4.18352e-237	-1.38701	0.189	0.511	down
TFPI2	3.52576e-169	8.99634e-165	-1.40219	0.151	0.463	down
CTSD	5.05216e-255	1.28911e-250	-1.44515	0.661	0.77	down
MT1X	1.30628e-152	3.33312e-148	-1.44552	0.405	0.625	down
CDKN1A	1.68444e-280	4.29801e-276	-1.4571	0.476	0.762	down
APOLD1	8.50371e-190	2.16981e-185	-1.46272	0.414	0.654	down
IFITM1	4.81005e-234	1.22733e-229	-1.46891	0.391	0.665	down
RPL17	0	0	-1.47577	0.719	0.941	down
MT1M	5.68008e-158	1.44933e-153	-1.48425	0.073	0.278	down
MT1G	1.68324e-99	4.29495e-95	-1.49759	0.128	0.278	down
MYC	1.28873e-219	3.28832e-215	-1.53163	0.292	0.534	down
SOCS3	2.61437e-286	6.67083e-282	-1.54004	0.504	0.833	down
EGR1	3.07302e-240	7.84113e-236	-1.54652	0.467	0.76	down
LIFR	0	1.22723e-305	-1.59641	0.287	0.655	down
LGMN	1.37784e-285	3.51569e-281	-1.5977	0.341	0.602	down
PLAC8	1.62027e-278	4.13428e-274	-1.60322	0.083	0.462	down
LITAF	0	0	-1.61716	0.286	0.65	down
CXCL2	1.02397e-135	2.61275e-131	-1.72293	0.294	0.517	down
ACP5	2.37343e-282	6.05605e-278	-1.72587	0.14	0.521	down
CD4	0	0	-1.7381	0.106	0.495	down
LYVE1	6.11433e-301	1.56013e-296	-1.73979	0.083	0.456	down
CCL2	5.92187e-142	1.51103e-137	-1.87221	0.159	0.392	down
ADAMTS4	0	3.67561e-307	-1.87395	0.162	0.514	down
DNASE1L3	5.18987e-277	1.32425e-272	-1.89752	0.495	0.804	down
CCL14	1.65564e-304	4.22453e-300	-1.90506	0.334	0.696	down
FCGR2B	0	0	-1.94286	0.073	0.496	down
OIT3	0	0	-1.95567	0.091	0.517	down
CD14	5.64181e-277	1.43956e-272	-2.04487	0.206	0.524	down
AKAP12	0	0	-2.06434	0.344	0.75	down
CLEC4M	0	0	-2.24103	0.043	0.493	down
TIMP1	0	0	-2.37616	0.741	0.936	down
CTSL	0	0	-2.54016	0.485	0.756	down
MS4A6A	0	0	-2.54072	0.156	0.64	down
CLEC1B	0	0	-2.58123	0.062	0.57	down
FCN2	0	0	-2.61001	0.083	0.591	down
MT2A	0	0	-2.70447	0.724	0.952	down
CLEC4G	0	0	-2.74718	0.066	0.6	down
CRHBP	0	0	-2.81155	0.149	0.707	down
FCN3	0	0	-2.96127	0.29	0.779	down

## Sheet: Fibroblast
The specific information of DEGs between varying major cell types and blood-derived exosomes derived from HCC and control cases.
gene	pvalue	padj	logFC	pct1	pct2	condition
THY1	4.70376e-83	1.20021e-78	2.0608	0.597	0.164	up
FN1	1.19224e-95	3.04212e-91	1.8564	0.742	0.271	up
MTRNR2L8	9.37305e-46	2.39163e-41	1.85007	0.34	0.057	up
CD36	1.6421e-45	4.18998e-41	1.78244	0.45	0.142	up
HBB	1.26342e-27	3.22375e-23	1.62661	0.291	0.088	up
MTRNR2L12	1.36833e-39	3.49142e-35	1.62379	0.343	0.076	up
APOA2	8.31827e-26	2.12249e-21	1.60249	0.705	0.505	up
NDUFA4L2	1.11473e-71	2.84435e-67	1.57985	0.796	0.46	up
CTHRC1	1.61912e-35	4.13135e-31	1.51531	0.258	0.039	up
SPP1	5.18319e-37	1.32254e-32	1.41574	0.22	0.025	up
SERPINH1	1.57328e-53	4.01438e-49	1.31691	0.658	0.308	up
SDC2	4.91889e-82	1.2551e-77	1.2986	0.636	0.189	up
COL4A1	3.67345e-57	9.37318e-53	1.29249	0.656	0.322	up
MTRNR2L10	2.36952e-27	6.04606e-23	1.28155	0.14	0.004	up
COL1A2	1.6838e-34	4.29638e-30	1.2663	0.688	0.409	up
COL1A1	1.23523e-20	3.15181e-16	1.23664	0.548	0.331	up
COL4A2	1.95435e-68	4.98671e-64	1.22049	0.712	0.337	up
IGFBP2	2.36979e-39	6.04675e-35	1.20826	0.31	0.066	up
RGS5	1.11052e-39	2.83359e-35	1.18669	0.781	0.544	up
RBP7	2.52604e-11	6.44545e-07	1.17742	0.21	0.09	up
APOE	8.74953e-21	2.23253e-16	1.16711	0.722	0.569	up
SPARC	1.47102e-50	3.75345e-46	1.15645	0.889	0.698	up
HSPA6	1.52113e-07	0.00388132	1.11878	0.264	0.156	up
TIMP1	4.19401e-19	1.07014e-14	1.08087	0.899	0.76	up
APOC1	2.14719e-09	5.47878e-05	1.07905	0.618	0.524	up
HIGD1B	1.71077e-45	4.3652e-41	1.06545	0.51	0.179	up
ACTA2	1.85118e-16	4.72347e-12	1.0634	0.805	0.702	up
HBA2	3.21263e-22	8.19734e-18	1.02779	0.22	0.051	up
APOA1	0.000500432	1	1.025	0.535	0.45	up
TF	1.86012e-15	4.74629e-11	1.01874	0.263	0.109	up
THBS4	4.65622e-24	1.18808e-19	1.00547	0.134	0.006	up
POSTN	2.96576e-05	0.756744	1.00072	0.198	0.123	up
AGT	2.82352e-29	7.20449e-25	0.968127	0.484	0.22	up
COL18A1	9.84841e-39	2.51292e-34	0.968073	0.695	0.411	up
VCAN	4.85887e-24	1.23979e-19	0.949059	0.21	0.041	up
PRKCDBP	4.52121e-43	1.15363e-38	0.941822	0.682	0.357	up
SERPINA1	8.95643e-09	0.000228532	0.917538	0.571	0.446	up
FABP5	1.20839e-29	3.08332e-25	0.91261	0.599	0.337	up
SNHG25	0.0108216	1	0.908732	0.291	0.253	up
PGF	2.87595e-26	7.33828e-22	0.903106	0.562	0.326	up
HSPB1	1.00833e-58	2.57284e-54	0.893807	0.943	0.749	up
CPE	2.52364e-36	6.43931e-32	0.892789	0.614	0.308	up
GPC3	1.15689e-25	2.95191e-21	0.889796	0.286	0.082	up
TPPP3	4.28192e-26	1.09257e-21	0.8714	0.557	0.306	up
TTR	0.00553673	1	0.870514	0.382	0.359	up
MEF2C	6.43719e-29	1.64251e-24	0.847128	0.652	0.4	up
LHFP	7.81516e-37	1.99412e-32	0.838571	0.733	0.47	up
AMBP	1.17723e-13	3.00381e-09	0.832239	0.438	0.265	up
PLCG2	0.00183173	1	0.82333	0.137	0.088	up
FABP4	0.000880405	1	0.820743	0.475	0.394	up
PLXDC1	5.30545e-48	1.35374e-43	0.813131	0.353	0.06	up
LGALS1	8.29463e-37	2.11646e-32	0.810433	0.959	0.875	up
FAM162B	2.41414e-36	6.15991e-32	0.80614	0.385	0.115	up
CYGB	2.97983e-16	7.60332e-12	0.801897	0.288	0.131	up
PLVAP	6.67011e-16	1.70194e-11	0.792683	0.191	0.055	up
FOXS1	1.67249e-35	4.26752e-31	0.788218	0.339	0.084	up
ASPN	4.14921e-14	1.05871e-09	0.773129	0.501	0.316	up
PLAC9	7.21939e-30	1.8421e-25	0.772548	0.729	0.489	up
TINAGL1	3.46666e-30	8.84553e-26	0.764142	0.638	0.368	up
VTN	2.86359e-13	7.30674e-09	0.762768	0.371	0.203	up
HSPA1B	6.10428e-06	0.155757	0.746829	0.632	0.528	up
CCDC102B	1.59021e-32	4.05759e-28	0.741197	0.405	0.142	up
UACA	4.08842e-39	1.0432e-34	0.736801	0.528	0.216	up
CES1	4.68951e-09	0.000119658	0.734212	0.268	0.158	up
TUBA1A	3.54467e-21	9.04457e-17	0.73415	0.723	0.53	up
ACTG2	0.032569	1	0.730373	0.184	0.138	up
MMP11	2.84534e-27	7.26017e-23	0.730277	0.185	0.021	up
APOH	2.72255e-11	6.94686e-07	0.729886	0.356	0.207	up
PPP1R14A	3.07492e-24	7.84596e-20	0.728098	0.766	0.559	up
C9orf16	1.14047e-19	2.91003e-15	0.727109	0.615	0.402	up
THBS2	2.7224e-09	6.94648e-05	0.721916	0.23	0.119	up
SPARCL1	2.63153e-11	6.7146e-07	0.721058	0.694	0.546	up
IGFBP7	1.09745e-37	2.80024e-33	0.719537	0.902	0.819	up
MGP	5.82115e-32	1.48532e-27	0.716417	0.787	0.542	up
C20orf27	9.76584e-36	2.49185e-31	0.715322	0.402	0.127	up
COL3A1	2.0652e-25	5.26957e-21	0.710877	0.633	0.378	up
SOX4	1.50974e-29	3.85226e-25	0.703482	0.493	0.224	up
RAB13	5.28573e-38	1.34871e-33	0.702009	0.626	0.316	up
COL6A3	1.08919e-15	2.77919e-11	0.69243	0.408	0.222	up
ARHGAP29	1.08553e-28	2.76983e-24	0.687742	0.48	0.22	up
OAZ2	5.14795e-22	1.31355e-17	0.681907	0.734	0.534	up
SMOC2	9.85966e-28	2.51579e-23	0.679032	0.355	0.121	up
TPM4	9.05122e-25	2.30951e-20	0.678725	0.779	0.589	up
NR2F2	9.43862e-32	2.40836e-27	0.67526	0.584	0.3	up
COL5A2	3.43252e-25	8.75842e-21	0.670659	0.384	0.154	up
FKBP1A	6.46074e-29	1.64852e-24	0.66949	0.773	0.538	up
RPS2	1.27589e-58	3.25556e-54	0.669467	0.966	0.846	up
NOTCH3	1.74802e-33	4.46025e-29	0.6607	0.626	0.333	up
PRAP1	4.58496e-28	1.1699e-23	0.658946	0.319	0.094	up
CHCHD10	1.50442e-24	3.83868e-20	0.652091	0.585	0.353	up
SPON2	2.35734e-10	6.015e-06	0.652055	0.347	0.218	up
OLFML2B	1.29478e-37	3.30376e-33	0.651949	0.255	0.031	up
CNN3	1.98727e-35	5.07071e-31	0.649319	0.815	0.55	up
FXYD6	1.24698e-15	3.1818e-11	0.645883	0.549	0.37	up
GAPDH	1.10304e-29	2.81451e-25	0.642285	0.978	0.94	up
CCDC80	7.65103e-08	0.00195224	0.638897	0.333	0.209	up
PTMS	2.21448e-23	5.65046e-19	0.633618	0.718	0.497	up
CDH6	2.86763e-30	7.31704e-26	0.633154	0.336	0.099	up
SLC9A3R2	3.20075e-08	0.000816702	0.630593	0.327	0.201	up
CD59	2.27532e-30	5.8057e-26	0.626167	0.859	0.645	up
ESAM	1.552e-20	3.96007e-16	0.625736	0.477	0.261	up
MAP1B	8.32725e-34	2.12478e-29	0.624311	0.776	0.505	up
S100A11	4.93524e-20	1.25928e-15	0.611435	0.845	0.733	up
BRI3	4.61303e-17	1.17706e-12	0.609334	0.364	0.183	up
SNX3	2.75054e-26	7.01829e-22	0.607749	0.787	0.579	up
LINC00152	9.99079e-25	2.54925e-20	0.607396	0.628	0.38	up
MYO1B	3.21464e-32	8.20248e-28	0.606672	0.385	0.127	up
PRSS23	3.21495e-24	8.20326e-20	0.605205	0.506	0.261	up
ZFAND2A	2.50303e-12	6.38673e-08	0.604922	0.327	0.172	up
PPIC	8.96498e-29	2.2875e-24	0.603326	0.525	0.257	up
MFGE8	2.58384e-34	6.59293e-30	0.600498	0.766	0.489	up
GUCY1A3	4.10488e-30	1.0474e-25	0.598691	0.493	0.222	up
CCND1	4.74026e-12	1.20953e-07	0.597929	0.465	0.308	up
AHSG	4.35666e-07	0.0111165	0.597588	0.229	0.127	up
SERPINF1	4.02482e-36	1.02697e-31	0.597177	0.485	0.195	up
P4HB	3.16543e-19	8.07691e-15	0.59555	0.665	0.47	up
EHD2	1.7873e-31	4.56048e-27	0.593571	0.551	0.269	up
VIM	2.39519e-35	6.11157e-31	0.589095	0.901	0.91	up
INAFM1	1.01631e-31	2.59321e-27	0.587182	0.395	0.136	up
ANGPT2	4.80418e-28	1.22584e-23	0.585286	0.342	0.111	up
CAV1	2.30327e-21	5.87703e-17	0.584881	0.744	0.542	up
CSRP2	1.31326e-17	3.35091e-13	0.584486	0.584	0.372	up
SEPT11	1.69571e-26	4.32678e-22	0.582506	0.571	0.312	up
CST3	1.83176e-31	4.67393e-27	0.580734	0.91	0.737	up
TGFBI	5.28389e-17	1.34824e-12	0.578635	0.353	0.168	up
TPM1	2.61712e-32	6.67786e-28	0.576609	0.871	0.645	up
EGFL7	2.38874e-08	0.000609511	0.576105	0.287	0.175	up
DKK3	1.2267e-26	3.13004e-22	0.573193	0.429	0.183	up
COX4I2	9.67274e-15	2.4681e-10	0.572323	0.461	0.273	up
FTH1	1.54776e-48	3.94928e-44	0.571372	0.978	0.914	up
TCF4	8.39615e-20	2.14236e-15	0.570811	0.56	0.337	up
CYC1	1.71283e-20	4.37045e-16	0.563637	0.59	0.374	up
HSPG2	2.70492e-09	6.90187e-05	0.560996	0.296	0.168	up
LOXL2	4.08638e-20	1.04268e-15	0.56062	0.235	0.076	up
CTSA	6.99815e-12	1.78565e-07	0.556746	0.479	0.31	up
GSTA1	7.78254e-17	1.98579e-12	0.555583	0.207	0.062	up
FTL	8.15459e-06	0.208073	0.554789	0.994	0.998	up
PRELID1	7.04517e-24	1.79764e-19	0.554659	0.575	0.337	up
HSPA1A	3.69542e-08	0.000942923	0.551831	0.774	0.657	up
RAMP2	1.73147e-05	0.441801	0.548158	0.197	0.119	up
MIR4435-2HG	1.46035e-21	3.72622e-17	0.544816	0.535	0.302	up
RBP4	1.68726e-12	4.30521e-08	0.542146	0.398	0.232	up
VWF	1.99169e-09	5.08199e-05	0.540798	0.134	0.049	up
RPL13	5.02399e-43	1.28192e-38	0.540565	0.984	0.936	up
FAM213A	1.70222e-15	4.34339e-11	0.539679	0.397	0.218	up
PHLDA2	4.04161e-16	1.03126e-11	0.538375	0.384	0.197	up
KCNJ8	7.98414e-15	2.03723e-10	0.537976	0.343	0.17	up
GADD45GIP1	6.73784e-24	1.71923e-19	0.536644	0.629	0.39	up
ADGRF5	4.93359e-28	1.25886e-23	0.535922	0.334	0.107	up
ANXA2	2.28794e-12	5.83792e-08	0.53557	0.731	0.583	up
LAMA4	9.88537e-35	2.52235e-30	0.528824	0.357	0.099	up
PPIB	3.8719e-21	9.87955e-17	0.523868	0.823	0.637	up
SERPINE1	2.70305e-05	0.68971	0.522521	0.183	0.105	up
ATP5G3	1.61233e-17	4.11402e-13	0.521101	0.763	0.593	up
LGALS4	2.61717e-11	6.67796e-07	0.520069	0.108	0.023	up
TFF3	9.37901e-08	0.00239315	0.519596	0.117	0.043	up
ATP6V0B	6.02439e-17	1.53718e-12	0.511269	0.605	0.417	up
RCN1	7.4717e-27	1.90648e-22	0.510331	0.425	0.179	up
IFI27	4.94738e-19	1.26237e-14	0.508124	0.616	0.396	up
RHOC	9.80334e-19	2.50142e-14	0.506392	0.774	0.63	up
CAMK2N1	4.8239e-24	1.23087e-19	0.506324	0.351	0.133	up
ADAP2	2.60098e-25	6.63666e-21	0.50527	0.266	0.07	up
ARPC5	8.0718e-21	2.0596e-16	0.505228	0.766	0.559	up
RAB2A	4.38393e-24	1.1186e-19	0.503965	0.677	0.439	up
UBE2E2	1.17251e-27	2.99177e-23	0.503896	0.427	0.177	up
MXRA8	5.04654e-16	1.28768e-11	0.503548	0.353	0.175	up
IGFBP5	0.00262573	1	0.500829	0.617	0.54	up
VKORC1	1.52187e-19	3.88321e-15	0.499449	0.597	0.38	up
KDELR2	2.32407e-19	5.93009e-15	0.498002	0.63	0.413	up
MAP3K7CL	1.52042e-14	3.8795e-10	0.497646	0.467	0.279	up
MTRNR2L1	2.6941e-12	6.87428e-08	0.495908	0.197	0.084	up
MDK	5.61262e-22	1.43212e-17	0.490444	0.459	0.234	up
MGST1	1.33908e-15	3.41679e-11	0.489208	0.241	0.09	up
S100A16	4.82277e-11	1.23058e-06	0.489014	0.298	0.16	up
ITGB1	1.08502e-21	2.76855e-17	0.488702	0.896	0.764	up
COX6B1	2.93081e-16	7.47825e-12	0.484565	0.871	0.749	up
TIMM8B	1.90359e-17	4.85719e-13	0.482771	0.536	0.333	up
CALU	2.76614e-17	7.05808e-13	0.48249	0.569	0.361	up
PDLIM2	3.51434e-15	8.96719e-11	0.481703	0.488	0.3	up
NME1	5.83412e-16	1.48863e-11	0.480389	0.394	0.211	up
GSN	1.82818e-19	4.66478e-15	0.47998	0.79	0.61	up
COL6A2	6.9558e-21	1.77484e-16	0.47994	0.713	0.491	up
SERF2	8.88814e-33	2.2679e-28	0.476151	0.989	0.961	up
MRPL41	3.3844e-19	8.63563e-15	0.475482	0.528	0.31	up
TMEM147	2.78686e-18	7.11095e-14	0.47325	0.527	0.318	up
SLC25A39	2.69251e-15	6.87021e-11	0.470112	0.356	0.181	up
TMSB10	4.09896e-13	1.04589e-08	0.470005	0.977	0.961	up
SERPINC1	1.85403e-15	4.73073e-11	0.469699	0.193	0.057	up
ITGA1	6.40998e-20	1.63557e-15	0.469098	0.552	0.326	up
FAM13C	1.93065e-27	4.92625e-23	0.468026	0.264	0.062	up
COL15A1	7.87017e-17	2.00815e-12	0.46672	0.175	0.043	up
SPATS2L	4.19195e-12	1.06962e-07	0.46598	0.445	0.283	up
TAX1BP3	2.10812e-22	5.37908e-18	0.4648	0.536	0.298	up
JAG1	3.09523e-18	7.89778e-14	0.463793	0.425	0.22	up
AP2S1	1.41947e-16	3.62191e-12	0.46329	0.648	0.456	up
HBA1	1.02978e-08	0.000262758	0.463143	0.114	0.035	up
MARCKSL1	8.67072e-15	2.21242e-10	0.461053	0.534	0.343	up
SLC12A2	1.35268e-16	3.4515e-12	0.455665	0.297	0.125	up
SEC61G	1.85911e-15	4.74371e-11	0.455588	0.822	0.682	up
F2R	1.76672e-09	4.50796e-05	0.453784	0.353	0.218	up
TGFB1I1	5.19569e-24	1.32573e-19	0.453642	0.586	0.339	up
ATP5J2	7.99771e-13	2.0407e-08	0.452871	0.737	0.575	up
MYDGF	1.38201e-17	3.52635e-13	0.450175	0.533	0.322	up
FRZB	2.30993e-27	5.89402e-23	0.448478	0.695	0.439	up
SCAND1	1.86965e-14	4.7706e-10	0.448234	0.56	0.376	up
NREP	9.55613e-27	2.43834e-22	0.445155	0.294	0.082	up
MTCH1	3.02854e-17	7.72761e-13	0.444295	0.518	0.316	up
PRR16	3.15809e-22	8.05818e-18	0.440366	0.229	0.06	up
SRM	2.63452e-19	6.72224e-15	0.438484	0.264	0.094	up
EDNRA	4.8046e-23	1.22594e-18	0.438462	0.28	0.086	up
CLDN5	0.000290612	1	0.434537	0.173	0.105	up
FSTL1	3.69553e-12	9.42951e-08	0.434018	0.469	0.298	up
KLHDC8B	6.17119e-22	1.57464e-17	0.433945	0.327	0.123	up
ANAPC11	3.08724e-16	7.87739e-12	0.432322	0.714	0.526	up
IGFBP4	1.33568e-12	3.40811e-08	0.431447	0.663	0.489	up
PHPT1	1.52843e-19	3.89994e-15	0.427571	0.73	0.522	up
GAMT	2.40015e-18	6.12421e-14	0.42556	0.386	0.187	up
GUCY1A2	1.05338e-17	2.6878e-13	0.42531	0.307	0.127	up
DYNLL1	2.98807e-20	7.62437e-16	0.425034	0.912	0.793	up
C4orf48	1.80806e-14	4.61343e-10	0.424741	0.358	0.185	up
MGLL	1.53074e-13	3.90584e-09	0.424457	0.322	0.16	up
MTDH	1.19321e-16	3.04458e-12	0.424025	0.629	0.427	up
MRPL12	4.88259e-21	1.24584e-16	0.423231	0.354	0.148	up
COL5A1	9.16225e-08	0.00233784	0.422961	0.232	0.125	up
RASL12	2.06333e-20	5.26479e-16	0.421223	0.257	0.08	up
GPX4	1.63428e-13	4.17004e-09	0.421073	0.79	0.674	up
SEC61B	4.21613e-18	1.07579e-13	0.418506	0.771	0.595	up
C1orf122	1.41234e-21	3.60372e-17	0.418076	0.401	0.183	up
ALB	0.00268438	1	0.417949	0.634	0.688	up
POLR2L	1.13627e-09	2.89932e-05	0.417604	0.832	0.739	up
ATP5D	1.69599e-12	4.3275e-08	0.417406	0.685	0.526	up
ATOX1	4.22364e-24	1.07771e-19	0.416721	0.673	0.427	up
ATP5J	1.49798e-12	3.82225e-08	0.415195	0.802	0.663	up
SEPT4	8.32318e-16	2.12374e-11	0.414919	0.601	0.4	up
CYB5R3	8.50125e-17	2.16918e-12	0.413994	0.699	0.503	up
DNPH1	2.47406e-17	6.31281e-13	0.413798	0.35	0.162	up
JUN	0.000154498	1	0.412225	0.814	0.749	up
BNIP3	1.63774e-11	4.17886e-07	0.411641	0.346	0.193	up
LAMC1	2.17327e-27	5.54533e-23	0.411021	0.367	0.133	up
CALCRL	1.07249e-09	2.73656e-05	0.410915	0.21	0.099	up
SHFM1	8.20738e-18	2.0942e-13	0.409624	0.807	0.626	up
MAGED2	3.95373e-13	1.00883e-08	0.408664	0.608	0.427	up
SMARCB1	8.07208e-23	2.05967e-18	0.407102	0.403	0.179	up
NDUFS6	1.6864e-12	4.30302e-08	0.406494	0.654	0.487	up
YIF1A	1.35613e-21	3.4603e-17	0.405133	0.473	0.244	up
PON2	6.43682e-21	1.64242e-16	0.403472	0.315	0.119	up
SOD3	1.12544e-07	0.00287167	0.402936	0.592	0.456	up
AKR1C3	1.21371e-09	3.0969e-05	0.402818	0.211	0.101	up
PRDX5	1.46613e-13	3.74098e-09	0.401794	0.72	0.554	up
LAMTOR1	2.13528e-16	5.44837e-12	0.401707	0.568	0.368	up
MPC2	6.82892e-11	1.74247e-06	0.401427	0.482	0.322	up
GUK1	1.16587e-17	2.97484e-13	0.40134	0.829	0.661	up
PRDX4	4.44497e-17	1.13418e-12	0.400613	0.465	0.263	up
PGLS	4.33787e-16	1.10685e-11	0.400229	0.432	0.242	up
FRMD3	7.17637e-24	1.83112e-19	0.400137	0.229	0.051	up
CSTB	4.6791e-11	1.19392e-06	0.400124	0.652	0.497	up
RAB31	2.24412e-18	5.7261e-14	0.398811	0.314	0.129	up
NENF	1.01201e-12	2.58225e-08	0.396892	0.561	0.386	up
MRPL18	7.96498e-16	2.03234e-11	0.396619	0.457	0.263	up
NDUFB10	2.92086e-18	7.45287e-14	0.395589	0.697	0.489	up
GPAT2	1.12162e-16	2.86193e-12	0.395517	0.19	0.051	up
PYURF	9.62297e-14	2.4554e-09	0.395264	0.569	0.386	up
PDLIM7	4.89894e-23	1.25001e-18	0.393712	0.526	0.29	up
CBR1	7.642e-17	1.94993e-12	0.393317	0.394	0.201	up
GBP2	4.72935e-12	1.20674e-07	0.392572	0.393	0.23	up
IL34	9.89331e-15	2.52438e-10	0.392225	0.182	0.055	up
MRPL14	5.76332e-15	1.47057e-10	0.392117	0.381	0.201	up
CD63	1.5662e-19	3.99632e-15	0.390765	0.953	0.912	up
BAG3	1.12978e-08	0.000288274	0.390614	0.399	0.263	up
COL14A1	1.44951e-07	0.00369856	0.389438	0.362	0.242	up
ZNHIT1	3.751e-16	9.57104e-12	0.388916	0.641	0.441	up
PMEPA1	3.36482e-18	8.58567e-14	0.388386	0.315	0.131	up
TPI1	1.27858e-11	3.26242e-07	0.388348	0.865	0.756	up
SFTA1P	3.21689e-31	8.20821e-27	0.386307	0.139	0	up
CTTN	4.56568e-15	1.16498e-10	0.384725	0.416	0.232	up
MYLK	5.76632e-09	0.000147134	0.38467	0.647	0.501	up
NDUFB2	1.5777e-14	4.02565e-10	0.384306	0.823	0.682	up
MIF	1.41821e-06	0.0361871	0.384163	0.775	0.667	up
KNOP1	2.16415e-17	5.52205e-13	0.383493	0.272	0.103	up
INHBA	2.61859e-13	6.68159e-09	0.38308	0.146	0.037	up
UQCRQ	5.91014e-15	1.50803e-10	0.383078	0.859	0.725	up
PSMB5	2.18629e-17	5.57853e-13	0.383051	0.608	0.398	up
NMD3	1.14558e-15	2.92306e-11	0.380059	0.426	0.236	up
IFITM3	2.9772e-20	7.59662e-16	0.379631	0.975	0.91	up
APOB	4.14418e-10	1.05743e-05	0.37776	0.149	0.051	up
FDPS	6.35546e-09	0.000162166	0.373279	0.452	0.308	up
LAPTM4B	1.50095e-21	3.82984e-17	0.372997	0.272	0.086	up
FBXO32	1.96119e-16	5.00418e-12	0.372862	0.239	0.084	up
OLFML2A	3.47961e-16	8.87857e-12	0.37278	0.214	0.068	up
DDT	1.68299e-07	0.00429431	0.372154	0.604	0.474	up
RAC1	1.22682e-10	3.13037e-06	0.37198	0.773	0.688	up
PTK2	3.08577e-20	7.87365e-16	0.371933	0.476	0.257	up
CALD1	1.68012e-24	4.28698e-20	0.371933	0.955	0.813	up
EPS8	3.08011e-17	7.85922e-13	0.371167	0.605	0.396	up
RANBP1	7.44241e-18	1.899e-13	0.370639	0.627	0.415	up
POLR2I	3.01816e-11	7.70114e-07	0.369915	0.51	0.345	up
C19orf53	3.60331e-16	9.19421e-12	0.36971	0.711	0.522	up
GPX1	1.17123e-10	2.98851e-06	0.366879	0.731	0.6	up
ZNF428	5.1059e-16	1.30282e-11	0.366085	0.497	0.298	up
PMP22	1.57163e-16	4.01018e-12	0.364657	0.474	0.275	up
IMPA2	2.56035e-16	6.53298e-12	0.364244	0.196	0.057	up
PDGFRB	8.04127e-18	2.05181e-13	0.363369	0.609	0.4	up
PPARG	6.77545e-17	1.72882e-12	0.36293	0.214	0.068	up
LGALS3	8.82299e-15	2.25127e-10	0.360868	0.539	0.347	up
TBCB	1.90024e-15	4.84865e-11	0.360118	0.578	0.38	up
NAA10	1.52291e-17	3.88586e-13	0.358886	0.448	0.244	up
CD248	1.53125e-20	3.90715e-16	0.358829	0.217	0.055	up
TSPAN3	5.98088e-18	1.52608e-13	0.358802	0.429	0.226	up
TIMM10	1.04335e-13	2.66221e-09	0.358768	0.362	0.193	up
EFEMP1	0.0107931	1	0.357271	0.17	0.121	up
HMG20B	2.6098e-21	6.65916e-17	0.355967	0.393	0.181	up
EI24	9.34916e-14	2.38553e-09	0.355955	0.486	0.304	up
FAAP20	6.21448e-16	1.58569e-11	0.355772	0.474	0.277	up
HULC	4.65377e-12	1.18746e-07	0.354924	0.101	0.016	up
PPP1R14B	5.7552e-17	1.4685e-12	0.354807	0.22	0.07	up
NOP10	8.17132e-14	2.08499e-09	0.354655	0.657	0.474	up
GUCY1B3	1.05314e-16	2.6872e-12	0.354571	0.444	0.246	up
TNFRSF12A	3.13374e-11	7.99604e-07	0.354565	0.307	0.164	up
SLC29A1	1.82575e-19	4.65858e-15	0.354419	0.292	0.109	up
GJC1	2.6557e-24	6.77628e-20	0.353722	0.29	0.094	up
ZNF580	2.10702e-19	5.37628e-15	0.353496	0.325	0.133	up
SNF8	8.25542e-16	2.10645e-11	0.352268	0.442	0.248	up
AURKAIP1	4.11376e-09	0.000104967	0.351772	0.569	0.423	up
ANKRD10	3.04543e-12	7.77072e-08	0.350915	0.397	0.232	up
PCOLCE	2.78615e-14	7.10913e-10	0.350349	0.447	0.269	up
SULF1	1.92241e-11	4.90521e-07	0.350146	0.109	0.023	up
PSMD8	1.03333e-10	2.63665e-06	0.348482	0.621	0.46	up
KRT8	6.8707e-10	1.75313e-05	0.348318	0.399	0.251	up
IFNGR2	9.97484e-22	2.54518e-17	0.348174	0.291	0.099	up
LYZ	5.07845e-05	1	0.347979	0.252	0.164	up
C19orf70	4.00298e-20	1.0214e-15	0.347367	0.614	0.388	up
ENO1	2.01555e-07	0.00514287	0.346786	0.65	0.52	up
TMEM141	1.09731e-12	2.7999e-08	0.344973	0.446	0.273	up
GNG11	5.94604e-11	1.51719e-06	0.344834	0.641	0.478	up
C19orf24	2.465e-13	6.28971e-09	0.344351	0.295	0.142	up
PRAF2	6.96135e-16	1.77626e-11	0.344162	0.294	0.127	up
ALKBH7	3.48427e-12	8.89046e-08	0.34286	0.511	0.339	up
TDO2	1.23276e-09	3.1455e-05	0.342156	0.161	0.064	up
KRT10	6.16407e-16	1.57282e-11	0.341944	0.572	0.372	up
NQO1	2.92406e-13	7.46102e-09	0.341748	0.195	0.07	up
REEP3	1.77284e-17	4.52357e-13	0.341537	0.368	0.179	up
FBN1	4.02488e-09	0.000102699	0.341034	0.268	0.144	up
NDUFS7	2.43798e-11	6.22075e-07	0.340167	0.603	0.437	up
MRPL36	7.68488e-17	1.96087e-12	0.338351	0.369	0.181	up
MRPL34	3.21826e-15	8.2117e-11	0.3382	0.427	0.24	up
AQP1	2.85844e-05	0.72936	0.337564	0.168	0.092	up
EBF2	3.55417e-28	9.06881e-24	0.337519	0.151	0.006	up
COL8A1	2.70416e-10	6.89994e-06	0.337442	0.132	0.041	up
ID3	8.02173e-08	0.00204683	0.337404	0.756	0.634	up
CCDC85B	2.47511e-12	6.31548e-08	0.337372	0.62	0.446	up
PLOD1	2.00506e-16	5.1161e-12	0.336827	0.354	0.172	up
AC133644.2	2.68316e-12	6.84635e-08	0.336417	0.157	0.047	up
FKBP10	6.85655e-16	1.74952e-11	0.335445	0.394	0.209	up
EPHX1	4.40882e-19	1.12495e-14	0.335217	0.56	0.349	up
KCNE4	1.72928e-15	4.41242e-11	0.335201	0.306	0.142	up
MGST3	3.1086e-17	7.93189e-13	0.334874	0.845	0.678	up
TIMM13	8.91703e-10	2.27527e-05	0.334726	0.528	0.374	up
SYNPO2	1.98231e-07	0.00505805	0.334393	0.394	0.267	up
ZNF706	2.51372e-11	6.41402e-07	0.334249	0.537	0.37	up
HSPH1	1.46765e-07	0.00374487	0.333758	0.472	0.341	up
RNASE1	6.06422e-09	0.000154735	0.333701	0.264	0.144	up
SVIL	2.03944e-21	5.20384e-17	0.333354	0.27	0.088	up
GJA4	2.67979e-09	6.83776e-05	0.333114	0.558	0.407	up
UQCRC1	1.23827e-08	0.000315957	0.333057	0.493	0.353	up
COL12A1	1.11582e-11	2.84712e-07	0.332986	0.234	0.103	up
EVA1B	1.23973e-14	3.16328e-10	0.332889	0.279	0.121	up
PTTG1IP	6.55117e-16	1.6716e-11	0.332889	0.428	0.236	up
LAMTOR5	4.10423e-14	1.04723e-09	0.332452	0.692	0.509	up
GOLIM4	3.05208e-12	7.78768e-08	0.332365	0.44	0.271	up
ARF4	4.06948e-09	0.000103837	0.331672	0.674	0.532	up
UQCC2	8.2998e-10	2.11778e-05	0.331429	0.393	0.246	up
VWA1	4.94647e-07	0.0126214	0.331036	0.139	0.06	up
HSP90AB1	1.41332e-06	0.0360622	0.330886	0.904	0.85	up
H1FX	7.95209e-08	0.00202906	0.330237	0.294	0.177	up
TM4SF4	5.24238e-13	1.33765e-08	0.327846	0.121	0.025	up
LPL	1.29894e-16	3.31437e-12	0.326831	0.128	0.018	up
OAF	6.09953e-17	1.55636e-12	0.326593	0.227	0.074	up
MINOS1	4.65165e-12	1.18692e-07	0.326044	0.72	0.559	up
C7orf50	8.97578e-14	2.29026e-09	0.325859	0.384	0.211	up
CTSK	2.21041e-08	0.000564007	0.325558	0.206	0.101	up
TMEM176B	3.43119e-08	0.000875502	0.325425	0.349	0.222	up
COX5A	2.24564e-12	5.72997e-08	0.325274	0.558	0.382	up
PRDX1	1.67386e-11	4.27102e-07	0.325025	0.797	0.651	up
CCDC50	4.95675e-13	1.26476e-08	0.324501	0.363	0.197	up
MTCH2	4.20104e-13	1.07194e-08	0.323783	0.321	0.162	up
NDUFB9	2.27271e-07	0.00579905	0.323451	0.692	0.571	up
DAP	3.0586e-17	7.80433e-13	0.323298	0.313	0.133	up
PLOD3	4.58732e-19	1.1705e-14	0.322203	0.243	0.076	up
KCNS3	2.5925e-17	6.61501e-13	0.322095	0.176	0.041	up
PTGER3	6.50866e-28	1.66075e-23	0.321338	0.146	0.004	up
FAM127B	1.02927e-18	2.62629e-14	0.32068	0.408	0.207	up
TMEM219	6.53392e-14	1.6672e-09	0.319016	0.558	0.372	up
LAGE3	4.48213e-08	0.00114366	0.318765	0.268	0.152	up
MDH2	1.36234e-12	3.47614e-08	0.316753	0.578	0.4	up
TMEM205	1.20834e-14	3.0832e-10	0.316676	0.429	0.246	up
INSR	0.00238063	1	0.316227	0.325	0.248	up
ISCU	2.01432e-14	5.13974e-10	0.315912	0.662	0.474	up
TBX2	4.84502e-11	1.23625e-06	0.315297	0.313	0.17	up
APRT	2.47827e-08	0.000632356	0.314868	0.587	0.45	up
TMEM167A	2.29044e-11	5.8443e-07	0.314601	0.416	0.255	up
PGAM1	4.24944e-11	1.08429e-06	0.31449	0.666	0.505	up
TMEM230	5.37108e-14	1.37049e-09	0.314357	0.693	0.513	up
TAGLN2	6.2407e-10	1.59238e-05	0.314096	0.796	0.663	up
CCR10	1.3582e-18	3.46557e-14	0.312453	0.157	0.027	up
HES4	9.40581e-16	2.39999e-11	0.312253	0.527	0.337	up
MYL6	6.14728e-13	1.56854e-08	0.311719	0.986	0.973	up
MRPS12	1.13571e-11	2.89789e-07	0.311289	0.308	0.16	up
GDF15	1.5291e-09	3.90164e-05	0.310072	0.12	0.035	up
RNF187	5.3509e-19	1.36533e-14	0.308476	0.21	0.055	up
APOA1BP	1.0754e-10	2.74398e-06	0.308376	0.403	0.248	up
HSPB6	1.6485e-05	0.420631	0.308359	0.29	0.193	up
PNKD	1.13415e-09	2.8939e-05	0.306579	0.468	0.316	up
UQCRFS1	8.09231e-12	2.06483e-07	0.306509	0.488	0.318	up
S100A4	0.00125989	1	0.306092	0.495	0.419	up
ROMO1	2.7351e-07	0.00697888	0.304625	0.66	0.534	up
MAP4K4	4.19861e-12	1.07132e-07	0.304414	0.304	0.154	up
CHD9	2.04638e-10	5.22154e-06	0.304323	0.507	0.347	up
NME4	1.50872e-16	3.84965e-12	0.304263	0.456	0.261	up
C5orf24	1.33097e-13	3.39611e-09	0.304064	0.395	0.222	up
MPG	4.62172e-13	1.17928e-08	0.303613	0.437	0.263	up
TMEM258	5.23178e-11	1.33494e-06	0.303343	0.768	0.62	up
HSPE1	0.00134194	1	0.302961	0.751	0.686	up
KDELR3	2.34586e-16	5.98571e-12	0.302594	0.208	0.064	up
RP11-14N7.2	1.22625e-15	3.12891e-11	0.301674	0.21	0.068	up
COL5A3	2.99246e-19	7.63556e-15	0.301627	0.147	0.021	up
GPR20	2.59405e-09	6.61898e-05	0.301416	0.168	0.068	up
C7orf73	1.17974e-09	3.01021e-05	0.301153	0.433	0.283	up
NHP2	9.5401e-13	2.43425e-08	0.30047	0.508	0.331	up
UROS	3.88237e-19	9.90627e-15	0.300128	0.258	0.086	up
PTGR1	9.57417e-11	2.44294e-06	0.300003	0.297	0.158	up
SSR3	4.9473e-09	0.000126235	0.299959	0.553	0.405	up
COA3	4.11694e-12	1.05048e-07	0.299951	0.451	0.281	up
IFI6	0.000207155	1	0.299721	0.448	0.351	up
PHLDA3	7.84528e-14	2.0018e-09	0.299563	0.24	0.097	up
CD34	8.95916e-08	0.00228602	0.299462	0.139	0.055	up
IGLC3	5.27967e-06	0.134716	0.299306	0.318	0.308	up
QPRT	4.98814e-11	1.27277e-06	0.298946	0.218	0.094	up
UQCR10	6.61932e-07	0.0168899	0.298488	0.74	0.628	up
SLIRP	1.17196e-10	2.99037e-06	0.298176	0.677	0.52	up
RPLP0	1.48774e-15	3.79612e-11	0.297324	0.951	0.903	up
SCD	3.24097e-10	8.26967e-06	0.297041	0.13	0.039	up
CLTA	1.3096e-15	3.34157e-11	0.296937	0.663	0.472	up
SPTBN1	1.65197e-11	4.21516e-07	0.29689	0.501	0.335	up
CYB5A	1.97528e-11	5.04012e-07	0.296217	0.482	0.316	up
POLR2F	1.71467e-10	4.37515e-06	0.29619	0.607	0.448	up
MLEC	3.06912e-15	7.83117e-11	0.295927	0.379	0.201	up
RSU1	1.08965e-16	2.78035e-12	0.295636	0.524	0.322	up
ARL2	2.32786e-14	5.93977e-10	0.295397	0.495	0.31	up
GATM	2.33177e-08	0.000594975	0.293888	0.165	0.07	up
NES	1.39673e-13	3.56389e-09	0.293793	0.28	0.129	up
MMP14	5.77138e-11	1.47263e-06	0.293635	0.288	0.15	up
FAT1	6.30491e-20	1.60876e-15	0.293518	0.207	0.053	up
IFI27L2	1.87222e-11	4.77714e-07	0.293078	0.507	0.341	up
PRRX1	4.25189e-24	1.08491e-19	0.292725	0.156	0.018	up
FLOT1	1.50605e-10	3.84285e-06	0.292629	0.471	0.312	up
C4orf3	1.48494e-08	0.000378897	0.292342	0.79	0.674	up
GALK1	1.33136e-14	3.3971e-10	0.292195	0.219	0.078	up
PTGES2	1.46291e-14	3.73276e-10	0.29219	0.248	0.099	up
SLC39A1	1.42537e-14	3.63698e-10	0.291208	0.441	0.259	up
GAS6	1.40591e-08	0.000358731	0.29103	0.404	0.267	up
AP2M1	3.30951e-08	0.000844455	0.290977	0.753	0.632	up
TXNDC17	2.07923e-11	5.30536e-07	0.289351	0.428	0.267	up
TMED2	3.95809e-08	0.00100995	0.289344	0.727	0.598	up
SDF2L1	1.65077e-10	4.2121e-06	0.288887	0.323	0.181	up
ABI2	1.70007e-16	4.33791e-12	0.288085	0.359	0.179	up
EPB41L1	9.3107e-17	2.37572e-12	0.287886	0.207	0.062	up
ITGAV	6.14556e-12	1.5681e-07	0.287318	0.321	0.17	up
MRPS34	2.66591e-12	6.80233e-08	0.287133	0.388	0.224	up
AC013461.1	4.84985e-14	1.23749e-09	0.287089	0.535	0.351	up
CKAP4	2.02529e-14	5.16774e-10	0.286909	0.224	0.082	up
KNG1	1.9242e-07	0.00490979	0.286755	0.163	0.074	up
NFIB	1.29598e-11	3.30683e-07	0.285998	0.502	0.335	up
MRPS7	2.07114e-08	0.000528473	0.285744	0.385	0.251	up
NBL1	1.369e-11	3.49315e-07	0.285655	0.276	0.136	up
ZMAT3	7.25678e-14	1.85164e-09	0.285606	0.289	0.133	up
C17orf89	1.3189e-09	3.36531e-05	0.285254	0.41	0.263	up
LAMTOR2	6.98433e-12	1.78212e-07	0.285217	0.498	0.329	up
SSR1	2.94667e-11	7.51873e-07	0.285103	0.378	0.222	up
NDUFB3	1.16748e-09	2.97894e-05	0.285054	0.519	0.366	up
COX5B	1.81969e-10	4.64311e-06	0.283492	0.872	0.766	up
SNAI2	7.45699e-13	1.90272e-08	0.282751	0.224	0.09	up
EMCN	9.76011e-06	0.249039	0.282428	0.134	0.074	up
PCDH17	4.81837e-08	0.00122946	0.282412	0.168	0.074	up
SEPW1	3.52669e-08	0.000899869	0.282037	0.808	0.69	up
CORO1B	9.43655e-17	2.40783e-12	0.281664	0.394	0.205	up
MSC	3.233e-13	8.24931e-09	0.281652	0.156	0.043	up
PDCD5	7.62164e-11	1.94474e-06	0.280968	0.489	0.329	up
TMEM74B	3.28016e-13	8.36965e-09	0.280137	0.176	0.055	up
PSMD1	3.21756e-10	8.20992e-06	0.279533	0.286	0.152	up
C12orf57	1.82842e-11	4.66541e-07	0.279347	0.799	0.655	up
MSRB2	4.70415e-15	1.20031e-10	0.279276	0.342	0.17	up
PEAK1	8.43388e-13	2.15199e-08	0.278984	0.216	0.084	up
COBLL1	1.19251e-16	3.0428e-12	0.278738	0.207	0.062	up
ATP5H	3.07598e-08	0.000784867	0.278585	0.673	0.536	up
RPS27L	5.8313e-10	1.48792e-05	0.278307	0.851	0.741	up
TMEM14A	4.2738e-13	1.0905e-08	0.277476	0.424	0.255	up
FILIP1L	4.25212e-10	1.08497e-05	0.277125	0.55	0.394	up
PKM	8.01111e-08	0.00204411	0.277074	0.648	0.513	up
FAP	2.18651e-12	5.57911e-08	0.276234	0.119	0.025	up
LIMA1	4.96957e-14	1.26804e-09	0.275696	0.401	0.228	up
GRINA	1.64011e-13	4.18489e-09	0.275505	0.347	0.183	up
ILK	8.55126e-11	2.18194e-06	0.275297	0.611	0.448	up
NOL7	1.20632e-13	3.07805e-09	0.275198	0.409	0.236	up
DYNLT3	9.34739e-11	2.38508e-06	0.274863	0.464	0.304	up
GGH	0.000443929	1	0.274024	0.197	0.127	up
ASPH	8.78313e-12	2.2411e-07	0.273798	0.32	0.175	up
UQCRH	4.35229e-05	1	0.273556	0.815	0.741	up
ALDOA	4.2263e-05	1	0.27342	0.862	0.809	up
FAM96B	5.16901e-10	1.31893e-05	0.273398	0.616	0.46	up
TFPI	5.04387e-37	1.28699e-32	0.273167	0.624	0.343	up
TMED3	7.79884e-11	1.98995e-06	0.272611	0.279	0.142	up
JOSD2	5.19114e-16	1.32457e-11	0.272255	0.337	0.162	up
CAV2	1.00268e-13	2.55845e-09	0.272089	0.631	0.45	up
GRN	2.0923e-14	5.33872e-10	0.272027	0.56	0.376	up
SMC6	2.42507e-20	6.18781e-16	0.271513	0.251	0.082	up
LAP3	2.78218e-07	0.00709902	0.271161	0.372	0.248	up
COX8A	4.03273e-10	1.02899e-05	0.270643	0.81	0.678	up
PTRF	3.6704e-19	9.36539e-15	0.270589	0.692	0.485	up
MVB12A	4.34855e-16	1.10958e-11	0.270356	0.313	0.142	up
EFHC1	1.20195e-14	3.0669e-10	0.270319	0.2	0.066	up
EDIL3	2.1459e-15	5.47549e-11	0.270023	0.144	0.031	up
PLAT	5.41956e-11	1.38285e-06	0.269996	0.361	0.216	up
ELAVL1	6.59619e-11	1.68308e-06	0.269992	0.331	0.185	up
TMEM208	1.67622e-12	4.27704e-08	0.269638	0.375	0.214	up
BANF1	2.59814e-10	6.62941e-06	0.268904	0.622	0.464	up
MCAM	1.0102e-08	0.000257761	0.267975	0.457	0.32	up
OSTC	1.2861e-08	0.00032816	0.267478	0.628	0.485	up
INPP4B	1.65837e-10	4.2315e-06	0.267475	0.23	0.107	up
ACTN1	4.73328e-10	1.20774e-05	0.267374	0.606	0.452	up
EIF4E2	1.38885e-13	3.54378e-09	0.267332	0.353	0.189	up
UQCR11	1.218e-08	0.000310786	0.267166	0.876	0.791	up
VPS25	1.4723e-13	3.75673e-09	0.266561	0.288	0.136	up
CTSZ	3.74293e-13	9.55046e-09	0.266078	0.352	0.189	up
CLEC11A	3.1888e-20	8.13655e-16	0.266005	0.478	0.271	up
SMAP1	6.69488e-18	1.70826e-13	0.265929	0.305	0.127	up
MTIF3	4.35613e-14	1.11151e-09	0.265553	0.41	0.236	up
CISD3	1.84723e-17	4.71338e-13	0.264468	0.369	0.183	up
MLF2	1.21897e-11	3.11032e-07	0.264343	0.505	0.337	up
LEPROT	1.03055e-14	2.62955e-10	0.264206	0.628	0.441	up
TXNL4A	3.41796e-11	8.72128e-07	0.263771	0.356	0.205	up
HEBP2	2.03837e-10	5.20111e-06	0.26343	0.286	0.15	up
MZT2B	5.36671e-12	1.36937e-07	0.263404	0.628	0.458	up
ZEB1	9.95152e-12	2.53923e-07	0.262534	0.329	0.179	up
MSRB3	5.3362e-21	1.36159e-16	0.261608	0.457	0.253	up
TXN	3.86686e-07	0.00986669	0.261413	0.78	0.669	up
CD151	5.81067e-15	1.48265e-10	0.2608	0.736	0.554	up
CD276	4.1401e-16	1.05639e-11	0.26018	0.183	0.049	up
MRPS16	3.21142e-08	0.000819426	0.259539	0.33	0.203	up
YBX1	5.46003e-10	1.39318e-05	0.259427	0.861	0.754	up
SAT2	2.69328e-14	6.87218e-10	0.259034	0.48	0.298	up
P3H1	3.92541e-16	1.00161e-11	0.258812	0.192	0.055	up
NGFRAP1	3.19077e-22	8.14157e-18	0.258632	0.76	0.544	up
DCTN2	3.90519e-11	9.96449e-07	0.258445	0.493	0.331	up
MYOF	2.10688e-15	5.37592e-11	0.258229	0.19	0.055	up
COL6A1	9.66859e-10	2.46704e-05	0.258151	0.59	0.444	up
USMG5	5.36651e-05	1	0.257999	0.857	0.791	up
ITGB1BP1	1.21048e-13	3.08867e-09	0.257672	0.506	0.326	up
NT5C3B	3.41116e-13	8.70391e-09	0.257604	0.333	0.175	up
TP53I3	8.417e-18	2.14768e-13	0.257291	0.195	0.051	up
CDK4	2.46324e-13	6.28519e-09	0.256901	0.405	0.236	up
LYPLA1	5.23567e-12	1.33593e-07	0.256754	0.337	0.183	up
ISG15	1.35981e-06	0.0346969	0.256678	0.576	0.452	up
MAP2K2	1.9284e-08	0.00049205	0.25658	0.204	0.101	up
ADAM15	8.26203e-09	0.000210814	0.256378	0.193	0.088	up
DLC1	3.53886e-12	9.02975e-08	0.256107	0.409	0.253	up
EIF5A	2.31277e-16	5.90126e-12	0.255968	0.598	0.405	up
ARHGAP6	1.93295e-14	4.93211e-10	0.255685	0.199	0.066	up
HSBP1	4.55112e-17	1.16126e-12	0.254453	0.675	0.472	up
SQSTM1	1.45803e-05	0.372032	0.25401	0.629	0.517	up
C1QBP	1.88713e-09	4.8152e-05	0.25377	0.466	0.316	up
TMEM45A	8.92466e-09	0.000227722	0.253702	0.207	0.099	up
MRPS26	5.02236e-15	1.2815e-10	0.252624	0.346	0.177	up
SHARPIN	2.17429e-11	5.54792e-07	0.252555	0.303	0.158	up
SLC50A1	1.96863e-10	5.02315e-06	0.252455	0.209	0.09	up
AHSA1	9.45558e-10	2.41269e-05	0.252409	0.401	0.255	up
FAM46A	1.10429e-07	0.00281769	0.25229	0.247	0.138	up
C16orf13	7.55577e-12	1.92793e-07	0.252018	0.425	0.263	up
PODXL	2.5579e-05	0.652673	0.252011	0.131	0.064	up
DPM3	6.56268e-08	0.00167453	0.251961	0.425	0.292	up
PHB2	1.06708e-08	0.000272277	0.251606	0.452	0.31	up
NDUFA6	1.01765e-09	2.59665e-05	0.25155	0.617	0.464	up
MRPL55	2.55313e-13	6.51457e-09	0.251112	0.445	0.273	up
PPP2R4	2.08281e-13	5.31451e-09	0.250979	0.266	0.119	up
NAB1	6.34722e-15	1.61956e-10	0.250934	0.281	0.125	up
POP7	8.17977e-13	2.08715e-08	0.25074	0.268	0.123	up
TSPAN13	2.29917e-08	0.000586657	0.250424	0.163	0.072	up
USP36	1.19376e-11	3.04599e-07	-0.250404	0.121	0.175	down
G0S2	0.00179597	1	-0.251015	0.241	0.294	down
RAP1A	1.85544e-12	4.73433e-08	-0.251167	0.458	0.462	down
RBBP6	4.44376e-14	1.13387e-09	-0.251447	0.351	0.331	down
DUSP10	1.17385e-12	2.99519e-08	-0.251754	0.087	0.133	down
SPOCK2	1.11409e-09	2.84271e-05	-0.252362	0.072	0.131	down
SCAPER	9.45853e-11	2.41344e-06	-0.252465	0.095	0.164	down
EPSTI1	3.61999e-09	9.23678e-05	-0.252812	0.147	0.224	down
LDLR	2.7518e-11	7.02149e-07	-0.252924	0.148	0.183	down
TMBIM4	3.55311e-11	9.06612e-07	-0.253235	0.528	0.532	down
PCDH9	1.21713e-08	0.000310562	-0.253345	0.068	0.117	down
IFNGR1	3.33235e-11	8.50283e-07	-0.25461	0.351	0.361	down
HP	0.00678534	1	-0.254859	0.273	0.329	down
HDAC1	2.91366e-13	7.43451e-09	-0.255299	0.278	0.292	down
APOBEC3G	2.7053e-10	6.90284e-06	-0.255469	0.1	0.138	down
RNF149	3.72332e-10	9.50043e-06	-0.255557	0.177	0.218	down
LPIN1	6.98388e-11	1.78201e-06	-0.256526	0.1	0.183	down
CD47	3.39281e-11	8.65709e-07	-0.256887	0.375	0.388	down
WTIP	1.53525e-10	3.91733e-06	-0.257607	0.083	0.107	down
ALG13	6.56158e-10	1.67425e-05	-0.258006	0.205	0.222	down
RPA3	6.46115e-12	1.64863e-07	-0.258267	0.285	0.269	down
MAPK1	5.67764e-11	1.44871e-06	-0.260578	0.215	0.236	down
TAF7	2.51314e-09	6.41252e-05	-0.263474	0.459	0.466	down
NAP1L4	2.60374e-11	6.6437e-07	-0.264436	0.281	0.296	down
DCK	1.11764e-10	2.85178e-06	-0.264897	0.16	0.168	down
EIF4A3	3.03048e-10	7.73257e-06	-0.265312	0.409	0.417	down
MBP	1.34394e-10	3.42919e-06	-0.265927	0.099	0.158	down
DOK2	1.52323e-11	3.88667e-07	-0.266075	0.067	0.125	down
ABI3	2.97453e-11	7.5898e-07	-0.26684	0.092	0.164	down
EZH2	3.4359e-13	8.76705e-09	-0.267492	0.076	0.115	down
FERMT3	4.307e-11	1.09898e-06	-0.267569	0.104	0.185	down
UAP1	9.50815e-10	2.4261e-05	-0.267743	0.177	0.209	down
PTPN22	8.93631e-21	2.28019e-16	-0.268095	0.014	0.101	down
IGKC	2.35876e-29	6.01862e-25	-0.268174	0.59	0.83	down
CASP1	1.17638e-11	3.00166e-07	-0.269628	0.114	0.179	down
MYL9	7.00291e-07	0.0178686	-0.269748	0.876	0.799	down
CDK1	1.49901e-06	0.0382489	-0.270601	0.08	0.119	down
TAP1	1.95302e-10	4.98331e-06	-0.271066	0.237	0.255	down
PSMA6	3.04951e-10	7.78113e-06	-0.271124	0.171	0.244	down
PLEK	1.16925e-14	2.98345e-10	-0.271399	0.041	0.103	down
CBLB	7.69701e-08	0.00196397	-0.271409	0.158	0.226	down
MYOZ1	2.87843e-09	7.34459e-05	-0.271818	0.056	0.115	down
IGHG1	1.51734e-21	3.87166e-17	-0.272828	0.299	0.526	down
EWSR1	9.47291e-13	2.41711e-08	-0.273041	0.429	0.448	down
USP53	3.01874e-08	0.000770262	-0.273096	0.111	0.166	down
IGHG3	8.44787e-16	2.15556e-11	-0.273291	0.335	0.532	down
NEDD9	7.51542e-13	1.91763e-08	-0.274232	0.24	0.244	down
MS4A7	4.43355e-07	0.0113126	-0.274288	0.082	0.15	down
GATA6	1.39305e-11	3.55451e-07	-0.274353	0.123	0.164	down
C18orf32	1.10419e-07	0.00281744	-0.274536	0.229	0.294	down
ANKRD12	6.59767e-12	1.68346e-07	-0.274742	0.42	0.437	down
EVI2B	8.1998e-13	2.09226e-08	-0.275867	0.05	0.129	down
MRPL53	3.08063e-11	7.86053e-07	-0.276036	0.151	0.181	down
F10	1.76788e-08	0.000451094	-0.27658	0.222	0.246	down
TMEM243	2.90053e-10	7.40099e-06	-0.277099	0.176	0.244	down
RERGL	0.00197177	1	-0.277201	0.212	0.265	down
TRA2B	2.81742e-09	7.18892e-05	-0.278041	0.579	0.602	down
RANBP2	2.72868e-12	6.96249e-08	-0.278053	0.197	0.232	down
DDX27	3.45963e-11	8.82759e-07	-0.27862	0.231	0.253	down
ITGA9	2.75975e-14	7.04177e-10	-0.279419	0.109	0.144	down
KMT2E	6.4292e-16	1.64047e-11	-0.28013	0.496	0.478	down
SUN2	4.74936e-11	1.21185e-06	-0.282336	0.205	0.265	down
CKB	6.65097e-08	0.00169706	-0.282433	0.288	0.3	down
DNMT1	5.85895e-15	1.49497e-10	-0.282741	0.19	0.195	down
GYG1	2.72072e-16	6.94219e-12	-0.283928	0.314	0.31	down
SLC20A1	6.89883e-13	1.7603e-08	-0.284394	0.156	0.175	down
EMD	1.90033e-12	4.84887e-08	-0.284577	0.292	0.322	down
IQGAP2	2.71109e-12	6.91763e-08	-0.285085	0.107	0.138	down
CHD2	3.5689e-10	9.1064e-06	-0.28597	0.176	0.224	down
NASP	1.68929e-09	4.3104e-05	-0.286121	0.389	0.411	down
ACAT1	2.95354e-14	7.53624e-10	-0.286566	0.362	0.363	down
ARHGEF1	6.37758e-13	1.6273e-08	-0.287681	0.162	0.216	down
SEPT6	4.85289e-17	1.23826e-12	-0.287852	0.256	0.248	down
METRNL	2.07559e-16	5.29608e-12	-0.288043	0.08	0.156	down
SUB1	1.39543e-15	3.56058e-11	-0.288628	0.796	0.764	down
MYO1G	4.30425e-20	1.09827e-15	-0.289039	0.02	0.101	down
STAT3	1.29474e-09	3.30367e-05	-0.289099	0.477	0.493	down
FCGRT	4.37876e-18	1.11729e-13	-0.289586	0.547	0.487	down
AVPI1	1.1026e-12	2.81338e-08	-0.290898	0.073	0.117	down
TOB1	2.32594e-11	5.93488e-07	-0.291246	0.418	0.382	down
ARHGAP30	3.74946e-21	9.56711e-17	-0.291801	0.019	0.105	down
CFD	1.03115e-09	2.63107e-05	-0.29287	0.07	0.144	down
OSTF1	3.85416e-13	9.83428e-09	-0.293362	0.339	0.368	down
PFKFB3	5.60629e-10	1.4305e-05	-0.294287	0.12	0.185	down
ZC3H12A	8.82744e-09	0.000225241	-0.295042	0.139	0.209	down
ZAP70	1.08054e-24	2.75711e-20	-0.295226	0.018	0.107	down
MYO1F	1.2588e-18	3.21194e-14	-0.295867	0.052	0.15	down
CCL14	2.01994e-09	5.15408e-05	-0.296807	0.056	0.103	down
PAMR1	4.70889e-09	0.000120152	-0.297639	0.121	0.154	down
SPINT2	1.69653e-12	4.32886e-08	-0.297731	0.089	0.142	down
DOCK8	7.31705e-16	1.86702e-11	-0.298122	0.069	0.15	down
CHIC2	4.31885e-11	1.102e-06	-0.299152	0.217	0.265	down
SERPINB9	1.52986e-10	3.9036e-06	-0.299323	0.139	0.201	down
TUBB	5.06937e-13	1.2935e-08	-0.299726	0.756	0.614	down
CFLAR	3.0127e-13	7.68721e-09	-0.299838	0.35	0.376	down
CNOT6L	8.09367e-10	2.06518e-05	-0.299939	0.195	0.265	down
OAT	9.16164e-12	2.33768e-07	-0.30019	0.454	0.452	down
GPR171	4.80087e-16	1.22499e-11	-0.301179	0.021	0.101	down
CENPM	3.70739e-13	9.45978e-09	-0.302083	0.067	0.121	down
CFP	4.78646e-21	1.22131e-16	-0.302243	0.024	0.103	down
IFI16	6.83938e-14	1.74514e-09	-0.303848	0.508	0.499	down
TRAC	7.04372e-07	0.0179727	-0.3056	0.123	0.16	down
CARD16	1.90085e-08	0.00048502	-0.306104	0.269	0.306	down
TCEB1	7.40852e-16	1.89036e-11	-0.306221	0.626	0.569	down
B2M	2.3424e-13	5.97688e-09	-0.307349	0.996	1	down
KANK1	7.28506e-13	1.85885e-08	-0.307397	0.153	0.203	down
APOLD1	7.25087e-09	0.000185013	-0.307547	0.315	0.287	down
NDUFA4	1.36468e-10	3.48211e-06	-0.308604	0.822	0.901	down
EIF1	1.34726e-14	3.43767e-10	-0.310053	0.984	0.998	down
RASSF5	7.31932e-21	1.8676e-16	-0.31087	0.036	0.127	down
PIM2	4.51473e-16	1.15198e-11	-0.311444	0.056	0.123	down
FGL2	2.36837e-12	6.04313e-08	-0.311709	0.107	0.179	down
MAD2L1	1.29843e-13	3.31308e-09	-0.311951	0.081	0.119	down
RAB11FIP1	2.12999e-14	5.43488e-10	-0.312131	0.058	0.125	down
CKS2	5.25458e-10	1.34076e-05	-0.313611	0.308	0.347	down
SBDS	4.03997e-10	1.03084e-05	-0.314919	0.653	0.667	down
HIF3A	7.37631e-13	1.88214e-08	-0.315005	0.073	0.127	down
TRAT1	1.58818e-18	4.0524e-14	-0.315332	0.022	0.105	down
GSTM3	9.85819e-16	2.51541e-11	-0.315412	0.408	0.386	down
PARP8	1.43428e-13	3.6597e-09	-0.315656	0.07	0.156	down
ABCA8	1.15803e-11	2.95482e-07	-0.316267	0.107	0.131	down
NDUFA7	5.24554e-11	1.33845e-06	-0.31663	0.274	0.326	down
FAM180A	3.10175e-19	7.91444e-15	-0.31676	0.025	0.101	down
IKZF3	3.10955e-18	7.93434e-14	-0.316799	0.029	0.113	down
PSMB9	1.64216e-15	4.19014e-11	-0.317051	0.401	0.386	down
S1PR5	1.93855e-20	4.94641e-16	-0.317142	0.024	0.121	down
CDC42EP4	3.28811e-12	8.38993e-08	-0.317207	0.277	0.283	down
GSTP1	1.55554e-07	0.00396912	-0.317699	0.797	0.803	down
SMC2	4.5787e-19	1.1683e-14	-0.319315	0.154	0.164	down
HNRNPF	4.59945e-20	1.1736e-15	-0.320031	0.594	0.577	down
CLEC2D	7.56748e-13	1.93092e-08	-0.320602	0.074	0.142	down
AMD1	1.64758e-14	4.20397e-10	-0.320673	0.386	0.38	down
TPM2	5.96168e-20	1.52118e-15	-0.321345	0.82	0.651	down
PTTG1	2.83599e-07	0.00723632	-0.322455	0.147	0.172	down
EIF1AY	5.75365e-11	1.4681e-06	-0.322883	0.196	0.244	down
TSPYL2	2.85157e-08	0.000727608	-0.322939	0.265	0.326	down
INSIG1	2.56347e-09	6.54095e-05	-0.323163	0.238	0.248	down
SAA1	5.13921e-08	0.00131132	-0.323434	0.062	0.131	down
UPP1	2.57777e-12	6.57743e-08	-0.32394	0.242	0.279	down
DDX6	5.14461e-14	1.3127e-09	-0.324144	0.297	0.339	down
SAMD3	4.44846e-22	1.13507e-17	-0.324363	0.013	0.101	down
BGN	1.60689e-18	4.10014e-14	-0.324564	0.862	0.768	down
DNTTIP2	9.8769e-13	2.52019e-08	-0.324777	0.243	0.3	down
SELPLG	6.31282e-22	1.61078e-17	-0.325467	0.027	0.121	down
OFD1	2.43898e-12	6.22329e-08	-0.325597	0.161	0.209	down
RAB27A	1.13046e-18	2.88448e-14	-0.326062	0.124	0.193	down
BAZ1A	5.03305e-18	1.28423e-13	-0.326947	0.285	0.3	down
RPL21	4.48793e-19	1.14514e-14	-0.32779	0.994	0.998	down
PRMT9	8.42898e-11	2.15074e-06	-0.328062	0.149	0.179	down
IRF8	3.10959e-13	7.93444e-09	-0.32905	0.071	0.144	down
CLIC3	1.35452e-14	3.4562e-10	-0.329195	0.051	0.136	down
S100A8	1.47923e-06	0.0377441	-0.329478	0.048	0.107	down
HNRNPUL1	2.70901e-14	6.91232e-10	-0.329483	0.339	0.372	down
LYAR	4.29718e-17	1.09647e-12	-0.33065	0.156	0.189	down
NPR3	1.90561e-12	4.86235e-08	-0.331135	0.035	0.107	down
CXCL8	1.35871e-06	0.0346689	-0.331323	0.16	0.253	down
TUBA1B	9.42114e-07	0.024039	-0.331814	0.82	0.749	down
FOXO3	7.97517e-15	2.03494e-10	-0.331885	0.318	0.345	down
NOP58	8.57973e-12	2.1892e-07	-0.33189	0.281	0.31	down
C17orf49	3.7276e-15	9.51134e-11	-0.331907	0.106	0.189	down
HAND2-AS1	1.59215e-11	4.06253e-07	-0.332845	0.067	0.15	down
ARID5A	1.91191e-10	4.87842e-06	-0.333571	0.347	0.394	down
SAT1	2.86919e-14	7.32102e-10	-0.333681	0.725	0.838	down
ELMSAN1	8.87121e-12	2.26358e-07	-0.333777	0.207	0.269	down
ABRACL	6.30602e-13	1.60904e-08	-0.334192	0.197	0.257	down
HMGB1	7.41319e-08	0.00189155	-0.334616	0.929	0.906	down
HNRNPA3	9.48075e-19	2.41911e-14	-0.33477	0.687	0.692	down
AK1	5.5985e-20	1.42851e-15	-0.336123	0.378	0.298	down
CIRBP	2.19181e-15	5.59262e-11	-0.336659	0.851	0.871	down
DDX3X	1.94257e-13	4.95666e-09	-0.336827	0.467	0.491	down
SMCHD1	2.04584e-14	5.22016e-10	-0.337808	0.208	0.255	down
C1orf21	3.66197e-16	9.34389e-12	-0.338766	0.237	0.265	down
TOP2A	1.39966e-05	0.357137	-0.339154	0.082	0.123	down
INTS6	7.72467e-09	0.000197103	-0.341591	0.356	0.394	down
CELF2	2.95135e-13	7.53068e-09	-0.343909	0.141	0.211	down
RP11-347P5.1	2.55065e-11	6.50825e-07	-0.343952	0.066	0.138	down
ARHGAP9	7.31032e-25	1.8653e-20	-0.344275	0.025	0.119	down
SEPT1	2.9653e-14	7.56626e-10	-0.344709	0.131	0.209	down
FNBP1	3.65209e-15	9.31867e-11	-0.346123	0.251	0.29	down
PSMB10	7.9735e-15	2.03452e-10	-0.346197	0.234	0.283	down
PNP	1.03688e-19	2.6457e-15	-0.346424	0.121	0.17	down
NFKBIZ	9.23658e-13	2.35681e-08	-0.346777	0.33	0.353	down
PRKCH	6.3516e-19	1.62067e-14	-0.34705	0.109	0.187	down
SMC4	1.84619e-20	4.71074e-16	-0.347156	0.295	0.257	down
PLPP3	5.15055e-09	0.000131421	-0.347264	0.247	0.259	down
CD55	2.26706e-14	5.78462e-10	-0.347385	0.18	0.224	down
ANP32E	8.10848e-12	2.06896e-07	-0.349363	0.301	0.345	down
NFKB1	1.0899e-13	2.781e-09	-0.349364	0.148	0.214	down
SDPR	3.03959e-17	7.75582e-13	-0.350121	0.247	0.189	down
KLF9	6.16942e-21	1.57419e-16	-0.351075	0.423	0.411	down
SELK	2.5146e-19	6.41625e-15	-0.35133	0.712	0.7	down
CCDC3	2.63297e-14	6.71829e-10	-0.351883	0.392	0.405	down
SPN	2.39913e-25	6.12161e-21	-0.35207	0.025	0.123	down
ANP32B	3.94202e-22	1.00585e-17	-0.3546	0.521	0.47	down
TNFRSF1B	1.03874e-13	2.65046e-09	-0.356359	0.15	0.236	down
RNF125	3.15581e-22	8.05236e-18	-0.35641	0.045	0.133	down
U2AF1	2.17098e-19	5.53947e-15	-0.356906	0.199	0.259	down
RAB8B	3.97202e-14	1.0135e-09	-0.357221	0.153	0.224	down
MT-ND4	3.45315e-18	8.81106e-14	-0.357532	0.984	0.996	down
FAM133B	4.00591e-14	1.02215e-09	-0.357645	0.497	0.53	down
SKAP1	2.64728e-20	6.75479e-16	-0.359663	0.039	0.136	down
IFITM10	6.43647e-24	1.64233e-19	-0.360014	0.034	0.107	down
HNRNPL	8.28846e-14	2.11488e-09	-0.360311	0.271	0.316	down
PTPN7	2.49087e-25	6.35569e-21	-0.361069	0.034	0.148	down
TK1	1.57937e-13	4.02992e-09	-0.361776	0.097	0.125	down
B4GALT1	9.3591e-10	2.38807e-05	-0.362783	0.253	0.322	down
GPSM3	6.70467e-16	1.71076e-11	-0.364196	0.212	0.271	down
HSD11B1	6.57525e-08	0.00167774	-0.365166	0.086	0.138	down
SGK1	1.07828e-12	2.75133e-08	-0.365646	0.233	0.255	down
PTGER4	2.58841e-18	6.60458e-14	-0.366765	0.066	0.16	down
S100A9	2.91348e-09	7.43403e-05	-0.367214	0.076	0.158	down
YBX3	3.81807e-16	9.7422e-12	-0.367805	0.561	0.542	down
BIN2	1.12053e-26	2.85916e-22	-0.368009	0.033	0.144	down
NFIL3	2.28703e-15	5.83559e-11	-0.368343	0.114	0.172	down
GOLGB1	2.64379e-16	6.7459e-12	-0.36924	0.355	0.384	down
FUS	1.08555e-16	2.7699e-12	-0.369587	0.681	0.715	down
EMB	7.25327e-22	1.85074e-17	-0.371632	0.034	0.14	down
FGFR1	4.19812e-14	1.07119e-09	-0.37235	0.193	0.253	down
FMNL1	1.36333e-19	3.47868e-15	-0.372409	0.044	0.131	down
PLAUR	6.97081e-11	1.77867e-06	-0.372521	0.193	0.246	down
FAM46C	2.04191e-19	5.21013e-15	-0.372558	0.08	0.175	down
NR4A3	1.39612e-12	3.56235e-08	-0.373127	0.137	0.218	down
IL6ST	2.54201e-24	6.48618e-20	-0.379144	0.449	0.411	down
ATP1B1	5.47881e-13	1.39797e-08	-0.380037	0.184	0.222	down
HLA-C	1.81211e-10	4.62379e-06	-0.380068	0.918	0.92	down
HLA-A	9.55441e-14	2.4379e-09	-0.380991	0.925	0.945	down
C1S	1.69832e-34	4.33342e-30	-0.380999	0.534	0.37	down
CCBE1	2.17146e-22	5.54069e-18	-0.381657	0.04	0.125	down
MNDA	1.87678e-16	4.78879e-12	-0.384851	0.038	0.109	down
SH2D2A	2.07761e-26	5.30122e-22	-0.386403	0.039	0.158	down
GEM	1.19318e-12	3.04453e-08	-0.38676	0.498	0.456	down
SOD2	1.32036e-08	0.000336904	-0.388644	0.393	0.409	down
AIM1	1.50878e-24	3.84981e-20	-0.388941	0.03	0.129	down
H3F3C	1.52183e-17	3.8831e-13	-0.39082	0.08	0.185	down
HNRNPH1	3.46191e-11	8.8334e-07	-0.392598	0.551	0.581	down
PDE7A	2.62852e-19	6.70692e-15	-0.393824	0.079	0.14	down
CD8A	1.09345e-21	2.79006e-17	-0.393944	0.022	0.121	down
LDOC1	1.19845e-13	3.05796e-09	-0.394366	0.126	0.175	down
EIF5AL1	3.39596e-13	8.66512e-09	-0.395053	0.18	0.269	down
SFPQ	4.32631e-22	1.1039e-17	-0.395897	0.535	0.55	down
AKAP13	2.28609e-20	5.8332e-16	-0.39595	0.442	0.478	down
CD52	4.72842e-08	0.0012065	-0.396174	0.231	0.279	down
HLA-DQB1	1.59173e-13	4.06146e-09	-0.397353	0.163	0.255	down
NTF3	1.85732e-14	4.73913e-10	-0.397554	0.138	0.201	down
NTRK3	1.05106e-12	2.68189e-08	-0.399101	0.062	0.146	down
FAM65C	5.97881e-17	1.52555e-12	-0.399417	0.071	0.164	down
LCK	2.28676e-18	5.8349e-14	-0.400061	0.055	0.144	down
IGHM	5.26513e-18	1.34345e-13	-0.402784	0.095	0.193	down
CLU	4.93123e-11	1.25825e-06	-0.403493	0.391	0.419	down
HNRNPA1	2.75656e-20	7.03363e-16	-0.40438	0.897	0.922	down
TRGC1	1.06935e-38	2.72856e-34	-0.404929	0.006	0.119	down
ARID4B	4.50623e-21	1.14981e-16	-0.405143	0.406	0.446	down
RP11-138A9.2	1.35897e-13	3.46754e-09	-0.406501	0.125	0.248	down
MTHFD2	1.56619e-13	3.9963e-09	-0.406659	0.53	0.505	down
MFAP4	2.69854e-08	0.000688559	-0.410657	0.254	0.384	down
RHOH	1.06217e-24	2.71023e-20	-0.411338	0.044	0.154	down
LAPTM5	6.65828e-14	1.69893e-09	-0.411952	0.223	0.302	down
SYAP1	4.6792e-21	1.19395e-16	-0.412796	0.366	0.392	down
PCSK7	1.6112e-15	4.11114e-11	-0.412988	0.348	0.388	down
ID1	2.16768e-08	0.000553106	-0.414253	0.371	0.374	down
CD2	2.28186e-16	5.8224e-12	-0.41464	0.073	0.193	down
FAM49B	8.11332e-20	2.0702e-15	-0.415235	0.153	0.199	down
SLC25A4	2.59907e-16	6.6318e-12	-0.415396	0.362	0.326	down
NUSAP1	4.33014e-14	1.10488e-09	-0.416504	0.079	0.117	down
SORBS2	4.98579e-19	1.27217e-14	-0.416632	0.287	0.23	down
SARAF	9.58512e-25	2.44574e-20	-0.417023	0.675	0.657	down
CSRNP1	2.09853e-12	5.3546e-08	-0.417066	0.332	0.433	down
SC5D	2.42927e-20	6.19852e-16	-0.41715	0.117	0.201	down
CD48	1.83177e-23	4.67395e-19	-0.421228	0.062	0.168	down
BCL6	4.21966e-21	1.07669e-16	-0.421746	0.176	0.226	down
NPM1	1.0959e-24	2.79629e-20	-0.42229	0.852	0.875	down
GTF2B	2.08036e-12	5.30825e-08	-0.42236	0.219	0.32	down
RORA	5.90915e-16	1.50778e-11	-0.424803	0.243	0.324	down
AC016831.7	1.24698e-22	3.18179e-18	-0.426929	0.062	0.185	down
CLEC2B	5.09717e-16	1.30059e-11	-0.427583	0.336	0.396	down
LMNB1	9.14638e-21	2.33379e-16	-0.427837	0.065	0.16	down
FXYD1	2.49736e-13	6.37226e-09	-0.429498	0.445	0.497	down
TNXB	1.13176e-14	2.8878e-10	-0.431079	0.07	0.162	down
PIK3R1	1.453e-19	3.70746e-15	-0.432936	0.192	0.234	down
TM4SF1	1.05852e-16	2.70092e-12	-0.433157	0.468	0.372	down
RNASE4	1.81136e-12	4.62187e-08	-0.433472	0.114	0.187	down
ACAP1	7.80626e-26	1.99185e-21	-0.435937	0.057	0.175	down
NUCB2	3.28228e-19	8.37507e-15	-0.439924	0.338	0.366	down
RASGEF1B	2.31919e-13	5.91766e-09	-0.440335	0.123	0.205	down
GZMM	2.72639e-27	6.95665e-23	-0.44102	0.041	0.162	down
SLC38A1	4.52646e-24	1.15497e-19	-0.443163	0.081	0.185	down
IRF2BPL	5.00022e-16	1.27585e-11	-0.44427	0.216	0.308	down
PDCD4	7.91761e-18	2.02026e-13	-0.445063	0.277	0.355	down
CDC42SE2	7.01877e-25	1.79091e-20	-0.445327	0.196	0.275	down
C1orf56	2.53098e-09	6.45805e-05	-0.445621	0.252	0.318	down
ELL2	2.37214e-17	6.05276e-13	-0.445869	0.199	0.269	down
LINC01116	6.41784e-19	1.63758e-14	-0.449108	0.126	0.216	down
CYCS	4.86611e-08	0.00124164	-0.450179	0.745	0.772	down
CTSS	1.71895e-14	4.38606e-10	-0.451963	0.172	0.29	down
RAP1B	1.23521e-21	3.15176e-17	-0.452106	0.443	0.495	down
BHLHE40	1.50464e-16	3.83924e-12	-0.453186	0.254	0.351	down
RNF122	1.64935e-09	4.20847e-05	-0.453953	0.079	0.123	down
RGCC	1.04577e-05	0.266838	-0.454251	0.301	0.341	down
ADAMTSL2	5.24296e-16	1.33779e-11	-0.456386	0.109	0.183	down
DDX5	7.32864e-21	1.86998e-16	-0.459697	0.884	0.934	down
SERTAD1	6.8663e-12	1.75201e-07	-0.460444	0.471	0.542	down
BCAS2	6.42079e-22	1.63833e-17	-0.463417	0.348	0.411	down
CD5L	1.83067e-36	4.67114e-32	-0.465621	0.018	0.152	down
DUSP1	2.77943e-11	7.09199e-07	-0.469754	0.683	0.713	down
SRSF7	9.70242e-26	2.47567e-21	-0.469877	0.619	0.649	down
PDGFRA	6.10595e-14	1.55799e-09	-0.470065	0.104	0.172	down
EMP1	3.57999e-17	9.13471e-13	-0.471759	0.353	0.269	down
HNRNPA2B1	2.58048e-26	6.58434e-22	-0.474423	0.821	0.838	down
EGR1	1.83853e-12	4.69119e-08	-0.474496	0.623	0.61	down
ANK3	2.74626e-17	7.00737e-13	-0.477066	0.097	0.191	down
PDE4B	2.33507e-32	5.95817e-28	-0.477489	0.08	0.205	down
FBLN5	3.29875e-07	0.00841709	-0.478407	0.127	0.191	down
TRGC2	4.3137e-25	1.10068e-20	-0.479439	0.015	0.109	down
MIR22HG	1.28363e-21	3.27532e-17	-0.48119	0.251	0.29	down
TBXA2R	9.47482e-35	2.4176e-30	-0.48192	0.101	0.164	down
C2orf40	1.63263e-11	4.16582e-07	-0.4831	0.116	0.193	down
C1QA	6.40796e-17	1.63505e-12	-0.484723	0.286	0.46	down
CDH19	5.91205e-26	1.50852e-21	-0.48526	0.032	0.152	down
WIPF1	1.46425e-24	3.73619e-20	-0.485796	0.173	0.271	down
C1QTNF1	1.88135e-14	4.80046e-10	-0.487946	0.368	0.454	down
KDM6B	3.12179e-22	7.96556e-18	-0.489836	0.241	0.314	down
BTG2	2.20866e-12	5.63561e-08	-0.490225	0.532	0.641	down
PLN	4.65582e-19	1.18798e-14	-0.490397	0.308	0.257	down
NEAT1	9.96618e-19	2.54297e-14	-0.491548	0.867	0.945	down
MT1F	1.08365e-16	2.76504e-12	-0.492367	0.146	0.267	down
HMGN2	1.41595e-14	3.61293e-10	-0.493291	0.775	0.737	down
ZC3HAV1	4.67036e-17	1.19169e-12	-0.493561	0.276	0.343	down
WSB1	8.86835e-23	2.26285e-18	-0.494481	0.573	0.641	down
IGFBP6	1.02715e-11	2.62088e-07	-0.496091	0.254	0.312	down
STK4	9.08245e-23	2.31748e-18	-0.499171	0.185	0.269	down
STK17A	3.29205e-27	8.39999e-23	-0.499659	0.186	0.257	down
IDI1	7.75128e-25	1.97782e-20	-0.500341	0.315	0.37	down
CD81	1.65368e-12	4.21953e-08	-0.500466	0.474	0.517	down
STK17B	8.31792e-24	2.1224e-19	-0.500845	0.175	0.238	down
CTSL	1.117e-28	2.85014e-24	-0.501153	0.455	0.402	down
CD96	9.45907e-36	2.41358e-31	-0.50209	0.03	0.179	down
MAT2A	6.28064e-23	1.60257e-18	-0.502716	0.364	0.394	down
STAT4	4.62033e-29	1.17892e-24	-0.502971	0.037	0.166	down
CEBPB	1.27959e-14	3.265e-10	-0.506592	0.48	0.495	down
SLA	9.48952e-29	2.42135e-24	-0.508792	0.044	0.166	down
OLFML3	2.28563e-18	5.83202e-14	-0.510414	0.251	0.248	down
IGLC2	2.53749e-18	6.47467e-14	-0.512989	0.278	0.476	down
MIDN	1.94656e-16	4.96685e-12	-0.515515	0.33	0.411	down
FCGR3A	3.60742e-25	9.20469e-21	-0.515886	0.054	0.16	down
CD38	1.19496e-32	3.04906e-28	-0.518125	0.024	0.129	down
RRM2	3.74986e-13	9.56814e-09	-0.518448	0.064	0.107	down
IL7R	2.29704e-14	5.86112e-10	-0.51936	0.075	0.175	down
GABARAPL1	2.1571e-25	5.50406e-21	-0.521655	0.248	0.351	down
PRNP	5.6422e-22	1.43966e-17	-0.521874	0.213	0.351	down
UCP2	5.99076e-23	1.5286e-18	-0.522274	0.077	0.191	down
PPP2R5C	4.96539e-25	1.26697e-20	-0.522376	0.267	0.349	down
MKI67	7.91798e-19	2.02035e-14	-0.523506	0.058	0.119	down
ADGRE5	1.43789e-26	3.66891e-22	-0.525052	0.253	0.374	down
NR2F1	5.76413e-21	1.47078e-16	-0.526489	0.214	0.226	down
RPS29	2.94754e-39	7.52094e-35	-0.527475	0.972	0.992	down
IL32	7.53636e-13	1.92298e-08	-0.527599	0.587	0.571	down
ETS2	1.74913e-28	4.46307e-24	-0.532642	0.298	0.333	down
ANGPTL1	1.17068e-24	2.9871e-20	-0.532708	0.074	0.197	down
FOSB	1.92915e-12	4.92242e-08	-0.532794	0.69	0.737	down
SLC38A2	5.43587e-30	1.38702e-25	-0.534481	0.511	0.544	down
FYN	5.1267e-24	1.30813e-19	-0.535033	0.183	0.279	down
RBMX	1.03699e-27	2.64597e-23	-0.535053	0.615	0.686	down
CYR61	4.42036e-09	0.00011279	-0.535266	0.48	0.407	down
MAFF	1.56296e-22	3.98806e-18	-0.536266	0.331	0.38	down
SIK1	2.01556e-32	5.14291e-28	-0.537102	0.076	0.22	down
AKNA	3.2452e-30	8.28045e-26	-0.54048	0.086	0.228	down
C12orf75	1.28212e-14	3.27146e-10	-0.541428	0.217	0.255	down
MCL1	1.0869e-26	2.77334e-22	-0.54192	0.593	0.62	down
CHD1	2.14795e-25	5.48071e-21	-0.542136	0.298	0.392	down
C1QB	2.08163e-18	5.31149e-14	-0.543037	0.262	0.405	down
CD37	9.8641e-29	2.51692e-24	-0.544839	0.093	0.218	down
MARCO	1.67073e-54	4.26302e-50	-0.545105	0.013	0.187	down
RPL36A	3.70775e-35	9.46069e-31	-0.546302	0.893	0.943	down
ELF1	3.03839e-29	7.75275e-25	-0.547204	0.32	0.374	down
STEAP4	1.56757e-15	3.99981e-11	-0.549929	0.275	0.269	down
ADAMTS4	6.28055e-20	1.60254e-15	-0.55072	0.422	0.392	down
PNRC1	3.87542e-21	9.88853e-17	-0.550908	0.684	0.713	down
GLUL	2.44252e-18	6.23232e-14	-0.55169	0.536	0.626	down
TACC1	6.27268e-21	1.60054e-16	-0.553736	0.547	0.595	down
IL2RB	1.45524e-30	3.71319e-26	-0.554646	0.022	0.127	down
RARRES3	4.02479e-23	1.02696e-18	-0.554716	0.304	0.405	down
HLA-DQA2	3.19957e-28	8.16403e-24	-0.556125	0.044	0.177	down
H2AFZ	3.85001e-19	9.82367e-15	-0.556535	0.767	0.764	down
FKBP5	2.3492e-22	5.99423e-18	-0.557141	0.437	0.542	down
SLC2A3	1.03107e-15	2.63088e-11	-0.557166	0.362	0.448	down
CD14	1.42718e-23	3.64159e-19	-0.557754	0.144	0.207	down
CDC42SE1	3.61333e-15	9.21978e-11	-0.558078	0.313	0.361	down
ARF6	8.31369e-30	2.12132e-25	-0.559592	0.427	0.456	down
COTL1	4.70611e-17	1.20081e-12	-0.562835	0.264	0.275	down
ARL6IP1	2.71581e-28	6.92966e-24	-0.563416	0.562	0.556	down
MUSTN1	1.59055e-20	4.05844e-16	-0.564051	0.038	0.121	down
ITM2A	1.65446e-18	4.22152e-14	-0.56579	0.146	0.261	down
PIP4K2A	7.87257e-26	2.00877e-21	-0.566383	0.236	0.345	down
DAAM1	1.18947e-23	3.03505e-19	-0.56893	0.294	0.298	down
LSP1	8.40336e-21	2.1442e-16	-0.571792	0.154	0.259	down
PTH1R	9.01856e-27	2.30118e-22	-0.572096	0.128	0.209	down
CLEC4G	6.60781e-28	1.68605e-23	-0.572357	0.01	0.105	down
SNCG	2.33395e-16	5.95531e-12	-0.575582	0.27	0.246	down
CCL21	0.000364212	1	-0.576284	0.125	0.189	down
GNG2	8.26885e-35	2.10988e-30	-0.577406	0.11	0.238	down
SAMSN1	2.22655e-27	5.68125e-23	-0.5793	0.079	0.222	down
KIAA0101	1.07813e-17	2.75096e-13	-0.5809	0.108	0.158	down
ARID5B	4.1948e-23	1.07034e-18	-0.580992	0.6	0.612	down
EZR	1.54669e-25	3.94653e-21	-0.581076	0.414	0.501	down
JUND	1.24788e-23	3.18408e-19	-0.582282	0.624	0.665	down
AC092580.4	1.30125e-29	3.32027e-25	-0.587767	0.032	0.16	down
CD160	4.14907e-45	1.05868e-40	-0.593873	0.006	0.125	down
ICAM1	2.27203e-20	5.79732e-16	-0.59664	0.195	0.273	down
HNRNPA1L2	1.55869e-36	3.97715e-32	-0.596653	0.145	0.316	down
HLA-DQA1	1.00355e-25	2.56066e-21	-0.597523	0.11	0.253	down
YPEL5	7.10518e-34	1.81296e-29	-0.599542	0.489	0.528	down
C11orf96	1.85489e-16	4.73293e-12	-0.602413	0.506	0.54	down
RP11-138A9.1	2.40299e-25	6.13147e-21	-0.603966	0.17	0.324	down
NR1H4	6.53002e-25	1.6662e-20	-0.604129	0.08	0.179	down
BIRC3	2.15421e-23	5.49669e-19	-0.605165	0.113	0.261	down
RND3	1.99357e-27	5.08678e-23	-0.605359	0.343	0.419	down
TIPARP	7.35192e-26	1.87592e-21	-0.605921	0.226	0.349	down
NGFR	4.84341e-20	1.23585e-15	-0.607832	0.144	0.246	down
CCNL1	1.17297e-27	2.99294e-23	-0.612481	0.577	0.676	down
DBH	1.11505e-47	2.84515e-43	-0.613761	0.001	0.113	down
SRPX	5.09229e-23	1.29935e-18	-0.616243	0.14	0.222	down
SH2D1A	3.98229e-38	1.01612e-33	-0.617344	0.021	0.152	down
FAM177A1	1.43659e-34	3.6656e-30	-0.617675	0.46	0.485	down
ZBTB16	5.14116e-22	1.31182e-17	-0.618724	0.426	0.556	down
GPR65	1.57206e-28	4.01127e-24	-0.619974	0.058	0.177	down
ANGPTL6	4.45368e-32	1.1364e-27	-0.622579	0.023	0.144	down
TMEM2	6.36368e-36	1.62376e-31	-0.622882	0.139	0.265	down
GGT5	1.04935e-19	2.67752e-15	-0.624737	0.319	0.312	down
AKAP12	3.1818e-30	8.11867e-26	-0.627453	0.356	0.341	down
PCNA	3.55722e-30	9.07659e-26	-0.631773	0.245	0.261	down
CITED2	4.59974e-20	1.17367e-15	-0.632315	0.364	0.378	down
ATP1B3	4.41988e-23	1.12778e-18	-0.633393	0.545	0.591	down
CD3E	2.33815e-28	5.96603e-24	-0.635724	0.071	0.216	down
VPS37B	1.27821e-35	3.26148e-31	-0.642097	0.156	0.298	down
EVL	7.86764e-30	2.00751e-25	-0.643365	0.192	0.3	down
MT-ND3	1.38249e-31	3.52757e-27	-0.644123	0.954	0.979	down
IL2RG	1.87545e-34	4.7854e-30	-0.645456	0.078	0.232	down
NR4A1	1.02467e-18	2.61455e-14	-0.648053	0.54	0.643	down
ITGB2	4.44103e-31	1.13317e-26	-0.650694	0.102	0.209	down
MS4A6A	1.64579e-17	4.1994e-13	-0.654255	0.104	0.201	down
CTSW	6.80364e-36	1.73602e-31	-0.657405	0.035	0.179	down
FYB	2.87611e-34	7.33867e-30	-0.657974	0.064	0.216	down
TYMS	1.04568e-30	2.66816e-26	-0.662076	0.122	0.142	down
HLA-DMA	6.88612e-31	1.75706e-26	-0.664286	0.176	0.308	down
ADIRF	6.62056e-09	0.00016893	-0.664506	0.644	0.657	down
TSC22D3	1.14225e-34	2.91457e-30	-0.665274	0.727	0.832	down
MT-ND4L	2.1397e-30	5.45965e-26	-0.666257	0.624	0.782	down
CD247	4.85383e-42	1.2385e-37	-0.670278	0.025	0.166	down
MAP3K8	5.52297e-39	1.40924e-34	-0.670837	0.15	0.281	down
TRBC2	4.17777e-26	1.066e-21	-0.675144	0.102	0.246	down
KLF4	3.5122e-17	8.96172e-13	-0.682363	0.344	0.361	down
CXCL2	1.61413e-06	0.0411862	-0.683005	0.212	0.248	down
RELN	1.47518e-37	3.76408e-33	-0.683488	0.019	0.14	down
HLA-E	7.74605e-36	1.97648e-31	-0.686886	0.748	0.819	down
TRBC1	5.93022e-28	1.51315e-23	-0.688593	0.067	0.205	down
CTGF	7.29709e-14	1.86193e-09	-0.688675	0.413	0.366	down
CD53	3.32015e-40	8.47171e-36	-0.69525	0.083	0.234	down
RHOB	3.40347e-29	8.6843e-25	-0.697747	0.687	0.671	down
VIPR1	7.58744e-37	1.93601e-32	-0.702622	0.091	0.195	down
ALDH1A1	4.18142e-20	1.06693e-15	-0.703602	0.353	0.386	down
NFKBIA	1.89794e-22	4.84278e-18	-0.704319	0.609	0.639	down
GZMH	5.31252e-38	1.35554e-33	-0.707492	0.039	0.183	down
FCN2	4.30152e-26	1.09758e-21	-0.710398	0.012	0.105	down
TUBA4A	1.30426e-38	3.32795e-34	-0.720033	0.161	0.3	down
DDIT4	4.98505e-26	1.27199e-21	-0.720158	0.469	0.593	down
IGF2	1.38096e-16	3.52366e-12	-0.723931	0.159	0.273	down
THBS1	3.5096e-17	8.9551e-13	-0.726338	0.336	0.392	down
SOCS3	5.80853e-14	1.4821e-09	-0.727029	0.509	0.546	down
FOSL2	9.61391e-41	2.45309e-36	-0.729702	0.278	0.423	down
EDNRB	3.69055e-37	9.41682e-33	-0.73711	0.401	0.411	down
PPP1CB	4.26755e-32	1.08891e-27	-0.740906	0.651	0.764	down
NR4A2	2.89897e-25	7.39701e-21	-0.743475	0.32	0.456	down
ADH1B	3.38582e-18	8.63925e-14	-0.74509	0.182	0.308	down
CTSD	5.40609e-25	1.37942e-20	-0.760848	0.62	0.624	down
RSPO3	1.30248e-39	3.3234e-35	-0.766853	0.018	0.142	down
HCST	9.48952e-35	2.42135e-30	-0.770123	0.143	0.302	down
KLRF1	7.37315e-54	1.88133e-49	-0.773484	0.009	0.164	down
GZMB	1.66421e-40	4.2464e-36	-0.776469	0.052	0.216	down
RUNX3	1.21904e-51	3.1105e-47	-0.776703	0.029	0.201	down
HLA-DRB5	3.65646e-27	9.32981e-23	-0.779286	0.115	0.242	down
IRF1	6.0333e-28	1.53946e-23	-0.781091	0.335	0.52	down
ZFAND5	5.22543e-40	1.33332e-35	-0.781787	0.559	0.657	down
CRISPLD2	3.12918e-23	7.98442e-19	-0.783483	0.484	0.55	down
COLEC11	8.75197e-33	2.23315e-28	-0.795581	0.574	0.495	down
ALOX5AP	3.25107e-41	8.29542e-37	-0.795662	0.085	0.248	down
CYTIP	3.78428e-49	9.65596e-45	-0.798355	0.069	0.242	down
INMT	3.77247e-18	9.62582e-14	-0.800954	0.115	0.244	down
MYH11	7.14915e-15	1.82418e-10	-0.801615	0.354	0.4	down
BTG1	2.89153e-35	7.37804e-31	-0.810548	0.776	0.768	down
TNFAIP3	9.51362e-32	2.4275e-27	-0.814455	0.224	0.351	down
ADAMTS1	4.68206e-30	1.19467e-25	-0.815166	0.479	0.583	down
LIFR	3.35194e-40	8.55281e-36	-0.816365	0.146	0.261	down
FCER1G	4.86944e-32	1.24249e-27	-0.81743	0.186	0.347	down
NBEAL1	2.99809e-52	7.64994e-48	-0.819039	0.678	0.797	down
TRDC	2.25297e-39	5.74869e-35	-0.820616	0.008	0.127	down
ISG20	7.18935e-45	1.83444e-40	-0.825985	0.204	0.392	down
PRF1	1.40339e-58	3.5809e-54	-0.827314	0.03	0.23	down
GPX3	5.01712e-36	1.28017e-31	-0.840015	0.764	0.78	down
TYROBP	9.05002e-31	2.3092e-26	-0.841385	0.36	0.509	down
NAMPT	2.85045e-51	7.2732e-47	-0.85784	0.372	0.52	down
LITAF	2.7833e-51	7.10188e-47	-0.85838	0.509	0.657	down
CD3D	3.44858e-32	8.79939e-28	-0.858636	0.106	0.248	down
CYBA	3.73147e-54	9.52123e-50	-0.863334	0.617	0.598	down
ADAMTS13	3.51325e-43	8.96441e-39	-0.867356	0.021	0.162	down
PLAC8	8.64532e-59	2.20594e-54	-0.871878	0.033	0.226	down
QSOX1	1.7977e-35	4.58701e-31	-0.874333	0.237	0.285	down
TNFRSF11B	8.37528e-30	2.13704e-25	-0.878131	0.07	0.158	down
TMEM56	1.2841e-36	3.27651e-32	-0.881403	0.128	0.203	down
SYTL3	9.40308e-59	2.39929e-54	-0.88326	0.03	0.228	down
LCP1	3.18151e-50	8.11795e-46	-0.891435	0.078	0.259	down
CCNH	1.7923e-60	4.57323e-56	-0.900957	0.242	0.429	down
XCL2	8.51895e-41	2.17369e-36	-0.916427	0.014	0.14	down
GNLY	9.05468e-26	2.31039e-21	-0.923266	0.062	0.172	down
CCL4L2	2.27658e-34	5.80892e-30	-0.924967	0.153	0.372	down
MT1G	1.80551e-20	4.60693e-16	-0.926564	0.136	0.263	down
GABARAP	1.13744e-49	2.90229e-45	-0.927467	0.402	0.669	down
HHIP	3.60972e-30	9.21057e-26	-0.941629	0.037	0.144	down
RGS2	9.63842e-34	2.45934e-29	-0.944527	0.301	0.491	down
RAC2	6.60257e-52	1.68471e-47	-0.95622	0.079	0.24	down
GZMK	1.76324e-51	4.49908e-47	-0.958093	0.051	0.261	down
MASP1	3.53315e-45	9.01518e-41	-0.972948	0.104	0.234	down
IGHA1	5.35598e-50	1.36663e-45	-0.973854	0.241	0.485	down
DNASE1L3	2.60088e-14	6.63641e-10	-1.01513	0.114	0.226	down
THBD	1.0642e-40	2.71541e-36	-1.02481	0.151	0.257	down
C1R	1.746e-43	4.45509e-39	-1.02936	0.528	0.433	down
EEF1G	1.36403e-66	3.48047e-62	-1.04176	0.244	0.517	down
CCL3	5.5155e-30	1.40734e-25	-1.04427	0.269	0.464	down
C8orf4	1.60527e-39	4.096e-35	-1.04457	0.398	0.384	down
HLA-DPA1	9.01739e-59	2.30088e-54	-1.04746	0.399	0.567	down
IFITM1	1.75559e-48	4.47957e-44	-1.05673	0.423	0.616	down
CRHBP	1.87146e-27	4.77521e-23	-1.06388	0.036	0.138	down
ID2	1.0994e-54	2.80523e-50	-1.06473	0.429	0.643	down
AGTR1	8.81158e-40	2.24836e-35	-1.06868	0.168	0.259	down
AREG	4.8948e-30	1.24896e-25	-1.07986	0.106	0.257	down
CEBPD	3.53093e-48	9.00952e-44	-1.09581	0.557	0.649	down
ZFP36L2	2.13708e-56	5.45297e-52	-1.11065	0.504	0.61	down
HIST1H4C	3.02197e-25	7.71086e-21	-1.11673	0.42	0.372	down
HLA-DPB1	8.71796e-62	2.22447e-57	-1.11935	0.405	0.587	down
REL	3.83785e-63	9.79267e-59	-1.1201	0.228	0.396	down
STMN1	6.88085e-30	1.75572e-25	-1.12169	0.403	0.384	down
ZNF331	6.98839e-50	1.78316e-45	-1.1253	0.237	0.444	down
PTPRC	6.81452e-54	1.73879e-49	-1.13324	0.086	0.287	down
CDKN1A	3.73197e-50	9.52249e-46	-1.13687	0.565	0.667	down
C7	1.95772e-21	4.99531e-17	-1.16069	0.312	0.366	down
CMC1	1.41556e-57	3.61195e-53	-1.1625	0.309	0.388	down
CST7	6.54016e-72	1.66879e-67	-1.16734	0.082	0.304	down
HGF	3.87869e-56	9.89687e-52	-1.18421	0.201	0.246	down
RAMP1	1.90935e-50	4.87189e-46	-1.21742	0.229	0.326	down
CRIP1	4.46769e-43	1.13998e-38	-1.21757	0.609	0.721	down
MYC	6.29315e-41	1.60576e-36	-1.22106	0.417	0.526	down
CREM	1.75225e-69	4.47103e-65	-1.23119	0.434	0.604	down
CD7	4.07005e-61	1.03851e-56	-1.24286	0.092	0.29	down
GADD45B	5.80222e-48	1.48049e-43	-1.24425	0.689	0.819	down
IL6	6.25457e-22	1.59592e-17	-1.32613	0.07	0.16	down
DUSP2	4.13358e-60	1.05472e-55	-1.32913	0.171	0.349	down
ZFP36	9.34826e-76	2.3853e-71	-1.34073	0.727	0.93	down
CD69	8.0161e-42	2.04539e-37	-1.34095	0.121	0.302	down
SRGN	1.77593e-82	4.53145e-78	-1.34665	0.643	0.803	down
HLA-DRA	1.05432e-69	2.69019e-65	-1.34774	0.5	0.692	down
KLRD1	2.30505e-81	5.88158e-77	-1.34944	0.025	0.253	down
KLRB1	1.23735e-53	3.15721e-49	-1.3761	0.112	0.329	down
ECM1	2.3017e-76	5.87302e-72	-1.39241	0.251	0.261	down
RPL17	8.81308e-150	2.24875e-145	-1.41509	0.744	0.94	down
AC090498.1	3.02496e-133	7.71848e-129	-1.45578	0.594	0.879	down
CORO1A	8.97833e-59	2.29091e-54	-1.47141	0.127	0.31	down
CD74	4.8183e-87	1.22944e-82	-1.48918	0.602	0.83	down
HMGB2	1.27637e-60	3.25679e-56	-1.5295	0.416	0.487	down
RGS1	6.46078e-81	1.64853e-76	-1.53034	0.188	0.509	down
HLA-DRB1	6.92084e-84	1.76592e-79	-1.57075	0.386	0.573	down
MT1E	1.63469e-83	4.17107e-79	-1.62332	0.604	0.758	down
RBP1	1.12859e-85	2.87971e-81	-1.63299	0.504	0.429	down
GZMA	4.60609e-69	1.17529e-64	-1.63797	0.072	0.277	down
FCN3	2.31543e-33	5.90804e-29	-1.68972	0.088	0.267	down
DCN	2.3713e-49	6.0506e-45	-1.71694	0.619	0.491	down
COLEC10	1.02867e-66	2.62475e-62	-1.71877	0.054	0.211	down
MT2A	6.22008e-93	1.58711e-88	-1.76363	0.941	0.977	down
CCL2	6.3659e-32	1.62432e-27	-1.77132	0.314	0.433	down
CXCL12	1.4294e-43	3.64726e-39	-1.79048	0.247	0.347	down
CCL5	1.01957e-94	2.60154e-90	-1.88936	0.172	0.495	down
PDK4	4.60906e-94	1.17605e-89	-1.90321	0.425	0.684	down
CXCR4	1.76643e-102	4.50723e-98	-2.05159	0.319	0.62	down
NKG7	8.87359e-99	2.26418e-94	-2.06239	0.126	0.423	down
MT1X	6.91598e-113	1.76468e-108	-2.21628	0.55	0.708	down
CXCL14	1.23464e-45	3.1503e-41	-2.31866	0.036	0.183	down
MT1M	3.31073e-133	8.44765e-129	-2.48304	0.306	0.645	down
CCL4	4.07928e-115	1.04087e-110	-2.50789	0.273	0.632	down
MT1A	6.21727e-123	1.5864e-118	-2.7364	0.216	0.509	down
IGFBP3	5.42532e-69	1.38432e-64	-3.0068	0.237	0.304	down

## Sheet: T cells
The specific information of DEGs between varying major cell types and blood-derived exosomes derived from HCC and control cases.
gene	pvalue	padj	logFC	pct1	pct2	condition
HBB	0	0	4.61237	0.472	0.079	up
HBA2	0	0	3.54501	0.331	0.063	up
HBA1	2.40269e-306	6.13071e-302	2.53554	0.156	0.043	up
LTB	0	0	1.77133	0.618	0.278	up
APOA2	0	0	1.61446	0.558	0.322	up
MT-ND1	0	0	1.15754	0.917	0.919	up
APOE	4.25945e-218	1.08684e-213	1.11627	0.472	0.318	up
SERPINA1	0	0	1.10461	0.512	0.264	up
SPP1	0	0	1.10455	0.145	0.016	up
CD52	0	0	1.04345	0.857	0.629	up
LGALS1	0	0	0.925734	0.521	0.331	up
MTRNR2L12	0	0	0.854745	0.236	0.02	up
TRAC	0	0	0.834607	0.792	0.587	up
MT-ATP6	0	0	0.818764	0.964	0.984	up
S100A4	0	0	0.815579	0.891	0.787	up
APOC1	1.29828e-190	3.3127e-186	0.794726	0.448	0.299	up
CORO1B	0	0	0.792731	0.323	0.119	up
CD27	0	0	0.760083	0.294	0.116	up
TPT1	0	0	0.740552	0.978	0.991	up
S100A6	0	0	0.740336	0.878	0.702	up
MT-CYB	0	0	0.735515	0.955	0.974	up
TNFRSF18	3.14352e-257	8.02101e-253	0.733394	0.164	0.054	up
GAPDH	0	0	0.721658	0.926	0.879	up
S100A11	0	0	0.714536	0.705	0.441	up
AMBP	1.49964e-300	3.82648e-296	0.6866	0.285	0.13	up
TNFRSF4	3.99114e-197	1.01838e-192	0.67082	0.167	0.066	up
MT-ND5	0	0	0.665893	0.794	0.667	up
ARPC1B	0	0	0.65427	0.68	0.441	up
VIM	0	0	0.646041	0.743	0.576	up
PKM	1.47849e-214	3.77252e-210	0.644046	0.436	0.281	up
MT-CO2	0	0	0.62587	0.984	0.995	up
PFN1	0	0	0.625632	0.928	0.811	up
CD2	0	0	0.621703	0.768	0.6	up
PLP2	0	0	0.617926	0.43	0.199	up
APOH	3.84944e-192	9.82222e-188	0.605523	0.186	0.081	up
H1FX	0	0	0.605366	0.213	0.055	up
IL32	0	0	0.597684	0.932	0.894	up
CKLF	0	0	0.59274	0.537	0.301	up
COTL1	0	0	0.585811	0.527	0.323	up
TF	0	0	0.57984	0.168	0.045	up
MTRNR2L8	0	0	0.573416	0.108	0.011	up
CAPG	0	0	0.571183	0.172	0.038	up
MT-CO3	0	0	0.565307	0.982	0.993	up
BATF	4.86323e-194	1.2409e-189	0.562655	0.255	0.132	up
DNPH1	0	0	0.55575	0.199	0.055	up
MT-ND3	4.96729e-274	1.26745e-269	0.551732	0.943	0.972	up
MZT2A	0	0	0.548764	0.426	0.206	up
VTN	4.36862e-199	1.1147e-194	0.542728	0.209	0.098	up
ATP5J	0	0	0.53937	0.499	0.276	up
CTLA4	2.52677e-238	6.44732e-234	0.535976	0.123	0.032	up
ENO1	3.63959e-149	9.28679e-145	0.535298	0.633	0.506	up
KRT10	0	0	0.521638	0.41	0.19	up
AC133644.2	1.39752e-247	3.56592e-243	0.521027	0.111	0.024	up
PHPT1	0	0	0.517758	0.35	0.161	up
SH3BGRL3	0	0	0.514376	0.902	0.797	up
MT-ND2	1.71152e-188	4.36711e-184	0.51416	0.961	0.989	up
TBC1D10C	0	0	0.513093	0.343	0.159	up
HSPB1	2.3006e-193	5.87021e-189	0.512916	0.471	0.322	up
FGG	0	0	0.507614	0.199	0.066	up
PRELID1	0	0	0.503424	0.425	0.213	up
ITM2C	7.3324e-241	1.87094e-236	0.497492	0.182	0.068	up
NDUFC2	0	0	0.496138	0.415	0.198	up
DUSP4	4.88587e-212	1.24668e-207	0.494449	0.269	0.14	up
NDUFB7	0	0	0.490296	0.424	0.209	up
COX5A	0	0	0.48804	0.392	0.192	up
RPS27L	6.01536e-263	1.53488e-258	0.483685	0.586	0.405	up
TYMP	7.22609e-275	1.84381e-270	0.482177	0.284	0.138	up
MZT2B	0	0	0.480626	0.504	0.293	up
RPL7A	0	0	0.479347	0.947	0.944	up
RARRES2	1.92262e-229	4.90575e-225	0.477062	0.15	0.051	up
CHCHD10	0	0	0.475828	0.306	0.135	up
CDV3	0	0	0.474295	0.248	0.089	up
CTSC	1.10214e-157	2.81223e-153	0.47364	0.474	0.338	up
AGT	4.58631e-276	1.17024e-271	0.468058	0.112	0.022	up
TSPO	0	0	0.465759	0.452	0.251	up
APOA1	2.84697e-89	7.26433e-85	0.465749	0.426	0.326	up
RANBP1	1.49857e-307	3.82376e-303	0.463849	0.341	0.176	up
TTR	2.52438e-11	6.4412e-07	0.46048	0.217	0.19	up
AHSG	1.45796e-143	3.72012e-139	0.458653	0.12	0.047	up
RNF213	1.39354e-167	3.55575e-163	0.457393	0.465	0.324	up
RBP4	1.49616e-112	3.81759e-108	0.454198	0.204	0.121	up
TXN	1.74772e-287	4.45948e-283	0.452039	0.527	0.343	up
LGALS3	3.51175e-270	8.96059e-266	0.446972	0.21	0.084	up
C12orf57	0	0	0.446611	0.504	0.301	up
MGST1	2.63627e-287	6.72671e-283	0.443058	0.115	0.023	up
COX8A	0	0	0.442331	0.624	0.418	up
CES1	2.31594e-214	5.90935e-210	0.442234	0.123	0.037	up
UQCR10	0	0	0.438992	0.574	0.368	up
CACYBP	1.76154e-123	4.49475e-119	0.43828	0.416	0.3	up
DYNLL1	1.39435e-228	3.55783e-224	0.437615	0.636	0.469	up
TPI1	5.46319e-95	1.39399e-90	0.43637	0.584	0.477	up
SIT1	0	0	0.435857	0.274	0.113	up
NCF1	1.54133e-275	3.93285e-271	0.435269	0.217	0.089	up
ATP5D	0	0	0.43381	0.521	0.317	up
NDUFS6	0	0	0.43291	0.391	0.208	up
SRM	0	0	0.431931	0.156	0.027	up
DRAP1	0	0	0.431544	0.499	0.293	up
FKBP1A	2.33152e-298	5.94912e-294	0.430533	0.426	0.252	up
CSTB	0	0	0.430467	0.474	0.284	up
PRDX1	0	0	0.426145	0.504	0.316	up
HINT1	3.793e-305	9.67823e-301	0.425921	0.818	0.673	up
NGFRAP1	3.18804e-187	8.1346e-183	0.425649	0.108	0.031	up
TRAF3IP3	0	0	0.424009	0.337	0.172	up
SDF2L1	0	0	0.422741	0.271	0.117	up
PDCD5	0	0	0.421615	0.265	0.099	up
C11orf31	0	0	0.42149	0.409	0.214	up
MAP2K2	0	0	0.421407	0.181	0.044	up
EMP3	1.69728e-296	4.33077e-292	0.42047	0.613	0.423	up
RPL28	0	0	0.414772	0.994	0.997	up
CXCR3	1.14273e-304	2.91579e-300	0.414716	0.218	0.087	up
CD81	6.0444e-171	1.54229e-166	0.412875	0.215	0.109	up
PPP1R14B	0	0	0.412554	0.121	0.014	up
MRPL18	5.62453e-247	1.43515e-242	0.411565	0.255	0.126	up
RPLP1	0	0	0.408892	0.999	0.999	up
TRADD	0	0	0.408001	0.203	0.067	up
NSA2	0	0	0.407793	0.372	0.191	up
CISD3	0	0	0.407642	0.186	0.056	up
BLOC1S1	0	0	0.406504	0.433	0.24	up
NDUFB3	0	0	0.405555	0.309	0.136	up
RPL13	0	0	0.404308	0.967	0.942	up
PRAP1	4.8419e-230	1.23546e-225	0.40415	0.141	0.048	up
NDUFB2	0	0	0.403866	0.566	0.365	up
GBP1	5.89447e-212	1.50403e-207	0.403629	0.185	0.079	up
KLF2	5.49888e-87	1.4031e-82	0.402215	0.212	0.133	up
COX6B1	2.07301e-261	5.28949e-257	0.401731	0.684	0.508	up
ETFB	0	0	0.401578	0.276	0.123	up
RPL30	0	0	0.401355	0.984	0.991	up
OCIAD2	0	0	0.39943	0.373	0.195	up
PRDX2	0	0	0.398848	0.391	0.22	up
C4orf48	0	0	0.398785	0.273	0.121	up
CD82	2.46523e-297	6.29027e-293	0.397813	0.156	0.045	up
MRPL51	0	0	0.396844	0.333	0.162	up
ATP5G1	0	0	0.396816	0.289	0.135	up
NME1	8.12127e-275	2.07222e-270	0.396439	0.157	0.048	up
CLU	1.28498e-166	3.27876e-162	0.394525	0.21	0.111	up
BRI3	0	0	0.394306	0.147	0.031	up
CTSA	2.91027e-244	7.42583e-240	0.390739	0.214	0.094	up
NDUFA4	1.58974e-282	4.05637e-278	0.389833	0.706	0.525	up
RPS24	0	0	0.387895	0.978	0.983	up
BANF1	0	0	0.384505	0.318	0.153	up
RNF187	0	0	0.383251	0.128	0.018	up
COX6C	4.06215e-240	1.0365e-235	0.38218	0.728	0.563	up
GNAS	1.72004e-125	4.38885e-121	0.381897	0.443	0.321	up
C19orf70	0	0	0.381021	0.317	0.149	up
ATP5E	0	0	0.380383	0.956	0.914	up
ALB	9.05333e-20	2.31005e-15	0.377655	0.594	0.546	up
GNG5	0	0	0.376716	0.42	0.236	up
MRPS34	0	0	0.376701	0.236	0.09	up
DYNLRB1	0	0	0.374149	0.379	0.195	up
FLT3LG	7.43621e-253	1.89742e-248	0.373798	0.188	0.074	up
MINOS1	0	0	0.373607	0.441	0.257	up
BAX	7.70287e-256	1.96546e-251	0.371925	0.422	0.263	up
PSME2	2.04843e-167	5.22677e-163	0.371687	0.582	0.438	up
IFI27L2	0	0	0.370328	0.342	0.184	up
ATP5J2	1.34244e-265	3.42536e-261	0.368971	0.544	0.372	up
PSMB9	4.14236e-202	1.05696e-197	0.368428	0.628	0.471	up
SSBP1	0	0	0.365138	0.394	0.207	up
SHFM1	0	0	0.365055	0.467	0.28	up
ZNHIT1	0	0	0.364702	0.338	0.171	up
UQCR11	3.5407e-287	9.03445e-283	0.36447	0.742	0.564	up
SUSD3	0	0	0.364219	0.141	0.034	up
RBPJ	3.21161e-238	8.19474e-234	0.362405	0.292	0.161	up
FGA	5.37346e-246	1.37109e-241	0.360923	0.163	0.062	up
SNRPE	0	0	0.360232	0.378	0.206	up
MTDH	0	0	0.360198	0.47	0.291	up
ANKRD11	5.13227e-262	1.30955e-257	0.358413	0.259	0.129	up
SEC61B	1.47482e-305	3.76315e-301	0.354922	0.591	0.404	up
SNHG25	9.27544e-31	2.36672e-26	0.354076	0.26	0.21	up
FN1	7.15583e-303	1.82588e-298	0.352952	0.105	0.017	up
LAT	1.37841e-286	3.51715e-282	0.351777	0.381	0.225	up
ANAPC11	2.72928e-293	6.96403e-289	0.351328	0.345	0.193	up
FKBP2	1.8972e-296	4.84088e-292	0.349712	0.315	0.169	up
TIMM8B	0	0	0.349699	0.244	0.106	up
TOMM7	7.87625e-193	2.00971e-188	0.349564	0.869	0.781	up
SEC11C	0	0	0.348512	0.289	0.137	up
ATP5H	0	0	0.346102	0.389	0.22	up
EEF1B2	6.29764e-162	1.60691e-157	0.344256	0.82	0.766	up
SPATS2L	4.37359e-265	1.11597e-260	0.34401	0.14	0.041	up
PTMS	5.41962e-152	1.38287e-147	0.343714	0.194	0.101	up
MPC2	3.53194e-259	9.01209e-255	0.341786	0.311	0.174	up
TNFSF10	1.28411e-274	3.27653e-270	0.341618	0.178	0.067	up
NHP2	0	0	0.340642	0.273	0.131	up
NDUFA11	0	0	0.340377	0.495	0.309	up
NDUFC1	0	0	0.338432	0.274	0.123	up
NACA	1.09092e-290	2.78359e-286	0.338402	0.907	0.867	up
FRMD4B	4.45875e-142	1.1377e-137	0.337937	0.144	0.065	up
ATP5G3	6.01048e-267	1.53363e-262	0.33766	0.496	0.33	up
MT-ND4	9.8297e-80	2.50815e-75	0.3363	0.978	0.991	up
IRF1	9.56667e-40	2.44103e-35	0.336123	0.523	0.456	up
TMEM160	0	0	0.334781	0.277	0.134	up
PSMB3	9.63498e-291	2.45846e-286	0.334544	0.465	0.298	up
HMGN1	1.07713e-256	2.74842e-252	0.332109	0.606	0.434	up
FABP1	7.35637e-148	1.87705e-143	0.332002	0.158	0.081	up
APBB1IP	0	0	0.331574	0.308	0.157	up
LAMTOR2	1.42206e-299	3.62854e-295	0.331557	0.24	0.11	up
RPL29	0	0	0.33102	0.967	0.966	up
FAM89B	0	0	0.330481	0.161	0.049	up
CHMP2A	0	0	0.330198	0.328	0.169	up
RPS12	1.07773e-154	2.74992e-150	0.330141	0.991	0.998	up
TNFRSF25	1.90855e-223	4.86986e-219	0.329914	0.165	0.065	up
COX6A1	2.59151e-262	6.61251e-258	0.32959	0.656	0.482	up
PGAM1	7.03172e-237	1.79421e-232	0.327638	0.401	0.256	up
POLR2J	0	0	0.325848	0.302	0.154	up
ANP32B	4.66552e-299	1.19045e-294	0.325119	0.41	0.248	up
ATOX1	3.12443e-212	7.97229e-208	0.324199	0.217	0.108	up
ARL4C	7.23068e-32	1.84498e-27	0.323431	0.408	0.35	up
NDUFAB1	0	0	0.323155	0.304	0.144	up
ARGLU1	2.08894e-275	5.33014e-271	0.322498	0.437	0.278	up
RPL37	8.57407e-230	2.18776e-225	0.32194	0.978	0.99	up
TUBB	1.99238e-86	5.08377e-82	0.321515	0.341	0.251	up
BST2	1.53271e-268	3.91087e-264	0.321297	0.405	0.252	up
C17orf89	0	0	0.320833	0.269	0.123	up
MIR4435-2HG	4.0539e-171	1.03439e-166	0.320215	0.178	0.086	up
ICOS	1.38345e-156	3.53001e-152	0.319362	0.236	0.136	up
TMEM258	0	0	0.31679	0.581	0.397	up
SOD1	4.37944e-172	1.11746e-167	0.316355	0.683	0.542	up
AURKAIP1	0	0	0.315262	0.353	0.199	up
APRT	7.74799e-253	1.97698e-248	0.315178	0.595	0.426	up
S100A10	1.952e-201	4.98073e-197	0.315169	0.702	0.55	up
MYEOV2	0	0	0.314864	0.486	0.3	up
HSPA6	1.60063e-07	0.00408416	0.313795	0.13	0.118	up
PAK2	2.27268e-307	5.79898e-303	0.310934	0.287	0.149	up
SIVA1	0	0	0.310347	0.333	0.182	up
TBCB	0	0	0.310097	0.318	0.171	up
PGLS	0	0	0.309803	0.23	0.1	up
C9orf16	2.13446e-210	5.44629e-206	0.30925	0.482	0.337	up
GBP5	8.92828e-111	2.27814e-106	0.309057	0.223	0.139	up
CBX3	4.28968e-290	1.09455e-285	0.30811	0.39	0.238	up
STAT1	1.10208e-94	2.81207e-90	0.308086	0.283	0.195	up
NEDD8	1.12526e-304	2.87121e-300	0.307818	0.545	0.369	up
TEX264	0	2.46013e-306	0.307815	0.225	0.1	up
ARL6IP4	9.56645e-280	2.44098e-275	0.30749	0.495	0.329	up
ZFAND2A	2.98596e-27	7.61897e-23	0.306879	0.173	0.134	up
LSM7	0	0	0.306393	0.404	0.242	up
PDIA6	2.95e-233	7.52723e-229	0.306274	0.381	0.241	up
LSM2	0	0	0.305616	0.25	0.118	up
MRPL54	0	0	0.304547	0.297	0.149	up
ARID5B	2.25356e-112	5.75018e-108	0.302317	0.312	0.217	up
GSTO1	1.35841e-293	3.46613e-289	0.300523	0.32	0.179	up
COX5B	1.17475e-221	2.99748e-217	0.299807	0.616	0.458	up
AHNAK	6.36309e-190	1.62361e-185	0.298591	0.292	0.178	up
CORO1A	4.79725e-111	1.22407e-106	0.298118	0.796	0.707	up
PPP1CA	2.28472e-274	5.82968e-270	0.297754	0.493	0.331	up
CLIC1	6.24331e-169	1.59304e-164	0.297558	0.749	0.615	up
RPL24	3.01644e-291	7.69675e-287	0.297348	0.952	0.941	up
NDUFB8	0	1.07244e-306	0.296634	0.511	0.34	up
RPL23	6.68689e-165	1.70623e-160	0.296543	0.919	0.885	up
RAC1	2.40194e-294	6.12878e-290	0.296514	0.399	0.245	up
RCAN3	2.31049e-266	5.89543e-262	0.295729	0.221	0.104	up
GTF2H5	1.38008e-306	3.52142e-302	0.29544	0.206	0.087	up
PRDX5	5.5294e-234	1.41088e-229	0.294757	0.4	0.26	up
NDUFB10	7.21536e-305	1.84107e-300	0.294577	0.379	0.228	up
ATP5I	1.50696e-220	3.84516e-216	0.293426	0.625	0.471	up
MRPL41	0	0	0.292917	0.32	0.177	up
LSM4	1.34774e-266	3.43889e-262	0.292453	0.247	0.125	up
URI1	0	0	0.292322	0.15	0.042	up
TSTD1	0	7.3134e-308	0.292115	0.362	0.212	up
TCEB2	2.28677e-246	5.83493e-242	0.291938	0.673	0.509	up
ANXA2	1.1589e-207	2.95704e-203	0.291693	0.416	0.281	up
COX17	1.41979e-272	3.62273e-268	0.291509	0.401	0.254	up
FXYD5	4.1841e-197	1.06762e-192	0.291386	0.661	0.511	up
SNRPD1	3.44366e-306	8.78684e-302	0.290098	0.347	0.201	up
DUSP23	1.1594e-255	2.95832e-251	0.288814	0.157	0.058	up
SEC61G	1.92475e-245	4.9112e-241	0.28872	0.554	0.398	up
PMVK	2.52738e-273	6.44886e-269	0.288465	0.193	0.082	up
RBX1	0	1.05991e-305	0.288207	0.424	0.265	up
UBL5	9.3262e-244	2.37967e-239	0.28797	0.742	0.581	up
DAD1	0	0	0.28716	0.496	0.327	up
SNRPC	0	0	0.286618	0.262	0.128	up
TLN1	1.34203e-254	3.42433e-250	0.285854	0.29	0.163	up
TMEM14A	5.03693e-225	1.28522e-220	0.284417	0.141	0.052	up
EIF5A	6.00867e-263	1.53317e-258	0.284036	0.363	0.222	up
PEBP1	5.93859e-234	1.51529e-229	0.283447	0.455	0.31	up
GRK6	4.70202e-259	1.19977e-254	0.283396	0.16	0.06	up
PAG1	9.02835e-196	2.30367e-191	0.282781	0.187	0.091	up
TRAPPC1	2.00113e-276	5.10607e-272	0.282667	0.47	0.313	up
HEBP2	2.86431e-302	7.30857e-298	0.281771	0.153	0.049	up
TALDO1	0	0	0.278703	0.28	0.144	up
BOD1L1	3.51962e-227	8.98067e-223	0.2786	0.168	0.072	up
NOL7	0	0	0.278542	0.269	0.136	up
MRPL20	0	0	0.278234	0.338	0.19	up
C14orf2	2.13202e-261	5.44007e-257	0.277819	0.6	0.436	up
PDCD6	0	0	0.277289	0.27	0.132	up
AES	4.81936e-239	1.22971e-234	0.276743	0.455	0.308	up
IFI6	4.30709e-111	1.099e-106	0.276662	0.215	0.136	up
TMEM14B	0	0	0.27472	0.312	0.17	up
C19orf53	8.34954e-280	2.13047e-275	0.274406	0.536	0.371	up
POLR2I	2.71157e-297	6.91885e-293	0.274321	0.233	0.113	up
LINC00152	8.42593e-179	2.14996e-174	0.273576	0.393	0.27	up
RPS23	9.30249e-227	2.37362e-222	0.272428	0.983	0.992	up
ADI1	5.05991e-196	1.29109e-191	0.271384	0.186	0.092	up
C19orf24	3.74504e-268	9.55585e-264	0.270946	0.251	0.131	up
PYCARD	7.2296e-250	1.84471e-245	0.270111	0.223	0.112	up
STRA13	1.70059e-218	4.33923e-214	0.269765	0.177	0.081	up
TPM3	1.2919e-150	3.29642e-146	0.269662	0.599	0.465	up
APOBEC3G	2.46001e-182	6.27697e-178	0.26875	0.362	0.243	up
MRPL52	7.65078e-300	1.95217e-295	0.268621	0.279	0.15	up
RGS10	7.68314e-275	1.96043e-270	0.268404	0.337	0.201	up
RNASET2	8.63301e-268	2.2028e-263	0.267183	0.38	0.239	up
ZDHHC12	3.1445e-269	8.02351e-265	0.266804	0.161	0.061	up
PRPF4B	8.76416e-252	2.23626e-247	0.266606	0.27	0.151	up
MTIF3	1.50976e-255	3.85231e-251	0.266489	0.191	0.087	up
LSM5	5.56718e-274	1.42052e-269	0.266344	0.293	0.164	up
PHF14	1.81803e-257	4.6389e-253	0.266322	0.181	0.078	up
BRD7	6.08526e-306	1.55271e-301	0.266056	0.157	0.054	up
RER1	0	0	0.265995	0.268	0.137	up
UBE2M	0	0	0.265885	0.112	0.02	up
DEK	5.4576e-221	1.39256e-216	0.265666	0.4	0.266	up
TMEM14C	1.76155e-234	4.49478e-230	0.265473	0.193	0.09	up
BCL7C	1.78088e-295	4.5441e-291	0.265138	0.175	0.068	up
RPL37A	1.3642e-153	3.4809e-149	0.264897	0.979	0.99	up
DNAJC21	0	4.7535e-306	0.264528	0.14	0.041	up
RPS16	5.86127e-194	1.49556e-189	0.263706	0.979	0.986	up
MDFIC	4.95838e-231	1.26518e-226	0.262825	0.145	0.055	up
PSIP1	2.2416e-285	5.71966e-281	0.261701	0.271	0.146	up
UQCRQ	4.07366e-176	1.03944e-171	0.26077	0.539	0.407	up
TXNL4A	0	0	0.260365	0.201	0.084	up
TLK1	2.84339e-224	7.25518e-220	0.259883	0.19	0.091	up
H2AFV	3.48291e-245	8.887e-241	0.259538	0.427	0.286	up
MT-CO1	1.08368e-63	2.76511e-59	0.25947	0.995	0.998	up
NAA38	5.04133e-287	1.28635e-282	0.258946	0.297	0.168	up
CLTA	1.04464e-302	2.66549e-298	0.258556	0.303	0.171	up
RFC1	4.45132e-301	1.1358e-296	0.258244	0.197	0.085	up
FABP5	8.94506e-42	2.28242e-37	0.258218	0.244	0.189	up
STOML2	5.4365e-263	1.38718e-258	0.25754	0.197	0.09	up
ACP5	3.38212e-124	8.62983e-120	0.257256	0.123	0.057	up
KIF2A	2.82411e-287	7.206e-283	0.257251	0.193	0.085	up
NUDT1	1.40274e-227	3.57923e-223	0.257225	0.146	0.056	up
HIGD2A	0	0	0.257177	0.517	0.349	up
SRRM2	7.77246e-167	1.98322e-162	0.257075	0.371	0.256	up
SNRPF	0	0	0.256939	0.414	0.26	up
TMPO	5.3029e-244	1.35309e-239	0.256912	0.166	0.069	up
LAMTOR4	9.1756e-301	2.34124e-296	0.256681	0.469	0.312	up
TMSB10	1.05944e-130	2.70327e-126	0.256218	0.992	0.997	up
UBE2S	2.17107e-171	5.53969e-167	0.255488	0.255	0.155	up
BOLA3	2.12534e-302	5.42302e-298	0.255363	0.178	0.071	up
LIMD2	7.36815e-201	1.88006e-196	0.255103	0.444	0.311	up
NOP10	2.15459e-294	5.49766e-290	0.255022	0.457	0.302	up
PDLIM2	6.71542e-224	1.71351e-219	0.254146	0.222	0.118	up
CYB5A	4.34602e-133	1.10893e-128	0.254124	0.174	0.098	up
MGST3	0	0	0.253307	0.328	0.185	up
UQCC2	1.4306e-244	3.65032e-240	0.251757	0.169	0.072	up
U2SURP	5.1293e-302	1.30879e-297	0.251611	0.261	0.137	up
ORMDL2	5.69163e-272	1.45228e-267	0.251297	0.196	0.09	up
CHD3	1.46069e-222	3.72711e-218	0.25094	0.155	0.064	up
RPL22	1.20145e-140	3.06561e-136	0.250743	0.922	0.904	up
SLC25A39	1.29839e-206	3.31296e-202	0.250428	0.182	0.088	up
COMMD6	1.18253e-172	3.01734e-168	0.250209	0.792	0.663	up
STX11	1.03792e-153	2.64835e-149	-0.250842	0.132	0.155	down
ELMSAN1	7.31679e-146	1.86695e-141	-0.250941	0.128	0.147	down
P2RY8	2.77533e-201	7.08153e-197	-0.251426	0.11	0.128	down
CDC42	1.99368e-191	5.08708e-187	-0.251737	0.586	0.609	down
TOB1	9.45653e-119	2.41293e-114	-0.252044	0.232	0.245	down
TM2D3	1.38112e-218	3.52406e-214	-0.252589	0.202	0.218	down
PTMA	1.50507e-247	3.84035e-243	-0.252663	0.991	0.998	down
SLC25A26	1.01305e-195	2.5849e-191	-0.252924	0.132	0.147	down
PLEKHA2	1.28804e-193	3.28656e-189	-0.253533	0.114	0.133	down
NAMPT	2.27254e-170	5.79862e-166	-0.254075	0.246	0.268	down
TBPL1	5.09393e-172	1.29977e-167	-0.254297	0.136	0.159	down
HLA-A	0	0	-0.254488	0.983	0.997	down
KLF3	1.6334e-157	4.16779e-153	-0.255641	0.144	0.166	down
FCMR	1.67697e-136	4.27895e-132	-0.255679	0.125	0.157	down
GNL3	7.6114e-239	1.94213e-234	-0.2559	0.186	0.184	down
PAIP2	4.23973e-286	1.08181e-281	-0.256187	0.425	0.427	down
HMGB2	1.55265e-136	3.96175e-132	-0.256562	0.441	0.501	down
N4BP2L1	2.42877e-177	6.19725e-173	-0.256597	0.129	0.153	down
MFSD14A	1.14442e-178	2.92009e-174	-0.25716	0.127	0.155	down
RPL7	0	0	-0.257376	0.978	0.995	down
PYHIN1	1.52404e-155	3.88875e-151	-0.257562	0.253	0.271	down
POLD4	5.74456e-115	1.46578e-110	-0.258398	0.102	0.142	down
PAF1	1.1856e-192	3.02517e-188	-0.258424	0.09	0.115	down
TMEM71	8.27387e-145	2.11116e-140	-0.25847	0.074	0.11	down
CASP3	1.24677e-167	3.18126e-163	-0.259426	0.117	0.144	down
YWHAZ	7.4343e-203	1.89694e-198	-0.260966	0.598	0.615	down
STRAP	0	1.28691e-305	-0.261847	0.278	0.282	down
PAPOLA	6.7553e-265	1.72368e-260	-0.262234	0.36	0.372	down
SPN	1.33517e-238	3.40682e-234	-0.262469	0.228	0.235	down
ISG20L2	1.2808e-208	3.26809e-204	-0.262788	0.133	0.153	down
TAGAP	5.95217e-175	1.51876e-170	-0.262907	0.277	0.286	down
RASGEF1B	2.85983e-124	7.29715e-120	-0.26438	0.131	0.152	down
PSAP	8.10661e-181	2.06848e-176	-0.264925	0.336	0.381	down
EHD1	8.58253e-196	2.18992e-191	-0.265774	0.149	0.17	down
SERTAD1	2.50466e-174	6.39088e-170	-0.267038	0.238	0.259	down
RNF138	1.48481e-171	3.78864e-167	-0.267058	0.119	0.148	down
EML4	1.1029e-193	2.81416e-189	-0.26726	0.39	0.406	down
NDEL1	4.19674e-202	1.07084e-197	-0.2685	0.084	0.113	down
HBP1	1.1132e-202	2.84044e-198	-0.268684	0.173	0.196	down
PITPNC1	8.16865e-272	2.08431e-267	-0.269675	0.154	0.169	down
NUDT4	1.1884e-194	3.03233e-190	-0.269866	0.156	0.179	down
FLI1	1.43432e-161	3.6598e-157	-0.270377	0.096	0.13	down
C18orf32	8.95101e-163	2.28394e-158	-0.270412	0.086	0.122	down
S100A9	7.25941e-148	1.85231e-143	-0.272839	0.05	0.104	down
SERINC3	4.05413e-242	1.03445e-237	-0.273442	0.17	0.189	down
OSTF1	0	0	-0.274021	0.323	0.325	down
SLC16A3	6.71693e-169	1.71389e-164	-0.274112	0.115	0.139	down
HNRNPK	1.98982e-236	5.07721e-232	-0.275752	0.618	0.64	down
GNLY	1.35329e-120	3.45305e-116	-0.275826	0.149	0.242	down
AKIRIN1	3.22129e-277	8.21945e-273	-0.275871	0.236	0.249	down
SLC25A3	4.40479e-300	1.12393e-295	-0.276477	0.542	0.54	down
OAZ1	2.50634e-221	6.39517e-217	-0.278301	0.889	0.912	down
ANKRD37	1.97509e-154	5.03965e-150	-0.278893	0.164	0.167	down
MAPRE1	3.99912e-293	1.02042e-288	-0.280369	0.219	0.231	down
PLIN2	4.56127e-133	1.16385e-128	-0.280577	0.308	0.399	down
UCP2	5.56447e-144	1.41983e-139	-0.280701	0.326	0.371	down
LDHA	1.88409e-165	4.80745e-161	-0.281351	0.607	0.632	down
CSDE1	2.68369e-293	6.84771e-289	-0.28382	0.375	0.392	down
EMD	3.62161e-308	9.2409e-304	-0.284301	0.184	0.196	down
ETS1	7.80862e-215	1.99245e-210	-0.285143	0.352	0.372	down
SMAP2	1.82173e-238	4.64832e-234	-0.285414	0.282	0.301	down
ALG13	3.33419e-260	8.50752e-256	-0.28575	0.192	0.199	down
EIF5	4.41859e-216	1.12745e-211	-0.285865	0.456	0.481	down
WDR74	4.56548e-209	1.16493e-204	-0.287416	0.134	0.159	down
SRRT	1.05038e-235	2.68014e-231	-0.288157	0.145	0.15	down
ALOX5AP	1.26922e-165	3.23855e-161	-0.288163	0.525	0.553	down
RGS2	5.96242e-127	1.52137e-122	-0.288235	0.383	0.458	down
ATP5EP2	5.14445e-107	1.31266e-102	-0.290413	0.064	0.119	down
SMCHD1	2.26454e-233	5.77821e-229	-0.290719	0.336	0.346	down
MAPRE2	5.95041e-193	1.51831e-188	-0.292219	0.11	0.143	down
NR4A1	6.67372e-84	1.70287e-79	-0.293787	0.145	0.189	down
TBX21	2.97444e-160	7.58958e-156	-0.293846	0.07	0.111	down
PAPD5	6.96709e-192	1.77772e-187	-0.29401	0.078	0.112	down
ICAM2	7.31338e-218	1.86608e-213	-0.294328	0.171	0.188	down
MAT2B	2.6844e-194	6.84951e-190	-0.295109	0.158	0.193	down
FUS	4.17317e-231	1.06483e-226	-0.295828	0.557	0.58	down
FAM118A	7.08687e-222	1.80829e-217	-0.296803	0.113	0.147	down
SLC25A4	1.38689e-186	3.5388e-182	-0.296956	0.072	0.105	down
GTF2B	0	0	-0.297383	0.247	0.256	down
PPP2CA	8.58311e-274	2.19007e-269	-0.297909	0.243	0.269	down
EIF4G2	1.52589e-264	3.89347e-260	-0.298281	0.444	0.471	down
NINJ1	1.18593e-181	3.02602e-177	-0.298805	0.162	0.189	down
ARHGEF1	1.97631e-267	5.04275e-263	-0.299518	0.275	0.302	down
HLA-DQB1	5.44036e-155	1.38816e-150	-0.301102	0.231	0.261	down
STOM	9.94882e-243	2.53854e-238	-0.302158	0.247	0.275	down
RHOB	2.27777e-96	5.81195e-92	-0.303047	0.103	0.154	down
FCGRT	1.23786e-169	3.15852e-165	-0.303504	0.106	0.154	down
HECA	5.13093e-213	1.30921e-208	-0.304871	0.12	0.156	down
ATG2A	3.19504e-196	8.15247e-192	-0.305141	0.103	0.14	down
TRA2A	1.83659e-227	4.68624e-223	-0.306147	0.249	0.275	down
JUNB	5.52474e-159	1.40969e-154	-0.307247	0.821	0.79	down
PPM1B	1.32515e-217	3.38126e-213	-0.30734	0.126	0.162	down
LINC-PINT	8.95692e-235	2.28545e-230	-0.307702	0.199	0.227	down
MAPK1IP1L	1.0414e-293	2.65723e-289	-0.308116	0.224	0.246	down
GZMM	3.25959e-172	8.31718e-168	-0.309652	0.389	0.439	down
BIN2	1.05783e-294	2.69916e-290	-0.310252	0.322	0.334	down
ATP1A1	2.38564e-273	6.0872e-269	-0.310331	0.277	0.3	down
ARF4	4.02005e-278	1.02576e-273	-0.31048	0.287	0.307	down
SLC38A2	2.11935e-230	5.40774e-226	-0.311338	0.238	0.271	down
RBM8A	1.64132e-286	4.188e-282	-0.311421	0.547	0.572	down
RANBP2	4.51811e-259	1.15284e-254	-0.313577	0.173	0.19	down
CD83	2.04682e-81	5.22268e-77	-0.314688	0.143	0.181	down
PRR7	1.75355e-178	4.47436e-174	-0.315806	0.074	0.118	down
FNBP1	0	0	-0.315879	0.434	0.444	down
HNRNPA1	2.97187e-280	7.58302e-276	-0.320118	0.869	0.906	down
PIM3	4.12848e-219	1.05342e-214	-0.320934	0.219	0.248	down
LIPA	5.38442e-172	1.37389e-167	-0.321533	0.105	0.157	down
PNRC2	1.17921e-295	3.00887e-291	-0.322744	0.245	0.272	down
HNRNPA0	0	0	-0.323114	0.5	0.508	down
GYG1	1.48547e-239	3.79032e-235	-0.323332	0.175	0.206	down
PSMA6	3.61134e-190	9.21469e-186	-0.323382	0.094	0.14	down
CCNG1	4.66852e-227	1.19122e-222	-0.32432	0.194	0.234	down
DDX27	0	2.33523e-304	-0.324659	0.236	0.255	down
CD247	9.30011e-277	2.37302e-272	-0.325287	0.35	0.354	down
ITGB2	2.22917e-268	5.68794e-264	-0.325489	0.47	0.484	down
JCHAIN	4.08391e-152	1.04205e-147	-0.325606	0.042	0.1	down
U2AF1	1.11657e-227	2.84904e-223	-0.325894	0.096	0.135	down
MGAT4A	9.41298e-232	2.40182e-227	-0.330237	0.188	0.221	down
HNRNPL	7.90711e-296	2.01758e-291	-0.331251	0.142	0.174	down
SERINC1	3.06035e-279	7.8088e-275	-0.331328	0.175	0.206	down
ARHGDIB	4.04834e-214	1.03297e-209	-0.33257	0.859	0.898	down
SLA2	3.66846e-228	9.36044e-224	-0.332973	0.115	0.145	down
STARD7	6.25314e-220	1.59555e-215	-0.333933	0.126	0.167	down
HIPK1	5.6236e-247	1.43492e-242	-0.334008	0.124	0.164	down
DUSP10	1.34664e-155	3.43608e-151	-0.334355	0.119	0.167	down
ISCA1	4.6553e-300	1.18785e-295	-0.33632	0.207	0.233	down
DHCR7	3.84057e-211	9.7996e-207	-0.336473	0.055	0.104	down
FAM133B	2.38645e-279	6.08926e-275	-0.336496	0.381	0.403	down
GPM6B	4.51032e-150	1.15085e-145	-0.336708	0.059	0.11	down
TSPYL1	2.41266e-245	6.15615e-241	-0.336885	0.197	0.232	down
CNBP	0	0	-0.336916	0.503	0.531	down
ANXA1	3.87593e-128	9.88982e-124	-0.33701	0.639	0.72	down
PDE4A	9.41572e-211	2.40251e-206	-0.337168	0.059	0.104	down
ARMCX3	1.23736e-204	3.15725e-200	-0.338823	0.128	0.175	down
BHLHE40	3.58052e-233	9.13606e-229	-0.338998	0.196	0.23	down
NR4A3	2.92083e-207	7.45279e-203	-0.339702	0.098	0.139	down
NCR3	2.44965e-108	6.25054e-104	-0.34018	0.112	0.17	down
MAFF	1.09992e-161	2.80656e-157	-0.341777	0.099	0.147	down
DNAJB6	2.96341e-244	7.56144e-240	-0.342009	0.512	0.576	down
GPR132	1.60124e-193	4.08573e-189	-0.342042	0.064	0.117	down
IL7R	5.95515e-165	1.51952e-160	-0.343307	0.514	0.502	down
GTF3C1	1.78455e-166	4.55345e-162	-0.343605	0.068	0.107	down
RIPK2	2.31377e-198	5.90382e-194	-0.343916	0.076	0.125	down
EIF1AX	0	0	-0.345514	0.322	0.345	down
DTHD1	4.83793e-161	1.23445e-156	-0.346443	0.066	0.114	down
SIRT2	7.07013e-259	1.80401e-254	-0.347622	0.13	0.169	down
MIDN	1.33651e-238	3.41023e-234	-0.348698	0.178	0.22	down
UBE2D3	0	0	-0.349274	0.636	0.677	down
ZNF90	8.57723e-169	2.18857e-164	-0.351531	0.055	0.139	down
HNRNPH1	4.62479e-234	1.18006e-229	-0.3521	0.378	0.422	down
TIPARP	5.27278e-196	1.3454e-191	-0.352391	0.187	0.232	down
ZFAND5	2.26564e-257	5.78102e-253	-0.352479	0.27	0.308	down
ZC3HAV1	1.93632e-228	4.94072e-224	-0.353293	0.321	0.369	down
USP11	5.09966e-232	1.30123e-227	-0.353798	0.086	0.133	down
INPP5D	4.83429e-238	1.23352e-233	-0.353895	0.144	0.187	down
PDE7A	1.46832e-267	3.74656e-263	-0.353937	0.188	0.219	down
HNRNPDL	0	0	-0.355529	0.544	0.582	down
EVI2A	1.59719e-254	4.07538e-250	-0.356266	0.261	0.301	down
GLUL	6.22088e-179	1.58732e-174	-0.35833	0.207	0.316	down
INSIG1	1.12122e-178	2.86091e-174	-0.36048	0.186	0.231	down
NFKB1	2.24811e-232	5.73628e-228	-0.360673	0.15	0.171	down
ICAM1	2.64052e-156	6.73754e-152	-0.361218	0.07	0.117	down
LPCAT1	1.79399e-232	4.57755e-228	-0.361234	0.071	0.127	down
NPM1	2.69674e-298	6.88101e-294	-0.361909	0.788	0.854	down
LINC00869	9.2809e-277	2.36811e-272	-0.362877	0.157	0.201	down
WSB1	0	0	-0.36365	0.305	0.339	down
NANS	5.46465e-238	1.39436e-233	-0.364743	0.13	0.181	down
H3F3B	0	0	-0.367175	0.959	0.983	down
PPP1R2	8.3858e-268	2.13972e-263	-0.367558	0.418	0.449	down
ARRDC3	6.60572e-164	1.68552e-159	-0.368208	0.12	0.163	down
DDX5	0	0	-0.369219	0.851	0.917	down
SRSF2	0	0	-0.370973	0.605	0.616	down
TNFRSF1B	6.37341e-262	1.62624e-257	-0.373945	0.305	0.353	down
CTSS	0	0	-0.375067	0.286	0.327	down
MAP3K8	1.89761e-158	4.84193e-154	-0.375693	0.157	0.22	down
FCRL6	1.51063e-186	3.85452e-182	-0.376458	0.072	0.133	down
SRSF7	3.09297e-260	7.89203e-256	-0.377577	0.679	0.726	down
NFE2L2	1.13791e-304	2.90349e-300	-0.379849	0.351	0.384	down
TLE1	4.95709e-202	1.26485e-197	-0.380083	0.05	0.105	down
AOAH	1.78066e-207	4.54353e-203	-0.380904	0.084	0.139	down
RNF115	0	0	-0.382101	0.169	0.202	down
MOB4	5.78958e-301	1.47727e-296	-0.382247	0.234	0.272	down
PDE4B	2.7443e-252	7.00235e-248	-0.383029	0.329	0.379	down
FKBP5	4.56056e-264	1.16367e-259	-0.384281	0.247	0.294	down
LMNB1	4.27135e-248	1.08988e-243	-0.384607	0.107	0.144	down
CFLAR	1.3519e-276	3.4495e-272	-0.385398	0.33	0.385	down
IGHM	7.82882e-198	1.9976e-193	-0.386282	0.051	0.119	down
AMD1	0	0	-0.38777	0.348	0.376	down
UAP1	2.85989e-225	7.29729e-221	-0.388263	0.087	0.138	down
RBM39	0	0	-0.388445	0.607	0.652	down
SAR1A	1.69112e-288	4.31506e-284	-0.389266	0.229	0.284	down
CH17-189H20.1	2.51312e-300	6.41249e-296	-0.390418	0.205	0.256	down
SBDS	0	0	-0.390532	0.319	0.367	down
MRPL10	9.92246e-272	2.53182e-267	-0.391925	0.12	0.175	down
ZBTB16	1.19443e-186	3.04771e-182	-0.392178	0.06	0.123	down
CCL3L3	2.16629e-99	5.5275e-95	-0.392523	0.149	0.221	down
BRD2	0	0	-0.39482	0.353	0.393	down
CSNK1D	0	0	-0.396303	0.191	0.237	down
RNF149	0	0	-0.396708	0.239	0.288	down
IRF8	1.06905e-169	2.72779e-165	-0.399025	0.046	0.101	down
ARID4B	0	0	-0.400661	0.389	0.439	down
CD8A	1.68088e-111	4.28892e-107	-0.401265	0.251	0.345	down
STK17B	1.93613e-283	4.94024e-279	-0.401721	0.512	0.579	down
RBMX	0	0	-0.402521	0.443	0.485	down
CXCL8	1.71932e-224	4.38701e-220	-0.403006	0.062	0.162	down
PTP4A1	6.5988e-250	1.68375e-245	-0.403302	0.209	0.266	down
C1QC	2.53644e-199	6.47199e-195	-0.406761	0.066	0.148	down
MT2A	7.04674e-141	1.79805e-136	-0.408207	0.579	0.637	down
HNRNPUL1	0	0	-0.408806	0.286	0.322	down
TERF2IP	0	0	-0.413083	0.427	0.44	down
CD53	0	0	-0.414049	0.56	0.611	down
LINC00623	2.51298e-247	6.41213e-243	-0.41438	0.046	0.121	down
EZR	1.2396e-237	3.16296e-233	-0.415652	0.47	0.553	down
AKIRIN2	8.74718e-295	2.23193e-290	-0.415688	0.179	0.231	down
BAZ1A	0	0	-0.416	0.31	0.345	down
CHD1	0	0	-0.417964	0.268	0.314	down
CXCR6	9.50797e-159	2.42605e-154	-0.421506	0.213	0.248	down
F2R	1.08116e-280	2.75868e-276	-0.422956	0.104	0.168	down
CTSW	2.48796e-163	6.34828e-159	-0.424153	0.37	0.453	down
MRPL1	0	0	-0.424508	0.187	0.216	down
TWISTNB	8.3551e-234	2.13189e-229	-0.424748	0.154	0.188	down
KMT2E	0	0	-0.424829	0.481	0.525	down
FMNL1	0	0	-0.425492	0.257	0.309	down
RSL24D1	0	0	-0.425924	0.457	0.498	down
KPNA2	1.93714e-242	4.94281e-238	-0.426774	0.202	0.269	down
LPIN1	2.73672e-276	6.98303e-272	-0.427941	0.155	0.213	down
GSTP1	1.89436e-271	4.83365e-267	-0.429183	0.383	0.443	down
RP11-51J9.5	4.18391e-234	1.06757e-229	-0.430469	0.207	0.257	down
MAPK1	0	0	-0.4315	0.164	0.21	down
MECP2	0	0	-0.432782	0.253	0.304	down
HLA-DQA2	9.90895e-266	2.52837e-261	-0.436106	0.1	0.147	down
CRIP1	9.65957e-233	2.46473e-228	-0.436696	0.57	0.61	down
RALGAPA1	1.13715e-307	2.90154e-303	-0.437077	0.176	0.236	down
MS4A6A	1.29912e-257	3.31484e-253	-0.441608	0.04	0.129	down
CD55	1.90501e-296	4.86082e-292	-0.442806	0.214	0.263	down
ELOVL5	1.34092e-307	3.42149e-303	-0.442911	0.217	0.275	down
DNASE1L3	1.71844e-305	4.38478e-301	-0.445252	0.018	0.103	down
HSPA5	3.70596e-280	9.45612e-276	-0.446204	0.48	0.597	down
ARL6IP1	6.03789e-300	1.54063e-295	-0.446698	0.367	0.453	down
TGIF1	6.5291e-230	1.66596e-225	-0.446987	0.155	0.226	down
MT1G	8.27254e-84	2.11082e-79	-0.450258	0.071	0.107	down
EIF4A1	0	0	-0.450341	0.359	0.42	down
SKIL	5.07114e-289	1.29395e-284	-0.451358	0.218	0.276	down
VCAM1	3.10806e-156	7.93052e-152	-0.453429	0.045	0.104	down
CHST12	2.46194e-304	6.2819e-300	-0.453465	0.232	0.291	down
PER1	0	2.14628e-305	-0.454178	0.127	0.2	down
OAT	2.10818e-289	5.37924e-285	-0.454974	0.119	0.194	down
TSPYL2	9.10094e-220	2.3222e-215	-0.455574	0.235	0.299	down
HLA-DPA1	0	0	-0.457923	0.454	0.556	down
HLA-C	0	0	-0.459407	0.977	0.996	down
EIF5AL1	9.69034e-281	2.47259e-276	-0.460175	0.041	0.122	down
OFD1	0	0	-0.460623	0.242	0.295	down
AKAP13	0	0	-0.461741	0.418	0.486	down
NEAT1	0	0	-0.464394	0.654	0.774	down
GPR65	1.17871e-268	3.00759e-264	-0.464485	0.376	0.452	down
H3F3C	9.36597e-259	2.38982e-254	-0.467763	0.029	0.115	down
GPR18	1.93097e-281	4.92706e-277	-0.468387	0.082	0.148	down
RHOH	0	0	-0.468999	0.389	0.457	down
LYAR	0	2.41354e-307	-0.472475	0.262	0.332	down
SAMSN1	3.66982e-292	9.36391e-288	-0.473341	0.509	0.616	down
EOMES	1.87797e-226	4.79182e-222	-0.474484	0.068	0.139	down
PRKCH	0	0	-0.474819	0.262	0.34	down
ARID5A	0	0	-0.475907	0.261	0.333	down
TRAT1	7.37238e-283	1.88114e-278	-0.476007	0.289	0.347	down
CHMP1B	1.53654e-298	3.92065e-294	-0.477983	0.296	0.356	down
USP36	0	0	-0.478513	0.178	0.242	down
ELL2	0	0	-0.479596	0.089	0.159	down
LYST	3.69629e-277	9.43147e-273	-0.48065	0.172	0.238	down
GNG2	0	0	-0.482567	0.317	0.374	down
NAA50	0	0	-0.487088	0.197	0.274	down
SH2D1A	0	4.783e-308	-0.488508	0.277	0.344	down
HERPUD2	0	0	-0.491611	0.161	0.232	down
CCND3	0	0	-0.491638	0.368	0.441	down
CD74	0	0	-0.493715	0.743	0.89	down
MTFP1	0	0	-0.494632	0.103	0.181	down
SLC2A3	4.59283e-304	1.17191e-299	-0.495159	0.377	0.469	down
RNF125	7.69501e-305	1.96346e-300	-0.500704	0.24	0.317	down
DCTN6	0	0	-0.501618	0.197	0.256	down
SLC38A1	0	0	-0.501802	0.288	0.367	down
IGLC2	0	0	-0.502325	0.214	0.385	down
C16orf54	5.71263e-237	1.45763e-232	-0.503763	0.19	0.269	down
RORA	0	0	-0.506476	0.405	0.467	down
RUNX3	0	1.4299e-305	-0.50674	0.331	0.434	down
IGHG1	0	0	-0.506761	0.14	0.327	down
ZC3H12A	1.62146e-269	4.13732e-265	-0.508232	0.171	0.26	down
EIF4A3	0	0	-0.508287	0.266	0.32	down
CBLB	0	0	-0.509187	0.163	0.246	down
SATB1	0	0	-0.509464	0.139	0.209	down
FKBP11	0	0	-0.509957	0.311	0.395	down
JMJD6	0	0	-0.51074	0.207	0.287	down
PNRC1	0	0	-0.51101	0.646	0.696	down
EIF4A2	0	0	-0.511214	0.605	0.696	down
CALM2	0	0	-0.511561	0.771	0.838	down
SELK	0	0	-0.512588	0.632	0.702	down
NFKBIZ	8.63657e-284	2.20371e-279	-0.514229	0.2	0.265	down
ARF6	0	0	-0.514612	0.508	0.565	down
ABI3	3.25182e-304	8.29734e-300	-0.518265	0.159	0.238	down
CLIC3	3.1479e-150	8.03219e-146	-0.519653	0.104	0.17	down
MYADM	0	0	-0.51979	0.333	0.425	down
NR4A2	1.01184e-290	2.58182e-286	-0.524296	0.487	0.577	down
TNFAIP3	1.02974e-307	2.62749e-303	-0.52753	0.544	0.642	down
C1orf56	1.0685e-223	2.72638e-219	-0.528487	0.194	0.284	down
STK4	0	0	-0.530577	0.508	0.587	down
SERPINB9	0	2.79155e-306	-0.536975	0.202	0.268	down
PTGER4	0	0	-0.538781	0.328	0.414	down
KDM6B	0	0	-0.542505	0.191	0.266	down
CLK1	0	0	-0.543945	0.381	0.497	down
APBA2	0	0	-0.544785	0.064	0.158	down
CYTIP	0	0	-0.544835	0.514	0.619	down
HLA-DPB1	0	0	-0.548045	0.513	0.649	down
SARAF	0	0	-0.549484	0.786	0.824	down
SAT1	0	0	-0.551856	0.577	0.777	down
KLRB1	2.60401e-293	6.64439e-289	-0.554349	0.507	0.673	down
PDCD4	0	0	-0.555831	0.404	0.499	down
HERPUD1	0	0	-0.556331	0.459	0.585	down
BCAS2	0	0	-0.556617	0.331	0.416	down
KLRC2	7.34137e-188	1.87322e-183	-0.557106	0.032	0.1	down
XCL1	7.53172e-129	1.92179e-124	-0.563087	0.088	0.166	down
GLIPR1	0	0	-0.564192	0.301	0.391	down
PRDM1	0	9.59016e-308	-0.568723	0.202	0.299	down
WIPF1	0	0	-0.571461	0.391	0.491	down
PARP8	0	0	-0.572464	0.237	0.34	down
LEPROTL1	0	0	-0.574796	0.557	0.625	down
CD69	3.09242e-223	7.89062e-219	-0.582154	0.691	0.758	down
SC5D	0	0	-0.584311	0.181	0.271	down
CLEC2B	0	0	-0.585211	0.432	0.555	down
BIRC3	0	0	-0.585954	0.436	0.52	down
CDC42SE2	0	0	-0.586898	0.459	0.559	down
IGHG3	0	0	-0.587165	0.145	0.343	down
ELF1	0	0	-0.588197	0.534	0.648	down
GZMK	0	0	-0.590323	0.414	0.6	down
DUSP1	0	0	-0.592123	0.699	0.731	down
EEF2	0	0	-0.593664	0.743	0.844	down
IDI1	0	0	-0.594602	0.359	0.459	down
HLA-E	0	0	-0.594709	0.888	0.957	down
BCL2A1	7.06509e-288	1.80273e-283	-0.594932	0.118	0.206	down
SH2D2A	0	0	-0.595078	0.26	0.348	down
PHF20	0	0	-0.598049	0.233	0.328	down
DDX6	0	0	-0.599964	0.284	0.384	down
SLA	0	0	-0.600009	0.342	0.451	down
CDC42SE1	0	0	-0.602944	0.295	0.39	down
KLRG1	0	0	-0.605435	0.172	0.278	down
HLA-DQA1	0	0	-0.606265	0.162	0.268	down
CST3	0	0	-0.607622	0.231	0.398	down
MARCO	0	0	-0.613201	0.006	0.127	down
RPL36A	0	0	-0.615426	0.882	0.958	down
NFKBIA	7.33087e-259	1.87055e-254	-0.617415	0.583	0.647	down
PIK3IP1	0	0	-0.627984	0.26	0.397	down
PFKFB3	0	0	-0.638212	0.147	0.244	down
CD7	0	0	-0.64044	0.542	0.678	down
IFRD1	0	0	-0.643948	0.251	0.352	down
GABARAP	0	0	-0.647831	0.143	0.285	down
GPR171	0	0	-0.649737	0.258	0.356	down
HLA-DRB5	0	0	-0.652276	0.139	0.243	down
IGHG4	0	0	-0.653523	0.11	0.312	down
HLA-DRB1	0	0	-0.654009	0.424	0.622	down
TMEM2	0	0	-0.658241	0.237	0.36	down
PPP2R5C	0	0	-0.662458	0.49	0.623	down
PIP4K2A	0	0	-0.666938	0.313	0.439	down
ZNF331	0	0	-0.670379	0.452	0.601	down
RAB9A	0	0	-0.672405	0.157	0.279	down
SDCBP	0	0	-0.675583	0.405	0.526	down
APMAP	0	0	-0.68089	0.213	0.33	down
FOSL2	0	0	-0.693004	0.232	0.35	down
SPON2	0	0	-0.695475	0.133	0.269	down
B4GALT1	0	0	-0.701876	0.165	0.272	down
TRDC	0	3.5939e-308	-0.702379	0.071	0.203	down
CCL5	0	0	-0.703601	0.673	0.901	down
PLAC8	0	0	-0.70481	0.187	0.322	down
CYCS	0	0	-0.706851	0.572	0.688	down
AKNA	0	0	-0.708175	0.274	0.411	down
ID2	0	0	-0.715528	0.607	0.74	down
CCL3	0	0	-0.717487	0.211	0.429	down
GZMH	0	0	-0.71767	0.303	0.486	down
IGKC	0	0	-0.721023	0.446	0.795	down
SLC7A5	0	0	-0.721186	0.112	0.241	down
SYAP1	0	0	-0.722237	0.309	0.432	down
HLA-DRA	0	0	-0.74319	0.395	0.642	down
RAP1B	0	0	-0.744817	0.348	0.498	down
PPP1CB	0	0	-0.747122	0.385	0.529	down
FCER1G	0	0	-0.759879	0.118	0.277	down
ATP1B3	0	0	-0.767753	0.348	0.457	down
XCL2	5.91824e-216	1.5101e-211	-0.774296	0.152	0.26	down
CD160	0	0	-0.775204	0.066	0.216	down
FGFBP2	2.62868e-216	6.70735e-212	-0.77866	0.061	0.159	down
BTG1	0	0	-0.780748	0.915	0.94	down
DUSP2	0	0	-0.785724	0.653	0.755	down
AC092580.4	0	0	-0.787195	0.343	0.495	down
TXNIP	0	0	-0.788363	0.44	0.546	down
ADGRE5	0	0	-0.790034	0.324	0.49	down
STAT4	0	0	-0.80477	0.256	0.412	down
DDIT4	0	0	-0.81286	0.624	0.772	down
HNRNPA1L2	0	0	-0.822167	0.058	0.237	down
RGS1	0	0	-0.824868	0.603	0.775	down
ZFP36L2	0	0	-0.832767	0.767	0.866	down
GZMB	0	0	-0.833363	0.177	0.369	down
FCN3	0	0	-0.841805	0.012	0.182	down
GABARAPL1	0	0	-0.847004	0.18	0.348	down
CNOT6L	0	0	-0.853389	0.321	0.493	down
IFNGR1	0	0	-0.857606	0.225	0.365	down
CREM	0	0	-0.861919	0.643	0.814	down
TYROBP	0	0	-0.862386	0.196	0.393	down
AIM1	0	0	-0.862761	0.156	0.316	down
CST7	0	0	-0.86896	0.566	0.797	down
S1PR5	0	0	-0.871907	0.046	0.209	down
C1QA	0	0	-0.884417	0.128	0.358	down
C1QB	0	0	-0.886726	0.113	0.332	down
CCL20	5.14797e-60	1.31356e-55	-0.891028	0.103	0.12	down
YPEL5	0	0	-0.89191	0.532	0.716	down
NKG7	0	0	-0.892967	0.487	0.811	down
REL	0	0	-0.900166	0.449	0.621	down
FYN	0	0	-0.902079	0.384	0.584	down
CRTAM	0	0	-0.902176	0.102	0.22	down
RP11-347P5.1	0	0	-0.903315	0.312	0.497	down
PIK3R1	0	0	-0.906427	0.321	0.513	down
AREG	7.15374e-253	1.82535e-248	-0.910229	0.238	0.339	down
LINC01116	0	0	-0.91154	0.041	0.215	down
ZEB2	0	0	-0.944037	0.164	0.366	down
FCGR3A	0	0	-0.971636	0.069	0.224	down
RP11-138A9.1	0	0	-0.976986	0.298	0.559	down
TSC22D3	0	0	-0.977156	0.709	0.906	down
TRGC2	0	0	-0.983143	0.192	0.393	down
RP11-138A9.2	0	0	-0.983367	0.272	0.497	down
VPS37B	0	0	-1.01079	0.253	0.466	down
MCL1	0	0	-1.01904	0.579	0.742	down
AC016831.7	0	0	-1.02786	0.192	0.418	down
KLRF1	0	0	-1.02839	0.063	0.229	down
ISG20	0	0	-1.03643	0.548	0.787	down
TUBA4A	0	0	-1.04039	0.45	0.643	down
PRF1	0	0	-1.06975	0.29	0.526	down
TRGC1	0	0	-1.07272	0.083	0.27	down
LITAF	0	0	-1.08661	0.409	0.639	down
CXCR4	0	0	-1.11329	0.873	0.983	down
SRGN	0	0	-1.14784	0.9	0.993	down
CCL4	0	0	-1.17035	0.465	0.841	down
CCNH	0	0	-1.19331	0.297	0.57	down
IGHA1	0	0	-1.19557	0.138	0.416	down
CCL4L2	0	0	-1.22372	0.215	0.465	down
EEF1G	0	0	-1.23869	0.119	0.412	down
FAM177A1	0	0	-1.30802	0.426	0.671	down
SYTL3	0	0	-1.32025	0.317	0.614	down
ZFP36	0	0	-1.4456	0.666	0.916	down
IFITM1	0	0	-1.49173	0.336	0.665	down
RPL17	0	0	-1.53006	0.744	0.965	down
KLRD1	0	0	-1.59668	0.186	0.556	down
NBEAL1	0	0	-1.62047	0.271	0.741	down
CMC1	0	0	-1.94776	0.279	0.558	down
AC090498.1	0	0	-2.17465	0.384	0.914	down

## Sheet: B cells
The specific information of DEGs between varying major cell types and blood-derived exosomes derived from HCC and control cases.
gene	pvalue	padj	logFC	pct1	pct2	condition
IGHGP	1.50518e-77	3.84062e-73	3.95183	0.205	0.042	up
APOA2	3.36613e-204	8.58901e-200	2.6641	0.738	0.491	up
APOE	2.61487e-161	6.6721e-157	2.20922	0.693	0.444	up
PGA5	1.13945e-74	2.90742e-70	2.20446	0.117	0	up
SNHG25	1.38584e-26	3.5361e-22	2.01564	0.303	0.244	up
CHGA	3.46366e-74	8.83787e-70	1.90839	0.117	0	up
APOC1	7.99105e-92	2.039e-87	1.85837	0.692	0.453	up
SERPINA1	1.27384e-87	3.25034e-83	1.81685	0.708	0.45	up
APOA1	9.57766e-13	2.44383e-08	1.74385	0.528	0.475	up
GAPDH	5.9541e-93	1.51925e-88	1.69993	0.908	0.797	up
SPP1	9.98688e-150	2.54825e-145	1.69438	0.321	0.037	up
TTR	4.34187e-52	1.10787e-47	1.63753	0.545	0.344	up
AGT	9.68814e-182	2.47203e-177	1.50934	0.396	0.051	up
CES1	5.83119e-120	1.48789e-115	1.48992	0.356	0.078	up
AMBP	2.57217e-107	6.56316e-103	1.45464	0.569	0.278	up
TF	1.90255e-119	4.85455e-115	1.45373	0.432	0.129	up
ALDH1A1	3.94541e-116	1.00671e-111	1.40766	0.29	0.044	up
LYZ	6.02979e-19	1.53856e-14	1.35126	0.255	0.149	up
RARRES2	6.08524e-142	1.55271e-137	1.32895	0.456	0.13	up
ALB	2.23248e-64	5.69639e-60	1.32517	0.718	0.711	up
CLU	1.05803e-88	2.69967e-84	1.29543	0.462	0.191	up
HBB	1.29254e-74	3.29804e-70	1.27157	0.309	0.132	up
FTL	9.12853e-46	2.32924e-41	1.24024	0.995	0.999	up
MT-ND1	8.82194e-36	2.25101e-31	1.22455	0.971	0.964	up
GLUL	0.000281271	1	1.19362	0.31	0.274	up
VTN	5.36089e-68	1.36788e-63	1.17294	0.44	0.206	up
NUPR1	3.24777e-192	8.28701e-188	1.16965	0.406	0.049	up
CD63	4.39662e-81	1.12184e-76	1.14513	0.74	0.515	up
XBP1	2.72631e-110	6.95645e-106	1.14261	0.665	0.424	up
PRAP1	1.89502e-118	4.83532e-114	1.07629	0.376	0.09	up
MGST1	1.6104e-97	4.1091e-93	1.07372	0.319	0.075	up
MDK	4.41071e-71	1.12544e-66	1.05955	0.287	0.098	up
SEPP1	1.69548e-57	4.32618e-53	1.0514	0.513	0.321	up
TFF3	3.30617e-60	8.43604e-56	1.04218	0.127	0.009	up
SPINK1	7.42074e-99	1.89348e-94	1.03388	0.276	0.051	up
AHSG	1.27857e-74	3.26241e-70	1.03167	0.354	0.125	up
FN1	8.06243e-88	2.05721e-83	1.02419	0.269	0.054	up
APOH	5.12296e-81	1.30717e-76	0.992467	0.453	0.192	up
IGKC	4.30732e-79	1.09906e-74	0.986281	0.841	0.957	up
MZB1	7.92068e-62	2.02104e-57	0.985343	0.574	0.427	up
AGR2	5.96307e-61	1.52154e-56	0.983868	0.107	0.002	up
RBP4	5.29144e-51	1.35016e-46	0.98352	0.45	0.241	up
AKR1C1	2.85108e-66	7.27482e-62	0.976295	0.15	0.014	up
ATP5J	7.80331e-103	1.99109e-98	0.966207	0.688	0.397	up
CTSA	3.22064e-70	8.21778e-66	0.963481	0.334	0.118	up
CTSD	1.03812e-59	2.64888e-55	0.947208	0.544	0.32	up
MPC2	1.12437e-117	2.86895e-113	0.942769	0.518	0.2	up
GSTA1	1.13806e-116	2.90388e-112	0.942755	0.332	0.064	up
IGLC2	1.85577e-18	4.73518e-14	0.937077	0.682	0.682	up
ENO1	3.78853e-47	9.66681e-43	0.935984	0.645	0.459	up
IGFBP2	9.4689e-67	2.41608e-62	0.914238	0.127	0.005	up
COX6C	1.43412e-54	3.65929e-50	0.908845	0.768	0.592	up
IGFBP1	2.62434e-25	6.69626e-21	0.906132	0.13	0.046	up
CSTB	4.35204e-107	1.11047e-102	0.899411	0.571	0.266	up
KRT18	5.51256e-64	1.40658e-59	0.898539	0.257	0.077	up
AKR1C3	4.06746e-101	1.03785e-96	0.883469	0.215	0.018	up
EPHX1	4.33191e-136	1.10533e-131	0.880568	0.35	0.058	up
KRT8	5.85989e-56	1.49521e-51	0.876365	0.236	0.073	up
IFITM3	3.69532e-25	9.42898e-21	0.872038	0.473	0.334	up
PRDX4	7.13225e-100	1.81987e-95	0.86597	0.614	0.334	up
UQCRQ	1.79128e-54	4.57064e-50	0.856916	0.723	0.54	up
MYDGF	5.54845e-91	1.41574e-86	0.855269	0.586	0.305	up
P4HB	3.13976e-97	8.01141e-93	0.851703	0.612	0.323	up
GC	2.88061e-88	7.35016e-84	0.850165	0.361	0.112	up
TXN	5.86031e-59	1.49532e-54	0.842395	0.644	0.422	up
COX6B1	2.62742e-57	6.70414e-53	0.841998	0.78	0.59	up
CYC1	2.70776e-107	6.90911e-103	0.840429	0.473	0.175	up
SDF2L1	4.71052e-112	1.20194e-107	0.830314	0.548	0.236	up
BNIP3	4.90253e-62	1.25093e-57	0.826535	0.274	0.088	up
PTGR1	1.39511e-51	3.55975e-47	0.815072	0.146	0.024	up
CYB5A	5.40684e-68	1.37961e-63	0.81221	0.387	0.158	up
AKR1C2	5.97016e-64	1.52335e-59	0.810458	0.125	0.006	up
CD24	6.91862e-39	1.76536e-34	0.807032	0.269	0.116	up
S100A10	1.4592e-38	3.72328e-34	0.799408	0.519	0.334	up
NDUFS6	3.74613e-81	9.55863e-77	0.795537	0.564	0.298	up
BSG	3.14022e-51	8.01259e-47	0.787059	0.575	0.371	up
TPI1	3.36137e-41	8.57688e-37	0.786865	0.664	0.499	up
ATP5J2	6.97223e-54	1.77903e-49	0.780027	0.655	0.445	up
UQCR10	3.97691e-51	1.01475e-46	0.770695	0.65	0.445	up
CHCHD10	1.58973e-89	4.05634e-85	0.768955	0.574	0.287	up
TMEM176B	2.47886e-111	6.32507e-107	0.766855	0.326	0.066	up
LGALS4	2.34431e-115	5.98175e-111	0.761742	0.209	0.008	up
HIST1H1C	5.91643e-86	1.50964e-81	0.760006	0.387	0.136	up
IL32	1.71444e-22	4.37458e-18	0.758164	0.476	0.334	up
HBA2	1.76856e-40	4.51266e-36	0.757641	0.206	0.085	up
FGG	1.02977e-23	2.62757e-19	0.74794	0.306	0.179	up
MTRNR2L12	2.80705e-77	7.16247e-73	0.746546	0.202	0.028	up
IDH2	8.45016e-96	2.15614e-91	0.74482	0.467	0.19	up
NDUFB9	9.03969e-54	2.30657e-49	0.743872	0.55	0.331	up
NDUFC2	1.63114e-81	4.16201e-77	0.734246	0.584	0.315	up
GGH	1.68625e-74	4.30262e-70	0.730227	0.276	0.073	up
IGHG4	1.58179e-93	4.03609e-89	0.729278	0.56	0.596	up
IGLC3	2.87009e-19	7.32333e-15	0.728965	0.634	0.509	up
NDRG1	9.15013e-37	2.33475e-32	0.724702	0.21	0.078	up
SOD1	1.90762e-57	4.86748e-53	0.718277	0.72	0.502	up
NDUFB7	6.6946e-74	1.70819e-69	0.710918	0.569	0.316	up
NME1	5.73588e-77	1.46357e-72	0.710592	0.406	0.169	up
C9orf16	2.65383e-41	6.7715e-37	0.705692	0.525	0.331	up
AKR1B10	2.6157e-80	6.67421e-76	0.699256	0.149	0.005	up
ATP5G3	2.62283e-57	6.69241e-53	0.697783	0.664	0.444	up
MTRNR2L8	1.56612e-87	3.99612e-83	0.697324	0.172	0.009	up
FABP1	4.43108e-27	1.13063e-22	0.688699	0.325	0.187	up
PRELID1	2.718e-98	6.93524e-94	0.687499	0.565	0.265	up
SLC25A39	3.48618e-78	8.89533e-74	0.681607	0.356	0.122	up
MT-ND5	2.09138e-24	5.33636e-20	0.677825	0.863	0.773	up
NDUFA4	8.0153e-49	2.04518e-44	0.677625	0.784	0.614	up
PHPT1	2.94472e-82	7.51375e-78	0.671558	0.558	0.292	up
MT-ND2	0.00969976	1	0.67007	0.979	0.99	up
COX5A	1.05242e-97	2.68537e-93	0.669549	0.59	0.29	up
MT-CO2	0.00090103	1	0.669459	0.998	0.999	up
FTH1	1.16333e-101	2.96836e-97	0.669166	0.983	0.84	up
DDT	9.02398e-41	2.30256e-36	0.668565	0.533	0.342	up
MT-ATP6	3.87117e-06	0.0987769	0.666805	0.978	0.995	up
ATP5G1	7.72104e-66	1.9701e-61	0.662066	0.53	0.293	up
PTMS	4.2696e-62	1.08943e-57	0.661876	0.26	0.077	up
ATP5I	3.94824e-32	1.00743e-27	0.64373	0.716	0.56	up
MTDH	1.71052e-70	4.36456e-66	0.640133	0.64	0.388	up
PSME2	1.26387e-57	3.22489e-53	0.637096	0.649	0.431	up
GPX2	2.94193e-41	7.50662e-37	0.63676	0.11	0.016	up
PRDX5	1.33104e-55	3.39628e-51	0.635893	0.639	0.423	up
CBR1	9.43478e-70	2.40738e-65	0.635725	0.268	0.072	up
TIMM8B	1.75112e-78	4.46817e-74	0.634427	0.394	0.149	up
TMEM176A	1.56815e-77	4.0013e-73	0.63331	0.283	0.073	up
ORM1	2.14443e-44	5.47172e-40	0.631818	0.382	0.195	up
PCBD1	2.55061e-52	6.50813e-48	0.624707	0.269	0.099	up
PRDX1	1.02861e-50	2.62461e-46	0.624604	0.727	0.531	up
BRI3	1.64346e-43	4.19346e-39	0.623994	0.199	0.062	up
S100A11	1.74829e-24	4.46094e-20	0.623784	0.498	0.358	up
RRBP1	3.43082e-109	8.75407e-105	0.623477	0.505	0.197	up
DCXR	6.551e-13	1.67155e-08	0.613317	0.418	0.314	up
TM4SF4	1.18176e-78	3.01539e-74	0.610853	0.229	0.04	up
MZT2B	5.06268e-74	1.29179e-69	0.61053	0.602	0.342	up
SCD	6.32292e-61	1.61336e-56	0.608927	0.169	0.026	up
PEBP1	3.02655e-34	7.72255e-30	0.606508	0.622	0.453	up
ATOX1	7.14919e-60	1.82419e-55	0.606114	0.485	0.255	up
APOB	3.37648e-32	8.61542e-28	0.605963	0.175	0.062	up
FGA	1.00582e-13	2.56645e-09	0.60549	0.235	0.146	up
SQSTM1	4.22911e-26	1.0791e-21	0.602093	0.566	0.41	up
HIST1H4C	1.1274e-10	2.87668e-06	0.597357	0.42	0.326	up
COX5B	1.24142e-41	3.16762e-37	0.594426	0.709	0.54	up
FKBP2	5.36722e-60	1.3695e-55	0.593928	0.659	0.437	up
APOC3	7.88652e-26	2.01232e-21	0.593651	0.507	0.488	up
TMEM147	9.16143e-68	2.33763e-63	0.591887	0.499	0.255	up
TIMM13	2.79438e-42	7.13013e-38	0.59078	0.39	0.206	up
EFNA1	3.36231e-52	8.57926e-48	0.588487	0.138	0.018	up
AURKAIP1	1.54949e-74	3.95367e-70	0.58589	0.576	0.313	up
MT-CYB	0.000223524	1	0.583251	0.98	0.994	up
SEC11C	2.56028e-56	6.53281e-52	0.58259	0.638	0.416	up
RAB13	1.71183e-62	4.36792e-58	0.578869	0.216	0.051	up
ATP5H	2.5266e-40	6.44687e-36	0.573582	0.476	0.287	up
NDUFB2	1.72294e-44	4.39625e-40	0.573569	0.644	0.445	up
COX8A	6.02928e-40	1.53843e-35	0.571976	0.642	0.455	up
ETFB	6.01991e-52	1.53604e-47	0.571918	0.437	0.227	up
NQO1	2.63506e-60	6.72361e-56	0.570846	0.134	0.011	up
FDPS	2.86423e-54	7.30837e-50	0.570429	0.413	0.205	up
GAGE1	1.56723e-63	3.99895e-59	0.569176	0.1	0	up
CALD1	1.24073e-54	3.16585e-50	0.564475	0.177	0.038	up
MT-CO3	0.000508139	1	0.564226	0.994	1	up
HES6	2.38692e-41	6.09047e-37	0.562628	0.102	0.011	up
POLR2L	2.16334e-36	5.51998e-32	0.561966	0.726	0.557	up
LGALS3	8.70292e-33	2.22064e-28	0.560247	0.256	0.125	up
ATP5D	1.98193e-67	5.05708e-63	0.560056	0.646	0.396	up
SDC2	4.05056e-88	1.03354e-83	0.559809	0.192	0.016	up
ANXA2	7.86899e-27	2.00785e-22	0.556157	0.477	0.329	up
KDELR2	6.53244e-56	1.66682e-51	0.554822	0.561	0.34	up
ANAPC11	3.64266e-52	9.29461e-48	0.552898	0.52	0.305	up
SSR4	6.32633e-33	1.61423e-28	0.55018	0.815	0.712	up
PRDX2	2.80804e-52	7.16499e-48	0.549185	0.522	0.305	up
PSMB5	4.81022e-57	1.22738e-52	0.54529	0.408	0.194	up
FABP5	1.7792e-28	4.5398e-24	0.542545	0.307	0.167	up
PDIA6	1.1993e-45	3.06014e-41	0.542134	0.635	0.438	up
MRPL41	1.65673e-64	4.22731e-60	0.540966	0.437	0.205	up
PDCD5	1.07318e-53	2.73832e-49	0.53953	0.367	0.166	up
CFH	1.65896e-73	4.23299e-69	0.539457	0.239	0.051	up
USMG5	1.0796e-14	2.75472e-10	0.539391	0.663	0.559	up
HMGB3	5.50714e-72	1.4052e-67	0.536913	0.215	0.041	up
FKBP11	6.794e-43	1.73356e-38	0.536743	0.578	0.38	up
GNG5	5.28992e-51	1.34978e-46	0.530358	0.537	0.32	up
RNASE1	6.98126e-34	1.78134e-29	0.530111	0.156	0.047	up
LDHA	1.12387e-24	2.86768e-20	0.52988	0.623	0.476	up
STRA13	1.11971e-58	2.85705e-54	0.526523	0.281	0.094	up
UQCC2	8.92614e-67	2.27759e-62	0.524074	0.353	0.134	up
POLR2I	3.3355e-52	8.51087e-48	0.518642	0.372	0.173	up
SPATS2L	3.17292e-41	8.09601e-37	0.518134	0.154	0.038	up
SSR3	2.89344e-52	7.3829e-48	0.517609	0.636	0.421	up
C10orf10	1.1028e-31	2.8139e-27	0.515771	0.154	0.049	up
NDUFA1	1.87429e-36	4.78244e-32	0.515706	0.71	0.536	up
TUBB	1.14514e-23	2.92194e-19	0.510944	0.447	0.303	up
IGHG1	1.25608e-70	3.20501e-66	0.508967	0.671	0.695	up
CTAG2	5.71033e-62	1.45705e-57	0.50885	0.103	0.001	up
ATP5C1	4.28636e-49	1.09371e-44	0.501743	0.479	0.269	up
PPIB	5.13261e-47	1.30964e-42	0.500237	0.708	0.519	up
MLEC	7.31808e-88	1.86728e-83	0.498596	0.402	0.142	up
COX7A2	4.47362e-30	1.14149e-25	0.498511	0.812	0.699	up
ADI1	9.96976e-50	2.54388e-45	0.497192	0.436	0.231	up
TKT	7.47765e-26	1.908e-21	0.495434	0.354	0.213	up
LMAN1	3.11383e-49	7.94524e-45	0.491149	0.512	0.308	up
SCAND1	3.9684e-54	1.01258e-49	0.489647	0.465	0.249	up
CLTA	1.20199e-45	3.06699e-41	0.489322	0.393	0.201	up
RANBP1	6.24737e-36	1.59408e-31	0.489046	0.4	0.228	up
FGB	0.00223364	1	0.486495	0.255	0.212	up
DERL3	1.62448e-32	4.14503e-28	0.486357	0.507	0.335	up
NGFRAP1	4.49765e-62	1.14762e-57	0.485364	0.19	0.035	up
PNKD	1.97264e-51	5.03338e-47	0.484821	0.31	0.125	up
NDUFB4	1.74048e-40	4.441e-36	0.483821	0.593	0.399	up
ASGR1	9.20311e-60	2.34827e-55	0.482873	0.178	0.031	up
ZNHIT1	5.83242e-51	1.4882e-46	0.482737	0.472	0.26	up
NEDD8	1.53818e-40	3.92481e-36	0.480938	0.603	0.409	up
MRPL12	1.26733e-60	3.23372e-56	0.479273	0.292	0.099	up
DYNLL1	5.49538e-42	1.4022e-37	0.479186	0.737	0.552	up
ALDOA	2.03706e-14	5.19777e-10	0.478659	0.715	0.61	up
NDUFC1	2.55724e-44	6.52506e-40	0.473001	0.397	0.208	up
SEC61G	1.99834e-42	5.09895e-38	0.471864	0.73	0.544	up
RAB2A	3.9387e-57	1.005e-52	0.471652	0.437	0.217	up
COPE	1.4337e-40	3.65822e-36	0.469678	0.675	0.492	up
ERLEC1	9.35882e-57	2.388e-52	0.468668	0.512	0.289	up
SHFM1	4.29865e-31	1.09684e-26	0.468325	0.521	0.351	up
PKM	6.09148e-20	1.5543e-15	0.467652	0.453	0.32	up
NDUFB3	3.05027e-46	7.78306e-42	0.467198	0.444	0.245	up
LAGE3	4.37765e-49	1.117e-44	0.46612	0.321	0.138	up
ROMO1	8.65986e-15	2.20965e-10	0.464531	0.51	0.398	up
SLC9A3R1	2.21077e-49	5.641e-45	0.462969	0.277	0.105	up
CKB	3.56894e-38	9.10652e-34	0.462738	0.108	0.018	up
MRPS34	2.89442e-84	7.38541e-80	0.46085	0.392	0.141	up
HSPA6	9.36646e-24	2.38995e-19	0.460365	0.225	0.112	up
COA3	1.86616e-50	4.76169e-46	0.460362	0.311	0.128	up
NDUFB10	1.4057e-43	3.58679e-39	0.460126	0.522	0.323	up
QPRT	3.12221e-45	7.96662e-41	0.456868	0.24	0.095	up
PGAM1	4.21862e-31	1.07642e-26	0.456615	0.448	0.282	up
RPN2	2.59699e-42	6.62647e-38	0.454155	0.564	0.368	up
CISD3	1.77818e-58	4.5372e-54	0.451378	0.228	0.06	up
SRM	7.8491e-48	2.00278e-43	0.450371	0.281	0.112	up
NDUFAB1	3.06922e-52	7.83143e-48	0.449375	0.441	0.23	up
ATP1B1	2.1777e-36	5.55663e-32	0.447536	0.173	0.054	up
MIF	7.08163e-05	1	0.44749	0.628	0.573	up
SLIRP	5.2349e-31	1.33574e-26	0.445325	0.449	0.284	up
CALM3	6.48871e-46	1.65566e-41	0.443111	0.422	0.226	up
SPCS3	2.04772e-42	5.22495e-38	0.441606	0.55	0.353	up
NDUFS8	5.83225e-58	1.48816e-53	0.440611	0.472	0.246	up
TXNDC17	1.91299e-44	4.88119e-40	0.43955	0.358	0.175	up
SERINC2	9.41549e-50	2.40246e-45	0.438675	0.128	0.016	up
GPC3	9.28855e-89	2.37007e-84	0.437092	0.171	0.008	up
TRAC	3.9663e-09	0.000101204	0.431752	0.203	0.136	up
KNG1	4.7729e-60	1.21785e-55	0.430938	0.232	0.064	up
ECHS1	5.23496e-38	1.33575e-33	0.430018	0.382	0.208	up
MRPL51	2.27174e-41	5.79656e-37	0.424188	0.475	0.283	up
MGST3	3.0853e-33	7.87246e-29	0.42393	0.387	0.223	up
DNPH1	6.73769e-47	1.71919e-42	0.421787	0.348	0.162	up
UQCRH	2.90844e-12	7.42117e-08	0.420305	0.757	0.679	up
CEBPD	1.52115e-25	3.88135e-21	0.419163	0.134	0.045	up
FGL1	5.14121e-32	1.31183e-27	0.418489	0.227	0.099	up
SNRPC	1.37902e-54	3.51871e-50	0.415527	0.366	0.164	up
CRELD2	1.00689e-65	2.56918e-61	0.414844	0.45	0.213	up
LAMTOR2	1.20941e-49	3.08594e-45	0.414588	0.383	0.186	up
UQCRC1	4.12995e-37	1.0538e-32	0.413393	0.353	0.186	up
GAMT	4.82501e-60	1.23115e-55	0.41322	0.248	0.073	up
PSMB3	7.92268e-34	2.02155e-29	0.412657	0.549	0.373	up
TMEM14A	6.33185e-41	1.61564e-36	0.411923	0.214	0.074	up
JTB	2.31954e-76	5.91854e-72	0.411552	0.633	0.368	up
IFI27	6.95226e-14	1.77394e-09	0.407027	0.317	0.217	up
UGDH	1.22425e-56	3.1238e-52	0.407007	0.183	0.036	up
MZT2A	3.33465e-49	8.50869e-45	0.40675	0.431	0.227	up
HIST1H2AC	1.87848e-59	4.79312e-55	0.406519	0.263	0.081	up
MKKS	2.08088e-39	5.30957e-35	0.405202	0.285	0.127	up
CP	1.65775e-31	4.22991e-27	0.405081	0.12	0.029	up
TMEM141	1.1064e-46	2.82309e-42	0.404597	0.264	0.099	up
SERPINC1	1.35448e-19	3.45609e-15	0.402755	0.156	0.069	up
CNPY2	8.50992e-47	2.17139e-42	0.402328	0.48	0.275	up
PPP1R16A	7.1137e-57	1.81513e-52	0.402163	0.157	0.023	up
COX6A1	1.51171e-17	3.85727e-13	0.402019	0.72	0.611	up
ATPIF1	1.11755e-38	2.85155e-34	0.400597	0.566	0.376	up
DRAP1	5.48219e-54	1.39884e-49	0.400404	0.485	0.268	up
METTL12	2.86718e-19	7.31589e-15	0.400402	0.147	0.064	up
HES1	0.00402064	1	0.40038	0.15	0.126	up
CKS1B	4.70354e-41	1.20015e-36	0.396308	0.259	0.106	up
PIGT	2.75608e-38	7.03242e-34	0.395909	0.317	0.154	up
TALDO1	1.61142e-39	4.11169e-35	0.392512	0.395	0.217	up
TCEB2	1.38279e-29	3.52833e-25	0.392385	0.69	0.531	up
SEL1L	2.76249e-47	7.04876e-43	0.390374	0.367	0.178	up
NDUFA12	1.00699e-37	2.56943e-33	0.390219	0.385	0.211	up
GPAA1	4.34058e-57	1.10754e-52	0.390023	0.303	0.112	up
NDUFB8	3.44075e-34	8.77943e-30	0.389842	0.559	0.381	up
STOML2	3.6052e-45	9.19903e-41	0.389521	0.357	0.173	up
CYP2E1	1.59673e-32	4.07421e-28	0.386615	0.064	0.129	up
GPX4	1.63925e-14	4.18272e-10	0.385637	0.686	0.577	up
POLR2J	1.20817e-43	3.08277e-39	0.384179	0.407	0.218	up
MRPS21	1.33658e-27	3.41042e-23	0.38339	0.492	0.334	up
HMGA1	3.03612e-44	7.74696e-40	0.378909	0.297	0.131	up
GATM	3.88535e-29	9.91385e-25	0.3786	0.177	0.067	up
APOA1BP	1.3416e-38	3.42323e-34	0.376398	0.348	0.179	up
CD2	0.000276303	1	0.376136	0.14	0.114	up
MIR4458HG	8.0284e-41	2.04853e-36	0.375872	0.144	0.032	up
SDC1	4.33687e-47	1.1066e-42	0.375842	0.301	0.129	up
ITIH1	1.81258e-23	4.62499e-19	0.375523	0.139	0.051	up
PSMD4	4.19043e-47	1.06923e-42	0.375497	0.4	0.208	up
ISOC2	9.11897e-55	2.3268e-50	0.374802	0.282	0.101	up
HSP90B1	1.42141e-25	3.62686e-21	0.373207	0.741	0.606	up
SERF2	2.09189e-16	5.33766e-12	0.373054	0.944	0.916	up
MPST	8.78818e-45	2.24239e-40	0.371566	0.274	0.11	up
PLCG2	3.8571e-09	9.84178e-05	0.371494	0.192	0.132	up
IFI6	3.99853e-32	1.02026e-27	0.370134	0.311	0.162	up
RAC1	1.51953e-20	3.87724e-16	0.369894	0.436	0.303	up
POLR2F	3.01921e-25	7.7038e-21	0.369871	0.375	0.233	up
SNHG9	4.53955e-07	0.0115831	0.369653	0.261	0.199	up
FUOM	1.23624e-35	3.1544e-31	0.369057	0.235	0.097	up
APOC2	9.76611e-50	2.49192e-45	0.368952	0.125	0.014	up
GSTM3	9.71001e-35	2.47761e-30	0.367222	0.122	0.026	up
GSTO1	6.71765e-32	1.71408e-27	0.367176	0.371	0.214	up
PSMB2	5.41348e-38	1.3813e-33	0.367162	0.429	0.249	up
MRPL13	1.21828e-40	3.10855e-36	0.365367	0.25	0.1	up
NDUFA11	1.72456e-30	4.40039e-26	0.364462	0.618	0.451	up
C17orf89	1.42207e-51	3.62855e-47	0.363929	0.355	0.162	up
CAV1	1.70226e-50	4.34348e-46	0.363917	0.24	0.079	up
S100A16	5.34707e-59	1.36436e-54	0.362904	0.181	0.033	up
PON2	8.60969e-52	2.19685e-47	0.362408	0.135	0.018	up
PRDX6	1.6654e-25	4.24943e-21	0.362295	0.515	0.362	up
MRPS15	1.58658e-45	4.04832e-41	0.362206	0.337	0.157	up
ASPH	1.38127e-34	3.52444e-30	0.361561	0.155	0.045	up
HN1	4.05777e-12	1.03538e-07	0.361508	0.367	0.27	up
C1S	5.74842e-19	1.46677e-14	0.359303	0.156	0.071	up
C14orf2	9.49313e-13	2.42227e-08	0.357892	0.694	0.595	up
MT1X	2.0416e-07	0.00520935	0.357657	0.311	0.244	up
UBE2J1	5.01645e-40	1.28e-35	0.357593	0.482	0.293	up
HSPA1B	4.19119e-32	1.06943e-27	0.357315	0.496	0.325	up
TSTA3	7.8803e-44	2.01074e-39	0.357104	0.267	0.106	up
CXCL10	3.99967e-48	1.02056e-43	0.356704	0.122	0.014	up
KDELR1	6.43186e-44	1.64115e-39	0.354746	0.472	0.275	up
GRINA	2.13975e-35	5.4598e-31	0.354386	0.239	0.1	up
MSRB2	2.06794e-48	5.27656e-44	0.354354	0.187	0.047	up
LMAN2	5.97039e-33	1.52341e-28	0.35348	0.584	0.41	up
BAAT	3.87577e-23	9.88942e-19	0.353166	0.101	0.028	up
SMIM4	3.05794e-12	7.80265e-08	0.350499	0.17	0.097	up
WBP5	3.93551e-24	1.00418e-19	0.350258	0.143	0.054	up
MT-CO1	0.00136165	1	0.350171	0.999	1	up
POLR2E	2.05528e-37	5.24424e-33	0.349818	0.334	0.171	up
S100A13	1.81364e-31	4.62769e-27	0.349328	0.133	0.036	up
VKORC1	1.93492e-46	4.93715e-42	0.348165	0.386	0.194	up
FAM195A	1.41056e-55	3.59917e-51	0.347589	0.221	0.059	up
BANF1	9.96528e-33	2.54274e-28	0.347106	0.385	0.225	up
DYNLRB1	5.06974e-38	1.29359e-33	0.34594	0.431	0.253	up
C2	7.21894e-42	1.84198e-37	0.345721	0.16	0.039	up
UQCRFS1	5.07488e-54	1.29491e-49	0.345328	0.448	0.24	up
AP2S1	9.13887e-34	2.33187e-29	0.345313	0.429	0.261	up
CFHR1	1.11544e-67	2.84615e-63	0.345125	0.25	0.069	up
GALK1	1.17617e-45	3.00112e-41	0.341968	0.204	0.061	up
BLVRB	2.48606e-20	6.34344e-16	0.340013	0.305	0.186	up
TMEM14B	1.68347e-36	4.29554e-32	0.339857	0.385	0.215	up
JSRP1	1.5883e-37	4.05271e-33	0.339317	0.258	0.112	up
MYEOV2	2.39859e-26	6.12025e-22	0.339271	0.501	0.345	up
PIN4	8.74688e-37	2.23186e-32	0.338579	0.242	0.1	up
MDH2	3.60517e-32	9.19894e-28	0.336623	0.423	0.258	up
C3	3.12105e-09	7.96367e-05	0.336046	0.237	0.166	up
G6PD	1.92584e-13	4.91397e-09	0.33534	0.175	0.098	up
GADD45GIP1	5.10565e-55	1.30276e-50	0.335318	0.488	0.273	up
MRPL36	6.78746e-50	1.73189e-45	0.335206	0.29	0.115	up
UGT2B4	8.19197e-67	2.09026e-62	0.331408	0.15	0.013	up
MINOS1	8.01935e-32	2.04622e-27	0.331392	0.472	0.304	up
YIF1A	2.40826e-41	6.14493e-37	0.330388	0.358	0.181	up
DUSP23	3.784e-53	9.65526e-49	0.329971	0.21	0.056	up
UBL5	3.57281e-10	9.11637e-06	0.329656	0.73	0.644	up
H1FX	3.9272e-25	1.00206e-20	0.328685	0.246	0.125	up
CHID1	4.04577e-45	1.03232e-40	0.327983	0.342	0.162	up
ANXA4	4.89923e-15	1.25009e-10	0.32791	0.159	0.081	up
LGALS3BP	6.288e-26	1.60445e-21	0.326705	0.14	0.05	up
NDUFA3	3.75627e-17	9.58449e-13	0.326193	0.567	0.442	up
HM13	1.42303e-38	3.631e-34	0.325939	0.48	0.294	up
DAD1	5.53974e-26	1.41352e-21	0.325831	0.613	0.459	up
GPI	3.81203e-31	9.72679e-27	0.325032	0.218	0.095	up
ATP6V0B	1.26612e-32	3.23063e-28	0.324936	0.599	0.426	up
C19orf24	6.3935e-51	1.63137e-46	0.324665	0.345	0.158	up
HEBP2	3.0242e-50	7.71655e-46	0.323241	0.247	0.084	up
SRSF9	2.6134e-51	6.66835e-47	0.323073	0.481	0.273	up
FAM162A	6.21022e-32	1.5846e-27	0.323018	0.31	0.164	up
HSBP1	3.64681e-23	9.3052e-19	0.322792	0.378	0.242	up
MRPS16	6.09175e-39	1.55437e-34	0.322412	0.3	0.141	up
H2AFV	1.87754e-43	4.79074e-39	0.321574	0.466	0.275	up
PPP1R14B	4.23933e-21	1.08171e-16	0.321462	0.157	0.071	up
STAT1	4.0683e-33	1.03807e-28	0.320215	0.283	0.14	up
GGCT	2.28628e-40	5.83366e-36	0.320027	0.177	0.051	up
BOLA3	9.57418e-46	2.44295e-41	0.319274	0.225	0.075	up
MRPL24	7.20196e-39	1.83765e-34	0.318809	0.244	0.098	up
PSMA7	6.34206e-19	1.61824e-14	0.318022	0.662	0.534	up
EXOSC4	5.37783e-37	1.37221e-32	0.316731	0.182	0.058	up
MTCH2	3.53626e-41	9.02313e-37	0.316126	0.253	0.103	up
C20orf24	2.72473e-40	6.95242e-36	0.316047	0.386	0.21	up
TPM1	8.88352e-46	2.26672e-41	0.315414	0.151	0.031	up
PFDN6	3.75181e-33	9.57312e-29	0.315336	0.263	0.123	up
MRPL34	1.26814e-44	3.2358e-40	0.31473	0.306	0.134	up
ORM2	1.30851e-43	3.33879e-39	0.314269	0.235	0.09	up
FKBP3	2.40328e-34	6.13222e-30	0.312992	0.272	0.127	up
HINT2	7.40183e-49	1.88865e-44	0.312968	0.343	0.157	up
NAA38	2.01385e-34	5.13855e-30	0.312682	0.403	0.236	up
ANG	6.57482e-24	1.67763e-19	0.312645	0.208	0.1	up
RNF213	9.59864e-28	2.44919e-23	0.312417	0.322	0.185	up
SERPING1	5.05554e-33	1.28997e-28	0.311937	0.248	0.114	up
SNRPD1	2.49654e-25	6.37017e-21	0.311794	0.399	0.256	up
RABAC1	1.58279e-26	4.03866e-22	0.311159	0.624	0.469	up
ECH1	3.12086e-31	7.96319e-27	0.311143	0.475	0.309	up
GUK1	6.05612e-51	1.54528e-46	0.310059	0.683	0.469	up
SNRPE	8.27885e-25	2.11243e-20	0.309889	0.458	0.315	up
TMEM258	1.03646e-22	2.64464e-18	0.309097	0.722	0.585	up
NME4	2.2148e-32	5.65128e-28	0.308804	0.22	0.092	up
PERP	1.72987e-16	4.41393e-12	0.308625	0.153	0.079	up
PAFAH1B3	3.05167e-32	7.78663e-28	0.306687	0.162	0.053	up
COPRS	7.15123e-48	1.82471e-43	0.306397	0.184	0.046	up
AKR1A1	4.18359e-44	1.06749e-39	0.305169	0.46	0.264	up
MT-ND6	5.53889e-08	0.0014133	0.304939	0.332	0.255	up
NDUFS5	3.65757e-22	9.33265e-18	0.304883	0.628	0.487	up
PHB	1.12138e-28	2.86131e-24	0.304001	0.372	0.223	up
NDUFS7	1.73317e-42	4.42235e-38	0.302242	0.453	0.264	up
LTB	3.15349e-05	0.804646	0.301242	0.306	0.342	up
KHK	5.42621e-67	1.38455e-62	0.300866	0.205	0.038	up
MTRNR2L1	2.87205e-22	7.32832e-18	0.300689	0.122	0.042	up
H1F0	7.82166e-47	1.99578e-42	0.300067	0.119	0.014	up
TSPO	7.06379e-31	1.8024e-26	0.300021	0.401	0.242	up
PDXK	1.31998e-45	3.36807e-41	0.299934	0.273	0.108	up
NDUFA6	8.39582e-25	2.14228e-20	0.299315	0.462	0.317	up
TFPI	1.46302e-13	3.73304e-09	0.299309	0.111	0.05	up
UQCR11	1.84741e-19	4.71385e-15	0.299307	0.723	0.598	up
TMEM208	7.40163e-47	1.8886e-42	0.299098	0.455	0.255	up
TMEM205	1.82045e-36	4.64506e-32	0.299037	0.352	0.186	up
TPST2	1.82994e-58	4.66927e-54	0.298687	0.358	0.151	up
STUB1	2.75096e-43	7.01935e-39	0.298651	0.386	0.205	up
PSMB6	2.69715e-26	6.88204e-22	0.298312	0.495	0.342	up
GLB1	9.08036e-20	2.31694e-15	0.297884	0.141	0.059	up
F2	1.43474e-39	3.66089e-35	0.297572	0.185	0.058	up
HMGN3	2.13325e-42	5.44321e-38	0.296979	0.463	0.275	up
PIN1	2.6641e-35	6.79771e-31	0.296321	0.295	0.144	up
SNF8	1.11659e-48	2.8491e-44	0.295277	0.305	0.13	up
DPM3	2.643e-23	6.74387e-19	0.294718	0.317	0.188	up
IDH1	3.14779e-29	8.03191e-25	0.294382	0.162	0.057	up
ARL6IP4	2.43926e-43	6.22401e-39	0.293506	0.612	0.415	up
C15orf48	2.78556e-28	7.10764e-24	0.293062	0.122	0.034	up
TM4SF1	1.18495e-05	0.302351	0.292652	0.113	0.084	up
PSMD8	2.1679e-34	5.53162e-30	0.292454	0.523	0.349	up
GZMA	0.00150144	1	0.292432	0.145	0.167	up
NDUFA8	6.11094e-38	1.55927e-33	0.292153	0.263	0.114	up
LSM4	3.25989e-36	8.31795e-32	0.291754	0.337	0.178	up
COA4	8.28788e-35	2.11474e-30	0.291449	0.229	0.095	up
UQCC3	8.2454e-39	2.1039e-34	0.291146	0.219	0.081	up
CD320	3.86201e-30	9.8543e-26	0.29054	0.233	0.105	up
TMED9	2.20318e-26	5.62162e-22	0.289749	0.571	0.415	up
EI24	1.57369e-58	4.01544e-54	0.289529	0.271	0.094	up
HDLBP	4.91447e-36	1.25398e-31	0.289105	0.386	0.217	up
SSBP1	3.10074e-37	7.91184e-33	0.288523	0.409	0.24	up
AKR7A2	6.31029e-45	1.61013e-40	0.288448	0.225	0.077	up
AGXT	3.58246e-42	9.14099e-38	0.286669	0.247	0.103	up
COX20	2.03456e-31	5.19138e-27	0.285511	0.289	0.155	up
COX7B	1.10176e-15	2.81125e-11	0.284999	0.655	0.539	up
TXNL4A	8.80942e-50	2.24781e-45	0.284704	0.334	0.153	up
PDAP1	3.1848e-41	8.12634e-37	0.284465	0.294	0.132	up
RBCK1	3.14928e-39	8.03569e-35	0.283842	0.274	0.123	up
C19orf70	4.00758e-29	1.02258e-24	0.283258	0.379	0.23	up
MEA1	2.0033e-31	5.11163e-27	0.282742	0.261	0.126	up
AGPAT2	1.44762e-33	3.69374e-29	0.281789	0.182	0.065	up
MRPS33	2.93231e-44	7.48208e-40	0.280713	0.344	0.167	up
MRPL40	2.38113e-39	6.07568e-35	0.280596	0.312	0.15	up
MRPS7	3.68136e-23	9.39335e-19	0.280242	0.33	0.204	up
NDUFS3	2.16164e-32	5.51563e-28	0.280212	0.313	0.164	up
MRPS12	3.84036e-40	9.79907e-36	0.27975	0.262	0.114	up
RAMP1	6.43654e-44	1.64235e-39	0.279746	0.113	0.014	up
PSMD14	1.21504e-38	3.1003e-34	0.27945	0.256	0.112	up
DNAJC1	4.32506e-57	1.10358e-52	0.279002	0.409	0.199	up
CISD1	2.90739e-33	7.4185e-29	0.277685	0.19	0.071	up
ITIH2	2.56162e-26	6.53623e-22	0.277677	0.104	0.025	up
PHYH	3.42324e-36	8.73473e-32	0.277509	0.224	0.09	up
FIS1	5.82604e-30	1.48657e-25	0.277234	0.485	0.322	up
GADD45A	5.20137e-39	1.32718e-34	0.277232	0.258	0.11	up
CD38	1.93209e-26	4.92992e-22	0.276616	0.383	0.238	up
EIF4EBP1	1.89094e-34	4.82492e-30	0.27617	0.207	0.08	up
MT-ND4	6.42468e-10	1.63932e-05	0.275981	0.994	1	up
HSD17B10	2.7577e-29	7.03656e-25	0.275724	0.358	0.208	up
FAM45A	2.41176e-24	6.15385e-20	0.275616	0.173	0.073	up
HMGN1	1.07095e-31	2.73262e-27	0.275184	0.634	0.471	up
RALY	6.51769e-45	1.66305e-40	0.274873	0.428	0.24	up
PTP4A3	3.24059e-20	8.2687e-16	0.27479	0.111	0.039	up
MRPL20	2.11012e-24	5.38419e-20	0.274771	0.439	0.294	up
UBE2C	2.45492e-49	6.26398e-45	0.274717	0.111	0.009	up
BLOC1S1	1.8698e-38	4.77099e-34	0.274565	0.465	0.286	up
ACAA1	1.16836e-27	2.98119e-23	0.273905	0.239	0.116	up
DPH3	1.42021e-21	3.6238e-17	0.273858	0.196	0.097	up
GLMP	2.84815e-31	7.26734e-27	0.273709	0.148	0.045	up
OSTC	1.76254e-32	4.4973e-28	0.273496	0.553	0.381	up
COPZ1	1.73809e-37	4.43491e-33	0.27343	0.398	0.225	up
GTF3A	4.79896e-52	1.2245e-47	0.273326	0.517	0.308	up
FNDC3B	1.87185e-36	4.77622e-32	0.273114	0.245	0.104	up
DHCR24	1.05997e-45	2.70462e-41	0.272863	0.132	0.021	up
CLPTM1L	2.31473e-29	5.90625e-25	0.272602	0.187	0.074	up
UROD	9.89783e-21	2.52553e-16	0.272317	0.188	0.09	up
PFN1	1.56527e-25	3.99394e-21	0.271706	0.798	0.671	up
RNF187	4.63305e-33	1.18217e-28	0.271603	0.108	0.021	up
ALG3	2.805e-47	7.15724e-43	0.271591	0.243	0.084	up
SORD	1.32443e-31	3.37943e-27	0.271224	0.12	0.029	up
PMVK	3.80509e-28	9.70907e-24	0.270794	0.283	0.148	up
GLRX	4.86765e-40	1.24203e-35	0.270156	0.414	0.232	up
TMED2	8.63875e-20	2.20426e-15	0.270059	0.609	0.475	up
CCT5	1.98975e-23	5.07705e-19	0.269882	0.277	0.16	up
CANX	3.29914e-24	8.41808e-20	0.269626	0.457	0.312	up
SEC61A1	3.31029e-31	8.44653e-27	0.269185	0.344	0.191	up
HTATIP2	1.57948e-29	4.0302e-25	0.268932	0.187	0.074	up
ATRAID	5.01755e-39	1.28028e-34	0.268716	0.467	0.283	up
PTGES2	5.58324e-36	1.42462e-31	0.267876	0.198	0.071	up
POLDIP2	4.34256e-54	1.10805e-49	0.267849	0.215	0.058	up
HMGN2	1.10951e-06	0.0283103	0.266361	0.609	0.536	up
ACAA2	5.03104e-39	1.28372e-34	0.266338	0.246	0.102	up
SERPIND1	1.15217e-37	2.93987e-33	0.265919	0.108	0.016	up
MAP2K2	2.7382e-30	6.98679e-26	0.264269	0.142	0.043	up
ITIH3	1.90068e-16	4.84978e-12	0.26413	0.103	0.039	up
RHOC	1.19918e-32	3.05983e-28	0.263777	0.252	0.119	up
DERL1	3.79196e-39	9.67557e-35	0.263684	0.429	0.248	up
HSPB11	1.50182e-33	3.83204e-29	0.263565	0.3	0.154	up
ARPC1A	6.33639e-25	1.61679e-20	0.263412	0.258	0.136	up
HIGD1A	3.86969e-26	9.8739e-22	0.26331	0.247	0.129	up
GANAB	3.49353e-32	8.91409e-28	0.261952	0.205	0.082	up
NAA10	2.11003e-44	5.38396e-40	0.261749	0.316	0.15	up
C16orf13	1.96191e-49	5.00601e-45	0.261683	0.302	0.129	up
SDHC	6.01129e-29	1.53384e-24	0.260906	0.382	0.233	up
ACOT13	8.76255e-31	2.23585e-26	0.260077	0.148	0.045	up
CCDC167	3.53725e-43	9.02565e-39	0.259874	0.345	0.171	up
SERP1	3.02988e-34	7.73105e-30	0.259158	0.761	0.597	up
SLC50A1	1.5538e-33	3.96467e-29	0.258572	0.259	0.118	up
ADH5	2.99247e-26	7.63557e-22	0.258114	0.215	0.101	up
FUCA2	8.81315e-45	2.24876e-40	0.257952	0.203	0.062	up
A2M	6.01684e-10	1.53526e-05	0.257841	0.137	0.079	up
ATP5E	1.16363e-05	0.296911	0.257841	0.938	0.91	up
GCSH	1.62071e-32	4.13542e-28	0.257708	0.177	0.062	up
KLF13	5.15344e-55	1.31495e-50	0.257605	0.339	0.146	up
NDUFS2	2.15181e-40	5.49056e-36	0.25703	0.305	0.146	up
PXMP2	9.63396e-56	2.4582e-51	0.25699	0.164	0.028	up
UBE2L6	1.13495e-40	2.89594e-36	0.256923	0.339	0.171	up
SERPINF1	4.61654e-48	1.17796e-43	0.25657	0.236	0.094	up
MTX1	4.77172e-35	1.21755e-30	0.256489	0.209	0.08	up
IGKV1-5	3.39633e-10	8.66608e-06	0.25581	0.133	0.074	up
PDHA1	6.75564e-35	1.72377e-30	0.255547	0.204	0.079	up
NDUFA2	1.69721e-28	4.3306e-24	0.254971	0.481	0.325	up
NENF	9.57111e-34	2.44216e-29	0.254499	0.353	0.197	up
MT-ND3	2.31754e-13	5.91344e-09	0.254321	0.967	0.987	up
DUSP4	5.49097e-29	1.40108e-24	0.254014	0.199	0.088	up
C4BPB	2.05208e-37	5.23609e-33	0.253977	0.123	0.025	up
MRPL27	2.55977e-32	6.5315e-28	0.253404	0.269	0.131	up
C7orf73	6.35034e-29	1.62035e-24	0.25337	0.292	0.161	up
MCUR1	3.24001e-44	8.26721e-40	0.25327	0.224	0.077	up
VIMP	4.64782e-34	1.18594e-29	0.252839	0.608	0.434	up
TUBA1C	3.83597e-19	9.78785e-15	0.252704	0.195	0.099	up
NOL7	2.57204e-39	6.56282e-35	0.251982	0.355	0.188	up
PGRMC1	2.77017e-51	7.06837e-47	0.251885	0.205	0.059	up
GSTP1	1.59489e-12	4.06952e-08	0.251786	0.583	0.477	up
TOMM40	1.47983e-36	3.77592e-32	0.251287	0.185	0.065	up
KRT10	1.27055e-44	3.24194e-40	0.250455	0.524	0.332	up
COA6	5.55814e-44	1.41822e-39	0.250043	0.194	0.061	up
SBNO1	2.15703e-27	5.50388e-23	-0.250531	0.144	0.159	down
HECA	1.7308e-22	4.41632e-18	-0.250543	0.074	0.132	down
CENPM	1.44299e-19	3.68193e-15	-0.25064	0.116	0.131	down
RP11-796E2.4	6.90818e-15	1.76269e-10	-0.25076	0.059	0.105	down
C16orf54	3.15869e-14	8.0597e-10	-0.250908	0.168	0.221	down
FKBP4	5.57428e-32	1.42233e-27	-0.251662	0.188	0.142	down
BRD2	2.17918e-24	5.5604e-20	-0.251819	0.386	0.381	down
UBC	1.01382e-14	2.58686e-10	-0.252144	0.904	0.938	down
CNPY3	1.38705e-18	3.53919e-14	-0.252237	0.251	0.273	down
PAIP2	5.00233e-30	1.27639e-25	-0.252276	0.452	0.43	down
C17orf49	1.8622e-29	4.7516e-25	-0.25258	0.075	0.118	down
SDE2	2.32924e-34	5.94328e-30	-0.252601	0.105	0.126	down
CLIC3	3.06701e-05	0.782578	-0.253094	0.079	0.109	down
LGMN	1.64042e-21	4.18571e-17	-0.253098	0.196	0.204	down
RP1-313I6.12	6.38344e-11	1.6288e-06	-0.253119	0.169	0.218	down
TRA2A	1.34352e-23	3.42812e-19	-0.253182	0.307	0.31	down
C9orf72	4.33897e-18	1.10713e-13	-0.25337	0.069	0.115	down
BCL2	1.79709e-15	4.58545e-11	-0.25353	0.108	0.164	down
RHBDF2	1.38136e-31	3.52469e-27	-0.253785	0.124	0.134	down
ANXA6	1.41448e-22	3.60918e-18	-0.253903	0.319	0.31	down
NANS	8.65455e-35	2.2083e-30	-0.254544	0.362	0.332	down
FGD2	7.09661e-18	1.81077e-13	-0.254892	0.074	0.121	down
SP110	1.52736e-14	3.89722e-10	-0.255238	0.095	0.141	down
KDM2B	1.13536e-22	2.89698e-18	-0.255431	0.062	0.103	down
NSMCE3	8.98565e-21	2.29278e-16	-0.25554	0.158	0.175	down
GDI2	5.08094e-19	1.29645e-14	-0.25606	0.391	0.412	down
DDX3X	4.55412e-19	1.16203e-14	-0.256607	0.345	0.377	down
GNLY	6.60027e-22	1.68412e-17	-0.256697	0.051	0.126	down
PCNXL4	3.57042e-16	9.11029e-12	-0.257408	0.109	0.138	down
NUDT4	8.81768e-38	2.24992e-33	-0.257753	0.252	0.232	down
CBLB	1.71528e-20	4.37672e-16	-0.257758	0.067	0.12	down
SEPT9	7.89687e-25	2.01496e-20	-0.257939	0.269	0.273	down
CTSB	7.94026e-19	2.02604e-14	-0.25846	0.392	0.353	down
LPIN1	5.549e-28	1.41588e-23	-0.258577	0.236	0.225	down
MTSS1	2.46965e-26	6.30157e-22	-0.259312	0.113	0.124	down
CAPZA1	8.16956e-23	2.08455e-18	-0.259323	0.374	0.382	down
DEGS1	2.00008e-30	5.10341e-26	-0.259528	0.173	0.18	down
ISCA1	1.69229e-29	4.31804e-25	-0.260733	0.217	0.216	down
SH3BP5	1.59216e-21	4.06255e-17	-0.261682	0.162	0.183	down
ITGB2	7.11417e-19	1.81525e-14	-0.261915	0.243	0.266	down
CYFIP2	1.11138e-20	2.83579e-16	-0.261972	0.103	0.147	down
S100A8	1.28395e-31	3.27612e-27	-0.262075	0.039	0.127	down
OSER1	4.75341e-39	1.21288e-34	-0.262532	0.226	0.216	down
RBM23	2.52609e-28	6.44558e-24	-0.262617	0.23	0.228	down
RNPS1	1.54216e-26	3.93497e-22	-0.262867	0.333	0.332	down
HNRNPA2B1	6.70379e-19	1.71054e-14	-0.263259	0.688	0.749	down
PPIG	1.40953e-22	3.59656e-18	-0.263506	0.372	0.376	down
PTPN6	6.07322e-14	1.54964e-09	-0.263636	0.159	0.227	down
HLA-C	4.9666e-42	1.26728e-37	-0.263824	0.904	0.98	down
DENND4A	6.28637e-24	1.60403e-19	-0.264373	0.096	0.125	down
SNX8	1.14215e-20	2.9143e-16	-0.265004	0.096	0.128	down
SS18L2	3.77966e-28	9.64419e-24	-0.265565	0.258	0.258	down
RP11-231C14.7	2.73886e-14	6.98847e-10	-0.265673	0.053	0.111	down
RASGRP2	4.76496e-15	1.21583e-10	-0.265853	0.089	0.155	down
CYP20A1	3.44961e-26	8.80203e-22	-0.265953	0.178	0.191	down
MT2A	3.44712e-27	8.79568e-23	-0.266136	0.486	0.613	down
PIKFYVE	8.36195e-23	2.13363e-18	-0.266149	0.065	0.101	down
PPP2CA	5.9157e-36	1.50945e-31	-0.267324	0.291	0.281	down
SEP15	1.46235e-30	3.73132e-26	-0.267385	0.473	0.464	down
MOB3A	3.73395e-19	9.52755e-15	-0.268202	0.11	0.158	down
LIPA	8.83846e-17	2.25522e-12	-0.269	0.141	0.206	down
JOSD1	1.3205e-23	3.36939e-19	-0.270014	0.129	0.167	down
EML4	9.60341e-17	2.45041e-12	-0.270258	0.218	0.251	down
KLF3	2.00356e-32	5.11229e-28	-0.270848	0.218	0.205	down
MTPN	4.86236e-32	1.24068e-27	-0.271121	0.236	0.232	down
TNRC6B	3.75195e-25	9.57347e-21	-0.271966	0.331	0.329	down
IFI16	2.86471e-25	7.30959e-21	-0.271976	0.359	0.356	down
SLU7	8.02857e-28	2.04857e-23	-0.272221	0.159	0.179	down
ADD3	2.85611e-19	7.28766e-15	-0.27253	0.137	0.181	down
TRIM38	4.39629e-28	1.12176e-23	-0.27278	0.152	0.164	down
NFKBIZ	8.13748e-19	2.07636e-14	-0.273657	0.194	0.247	down
BNIP2	2.3677e-38	6.04142e-34	-0.273679	0.18	0.182	down
ELMSAN1	2.38892e-13	6.09556e-09	-0.274155	0.115	0.157	down
TRA2B	2.47105e-28	6.30514e-24	-0.275063	0.413	0.41	down
ARRDC2	9.19814e-21	2.347e-16	-0.27507	0.078	0.125	down
ARID3A	2.20575e-25	5.6282e-21	-0.275167	0.159	0.164	down
ST3GAL1	9.95498e-20	2.54011e-15	-0.275699	0.092	0.131	down
PLP2	3.86559e-19	9.86345e-15	-0.276176	0.422	0.434	down
ZFP36L1	1.59554e-12	4.07117e-08	-0.276203	0.347	0.378	down
RPA2	6.30955e-25	1.60994e-20	-0.276238	0.206	0.226	down
SERINC1	2.21668e-20	5.65608e-16	-0.276368	0.192	0.249	down
NABP1	2.125e-18	5.42216e-14	-0.276402	0.153	0.193	down
NOP58	1.12956e-29	2.88218e-25	-0.276953	0.306	0.297	down
SLC20A1	1.52286e-14	3.88572e-10	-0.277051	0.121	0.151	down
GNL3	2.00884e-29	5.12577e-25	-0.277086	0.345	0.325	down
ATG12	1.08831e-28	2.77692e-24	-0.277087	0.244	0.249	down
UBE2I	9.88388e-26	2.52197e-21	-0.277567	0.386	0.395	down
RPL38	1.08959e-31	2.7802e-27	-0.27788	0.942	0.972	down
COX4I1	3.01893e-19	7.7031e-15	-0.278302	0.862	0.894	down
FYN	2.00734e-15	5.12193e-11	-0.278315	0.089	0.156	down
PDE7A	1.34402e-16	3.4294e-12	-0.278832	0.12	0.177	down
ARID4B	5.29046e-27	1.34991e-22	-0.278903	0.28	0.286	down
MAT2A	7.04581e-20	1.79781e-15	-0.279664	0.15	0.186	down
STAP1	2.31714e-21	5.91242e-17	-0.279833	0.084	0.151	down
IRF7	1.19839e-28	3.05781e-24	-0.280202	0.254	0.188	down
TAF1D	1.73762e-26	4.4337e-22	-0.281939	0.364	0.36	down
SMDT1	9.39377e-32	2.39691e-27	-0.282793	0.594	0.574	down
CD47	1.85743e-43	4.73941e-39	-0.2829	0.395	0.362	down
LPXN	8.16165e-24	2.08253e-19	-0.283342	0.173	0.202	down
PPP3CA	1.83871e-22	4.69165e-18	-0.283808	0.159	0.194	down
XRCC6	1.31102e-25	3.3452e-21	-0.284332	0.347	0.369	down
RPL37	4.2961e-35	1.09619e-30	-0.284823	0.966	0.988	down
MIDN	7.66634e-19	1.95614e-14	-0.285021	0.167	0.203	down
C6orf48	2.21641e-30	5.65539e-26	-0.285699	0.377	0.376	down
BZW1	2.43779e-22	6.22027e-18	-0.286361	0.351	0.376	down
ARMCX3	2.316e-45	5.90952e-41	-0.286461	0.292	0.276	down
CORO1C	1.90137e-40	4.85154e-36	-0.286735	0.155	0.145	down
LYST	2.27919e-21	5.81559e-17	-0.287712	0.098	0.149	down
AP3S1	2.13368e-29	5.44431e-25	-0.288155	0.389	0.401	down
PAPOLA	5.09419e-41	1.29983e-36	-0.288901	0.468	0.431	down
RNMT	1.19571e-24	3.05098e-20	-0.289012	0.272	0.292	down
CYBB	1.1402e-12	2.90933e-08	-0.289235	0.099	0.156	down
DCK	1.29092e-18	3.29391e-14	-0.289303	0.13	0.169	down
TUBA1A	1.26744e-10	3.23399e-06	-0.28961	0.206	0.264	down
PCBP2	4.51022e-29	1.15083e-24	-0.290139	0.557	0.545	down
CNBP	4.96278e-27	1.2663e-22	-0.290398	0.549	0.556	down
SNX3	1.79144e-46	4.57104e-42	-0.290414	0.607	0.527	down
LEPROTL1	1.03915e-24	2.6515e-20	-0.290586	0.263	0.268	down
ICOSLG	3.84351e-25	9.80709e-21	-0.290716	0.041	0.102	down
RNF139	6.97117e-25	1.77876e-20	-0.29112	0.212	0.224	down
PNISR	7.66665e-37	1.95622e-32	-0.291297	0.539	0.511	down
RBM38	9.23717e-19	2.35696e-14	-0.291462	0.101	0.155	down
HNRNPF	7.22519e-19	1.84358e-14	-0.291695	0.41	0.442	down
AIM1	1.44416e-23	3.68493e-19	-0.291988	0.05	0.101	down
SCAF11	5.32432e-30	1.35855e-25	-0.293315	0.329	0.33	down
PIP4K2A	9.57752e-17	2.4438e-12	-0.293366	0.144	0.195	down
GPR65	3.11295e-13	7.94299e-09	-0.294276	0.148	0.228	down
ARHGAP15	1.94087e-20	4.95232e-16	-0.29569	0.167	0.226	down
EMD	4.52366e-29	1.15426e-24	-0.296536	0.186	0.214	down
ZMYM2	2.62356e-28	6.69427e-24	-0.29686	0.142	0.16	down
BAZ1A	9.73403e-25	2.48373e-20	-0.296911	0.232	0.258	down
SRSF6	3.22484e-24	8.2285e-20	-0.297015	0.236	0.266	down
RP11-386I14.4	1.32515e-16	3.38125e-12	-0.297043	0.114	0.184	down
TCF4	1.99425e-26	5.08853e-22	-0.297115	0.27	0.274	down
STAT3	4.12073e-29	1.05145e-24	-0.297197	0.259	0.279	down
RAB8B	9.65162e-21	2.46271e-16	-0.29723	0.102	0.163	down
FAM129C	4.32595e-20	1.10381e-15	-0.297407	0.05	0.119	down
RPS7	3.88562e-24	9.91456e-20	-0.297583	0.966	0.985	down
NKG7	4.03623e-26	1.02988e-21	-0.297828	0.216	0.349	down
FCER1G	5.64379e-16	1.44007e-11	-0.298817	0.224	0.312	down
ARPP19	1.48082e-32	3.77847e-28	-0.298918	0.277	0.292	down
CLNS1A	9.64198e-28	2.46025e-23	-0.299235	0.26	0.281	down
IGFLR1	1.32213e-28	3.37354e-24	-0.29981	0.08	0.16	down
RPL28	4.50464e-30	1.1494e-25	-0.299841	0.978	0.991	down
PTPRC	3.52643e-28	8.99805e-24	-0.299851	0.357	0.503	down
TRIM22	6.96431e-20	1.77701e-15	-0.300164	0.112	0.205	down
SYPL1	1.00392e-17	2.5616e-13	-0.301167	0.239	0.286	down
TRAF4	2.95818e-27	7.54809e-23	-0.301655	0.141	0.163	down
FCGR2B	4.38061e-27	1.11776e-22	-0.302286	0.188	0.229	down
EIF3D	3.46494e-22	8.84113e-18	-0.302747	0.408	0.443	down
SYF2	8.45848e-30	2.15827e-25	-0.303079	0.391	0.397	down
PNPLA8	2.08656e-25	5.32407e-21	-0.304329	0.183	0.219	down
SH2D2A	1.08362e-27	2.76497e-23	-0.305071	0.049	0.125	down
OAT	1.24035e-26	3.16487e-22	-0.305788	0.125	0.158	down
CSRNP1	1.24938e-19	3.18792e-15	-0.305972	0.139	0.205	down
PDCD4	3.62004e-19	9.23689e-15	-0.307361	0.262	0.337	down
CD22	1.17367e-15	2.99473e-11	-0.307436	0.061	0.125	down
RAB11FIP1	9.62673e-17	2.45636e-12	-0.307596	0.191	0.262	down
NAMPT	6.48153e-21	1.65383e-16	-0.308635	0.262	0.311	down
RSL1D1	9.9051e-27	2.52739e-22	-0.308955	0.382	0.397	down
PAF1	2.27061e-32	5.7937e-28	-0.309886	0.106	0.155	down
GPBP1	1.16486e-34	2.97226e-30	-0.310694	0.528	0.517	down
NR1H2	5.35039e-27	1.36521e-22	-0.31091	0.206	0.251	down
PSMA3-AS1	5.12217e-22	1.30697e-17	-0.311094	0.194	0.227	down
RGCC	1.52139e-18	3.88197e-14	-0.31135	0.335	0.308	down
ZFAND6	8.15829e-33	2.08167e-28	-0.311594	0.32	0.323	down
GGA2	1.94672e-31	4.96725e-27	-0.312277	0.152	0.181	down
TMEM154	1.00662e-22	2.56849e-18	-0.312626	0.097	0.151	down
ARHGDIA	2.22511e-21	5.6776e-17	-0.313012	0.367	0.41	down
TERF2IP	2.32477e-49	5.93187e-45	-0.313979	0.395	0.356	down
HLA-DOB	6.39639e-23	1.6321e-18	-0.314155	0.116	0.188	down
CMC1	4.72862e-09	0.000120655	-0.314326	0.214	0.208	down
RNF138	7.28908e-27	1.85988e-22	-0.314836	0.095	0.16	down
MED28	9.28187e-34	2.36836e-29	-0.316155	0.219	0.235	down
ST6GAL1	1.2681e-44	3.23568e-40	-0.316199	0.255	0.253	down
RGS1	7.65967e-05	1	-0.316514	0.602	0.631	down
RPL6	1.34675e-30	3.43638e-26	-0.316798	0.959	0.988	down
SH3BGRL	1.41211e-25	3.60315e-21	-0.316877	0.352	0.389	down
ELL2	5.49189e-39	1.40131e-34	-0.317131	0.31	0.303	down
RNF149	4.28622e-32	1.09367e-27	-0.317292	0.232	0.257	down
LY86	4.21956e-15	1.07666e-10	-0.318193	0.114	0.188	down
ANKRD37	8.27314e-20	2.11097e-15	-0.31829	0.291	0.277	down
COMMD6	1.45445e-23	3.71116e-19	-0.318493	0.618	0.696	down
MAPK1IP1L	6.89015e-28	1.75809e-23	-0.318616	0.274	0.311	down
GTF2B	4.15028e-31	1.05899e-26	-0.319058	0.223	0.249	down
SKP1	2.1173e-29	5.4025e-25	-0.319253	0.658	0.675	down
OFD1	4.47322e-20	1.14139e-15	-0.319415	0.185	0.244	down
SH2B3	2.22512e-29	5.67761e-25	-0.319819	0.052	0.126	down
H3F3C	4.24852e-41	1.08405e-36	-0.319969	0.036	0.129	down
CSDE1	2.23522e-32	5.70339e-28	-0.320503	0.458	0.469	down
IRF2BP2	4.00953e-23	1.02307e-18	-0.321856	0.236	0.256	down
RARA	3.93548e-31	1.00418e-26	-0.321928	0.072	0.126	down
BHLHE40	2.83377e-24	7.23066e-20	-0.322525	0.111	0.146	down
UPF2	3.41163e-32	8.70511e-28	-0.32264	0.37	0.368	down
PRF1	5.03722e-21	1.2853e-16	-0.32372	0.065	0.14	down
RSRC2	1.18944e-31	3.03498e-27	-0.323942	0.403	0.403	down
CHORDC1	4.06219e-34	1.03651e-29	-0.32397	0.189	0.192	down
KLF6	4.43574e-18	1.13182e-13	-0.324276	0.608	0.659	down
TACC1	4.71596e-25	1.20332e-20	-0.324326	0.162	0.204	down
RBM3	4.47186e-21	1.14104e-16	-0.325107	0.508	0.548	down
ZCCHC10	1.25261e-31	3.19617e-27	-0.325195	0.183	0.209	down
MAT2B	1.4043e-32	3.58321e-28	-0.326522	0.165	0.201	down
YWHAH	5.35602e-29	1.36664e-24	-0.326887	0.267	0.247	down
PPP2R5C	3.15577e-29	8.05226e-25	-0.328212	0.314	0.358	down
EBF1	1.66702e-26	4.25358e-22	-0.328758	0.038	0.103	down
SNAP23	1.33955e-28	3.418e-24	-0.329289	0.147	0.188	down
TNFAIP3	3.73285e-19	9.52473e-15	-0.329489	0.276	0.333	down
MKNK2	5.41824e-25	1.38252e-20	-0.329543	0.154	0.214	down
IFNGR1	1.69332e-18	4.32068e-14	-0.330259	0.166	0.225	down
ID3	9.74751e-14	2.48718e-09	-0.330921	0.129	0.178	down
CST7	1.26024e-21	3.21562e-17	-0.332519	0.128	0.233	down
OAZ1	3.51774e-22	8.97586e-18	-0.333444	0.913	0.942	down
PIM3	1.06126e-34	2.70791e-30	-0.333867	0.254	0.251	down
HNRNPUL1	6.5536e-33	1.67222e-28	-0.335071	0.264	0.297	down
RUBCN	2.6911e-26	6.86661e-22	-0.33537	0.144	0.191	down
VAMP2	5.19515e-34	1.32559e-29	-0.33537	0.425	0.432	down
CYCS	6.22289e-22	1.58783e-17	-0.336679	0.686	0.703	down
DDX24	2.46026e-29	6.2776e-25	-0.336762	0.447	0.464	down
SYNGR2	2.87861e-36	7.34505e-32	-0.339316	0.382	0.385	down
RPL5	6.25898e-37	1.59704e-32	-0.339802	0.934	0.977	down
MDM4	3.83406e-26	9.78298e-22	-0.340097	0.268	0.318	down
CXCR3	1.58719e-27	4.04988e-23	-0.340154	0.156	0.145	down
EEF1B2	6.82632e-31	1.7418e-26	-0.340199	0.861	0.9	down
CAMLG	1.21429e-23	3.09837e-19	-0.340246	0.207	0.264	down
DNASE1L3	5.91633e-58	1.50961e-53	-0.340307	0.037	0.165	down
ATP6V1G1	1.6422e-33	4.19024e-29	-0.34052	0.624	0.64	down
ANKRD12	6.48681e-33	1.65517e-28	-0.341134	0.433	0.451	down
CORO1A	7.85061e-27	2.00316e-22	-0.341208	0.447	0.583	down
SON	6.79606e-37	1.73408e-32	-0.341307	0.559	0.573	down
CD164	4.83262e-33	1.23309e-28	-0.341657	0.469	0.483	down
ORAI2	9.29481e-56	2.37166e-51	-0.342046	0.243	0.219	down
GABARAPL1	2.04352e-27	5.21425e-23	-0.342513	0.101	0.169	down
IFRD1	6.09189e-26	1.55441e-21	-0.343366	0.273	0.32	down
EIF4B	7.98317e-27	2.03699e-22	-0.343565	0.422	0.473	down
PKIG	1.96748e-32	5.02021e-28	-0.343637	0.136	0.169	down
RNASET2	2.69494e-25	6.8764e-21	-0.343901	0.47	0.489	down
RPL22	2.26793e-31	5.78686e-27	-0.3448	0.912	0.955	down
RP5-887A10.1	1.32153e-13	3.37203e-09	-0.346585	0.103	0.177	down
ELOVL5	7.10286e-25	1.81236e-20	-0.347791	0.202	0.255	down
STRAP	1.20971e-36	3.0867e-32	-0.347931	0.301	0.334	down
PRKCB	6.879e-22	1.75525e-17	-0.348169	0.124	0.205	down
LINC-PINT	2.43187e-29	6.20515e-25	-0.349188	0.19	0.257	down
GADD45B	8.75712e-21	2.23447e-16	-0.349203	0.361	0.453	down
CCNL1	1.39833e-38	3.56799e-34	-0.349223	0.5	0.514	down
EIF4G2	5.2268e-30	1.33367e-25	-0.349342	0.504	0.542	down
GLO1	9.23933e-34	2.35751e-29	-0.350534	0.346	0.381	down
SNU13	1.0371e-28	2.64628e-24	-0.350617	0.634	0.637	down
GNG2	3.21341e-23	8.19932e-19	-0.35067	0.106	0.171	down
UBA52	1.05353e-32	2.68817e-28	-0.351164	0.939	0.971	down
SLBP	2.397e-40	6.11618e-36	-0.352062	0.23	0.229	down
MS4A6A	1.75587e-34	4.48027e-30	-0.352142	0.095	0.219	down
IFI30	5.82156e-32	1.48543e-27	-0.352422	0.104	0.142	down
MOB4	1.15476e-39	2.94648e-35	-0.353287	0.239	0.251	down
RPS12	5.74766e-42	1.46657e-37	-0.35337	0.989	0.995	down
U2AF1	4.19159e-34	1.06953e-29	-0.353467	0.108	0.182	down
P2RY10	5.67969e-27	1.44923e-22	-0.354413	0.101	0.159	down
RPS16	3.57581e-40	9.12403e-36	-0.355898	0.964	0.989	down
FUS	7.20254e-27	1.8378e-22	-0.357224	0.462	0.514	down
SOX4	3.4164e-31	8.71728e-27	-0.357409	0.168	0.096	down
WIPF1	3.3016e-29	8.42436e-25	-0.357843	0.265	0.32	down
USP11	6.72129e-35	1.71501e-30	-0.358476	0.12	0.182	down
MEF2C	2.63012e-33	6.71101e-29	-0.359207	0.439	0.455	down
ARHGAP24	1.74413e-20	4.45032e-16	-0.359448	0.097	0.177	down
N4BP2L1	1.26128e-31	3.21829e-27	-0.359507	0.166	0.2	down
SNHG15	8.14696e-29	2.07878e-24	-0.359779	0.156	0.203	down
CD5L	3.21477e-102	8.20282e-98	-0.360065	0.008	0.139	down
SNX9	3.3611e-40	8.57617e-36	-0.361061	0.128	0.165	down
RPS5	1.28882e-43	3.28854e-39	-0.361361	0.97	0.988	down
CDKN1B	5.29618e-43	1.35137e-38	-0.361372	0.207	0.229	down
EEF1D	3.02571e-35	7.72041e-31	-0.362105	0.91	0.956	down
STX5	2.73234e-47	6.97183e-43	-0.364104	0.24	0.262	down
RCSD1	4.7188e-32	1.20405e-27	-0.36538	0.201	0.225	down
FYTTD1	4.48481e-40	1.14434e-35	-0.365574	0.211	0.234	down
CXCR5	5.06171e-29	1.29155e-24	-0.365951	0.036	0.113	down
ZFAND5	1.3144e-34	3.35382e-30	-0.366661	0.312	0.332	down
ANKRD44	5.51406e-28	1.40697e-23	-0.367451	0.173	0.245	down
SEL1L3	1.71639e-53	4.37955e-49	-0.368622	0.372	0.344	down
FCRL2	3.20097e-32	8.16759e-28	-0.368912	0.077	0.139	down
FAM133B	2.90717e-28	7.41794e-24	-0.369018	0.35	0.388	down
CD7	1.70786e-10	4.35778e-06	-0.369878	0.144	0.208	down
LAPTM4A	3.39966e-33	8.67457e-29	-0.371302	0.502	0.532	down
LIMD2	8.42283e-24	2.14917e-19	-0.373188	0.316	0.384	down
RP11-693J15.5	1.00752e-25	2.57079e-21	-0.373797	0.055	0.127	down
NFKB2	3.1472e-28	8.0304e-24	-0.37451	0.175	0.237	down
CCNDBP1	2.34978e-46	5.9957e-42	-0.375222	0.251	0.264	down
AMD1	7.39664e-34	1.88733e-29	-0.375879	0.283	0.314	down
POLD4	1.95654e-27	4.99231e-23	-0.375935	0.154	0.24	down
ZNRD1	3.21103e-41	8.19325e-37	-0.376622	0.197	0.173	down
RNF144B	8.66594e-34	2.2112e-29	-0.376989	0.036	0.102	down
GLTSCR2	2.70073e-54	6.89118e-50	-0.377116	0.66	0.612	down
CSNK1D	1.81415e-37	4.62898e-33	-0.378192	0.198	0.25	down
RASSF5	7.50057e-37	1.91385e-32	-0.378535	0.118	0.175	down
ATP6V0D1	4.27078e-41	1.08973e-36	-0.380564	0.245	0.282	down
PPP1R14A	1.39069e-29	3.54848e-25	-0.380844	0.036	0.102	down
ZFAS1	3.23582e-28	8.25652e-24	-0.381726	0.462	0.573	down
ARHGAP25	1.96094e-34	5.00353e-30	-0.382008	0.117	0.176	down
HLA-DMB	3.33679e-24	8.51416e-20	-0.382689	0.195	0.296	down
HNRNPH2	5.29982e-39	1.3523e-34	-0.382938	0.191	0.229	down
RP11-511P7.5	3.61535e-40	9.22492e-36	-0.383413	0.064	0.129	down
CD19	2.04234e-28	5.21124e-24	-0.383931	0.135	0.199	down
PNRC2	3.29375e-30	8.40433e-26	-0.384129	0.218	0.266	down
SIDT1	5.95983e-30	1.52071e-25	-0.384223	0.053	0.127	down
TNFRSF13B	3.7863e-27	9.66111e-23	-0.384253	0.133	0.233	down
RHOA	3.17689e-40	8.10616e-36	-0.385398	0.584	0.605	down
RNASE6	6.75545e-30	1.72372e-25	-0.386195	0.282	0.279	down
MYADM	1.1598e-28	2.95934e-24	-0.386471	0.253	0.289	down
CHPT1	5.59849e-27	1.42851e-22	-0.387796	0.139	0.203	down
NFKBIA	2.9217e-37	7.455e-33	-0.388143	0.635	0.617	down
CIB1	2.89242e-31	7.38029e-27	-0.388861	0.416	0.425	down
GLIPR1	4.8385e-30	1.23459e-25	-0.389264	0.248	0.291	down
FNBP1	6.80188e-32	1.73557e-27	-0.389762	0.333	0.379	down
SKIL	3.28458e-23	8.38092e-19	-0.391849	0.233	0.303	down
PCSK7	4.61136e-28	1.17663e-23	-0.392353	0.188	0.253	down
DAZAP2	5.02861e-37	1.2831e-32	-0.393907	0.377	0.419	down
PELI1	3.35944e-43	8.57195e-39	-0.395295	0.144	0.201	down
H3F3A	1.30744e-23	3.33607e-19	-0.396004	0.883	0.9	down
MYL12A	2.20788e-26	5.63363e-22	-0.399335	0.635	0.695	down
RPL27	1.01875e-43	2.59944e-39	-0.399617	0.923	0.977	down
FAM3C	4.13487e-62	1.05505e-57	-0.400147	0.354	0.303	down
KPNA2	1.86307e-38	4.75382e-34	-0.401226	0.239	0.273	down
ARL4A	7.69956e-21	1.96462e-16	-0.40149	0.223	0.299	down
FCRL1	3.09768e-34	7.90403e-30	-0.401581	0.036	0.119	down
HNRNPA0	1.49679e-42	3.81921e-38	-0.402047	0.466	0.474	down
RPL14	2.59988e-42	6.63386e-38	-0.402628	0.941	0.979	down
RPL8	2.80148e-42	7.14826e-38	-0.402826	0.986	0.992	down
NRROS	6.26669e-45	1.59901e-40	-0.403199	0.066	0.153	down
EIF1B	9.08381e-37	2.31782e-32	-0.403373	0.338	0.358	down
KLRD1	1.70847e-25	4.35932e-21	-0.404671	0.059	0.14	down
RASGEF1B	2.11282e-22	5.39107e-18	-0.405519	0.133	0.219	down
PRDM2	1.20553e-32	3.07603e-28	-0.405822	0.215	0.281	down
DRAM2	1.16014e-31	2.96021e-27	-0.406992	0.262	0.334	down
AKAP13	2.30837e-36	5.89003e-32	-0.40701	0.328	0.352	down
BCL11A	6.20188e-27	1.58247e-22	-0.407803	0.082	0.174	down
HNRNPDL	8.58899e-37	2.19157e-32	-0.408019	0.573	0.614	down
TSPYL1	5.91305e-33	1.50877e-28	-0.410191	0.145	0.224	down
SIK1	3.17232e-55	8.0945e-51	-0.410774	0.043	0.157	down
FCRLA	1.937e-27	4.94244e-23	-0.411097	0.111	0.195	down
TAGAP	3.17772e-37	8.10828e-33	-0.411944	0.313	0.335	down
RHOG	6.6491e-34	1.69658e-29	-0.412826	0.225	0.287	down
GNB5	4.91553e-41	1.25425e-36	-0.412891	0.112	0.168	down
HSPA4	9.48437e-48	2.42003e-43	-0.413098	0.198	0.214	down
RPS17	4.94106e-55	1.26076e-50	-0.414366	0.953	0.99	down
EIF4A2	3.06488e-39	7.82034e-35	-0.41519	0.675	0.723	down
CFLAR	4.37128e-56	1.11538e-51	-0.416598	0.439	0.438	down
TMEM156	1.27064e-33	3.24217e-29	-0.416865	0.214	0.287	down
CXCL8	8.87181e-31	2.26373e-26	-0.417	0.108	0.23	down
HLA-B	3.65581e-51	9.32816e-47	-0.417373	0.927	0.988	down
RP5-1171I10.5	4.17896e-26	1.0663e-21	-0.418152	0.149	0.251	down
TUBB6	2.32483e-41	5.93205e-37	-0.421724	0.033	0.109	down
AKNA	6.37819e-29	1.62746e-24	-0.422672	0.124	0.221	down
IFITM2	2.98713e-30	7.62195e-26	-0.423548	0.368	0.51	down
NFKB1	8.64284e-32	2.20531e-27	-0.423852	0.112	0.177	down
UBE2B	1.53922e-57	3.92748e-53	-0.424617	0.444	0.421	down
ZEB2	1.52652e-31	3.89507e-27	-0.425005	0.098	0.208	down
RPS18	5.47012e-52	1.39575e-47	-0.42555	0.996	0.999	down
SLC38A1	3.0431e-40	7.76478e-36	-0.425961	0.235	0.293	down
RPSA	8.1976e-34	2.0917e-29	-0.426219	0.921	0.945	down
SRSF7	2.94677e-35	7.51898e-31	-0.426739	0.535	0.609	down
RANBP2	3.81427e-30	9.73249e-26	-0.427474	0.144	0.223	down
PTPN1	3.37451e-38	8.6104e-34	-0.427507	0.273	0.353	down
DDX27	2.36421e-37	6.03252e-33	-0.427704	0.216	0.292	down
MOB1A	6.40088e-39	1.63325e-34	-0.427757	0.292	0.354	down
PER1	4.11836e-48	1.05084e-43	-0.427901	0.105	0.21	down
TSPYL2	1.1501e-28	2.93459e-24	-0.428204	0.147	0.206	down
HNRNPH1	3.9809e-30	1.01577e-25	-0.428443	0.421	0.506	down
AL928768.3	2.13413e-12	5.44545e-08	-0.429712	0.091	0.149	down
TMSB4X	5.45173e-81	1.39106e-76	-0.432257	0.974	0.997	down
SNN	2.63411e-35	6.72119e-31	-0.432449	0.059	0.142	down
CLECL1	1.28362e-32	3.27529e-28	-0.433306	0.093	0.192	down
EVI2A	1.67314e-41	4.26917e-37	-0.434929	0.159	0.236	down
MARCO	1.56719e-114	3.99884e-110	-0.438857	0.013	0.169	down
ARL4D	1.84761e-32	4.71437e-28	-0.439802	0.073	0.116	down
BTF3	3.36256e-41	8.5799e-37	-0.440083	0.786	0.86	down
EIF5AL1	1.98744e-55	5.07116e-51	-0.440263	0.126	0.205	down
STK17B	2.01018e-33	5.12918e-29	-0.442105	0.332	0.395	down
B2M	1.25352e-93	3.19849e-89	-0.444071	0.99	1	down
ZNF90	8.77663e-44	2.23945e-39	-0.444103	0.083	0.185	down
YBX3	5.75129e-60	1.4675e-55	-0.444277	0.24	0.201	down
MORF4L1	3.33441e-44	8.50809e-40	-0.444524	0.56	0.586	down
SYTL3	1.29125e-31	3.29475e-27	-0.444616	0.089	0.169	down
MECP2	9.14924e-38	2.33452e-33	-0.445725	0.158	0.245	down
CNOT6L	1.60801e-31	4.103e-27	-0.446156	0.15	0.217	down
WSB1	1.78678e-33	4.55915e-29	-0.44779	0.336	0.418	down
SMAP2	2.59437e-46	6.61978e-42	-0.44851	0.395	0.436	down
NFATC1	1.33098e-43	3.39613e-39	-0.449479	0.063	0.149	down
WTAP	1.65164e-47	4.21431e-43	-0.450241	0.321	0.386	down
SF1	1.01736e-46	2.59591e-42	-0.453048	0.353	0.417	down
RPL19	1.88167e-52	4.80128e-48	-0.45354	0.972	0.998	down
GNA13	9.71618e-44	2.47918e-39	-0.457976	0.121	0.209	down
LYN	5.92375e-36	1.5115e-31	-0.458321	0.117	0.206	down
CCNI	9.9909e-51	2.54928e-46	-0.458459	0.577	0.581	down
RPL35	4.90391e-60	1.25128e-55	-0.459135	0.966	0.995	down
DDX6	3.37351e-42	8.60784e-38	-0.459676	0.244	0.325	down
TNFRSF1B	3.42122e-37	8.72958e-33	-0.459798	0.113	0.203	down
EIF4A3	5.47756e-40	1.39765e-35	-0.459978	0.317	0.324	down
NAP1L1	9.0011e-36	2.29672e-31	-0.461551	0.564	0.666	down
H3F3B	4.97595e-52	1.26966e-47	-0.462563	0.923	0.962	down
PIK3IP1	5.62799e-35	1.43604e-30	-0.463884	0.112	0.203	down
RPL15	1.40762e-59	3.59168e-55	-0.46423	0.975	0.997	down
EIF3E	1.25125e-41	3.19269e-37	-0.46448	0.704	0.763	down
INPP5D	3.31234e-33	8.45177e-29	-0.465552	0.111	0.205	down
RPS19	9.57257e-57	2.44254e-52	-0.467729	0.99	0.999	down
RPL18	3.09492e-56	7.89699e-52	-0.467824	0.955	0.986	down
SBDS	9.624e-50	2.45566e-45	-0.467962	0.34	0.415	down
FOSL2	1.24913e-26	3.18727e-22	-0.468628	0.123	0.185	down
RPS9	5.56475e-50	1.4199e-45	-0.469543	0.972	0.988	down
ARID5B	2.13509e-36	5.44789e-32	-0.473534	0.367	0.422	down
RPS4X	9.59251e-73	2.44762e-68	-0.475649	0.969	0.998	down
SP100	2.71228e-44	6.92065e-40	-0.478267	0.297	0.352	down
EVI2B	1.23737e-45	3.15727e-41	-0.479054	0.368	0.442	down
CLEC2B	4.91482e-34	1.25407e-29	-0.479126	0.308	0.288	down
SGK1	1.25641e-32	3.20586e-28	-0.47949	0.123	0.208	down
CD44	1.11256e-34	2.83881e-30	-0.480727	0.352	0.431	down
SLC25A6	4.42507e-59	1.1291e-54	-0.483149	0.819	0.871	down
RPL23	7.09141e-46	1.80944e-41	-0.484089	0.874	0.933	down
GABARAPL2	1.36957e-52	3.4946e-48	-0.484982	0.422	0.475	down
CYTIP	3.19556e-41	8.1538e-37	-0.485235	0.509	0.57	down
SLC7A5	1.49428e-38	3.8128e-34	-0.485323	0.119	0.192	down
UBXN1	1.66645e-41	4.25212e-37	-0.486596	0.427	0.509	down
FAM49A	4.48337e-50	1.14398e-45	-0.48752	0.151	0.238	down
IL16	2.64182e-50	6.74086e-46	-0.487951	0.224	0.268	down
CALM2	1.35446e-42	3.45603e-38	-0.490392	0.751	0.816	down
SWAP70	9.04648e-45	2.3083e-40	-0.491592	0.135	0.2	down
RBM39	2.02633e-50	5.1704e-46	-0.491634	0.64	0.684	down
UBE2D3	4.30937e-48	1.09958e-43	-0.493614	0.575	0.636	down
CCND3	5.95924e-38	1.52056e-33	-0.494749	0.184	0.312	down
IL2RG	2.73479e-45	6.97808e-41	-0.494946	0.415	0.501	down
FAU	2.18607e-65	5.57798e-61	-0.495356	0.962	0.992	down
CLK1	1.33123e-49	3.39677e-45	-0.497599	0.38	0.451	down
JUND	1.3697e-65	3.49493e-61	-0.497643	0.491	0.679	down
MARCH1	7.85405e-35	2.00404e-30	-0.497808	0.083	0.185	down
FOXP1	5.40112e-34	1.37815e-29	-0.498113	0.188	0.278	down
SYAP1	7.19841e-47	1.83675e-42	-0.499373	0.296	0.356	down
SIT1	1.63243e-34	4.1653e-30	-0.500265	0.11	0.183	down
CELF2	2.35802e-44	6.01672e-40	-0.501888	0.216	0.35	down
SELL	3.32951e-21	8.49558e-17	-0.502961	0.147	0.237	down
PPP1R2	6.96689e-50	1.77767e-45	-0.505401	0.345	0.403	down
EIF4A1	5.37669e-45	1.37192e-40	-0.506244	0.341	0.435	down
NFE2L2	2.78264e-52	7.10018e-48	-0.506394	0.3	0.371	down
GPR18	1.24188e-35	3.16877e-31	-0.508083	0.056	0.16	down
TMEM243	4.58388e-50	1.16962e-45	-0.508125	0.328	0.414	down
RPS14	3.68184e-85	9.39459e-81	-0.511103	0.979	0.999	down
ID2	2.66743e-10	6.80622e-06	-0.512878	0.287	0.303	down
RPS3A	1.73329e-62	4.42266e-58	-0.513201	0.963	0.991	down
CCDC107	4.17417e-64	1.06508e-59	-0.516443	0.291	0.302	down
ALG13	9.31794e-39	2.37757e-34	-0.517814	0.217	0.275	down
HNRNPA1L2	1.08004e-67	2.75583e-63	-0.517936	0.087	0.209	down
EIF1AY	2.40083e-59	6.12597e-55	-0.520864	0.308	0.334	down
FMNL1	2.6678e-52	6.80715e-48	-0.521407	0.207	0.294	down
P2RX5	2.45151e-48	6.25526e-44	-0.524644	0.114	0.214	down
C1orf56	1.6186e-40	4.13001e-36	-0.525905	0.142	0.237	down
GNG7	1.98206e-52	5.05744e-48	-0.528204	0.299	0.417	down
GPSM3	2.46863e-42	6.29895e-38	-0.528226	0.356	0.462	down
CDKN1A	3.2918e-51	8.39936e-47	-0.528381	0.294	0.416	down
THEMIS2	4.11595e-57	1.05023e-52	-0.52894	0.273	0.347	down
HNRNPK	1.39859e-49	3.56864e-45	-0.530683	0.596	0.671	down
USP36	4.95017e-46	1.26309e-41	-0.531139	0.134	0.253	down
CD69	1.48846e-65	3.79795e-61	-0.532353	0.288	0.528	down
RPS15	6.29133e-75	1.6053e-70	-0.53316	0.987	0.999	down
LDLRAD4	8.26349e-23	2.10851e-18	-0.534695	0.081	0.151	down
LRRFIP1	7.13858e-41	1.82148e-36	-0.536587	0.302	0.392	down
RPL35A	3.22707e-75	8.23419e-71	-0.536967	0.976	0.995	down
IFITM1	6.95391e-42	1.77436e-37	-0.540388	0.132	0.244	down
RPS13	8.95331e-69	2.28453e-64	-0.54217	0.953	0.992	down
RPS23	3.91283e-75	9.98399e-71	-0.542281	0.971	0.995	down
RPS21	1.72648e-71	4.40529e-67	-0.54288	0.913	0.972	down
KDM4B	7.57816e-55	1.93364e-50	-0.543251	0.116	0.195	down
CDC42	3.70818e-50	9.46178e-46	-0.544526	0.518	0.621	down
GNB2L1	1.82539e-65	4.65767e-61	-0.546186	0.926	0.975	down
PDE4B	9.00384e-51	2.29742e-46	-0.548923	0.364	0.453	down
PHF20	2.91014e-53	7.42552e-49	-0.549089	0.195	0.301	down
LINC00926	1.24567e-39	3.17846e-35	-0.549442	0.066	0.171	down
EIF3L	4.49919e-54	1.14801e-49	-0.551012	0.509	0.598	down
ALOX5AP	8.712e-28	2.22296e-23	-0.552808	0.234	0.362	down
RILPL2	3.45584e-38	8.81792e-34	-0.553295	0.165	0.287	down
PNRC1	1.6069e-69	4.10017e-65	-0.554332	0.589	0.584	down
SELK	3.90415e-71	9.96182e-67	-0.556172	0.724	0.769	down
RPL36	2.95011e-83	7.52751e-79	-0.565069	0.963	0.994	down
HLA-DMA	8.98025e-54	2.2914e-49	-0.565578	0.472	0.555	down
CCL3	4.15927e-48	1.06128e-43	-0.568014	0.191	0.362	down
HLA-A	8.05801e-65	2.05608e-60	-0.568601	0.914	0.984	down
RPL9	5.74066e-81	1.46479e-76	-0.573949	0.956	0.99	down
RPS3	6.11995e-75	1.56157e-70	-0.576411	0.979	0.998	down
EIF1	6.72993e-112	1.71721e-107	-0.577507	0.953	0.997	down
RPS20	1.60816e-76	4.10338e-72	-0.577969	0.951	0.987	down
TUBA4A	4.86575e-44	1.24155e-39	-0.578628	0.374	0.442	down
CHD1	3.97103e-55	1.01325e-50	-0.580807	0.195	0.277	down
FCMR	1.29296e-50	3.29913e-46	-0.581797	0.094	0.242	down
WDR74	5.5859e-67	1.4253e-62	-0.586507	0.254	0.33	down
IGHD	9.70647e-72	2.4767e-67	-0.587591	0.069	0.245	down
MCL1	1.41088e-64	3.6e-60	-0.58808	0.616	0.63	down
RPS15A	1.48865e-104	3.79845e-100	-0.589166	0.969	0.996	down
NPM1	2.0709e-69	5.28411e-65	-0.590016	0.752	0.88	down
RPS4Y1	1.02273e-50	2.60961e-46	-0.590556	0.535	0.621	down
RPL12	2.43408e-75	6.21079e-71	-0.591001	0.96	0.994	down
ADAM28	2.25742e-49	5.76003e-45	-0.591883	0.176	0.264	down
CDC42SE1	9.09219e-49	2.31996e-44	-0.59545	0.207	0.331	down
RPS11	1.66665e-73	4.25262e-69	-0.596781	0.945	0.982	down
ARL6IP1	2.2624e-54	5.77275e-50	-0.599568	0.365	0.464	down
AC079767.4	8.21291e-48	2.09561e-43	-0.603008	0.06	0.19	down
RBMX	6.9449e-60	1.77206e-55	-0.604777	0.391	0.531	down
ARF6	8.99237e-76	2.29449e-71	-0.605193	0.453	0.508	down
HSPH1	1.05978e-41	2.70413e-37	-0.605371	0.382	0.369	down
RPS8	6.73314e-78	1.71803e-73	-0.606316	0.978	0.997	down
YWHAZ	2.29941e-61	5.86716e-57	-0.607141	0.572	0.676	down
DUSP2	3.97482e-31	1.01422e-26	-0.609378	0.323	0.449	down
RPL4	1.82084e-78	4.64606e-74	-0.610544	0.9	0.97	down
IRF4	2.0058e-31	5.11799e-27	-0.612457	0.105	0.177	down
TANK	6.80623e-59	1.73668e-54	-0.613049	0.258	0.341	down
RPL18A	4.37298e-73	1.11581e-68	-0.615768	0.982	0.995	down
RPL32	4.30545e-85	1.09858e-80	-0.619815	0.983	0.999	down
RPL10A	1.08485e-75	2.7681e-71	-0.62178	0.95	0.986	down
CTSS	2.52892e-83	6.45279e-79	-0.623166	0.519	0.609	down
PMAIP1	1.0245e-43	2.61411e-39	-0.62388	0.221	0.339	down
TAGLN2	2.10734e-52	5.37709e-48	-0.625254	0.53	0.614	down
KDM6B	3.27346e-49	8.35256e-45	-0.625718	0.166	0.331	down
CD53	1.71409e-57	4.37368e-53	-0.625906	0.401	0.567	down
CIRBP	1.94317e-98	4.95818e-94	-0.62681	0.674	0.762	down
RPS28	1.2622e-99	3.22062e-95	-0.628636	0.985	0.999	down
RPL3	1.63656e-114	4.17585e-110	-0.628822	0.982	0.997	down
RPL10	2.36438e-114	6.03295e-110	-0.62911	0.995	1	down
RPL11	6.34167e-86	1.61814e-81	-0.633514	0.985	0.999	down
CMTM6	1.0727e-61	2.7371e-57	-0.633784	0.339	0.431	down
MALAT1	1.75442e-114	4.47658e-110	-0.634811	0.993	0.999	down
RPL7	3.359e-93	8.57082e-89	-0.635247	0.972	0.995	down
LINC01116	2.68612e-86	6.8539e-82	-0.63899	0.055	0.221	down
MAP3K8	6.93607e-59	1.76981e-54	-0.639084	0.17	0.284	down
DNAJB6	9.52032e-61	2.42921e-56	-0.639509	0.427	0.471	down
CLN8	3.73935e-58	9.54131e-54	-0.640186	0.083	0.195	down
RAP1B	1.61182e-74	4.11273e-70	-0.64625	0.302	0.432	down
SPIB	2.73039e-49	6.96686e-45	-0.646406	0.093	0.232	down
NR3C1	1.70497e-45	4.3504e-41	-0.647512	0.207	0.26	down
RPL27A	8.7379e-93	2.22956e-88	-0.648187	0.979	0.995	down
CLEC2D	1.11836e-50	2.85361e-46	-0.648237	0.209	0.313	down
RPS27A	2.20503e-93	5.62636e-89	-0.648633	0.984	0.999	down
SC5D	1.87644e-61	4.78792e-57	-0.652907	0.134	0.268	down
RP11-347P5.1	3.47285e-55	8.86132e-51	-0.653734	0.147	0.284	down
BCAS2	1.31632e-64	3.35873e-60	-0.655916	0.362	0.468	down
RPLP2	4.26749e-86	1.08889e-81	-0.656066	0.985	0.996	down
TMEM2	4.21746e-61	1.07613e-56	-0.656217	0.106	0.256	down
MYC	2.543e-28	6.48873e-24	-0.656575	0.12	0.181	down
PPP1CB	3.89725e-61	9.94422e-57	-0.658443	0.347	0.466	down
PFDN5	7.48213e-93	1.90914e-88	-0.659847	0.88	0.951	down
CCL4L2	7.29489e-76	1.86136e-71	-0.662432	0.14	0.349	down
RSL24D1	7.13171e-62	1.81973e-57	-0.663336	0.495	0.575	down
FAM177A1	1.41843e-54	3.61926e-50	-0.670333	0.359	0.423	down
SNX2	9.67364e-69	2.46833e-64	-0.670759	0.246	0.364	down
RPL23A	3.22497e-110	8.22883e-106	-0.670856	0.952	0.996	down
RPS25	1.1384e-96	2.90474e-92	-0.67363	0.961	0.993	down
PABPC1	1.80775e-84	4.61265e-80	-0.678524	0.8	0.905	down
FCN3	8.0552e-193	2.05536e-188	-0.678959	0.011	0.243	down
ZC3HAV1	4.72602e-56	1.20589e-51	-0.680125	0.229	0.331	down
MT1G	1.50064e-16	3.82904e-12	-0.682237	0.137	0.206	down
KMT2E	1.39502e-86	3.55954e-82	-0.690611	0.448	0.556	down
CD72	1.86723e-60	4.76441e-56	-0.691878	0.068	0.197	down
ARHGDIB	1.26047e-74	3.21622e-70	-0.693529	0.539	0.738	down
FXYD5	1.94671e-72	4.96722e-68	-0.696417	0.434	0.619	down
ADGRE5	3.43272e-71	8.75892e-67	-0.696966	0.21	0.362	down
DDX21	7.6794e-60	1.95947e-55	-0.699744	0.352	0.482	down
SMCHD1	3.52795e-82	9.00193e-78	-0.700398	0.385	0.444	down
TWISTNB	8.79499e-52	2.24413e-47	-0.704835	0.158	0.258	down
ZFP36L2	1.87449e-50	4.78294e-46	-0.712941	0.616	0.689	down
PTMA	3.32905e-85	8.49441e-81	-0.713241	0.971	0.992	down
IFT57	1.52018e-87	3.87888e-83	-0.715443	0.174	0.276	down
TGIF1	4.07607e-66	1.04005e-61	-0.72182	0.147	0.272	down
HLA-E	5.94557e-119	1.51707e-114	-0.726611	0.793	0.909	down
NFKBID	1.43979e-62	3.67378e-58	-0.727172	0.125	0.284	down
AC016831.7	1.39386e-84	3.55657e-80	-0.730321	0.174	0.342	down
RPL26	2.99945e-123	7.6534e-119	-0.730898	0.954	0.993	down
RPS10	1.17341e-106	2.99408e-102	-0.731336	0.886	0.972	down
ARID5A	7.8812e-87	2.01097e-82	-0.732966	0.19	0.364	down
NR4A1	2.8748e-64	7.33534e-60	-0.735505	0.308	0.474	down
CD52	1.17089e-78	2.98765e-74	-0.73774	0.486	0.701	down
IRF8	4.43177e-52	1.13081e-47	-0.741886	0.173	0.336	down
RPL31	6.79697e-112	1.73431e-107	-0.7481	0.942	0.992	down
PRNP	1.10251e-78	2.81317e-74	-0.748136	0.141	0.308	down
DUSP1	4.89611e-69	1.24929e-64	-0.75197	0.632	0.692	down
HNRNPA1	2.73542e-103	6.9797e-99	-0.756551	0.763	0.897	down
CD48	3.07208e-71	7.83872e-67	-0.760492	0.309	0.522	down
CDC42SE2	1.39846e-95	3.56832e-91	-0.766931	0.356	0.496	down
DDIT4	4.20555e-74	1.07309e-69	-0.767373	0.484	0.636	down
ISG20	7.81834e-98	1.99493e-93	-0.771897	0.661	0.816	down
RPS6	6.5278e-122	1.66563e-117	-0.776335	0.964	0.997	down
KIAA0226L	4.83124e-76	1.23274e-71	-0.780903	0.053	0.204	down
SDCBP	1.03832e-72	2.64937e-68	-0.784529	0.335	0.475	down
SERPINB9	9.93687e-66	2.53549e-61	-0.789818	0.172	0.325	down
ELF1	1.40376e-85	3.58183e-81	-0.789986	0.445	0.579	down
DDX5	1.21578e-111	3.10219e-107	-0.790602	0.764	0.883	down
CHMP1B	1.38451e-54	3.53272e-50	-0.790717	0.231	0.377	down
HERPUD1	3.97343e-125	1.01386e-120	-0.798596	0.784	0.927	down
EEF2	1.23246e-141	3.14474e-137	-0.807902	0.825	0.937	down
RPL41	4.8673e-155	1.24194e-150	-0.813208	0.99	1	down
SARAF	1.25079e-109	3.19152e-105	-0.81449	0.64	0.756	down
SAMSN1	1.14314e-75	2.91684e-71	-0.820116	0.261	0.432	down
PLAC8	9.97545e-76	2.54534e-71	-0.82201	0.166	0.393	down
NR4A3	2.13936e-58	5.45879e-54	-0.823219	0.073	0.22	down
RPL13A	6.09834e-122	1.55605e-117	-0.826784	0.992	0.999	down
HLA-DQA2	4.16516e-68	1.06278e-63	-0.829138	0.237	0.354	down
EEF1A1	2.18745e-138	5.58151e-134	-0.836076	0.992	0.999	down
JUNB	7.18784e-87	1.83405e-82	-0.841388	0.74	0.73	down
ATP1B3	2.00627e-95	5.11919e-91	-0.848918	0.349	0.414	down
EMP3	9.17536e-90	2.34118e-85	-0.85213	0.53	0.634	down
CCNH	9.96242e-104	2.54201e-99	-0.852498	0.234	0.421	down
CCL4	5.38566e-116	1.3742e-111	-0.862258	0.259	0.555	down
BCL2A1	1.07312e-71	2.73818e-67	-0.867052	0.132	0.323	down
RPL39	1.08087e-137	2.75795e-133	-0.867437	0.969	0.997	down
RP11-138A9.2	8.15867e-103	2.08177e-98	-0.868443	0.237	0.458	down
STK4	8.79971e-122	2.24533e-117	-0.887265	0.502	0.643	down
PHACTR1	3.26514e-72	8.33133e-68	-0.892473	0.122	0.312	down
VPS37B	1.11356e-102	2.84136e-98	-0.896096	0.253	0.442	down
B4GALT1	1.84239e-78	4.70105e-74	-0.902726	0.202	0.367	down
SAT1	6.16626e-123	1.57338e-118	-0.917831	0.755	0.885	down
IDI1	7.59374e-99	1.93762e-94	-0.920976	0.323	0.484	down
RPS29	6.64423e-158	1.69534e-153	-0.921518	0.975	0.997	down
RHOH	4.21727e-115	1.07608e-110	-0.932517	0.365	0.537	down
RPS27	1.53799e-142	3.92433e-138	-0.934904	0.997	0.999	down
UCP2	2.79963e-101	7.14354e-97	-0.940217	0.291	0.482	down
BANK1	6.20757e-94	1.58392e-89	-0.942524	0.152	0.387	down
SLC2A3	1.89802e-96	4.84298e-92	-0.945594	0.224	0.455	down
RPL21	1.16805e-166	2.98039e-162	-0.954378	0.978	0.999	down
RGS2	1.13098e-70	2.88582e-66	-0.965525	0.457	0.604	down
RP11-138A9.1	1.65478e-135	4.22233e-131	-0.96963	0.288	0.516	down
CD79A	2.12229e-88	5.41523e-84	-0.985725	0.64	0.786	down
CD83	6.97418e-110	1.77953e-105	-0.987582	0.233	0.532	down
RPL34	2.01326e-191	5.13702e-187	-1.00409	0.979	1	down
ZNF331	4.48011e-93	1.14315e-88	-1.00634	0.276	0.519	down
HLA-DPA1	2.00544e-134	5.11708e-130	-1.02787	0.614	0.847	down
LITAF	2.21877e-117	5.6614e-113	-1.02937	0.341	0.523	down
CD55	2.00479e-117	5.11543e-113	-1.04002	0.329	0.564	down
MS4A1	9.17042e-101	2.33992e-96	-1.04551	0.182	0.459	down
TNFRSF13C	4.4837e-113	1.14406e-108	-1.04885	0.153	0.398	down
YPEL5	1.82739e-151	4.66277e-147	-1.05007	0.549	0.78	down
NR4A2	2.73059e-120	6.96738e-116	-1.05247	0.324	0.616	down
CD37	1.11465e-130	2.84415e-126	-1.06443	0.422	0.712	down
GABARAP	2.52577e-188	6.44477e-184	-1.07239	0.28	0.567	down
CRIP1	1.16795e-82	2.98013e-78	-1.08298	0.316	0.499	down
IGLL5	1.65329e-05	0.421854	-1.10296	0.134	0.129	down
BTG1	1.89523e-108	4.83586e-104	-1.11226	0.751	0.818	down
TSC22D3	2.6195e-191	6.68393e-187	-1.11649	0.692	0.899	down
HLA-DPB1	5.31529e-153	1.35625e-148	-1.12733	0.593	0.849	down
TXNIP	1.50519e-109	3.84065e-105	-1.1292	0.417	0.603	down
GZMB	1.75577e-25	4.48003e-21	-1.13096	0.115	0.218	down
RPL36A	4.50797e-246	1.15025e-241	-1.20972	0.795	0.98	down
HLA-DQB1	1.6352e-152	4.17237e-148	-1.2112	0.458	0.731	down
BIRC3	1.05145e-145	2.68287e-141	-1.22391	0.44	0.676	down
CCR7	2.78121e-109	7.09653e-105	-1.23096	0.122	0.353	down
REL	1.06064e-133	2.70634e-129	-1.23945	0.264	0.561	down
HLA-DRB5	4.68466e-126	1.19534e-121	-1.26554	0.196	0.483	down
CD74	9.73314e-199	2.48351e-194	-1.28665	0.892	0.993	down
IGHM	1.05104e-32	2.68184e-28	-1.30539	0.393	0.55	down
AREG	4.03211e-63	1.02883e-58	-1.31995	0.288	0.449	down
LAPTM5	1.60144e-188	4.08624e-184	-1.32889	0.48	0.801	down
LY9	1.81254e-179	4.62487e-175	-1.33591	0.189	0.517	down
IGHA1	2.82553e-63	7.20963e-59	-1.36773	0.405	0.621	down
HLA-DRB1	2.96065e-182	7.55439e-178	-1.40401	0.642	0.864	down
HLA-DRA	5.24201e-206	1.33755e-201	-1.45346	0.706	0.929	down
EZR	4.428e-257	1.12985e-252	-1.5066	0.508	0.828	down
SRGN	5.35669e-307	1.36681e-302	-1.52795	0.701	0.924	down
ZFP36	0	1.66058e-304	-1.54554	0.588	0.881	down
HLA-DQA1	1.8989e-214	4.84523e-210	-1.55554	0.387	0.708	down
EEF1G	0	0	-1.56214	0.196	0.631	down
CREM	1.24608e-198	3.17949e-194	-1.56995	0.405	0.71	down
GPR183	1.14013e-165	2.90916e-161	-1.72565	0.281	0.599	down
CXCR4	0	0	-1.75073	0.707	0.975	down
IGHA2	3.36185e-25	8.57809e-21	-1.8737	0.103	0.179	down
NBEAL1	0	0	-2.0791	0.385	0.84	down
RPL17	0	0	-2.1301	0.671	0.984	down
AC090498.1	0	0	-2.17471	0.473	0.949	down

## Sheet: Macrophages
The specific information of DEGs between varying major cell types and blood-derived exosomes derived from HCC and control cases.
gene	pvalue	padj	logFC	pct1	pct2	condition
SPP1	0	0	4.58216	0.475	0.064	up
RNASE1	0	0	3.05594	0.546	0.091	up
MMP12	1.64959e-203	4.20908e-199	1.8571	0.109	0.002	up
NUPR1	0	0	1.67932	0.449	0.132	up
MMP9	0	0	1.67818	0.277	0.041	up
CSTB	0	0	1.61492	0.891	0.704	up
APOC1	0	0	1.57449	0.899	0.79	up
APOA2	0	7.63558e-308	1.55848	0.843	0.67	up
APOE	0	0	1.54029	0.866	0.78	up
CAPG	0	0	1.50263	0.59	0.194	up
LGALS1	0	0	1.38597	0.917	0.734	up
FABP5	4.62405e-302	1.17987e-297	1.36872	0.716	0.463	up
GAPDH	0	0	1.29296	0.967	0.885	up
TREM2	0	0	1.26557	0.409	0.058	up
TMEM176B	0	0	1.24391	0.64	0.273	up
CD9	0	0	1.19993	0.498	0.141	up
FABP4	4.57597e-192	1.16761e-187	1.18308	0.176	0.03	up
CXCL10	2.31865e-60	5.91627e-56	1.14292	0.189	0.096	up
TUBA1B	0	0	1.07971	0.855	0.667	up
CXCL9	6.50299e-144	1.6593e-139	1.07469	0.179	0.048	up
CCL2	5.73828e-73	1.46418e-68	1.01874	0.189	0.094	up
HSPA6	8.76994e-128	2.23774e-123	0.963357	0.419	0.237	up
ACP5	0	0	0.939252	0.514	0.227	up
GYPC	2.06117e-226	5.25929e-222	0.927136	0.527	0.316	up
ANXA2	0	0	0.926533	0.793	0.562	up
CCL18	1.20124e-84	3.06507e-80	0.886089	0.156	0.057	up
HBB	2.12327e-172	5.41774e-168	0.877653	0.28	0.104	up
GPNMB	4.23724e-188	1.08117e-183	0.848975	0.635	0.438	up
CTSD	9.8915e-194	2.52392e-189	0.844986	0.877	0.785	up
S100A11	0	0	0.840236	0.954	0.906	up
FCGR2A	0	0	0.835032	0.662	0.379	up
CTSZ	1.90326e-215	4.85636e-211	0.821757	0.774	0.637	up
PKM	1.38146e-273	3.52493e-269	0.809424	0.705	0.497	up
CES1	5.01009e-239	1.27838e-234	0.809337	0.355	0.125	up
IL4I1	8.39501e-284	2.14207e-279	0.8082	0.261	0.052	up
ZFAND2A	1.15542e-75	2.94818e-71	0.805206	0.391	0.262	up
PLTP	8.17641e-205	2.08629e-200	0.802069	0.4	0.186	up
A2M	4.62812e-262	1.18091e-257	0.801703	0.562	0.302	up
LGALS3	8.08501e-216	2.06297e-211	0.795972	0.739	0.57	up
ENO1	1.69931e-247	4.33596e-243	0.787711	0.794	0.648	up
TMEM176A	0	0	0.785588	0.529	0.222	up
RARRES2	2.11215e-250	5.38936e-246	0.78077	0.436	0.181	up
AHSG	1.9942e-112	5.0884e-108	0.776422	0.354	0.197	up
TPI1	5.82719e-241	1.48687e-236	0.774095	0.852	0.745	up
S100A10	1.27016e-266	3.24094e-262	0.771658	0.797	0.558	up
ATP6V1F	3.05191e-306	7.78725e-302	0.763581	0.803	0.633	up
ALDOA	4.33517e-206	1.10616e-201	0.756271	0.847	0.736	up
BRI3	9.32408e-176	2.37913e-171	0.744714	0.601	0.423	up
DAB2	6.46253e-163	1.64898e-158	0.735245	0.603	0.41	up
DBI	6.02097e-291	1.53631e-286	0.734874	0.83	0.674	up
F13A1	7.98062e-267	2.03633e-262	0.733382	0.257	0.053	up
AGT	0	0	0.721212	0.342	0.071	up
C15orf48	8.34838e-116	2.13017e-111	0.719259	0.507	0.325	up
LDHA	1.8358e-116	4.68422e-112	0.718496	0.717	0.623	up
APOH	2.79056e-116	7.1204e-112	0.708249	0.474	0.301	up
ALOX5AP	6.06976e-82	1.54876e-77	0.706681	0.353	0.229	up
P4HB	9.30924e-264	2.37535e-259	0.69814	0.601	0.355	up
PRAP1	0	0	0.695917	0.437	0.154	up
AKR1C2	9.30601e-240	2.37452e-235	0.693284	0.145	0.008	up
FN1	5.92364e-291	1.51148e-286	0.684044	0.295	0.068	up
GSTA1	2.96065e-283	7.5544e-279	0.679323	0.328	0.09	up
BNIP3	7.25289e-244	1.85065e-239	0.670695	0.34	0.118	up
STAB1	1.21699e-244	3.10527e-240	0.664021	0.295	0.083	up
HSPB1	9.67118e-231	2.4677e-226	0.657245	0.829	0.631	up
CD14	9.08825e-112	2.31896e-107	0.655797	0.666	0.511	up
GSN	1.11087e-248	2.8345e-244	0.652497	0.616	0.354	up
BAG3	1.4696e-55	3.74983e-51	0.650423	0.328	0.218	up
PTMS	2.76582e-240	7.05727e-236	0.647489	0.537	0.289	up
TUBB	4.38613e-182	1.11917e-177	0.641187	0.706	0.522	up
EPHX1	1.37151e-187	3.49955e-183	0.639335	0.401	0.195	up
CD99	1.69865e-256	4.33428e-252	0.636166	0.575	0.309	up
MIF	7.22601e-53	1.84379e-48	0.618758	0.647	0.58	up
NGFRAP1	1.03137e-238	2.63163e-234	0.603949	0.321	0.101	up
GGH	3.27918e-202	8.36715e-198	0.60082	0.199	0.039	up
VTN	3.47471e-150	8.86606e-146	0.599922	0.504	0.296	up
CTSH	1.24241e-189	3.17014e-185	0.59173	0.651	0.451	up
S100A6	1.45843e-175	3.72132e-171	0.580873	0.771	0.567	up
ARHGAP18	3.96188e-253	1.01091e-248	0.580814	0.429	0.18	up
AMBP	1.95226e-230	4.98138e-226	0.580544	0.644	0.383	up
FCGR2B	3.01009e-104	7.68055e-100	0.575395	0.285	0.141	up
SERF2	0	0	0.575302	0.991	0.974	up
ANAPC11	6.94153e-200	1.7712e-195	0.572844	0.637	0.415	up
IGFBP7	3.75496e-100	9.58115e-96	0.568861	0.328	0.2	up
GPX4	2.18846e-286	5.58407e-282	0.566539	0.89	0.771	up
CXCL1	4.39067e-35	1.12032e-30	0.565764	0.121	0.066	up
CHCHD10	8.30609e-167	2.11938e-162	0.561071	0.622	0.44	up
HCST	1.38576e-135	3.53592e-131	0.558846	0.751	0.624	up
STMN1	1.46133e-115	3.72872e-111	0.555304	0.496	0.321	up
TPM4	5.34965e-199	1.36502e-194	0.548221	0.544	0.306	up
TSPO	8.77242e-212	2.23837e-207	0.546979	0.712	0.485	up
TF	0	1.45097e-304	0.543869	0.454	0.176	up
SNHG25	1.50205e-34	3.83263e-30	0.540662	0.358	0.323	up
CALM3	2.3991e-124	6.12154e-120	0.537572	0.69	0.529	up
PPDPF	1.66296e-132	4.2432e-128	0.536246	0.719	0.581	up
MDK	6.61755e-245	1.68853e-240	0.535184	0.221	0.041	up
ATOX1	4.03273e-154	1.02899e-149	0.53229	0.758	0.606	up
RAB13	1.03848e-234	2.64979e-230	0.529382	0.388	0.152	up
MGST1	4.11307e-231	1.04949e-226	0.527975	0.369	0.142	up
LMNA	2.61051e-122	6.66097e-118	0.524956	0.525	0.339	up
LGMN	5.64296e-52	1.43986e-47	0.524083	0.687	0.614	up
AKR1C1	6.77475e-139	1.72865e-134	0.519158	0.151	0.033	up
HBA2	1.87977e-105	4.79641e-101	0.515145	0.216	0.087	up
TMED9	2.87332e-181	7.33157e-177	0.514721	0.531	0.312	up
CD68	1.29975e-171	3.31644e-167	0.512765	0.861	0.752	up
MYL6	3.6658e-244	9.35364e-240	0.51267	0.969	0.936	up
MGST3	1.04744e-145	2.67266e-141	0.5079	0.624	0.44	up
ITGB2	3.5671e-158	9.10181e-154	0.507005	0.75	0.6	up
RBP4	8.81117e-65	2.24826e-60	0.506611	0.506	0.378	up
SH3BGRL3	1.12624e-181	2.87373e-177	0.50583	0.953	0.932	up
MARCKS	8.09506e-145	2.06554e-140	0.499333	0.705	0.523	up
CLU	5.13384e-162	1.30995e-157	0.498029	0.463	0.257	up
CCL3L3	0.0050101	1	0.49734	0.611	0.589	up
PLEKHO1	3.78847e-158	9.66665e-154	0.495476	0.389	0.193	up
NME1	4.8761e-164	1.24418e-159	0.493691	0.368	0.174	up
TSC22D1	7.85498e-159	2.00428e-154	0.492968	0.343	0.153	up
PFN1	1.22048e-143	3.11418e-139	0.488426	0.935	0.897	up
PSAP	6.98236e-125	1.78162e-120	0.487408	0.949	0.957	up
C9orf16	1.47397e-114	3.76097e-110	0.484206	0.589	0.428	up
CD63	4.63122e-159	1.1817e-154	0.482144	0.926	0.862	up
AKR1B10	1.06509e-218	2.7177e-214	0.478867	0.14	0.009	up
CAPZB	3.92067e-162	1.0004e-157	0.477232	0.752	0.604	up
OTOA	6.01786e-156	1.53552e-151	0.476523	0.303	0.124	up
HSP90AB1	4.06642e-110	1.03759e-105	0.470107	0.876	0.807	up
KRT18	1.27755e-145	3.25979e-141	0.469842	0.225	0.075	up
ADAMDEC1	4.69611e-220	1.19826e-215	0.467485	0.158	0.015	up
KRT8	1.98532e-185	5.06573e-181	0.46453	0.246	0.072	up
PPIB	6.57975e-130	1.67889e-125	0.464135	0.706	0.551	up
NDUFB2	8.2888e-145	2.11497e-140	0.46327	0.795	0.674	up
EIF4EBP1	7.96904e-170	2.03338e-165	0.463203	0.438	0.227	up
HSPA1B	2.07933e-19	5.30561e-15	0.460573	0.688	0.624	up
SDF2L1	1.0022e-145	2.55722e-141	0.459573	0.401	0.21	up
UQCR10	5.87164e-140	1.49821e-135	0.459014	0.807	0.68	up
LAIR1	2.94884e-195	7.52426e-191	0.457516	0.444	0.215	up
SLAMF8	3.36649e-241	8.58994e-237	0.455024	0.326	0.103	up
STRA13	4.43274e-157	1.13106e-152	0.454836	0.33	0.145	up
ATF3	1.41398e-75	3.6079e-71	0.453702	0.542	0.396	up
CYB5A	1.10217e-113	2.8123e-109	0.448551	0.477	0.3	up
PCBD1	5.7576e-166	1.46911e-161	0.447495	0.469	0.256	up
ERO1A	6.2623e-68	1.59789e-63	0.446404	0.279	0.168	up
CTSA	1.59766e-121	4.07659e-117	0.442954	0.59	0.408	up
PLD3	2.41799e-95	6.16975e-91	0.44287	0.69	0.53	up
VKORC1	9.12411e-158	2.32811e-153	0.437577	0.468	0.26	up
MTRNR2L12	7.90725e-218	2.01761e-213	0.43752	0.157	0.015	up
AKR1C3	1.95786e-147	4.99569e-143	0.437278	0.164	0.037	up
DNAJB1	2.72737e-11	6.95914e-07	0.433576	0.761	0.749	up
LAMTOR2	5.94722e-138	1.51749e-133	0.432	0.633	0.44	up
YWHAH	1.13764e-66	2.9028e-62	0.430025	0.595	0.469	up
ATF5	2.21188e-122	5.64382e-118	0.428168	0.316	0.153	up
MPC2	4.24488e-98	1.08312e-93	0.426776	0.497	0.335	up
PDXK	2.66995e-149	6.81264e-145	0.426342	0.368	0.179	up
FCGR1A	2.37234e-101	6.05326e-97	0.425297	0.332	0.181	up
WBP5	8.00872e-172	2.0435e-167	0.420881	0.311	0.123	up
BCAT1	1.20852e-206	3.08366e-202	0.417911	0.311	0.107	up
PEBP1	1.13966e-88	2.90795e-84	0.417202	0.663	0.525	up
HEXB	6.26271e-105	1.59799e-100	0.417165	0.52	0.352	up
VAT1	3.68278e-181	9.39699e-177	0.416096	0.275	0.093	up
LGALS4	2.13463e-184	5.44671e-180	0.413363	0.154	0.022	up
BSG	3.0894e-101	7.88291e-97	0.41258	0.596	0.437	up
CALR	3.10148e-84	7.91373e-80	0.411754	0.724	0.602	up
RGCC	8.59683e-49	2.19357e-44	0.411399	0.428	0.313	up
PMP22	3.71229e-170	9.47227e-166	0.41083	0.247	0.079	up
NDUFB7	1.98178e-120	5.05671e-116	0.409136	0.656	0.481	up
MRPL41	2.66922e-117	6.81079e-113	0.408994	0.468	0.289	up
PHPT1	9.15102e-128	2.33497e-123	0.40866	0.542	0.35	up
TXNIP	5.61717e-52	1.43328e-47	0.408504	0.64	0.531	up
DDT	3.47237e-97	8.86009e-93	0.40836	0.627	0.479	up
SLC16A3	3.80083e-107	9.69821e-103	0.407747	0.396	0.23	up
SDC2	6.0115e-106	1.53389e-101	0.407715	0.284	0.138	up
CD81	2.49244e-47	6.3597e-43	0.40514	0.494	0.393	up
IL32	8.30937e-33	2.12022e-28	0.403259	0.474	0.382	up
MTRNR2L8	6.27041e-217	1.59996e-212	0.402769	0.146	0.011	up
LMAN2	3.33519e-120	8.51006e-116	0.401889	0.542	0.361	up
ALCAM	5.02284e-179	1.28163e-174	0.401465	0.273	0.092	up
UQCRQ	2.0285e-103	5.17591e-99	0.400245	0.828	0.73	up
MZT2B	4.55449e-107	1.16212e-102	0.396201	0.573	0.398	up
RGS10	1.13845e-144	2.90487e-140	0.396117	0.694	0.495	up
CD24	9.57417e-198	2.44295e-193	0.395115	0.133	0.01	up
SLC25A39	2.18878e-148	5.58489e-144	0.394094	0.368	0.179	up
TIMM8B	4.98594e-109	1.27221e-104	0.394018	0.515	0.34	up
AURKAIP1	6.32105e-108	1.61288e-103	0.392811	0.549	0.378	up
PGAM1	2.73582e-85	6.98072e-81	0.390337	0.547	0.398	up
MGAT4A	1.02357e-171	2.61174e-167	0.390318	0.288	0.106	up
PDCD5	9.33734e-146	2.38251e-141	0.388468	0.361	0.174	up
TTR	2.80401e-61	7.15472e-57	0.386367	0.599	0.536	up
LSM4	1.55834e-121	3.97626e-117	0.384479	0.437	0.256	up
HULC	1.05702e-106	2.69709e-102	0.38356	0.114	0.024	up
LILRB4	3.05048e-89	7.7836e-85	0.383191	0.442	0.291	up
ATP5J2	2.92917e-103	7.47406e-99	0.382955	0.817	0.707	up
GPX2	1.00126e-113	2.55483e-109	0.38126	0.129	0.029	up
OLFML3	2.99259e-164	7.6359e-160	0.380177	0.113	0.01	up
ATP5G1	2.66355e-95	6.7963e-91	0.379068	0.494	0.331	up
MYDGF	2.80042e-103	7.14554e-99	0.378149	0.525	0.356	up
GBP1	1.61176e-16	4.11257e-12	0.377141	0.339	0.293	up
C4orf3	3.58817e-63	9.15557e-59	0.376645	0.727	0.623	up
SMIM4	1.23379e-127	3.14814e-123	0.37576	0.337	0.166	up
DNPH1	4.08036e-103	1.04114e-98	0.375036	0.496	0.326	up
IGFBP2	8.66566e-218	2.21113e-213	0.373263	0.128	0.005	up
ABHD12	9.20707e-156	2.34928e-151	0.372714	0.328	0.143	up
BANF1	1.25109e-112	3.19228e-108	0.3723	0.516	0.336	up
IL1RN	1.55079e-57	3.957e-53	0.371641	0.288	0.177	up
PHB	3.53742e-101	9.02609e-97	0.371333	0.42	0.258	up
SERPINA1	3.38952e-39	8.64871e-35	0.370261	0.867	0.859	up
GATM	1.28477e-72	3.27822e-68	0.370107	0.412	0.272	up
NRP2	5.64917e-150	1.44144e-145	0.368065	0.269	0.102	up
PTGR1	5.32291e-155	1.35819e-150	0.367822	0.212	0.062	up
GUK1	9.11178e-101	2.32496e-96	0.366292	0.724	0.586	up
HSPA1A	4.57729e-39	1.16794e-34	0.364469	0.834	0.75	up
HSPE1	1.45058e-59	3.7013e-55	0.36411	0.799	0.701	up
CISD3	1.56133e-143	3.9839e-139	0.363071	0.378	0.19	up
GM2A	1.09143e-106	2.7849e-102	0.361828	0.325	0.17	up
CD40	1.30451e-122	3.32858e-118	0.360677	0.276	0.122	up
GNAI2	2.12514e-73	5.4225e-69	0.360605	0.613	0.492	up
APOC2	8.71386e-161	2.22343e-156	0.359841	0.156	0.03	up
LITAF	1.00765e-89	2.57112e-85	0.359735	0.76	0.632	up
COX8A	3.30035e-92	8.42116e-88	0.359506	0.816	0.719	up
HIST1H4C	6.03079e-43	1.53882e-38	0.357564	0.311	0.212	up
DYNLRB1	5.29066e-103	1.34997e-98	0.357035	0.548	0.376	up
APOM	8.59728e-141	2.19368e-136	0.356718	0.197	0.06	up
PRDX1	1.90449e-64	4.85949e-60	0.355599	0.811	0.714	up
CUTA	3.74621e-91	9.55883e-87	0.355188	0.616	0.458	up
GPX3	2.22211e-138	5.66993e-134	0.354918	0.344	0.166	up
TXNDC17	4.43276e-105	1.13106e-100	0.354728	0.443	0.273	up
NDUFB9	3.86782e-83	9.86914e-79	0.354686	0.586	0.438	up
PSMB5	1.20254e-111	3.06841e-107	0.353463	0.396	0.226	up
PRELID1	6.2902e-58	1.60501e-53	0.352212	0.607	0.492	up
COX5B	5.51531e-107	1.40729e-102	0.352139	0.85	0.76	up
TFF3	6.02252e-108	1.53671e-103	0.351485	0.103	0.018	up
MMP14	5.9444e-165	1.51677e-160	0.348955	0.192	0.047	up
GAS6	5.24866e-170	1.33925e-165	0.347784	0.179	0.038	up
DCXR	3.07353e-38	7.84243e-34	0.347267	0.47	0.372	up
CAMK1	1.91153e-151	4.87746e-147	0.345433	0.273	0.105	up
HMGN1	9.99853e-96	2.55123e-91	0.344087	0.637	0.473	up
IGF1	4.11262e-74	1.04938e-69	0.34332	0.225	0.115	up
SOD1	5.01206e-62	1.27888e-57	0.343289	0.752	0.661	up
CYP27A1	4.55274e-197	1.16168e-192	0.343144	0.205	0.047	up
CYC1	6.15414e-85	1.57029e-80	0.340545	0.462	0.311	up
BCAP31	1.34566e-80	3.43359e-76	0.340408	0.614	0.468	up
SERPINC1	3.08042e-158	7.85999e-154	0.339569	0.243	0.086	up
PLAU	7.67705e-140	1.95888e-135	0.339542	0.181	0.05	up
AKR1A1	7.53177e-77	1.92181e-72	0.338847	0.577	0.435	up
APLP2	1.15118e-64	2.93736e-60	0.335226	0.65	0.525	up
MRPL14	6.41331e-116	1.63642e-111	0.334874	0.397	0.223	up
TYMP	3.24326e-33	8.2755e-29	0.334	0.752	0.743	up
DNAJB6	3.51328e-31	8.9645e-27	0.333168	0.671	0.591	up
MT-ND1	1.08254e-24	2.76221e-20	0.33283	0.957	0.98	up
RAB5C	3.56483e-86	9.09601e-82	0.332772	0.632	0.483	up
PSMB3	3.56346e-65	9.09251e-61	0.332638	0.684	0.575	up
SPARC	2.2702e-99	5.79265e-95	0.332426	0.194	0.075	up
HSPD1	1.57841e-38	4.02746e-34	0.331946	0.682	0.584	up
SNRPC	1.67226e-107	4.26694e-103	0.331077	0.433	0.261	up
ATP5J	1.81059e-69	4.61991e-65	0.329051	0.731	0.622	up
FDPS	1.10692e-99	2.82442e-95	0.327907	0.315	0.166	up
COLEC12	2.17019e-190	5.53745e-186	0.327768	0.113	0.005	up
GRN	1.59584e-70	4.07195e-66	0.326822	0.863	0.804	up
GPR34	6.8805e-30	1.75563e-25	0.326594	0.468	0.38	up
IGSF6	4.03372e-36	1.02924e-31	0.326439	0.633	0.545	up
COPE	1.74686e-80	4.45728e-76	0.324813	0.688	0.558	up
AP2M1	6.14373e-85	1.56763e-80	0.32429	0.577	0.421	up
POLR2J	2.33777e-111	5.96504e-107	0.323919	0.461	0.284	up
CHCHD6	7.28091e-97	1.8578e-92	0.323498	0.206	0.085	up
PLXND1	5.63924e-118	1.43891e-113	0.32142	0.232	0.092	up
ANGPTL4	1.66984e-98	4.26078e-94	0.321136	0.107	0.022	up
TSTD1	1.12663e-148	2.8747e-144	0.321035	0.274	0.107	up
DUSP23	1.54334e-109	3.93798e-105	0.319822	0.39	0.222	up
COX6B1	7.50997e-98	1.91624e-93	0.319488	0.901	0.843	up
SQSTM1	4.94145e-41	1.26086e-36	0.319373	0.664	0.562	up
ACTG1	1.35396e-111	3.45475e-107	0.317741	0.918	0.859	up
TUBA1C	1.1146e-92	2.84401e-88	0.317646	0.381	0.227	up
LAGE3	8.11805e-105	2.0714e-100	0.317475	0.327	0.172	up
HINT1	3.89906e-76	9.94885e-72	0.316129	0.848	0.761	up
TMEM147	5.61299e-82	1.43221e-77	0.31516	0.521	0.368	up
ATP6V0B	1.43046e-68	3.64996e-64	0.314262	0.784	0.696	up
APOA1	1.95604e-43	4.99102e-39	0.3125	0.703	0.638	up
PGK1	7.7898e-32	1.98765e-27	0.31168	0.707	0.65	up
MGLL	7.0376e-96	1.79571e-91	0.31126	0.242	0.111	up
FKBP2	1.97185e-68	5.03138e-64	0.309582	0.568	0.429	up
RB1	2.46645e-80	6.29339e-76	0.309184	0.419	0.271	up
TNFSF12	2.57943e-146	6.58167e-142	0.307891	0.234	0.08	up
C6orf1	1.02565e-161	2.61705e-157	0.307509	0.21	0.059	up
ANXA1	8.95144e-23	2.28405e-18	0.307015	0.714	0.642	up
SIVA1	4.87541e-90	1.24401e-85	0.305515	0.421	0.264	up
PSMD8	5.04828e-72	1.28812e-67	0.304294	0.515	0.373	up
DEFB1	1.08399e-68	2.76592e-64	0.304281	0.105	0.032	up
NQO1	2.36798e-152	6.04213e-148	0.303811	0.121	0.015	up
HEXA	2.24255e-74	5.7221e-70	0.303326	0.513	0.366	up
DRAP1	9.69518e-73	2.47382e-68	0.302765	0.644	0.507	up
LRPAP1	3.08262e-71	7.86562e-67	0.301734	0.484	0.341	up
RANBP1	1.95971e-55	5.00041e-51	0.301732	0.463	0.34	up
LHFPL2	1.53627e-132	3.91995e-128	0.301428	0.195	0.061	up
RARRES1	1.03835e-155	2.64945e-151	0.300688	0.127	0.017	up
HCFC1R1	3.53555e-112	9.02131e-108	0.300274	0.256	0.112	up
STOML2	5.01635e-112	1.27997e-107	0.299976	0.328	0.168	up
SIRPA	1.52303e-126	3.88617e-122	0.299924	0.296	0.135	up
LAMTOR1	4.87429e-76	1.24372e-71	0.29937	0.604	0.457	up
PHLDA1	2.38087e-77	6.07503e-73	0.298803	0.341	0.206	up
RABAC1	1.11188e-91	2.83707e-87	0.298641	0.475	0.313	up
TALDO1	4.75833e-60	1.21414e-55	0.298574	0.599	0.473	up
C19orf53	2.8427e-67	7.25344e-63	0.29826	0.643	0.51	up
NME4	1.52341e-107	3.88713e-103	0.296858	0.276	0.13	up
SERPINF1	7.62204e-109	1.94484e-104	0.296789	0.302	0.151	up
UBC	1.42563e-57	3.63765e-53	0.295689	0.934	0.919	up
HM13	3.07549e-96	7.84743e-92	0.295595	0.407	0.247	up
MRPL12	1.73764e-90	4.43377e-86	0.295336	0.31	0.168	up
CMTM3	3.91346e-114	9.98559e-110	0.293799	0.327	0.166	up
AP2S1	5.84981e-66	1.49264e-61	0.293199	0.797	0.707	up
C1orf122	5.59711e-118	1.42816e-113	0.292876	0.267	0.117	up
UQCC2	3.10039e-98	7.91096e-94	0.292617	0.395	0.235	up
CFL1	7.90577e-80	2.01724e-75	0.292546	0.95	0.917	up
COX6A1	9.9595e-65	2.54126e-60	0.292189	0.798	0.716	up
NDUFB8	6.32065e-66	1.61278e-61	0.291731	0.656	0.525	up
FAM96B	5.87451e-74	1.49894e-69	0.291309	0.557	0.41	up
PPP1R15A	2.95084e-32	7.52937e-28	0.290959	0.684	0.595	up
SELM	4.75573e-84	1.21347e-79	0.289833	0.25	0.125	up
USF2	7.53934e-103	1.92374e-98	0.28947	0.314	0.163	up
GCHFR	2.58842e-103	6.60461e-99	0.288918	0.222	0.093	up
GLMP	1.58035e-117	4.03243e-113	0.288734	0.301	0.144	up
PRDX5	1.24281e-66	3.17115e-62	0.288696	0.684	0.553	up
MRPL27	1.27716e-92	3.2588e-88	0.288378	0.359	0.208	up
ATPIF1	1.09369e-81	2.79066e-77	0.28818	0.595	0.439	up
ZYX	2.45804e-81	6.27194e-77	0.28794	0.451	0.299	up
COX20	3.19068e-76	8.14134e-72	0.286367	0.361	0.223	up
KNG1	6.9976e-114	1.78551e-109	0.286288	0.234	0.1	up
RP11-1143G9.4	2.66693e-31	6.80494e-27	0.286177	0.309	0.227	up
CCT3	1.91885e-78	4.89614e-74	0.285314	0.418	0.272	up
CACYBP	1.24362e-52	3.17321e-48	0.28495	0.547	0.422	up
CTSL	1.77534e-18	4.52995e-14	0.284099	0.673	0.603	up
CLIC1	8.14282e-68	2.07772e-63	0.283855	0.847	0.754	up
COX5A	9.73612e-57	2.48427e-52	0.283679	0.621	0.5	up
TFPT	2.09987e-91	5.35803e-87	0.283653	0.297	0.157	up
HIST1H1C	3.48299e-80	8.88719e-76	0.283361	0.174	0.071	up
PSMD4	8.60755e-75	2.1963e-70	0.283253	0.475	0.328	up
RNF181	5.89121e-65	1.5032e-60	0.282874	0.593	0.457	up
CYSTM1	9.0052e-53	2.29777e-48	0.282591	0.388	0.27	up
PLA2G7	4.56478e-61	1.16475e-56	0.282559	0.409	0.28	up
GALM	1.5173e-128	3.87153e-124	0.281938	0.241	0.094	up
PARK7	2.00537e-62	5.1169e-58	0.281463	0.685	0.574	up
ASPH	1.27068e-163	3.24227e-159	0.281413	0.208	0.058	up
MRPL18	1.39068e-57	3.54846e-53	0.280882	0.456	0.328	up
NEK6	2.53092e-165	6.4579e-161	0.280596	0.177	0.038	up
HES1	2.84236e-44	7.25257e-40	0.28	0.447	0.336	up
TRMT112	6.84621e-68	1.74688e-63	0.279825	0.684	0.549	up
LPAR6	1.26021e-73	3.21555e-69	0.279479	0.321	0.191	up
NDUFA4L2	1.54642e-175	3.94584e-171	0.278368	0.103	0.004	up
PPP1R14B	1.89663e-122	4.83944e-118	0.278367	0.186	0.059	up
SEC61B	5.55799e-64	1.41818e-59	0.276869	0.723	0.604	up
NUDT1	1.24122e-120	3.16709e-116	0.27644	0.288	0.133	up
H1FX	1.79018e-74	4.56783e-70	0.275527	0.204	0.096	up
MEA1	4.43168e-92	1.13079e-87	0.275433	0.34	0.192	up
H2AFV	4.97788e-60	1.27016e-55	0.274329	0.48	0.349	up
RPS19BP1	1.23273e-75	3.14543e-71	0.273708	0.459	0.312	up
AHNAK	5.56222e-70	1.41926e-65	0.273459	0.426	0.288	up
NDUFB10	5.26095e-65	1.34238e-60	0.272452	0.571	0.434	up
NDUFA6	7.13272e-60	1.81999e-55	0.272186	0.534	0.402	up
TIMM13	1.25702e-70	3.2074e-66	0.271836	0.519	0.374	up
C19orf70	2.54336e-67	6.48964e-63	0.271829	0.514	0.373	up
ATP5H	2.48289e-62	6.33535e-58	0.271728	0.653	0.525	up
SEC61G	8.16351e-34	2.083e-29	0.271611	0.756	0.679	up
SNRPD2	1.19935e-61	3.06025e-57	0.270586	0.712	0.589	up
SLC2A1	5.16784e-93	1.31863e-88	0.26695	0.105	0.024	up
PDAP1	1.96459e-114	5.01284e-110	0.266946	0.304	0.149	up
IFI27L2	1.56065e-60	3.98215e-56	0.26656	0.485	0.352	up
BCKDK	1.94558e-104	4.96435e-100	0.266386	0.307	0.157	up
AGPAT2	1.42477e-108	3.63545e-104	0.266098	0.269	0.124	up
ARL6IP4	1.08314e-55	2.76373e-51	0.266094	0.691	0.574	up
NDUFAF3	7.40528e-77	1.88953e-72	0.265585	0.484	0.334	up
ZNF706	2.98824e-73	7.6248e-69	0.265184	0.592	0.444	up
TNFAIP8	1.04551e-57	2.66773e-53	0.265071	0.347	0.228	up
TWF2	3.71286e-96	9.47372e-92	0.264946	0.398	0.24	up
IRF1	5.63713e-19	1.43837e-14	0.26475	0.383	0.313	up
KDELR2	1.37128e-77	3.49895e-73	0.264479	0.513	0.361	up
TMEM14A	3.61247e-85	9.21758e-81	0.26417	0.162	0.061	up
MRPL51	1.93093e-62	4.92697e-58	0.264154	0.504	0.368	up
TMEM141	2.70505e-104	6.90222e-100	0.263348	0.309	0.159	up
HLA-DMB	3.43718e-28	8.77031e-24	0.262377	0.711	0.659	up
RPS2	2.08102e-97	5.30992e-93	0.261315	0.956	0.961	up
ZNF331	3.56519e-28	9.09694e-24	0.261271	0.498	0.411	up
MRPL57	2.25741e-68	5.76001e-64	0.261051	0.482	0.341	up
UBD	1.23451e-75	3.14997e-71	0.260763	0.112	0.034	up
TBCB	4.66118e-67	1.18935e-62	0.260695	0.411	0.276	up
DNASE2	5.48422e-62	1.39935e-57	0.26061	0.285	0.171	up
RPS26	9.39615e-86	2.39752e-81	0.260398	0.913	0.864	up
TYROBP	1.69759e-106	4.33156e-102	0.259681	0.965	0.967	up
SPI1	1.15827e-48	2.95545e-44	0.259433	0.652	0.539	up
IDH2	1.71484e-66	4.3756e-62	0.259251	0.394	0.261	up
RHEB	1.44914e-59	3.69763e-55	0.258964	0.559	0.427	up
SCPEP1	4.74576e-58	1.21093e-53	0.258832	0.436	0.308	up
TIMP2	7.1704e-43	1.8296e-38	0.258724	0.456	0.346	up
SRM	1.07297e-110	2.7378e-106	0.258294	0.191	0.068	up
FERMT3	5.70127e-71	1.45473e-66	0.258261	0.416	0.277	up
FTH1	5.06221e-27	1.29167e-22	0.258188	0.995	0.999	up
GDF15	1.95848e-119	4.99726e-115	0.257774	0.121	0.024	up
MRPS16	8.0173e-85	2.04569e-80	0.257602	0.336	0.194	up
DYNLL1	4.82954e-53	1.23231e-48	0.256946	0.826	0.73	up
SLC2A5	3.04952e-171	7.78115e-167	0.256787	0.104	0.005	up
CBR1	5.88697e-54	1.50212e-49	0.256139	0.381	0.262	up
BLOC1S1	1.17024e-53	2.98599e-49	0.256099	0.714	0.603	up
NDRG1	2.67254e-67	6.81926e-63	0.255718	0.209	0.105	up
IL18BP	9.48023e-111	2.41898e-106	0.255677	0.243	0.105	up
GRB2	1.39043e-42	3.54782e-38	0.254891	0.514	0.407	up
RHOC	4.08164e-98	1.04147e-93	0.253312	0.486	0.32	up
SERPINH1	2.85861e-78	7.29404e-74	0.25293	0.183	0.08	up
SSNA1	1.25562e-81	3.20384e-77	0.252626	0.368	0.226	up
PRDX2	2.75079e-57	7.01893e-53	0.252611	0.382	0.259	up
MT-CYB	2.37483e-27	6.05962e-23	0.251916	0.972	0.992	up
SLC38A6	3.35752e-88	8.56704e-84	0.251834	0.246	0.119	up
SUMO3	8.12427e-63	2.07299e-58	0.251366	0.506	0.37	up
SDSL	9.68967e-137	2.47242e-132	0.250923	0.248	0.099	up
CALM1	1.69878e-32	4.33461e-28	0.250627	0.752	0.683	up
WDR45B	2.35282e-46	6.00345e-42	0.250138	0.319	0.215	up
ISYNA1	3.01029e-84	7.68105e-80	-0.25019	0.057	0.134	down
ZNF281	4.3173e-51	1.1016e-46	-0.250197	0.128	0.184	down
SEL1L3	1.23463e-75	3.15029e-71	-0.250555	0.1	0.173	down
FCN1	1.84282e-20	4.70214e-16	-0.250685	0.23	0.231	down
NR4A1	4.12478e-44	1.05248e-39	-0.251038	0.488	0.569	down
VEGFA	5.78021e-42	1.47488e-37	-0.251196	0.281	0.285	down
LGALS2	1.56146e-35	3.98421e-31	-0.2513	0.242	0.268	down
CSF2RA	2.43917e-125	6.22378e-121	-0.25174	0.334	0.3	down
SNX9	3.19201e-64	8.14474e-60	-0.251766	0.268	0.313	down
SKIL	2.29812e-42	5.86389e-38	-0.252151	0.278	0.342	down
LAG3	3.83141e-74	9.77624e-70	-0.252988	0.076	0.155	down
CSF3R	4.48254e-55	1.14377e-50	-0.254147	0.197	0.259	down
HLA-C	5.77491e-109	1.47353e-104	-0.254294	0.949	0.977	down
HIF1A	4.28575e-57	1.09355e-52	-0.254865	0.418	0.435	down
TIPARP	7.35403e-35	1.87646e-30	-0.254972	0.25	0.306	down
TUBA4A	2.64826e-57	6.7573e-53	-0.256498	0.128	0.213	down
HLA-DQA1	4.64733e-30	1.18581e-25	-0.257012	0.828	0.858	down
ADD3	3.17718e-66	8.10689e-62	-0.257403	0.135	0.213	down
SELL	1.56115e-53	3.98343e-49	-0.257953	0.133	0.204	down
SLC25A37	1.32176e-39	3.37261e-35	-0.258153	0.178	0.237	down
AKNA	8.42265e-66	2.14912e-61	-0.258821	0.141	0.209	down
PIP4K2A	5.60247e-63	1.42953e-58	-0.260357	0.252	0.313	down
FCGRT	2.17078e-34	5.53897e-30	-0.261005	0.844	0.858	down
DST	1.57364e-58	4.01531e-54	-0.261113	0.17	0.251	down
SLC25A3	4.62019e-67	1.17889e-62	-0.261229	0.694	0.725	down
PRRG4	4.07941e-82	1.0409e-77	-0.26157	0.093	0.167	down
SFT2D2	4.87045e-63	1.24275e-58	-0.261827	0.255	0.303	down
CDC42	1.95411e-72	4.98612e-68	-0.261862	0.806	0.844	down
SERPINB1	4.07193e-64	1.03899e-59	-0.262557	0.548	0.558	down
SRSF6	5.04269e-52	1.28669e-47	-0.263013	0.239	0.287	down
RFK	1.30293e-76	3.32456e-72	-0.263443	0.147	0.207	down
CD7	1.11903e-73	2.85531e-69	-0.26351	0.092	0.189	down
CDC42SE2	5.56723e-68	1.42053e-63	-0.264964	0.394	0.434	down
OLR1	1.2537e-58	3.19893e-54	-0.265006	0.206	0.179	down
RBMX	9.36689e-64	2.39006e-59	-0.265853	0.48	0.52	down
ADAM17	1.52313e-48	3.88642e-44	-0.265984	0.273	0.331	down
LPCAT2	5.02389e-75	1.28189e-70	-0.267206	0.21	0.269	down
FNBP1	3.11562e-72	7.9498e-68	-0.26776	0.463	0.51	down
TMEM2	4.7362e-66	1.20849e-61	-0.268209	0.122	0.196	down
FYN	3.34967e-78	8.54702e-74	-0.268661	0.079	0.167	down
PTGER4	7.23771e-54	1.84677e-49	-0.268929	0.261	0.307	down
MTPN	1.9913e-62	5.081e-58	-0.269041	0.44	0.495	down
TSPYL1	5.05429e-60	1.28965e-55	-0.269547	0.214	0.285	down
OSBPL11	1.62648e-83	4.15012e-79	-0.271213	0.133	0.194	down
ZC3HAV1	1.64773e-45	4.20434e-41	-0.271792	0.28	0.318	down
GLRX	4.28392e-98	1.09308e-93	-0.272068	0.539	0.534	down
LCP2	1.15365e-69	2.94366e-65	-0.272344	0.447	0.484	down
GNG2	1.72342e-54	4.39748e-50	-0.27254	0.185	0.262	down
SERINC3	1.16966e-74	2.98451e-70	-0.272582	0.294	0.349	down
SUCNR1	9.73593e-89	2.48422e-84	-0.272743	0.094	0.158	down
SERINC1	3.82676e-76	9.76437e-72	-0.273713	0.379	0.426	down
NDFIP1	2.05617e-91	5.24653e-87	-0.273812	0.51	0.536	down
RPS27	1.30894e-118	3.3399e-114	-0.273992	0.998	0.999	down
OSTF1	4.7968e-93	1.22395e-88	-0.274392	0.54	0.576	down
RASSF5	4.24978e-64	1.08437e-59	-0.274468	0.197	0.269	down
RPS15A	2.39785e-127	6.11835e-123	-0.274492	0.99	0.995	down
RAB31	3.67379e-59	9.37405e-55	-0.275361	0.523	0.555	down
MAP2K1	5.65416e-69	1.44271e-64	-0.276468	0.293	0.337	down
TMEM156	3.1699e-123	8.08833e-119	-0.276802	0.043	0.143	down
RABGAP1L	1.25335e-65	3.19805e-61	-0.277636	0.187	0.258	down
TBXAS1	2.21426e-71	5.6499e-67	-0.278156	0.376	0.439	down
DDX21	5.32522e-63	1.35878e-58	-0.278333	0.462	0.505	down
FEZ2	8.2724e-100	2.11079e-95	-0.279244	0.372	0.389	down
SLC44A2	3.00223e-101	7.6605e-97	-0.280763	0.062	0.155	down
SLC16A9	7.65939e-172	1.95437e-167	-0.281388	0.013	0.106	down
NR1H3	6.2228e-65	1.58781e-60	-0.282074	0.216	0.261	down
TES	3.13466e-66	7.99841e-62	-0.282126	0.218	0.273	down
DAZAP2	1.57121e-73	4.00911e-69	-0.282146	0.639	0.658	down
CCDC151	5.71263e-100	1.45764e-95	-0.282994	0.052	0.145	down
IGHG4	0	0	-0.282999	0.18	0.49	down
RP11-138A9.2	2.89459e-55	7.38584e-51	-0.283141	0.132	0.209	down
IFT74	2.84935e-105	7.27041e-101	-0.283365	0.067	0.151	down
CALCOCO2	1.10294e-79	2.81426e-75	-0.283462	0.288	0.356	down
CXCL2	4.65129e-25	1.18682e-20	-0.284084	0.509	0.556	down
PPM1B	1.10366e-73	2.81609e-69	-0.284867	0.202	0.268	down
IQGAP1	7.20756e-69	1.83908e-64	-0.284894	0.547	0.581	down
LEPROTL1	2.68628e-77	6.85432e-73	-0.285091	0.432	0.475	down
HNRNPA1	4.35631e-93	1.11155e-88	-0.285252	0.854	0.865	down
RGS2	1.15893e-24	2.95712e-20	-0.287378	0.676	0.663	down
FNIP2	9.57892e-60	2.44416e-55	-0.287435	0.435	0.481	down
SELENBP1	1.33535e-91	3.40729e-87	-0.288632	0.063	0.157	down
EXT1	4.95521e-121	1.26437e-116	-0.289554	0.054	0.141	down
RPS29	1.57321e-115	4.01421e-111	-0.290359	0.992	0.996	down
ME1	2.70866e-74	6.91142e-70	-0.291012	0.162	0.23	down
AIM1	1.0315e-97	2.63196e-93	-0.293177	0.109	0.17	down
FOSL2	2.2689e-57	5.78932e-53	-0.293597	0.418	0.44	down
MPHOSPH6	1.96166e-68	5.00538e-64	-0.295978	0.277	0.333	down
H3F3A	1.34171e-105	3.42351e-101	-0.297758	0.95	0.967	down
TMEM59	1.2991e-93	3.31479e-89	-0.298168	0.734	0.75	down
MAT2A	7.01559e-57	1.7901e-52	-0.29835	0.379	0.445	down
RP11-598F7.3	1.62759e-108	4.15295e-104	-0.299579	0.046	0.125	down
ADGRE5	4.05753e-68	1.03532e-63	-0.299916	0.324	0.385	down
MT-ND4L	3.39928e-69	8.6736e-65	-0.300439	0.664	0.762	down
IFI44L	7.41833e-56	1.89286e-51	-0.300647	0.192	0.274	down
JAK1	7.32868e-82	1.86999e-77	-0.300913	0.41	0.469	down
EIF1	3.90258e-176	9.95783e-172	-0.301124	0.982	0.992	down
C5AR1	2.10048e-57	5.35958e-53	-0.301584	0.527	0.515	down
PELI1	5.06371e-51	1.29206e-46	-0.302807	0.193	0.263	down
SIGLEC1	8.0421e-65	2.05202e-60	-0.303134	0.19	0.247	down
RPS27A	1.53936e-197	3.92784e-193	-0.303332	0.991	0.997	down
CFLAR	2.30078e-69	5.87068e-65	-0.30599	0.552	0.604	down
TLE4	2.66222e-69	6.79292e-65	-0.306139	0.205	0.29	down
CECR1	2.35584e-73	6.01117e-69	-0.308129	0.475	0.525	down
HIPK2	1.23316e-90	3.14653e-86	-0.309007	0.142	0.229	down
ACSL1	6.04377e-64	1.54213e-59	-0.309023	0.413	0.461	down
PIK3AP1	2.52108e-72	6.4328e-68	-0.311716	0.282	0.335	down
LILRB2	3.27095e-69	8.34614e-65	-0.312012	0.279	0.323	down
KLRD1	4.11923e-129	1.05106e-124	-0.312146	0.032	0.132	down
LY96	4.72395e-90	1.20536e-85	-0.313402	0.739	0.73	down
CMTM6	7.79081e-77	1.9879e-72	-0.313408	0.653	0.703	down
ATP1A1	1.15632e-92	2.95048e-88	-0.313852	0.408	0.447	down
RILPL2	1.01959e-70	2.60159e-66	-0.314236	0.487	0.516	down
DDIT4	7.82611e-54	1.99691e-49	-0.314407	0.504	0.558	down
IFITM3	8.4006e-63	2.1435e-58	-0.314702	0.83	0.862	down
IL10RA	3.0096e-86	7.67929e-82	-0.314935	0.364	0.429	down
MIR3945HG	4.80314e-41	1.22557e-36	-0.315062	0.119	0.17	down
AKAP13	6.50849e-82	1.66071e-77	-0.315087	0.446	0.497	down
CPNE3	3.85867e-66	9.84579e-62	-0.315757	0.228	0.26	down
TNF	1.19566e-26	3.05085e-22	-0.317949	0.207	0.252	down
EEF1A1	2.48461e-146	6.33973e-142	-0.321139	0.995	0.996	down
SLC20A1	4.86171e-63	1.24051e-58	-0.321151	0.252	0.301	down
INSR	6.71741e-61	1.71401e-56	-0.32135	0.154	0.212	down
IRAK3	1.79806e-78	4.58793e-74	-0.321949	0.213	0.279	down
RPL7	1.06895e-137	2.72752e-133	-0.322363	0.977	0.986	down
ZFP36L2	1.58111e-58	4.03436e-54	-0.322383	0.602	0.634	down
MAFB	1.80332e-66	4.60136e-62	-0.323326	0.633	0.661	down
CR1	3.07976e-118	7.85831e-114	-0.324226	0.059	0.147	down
CCR1	3.46317e-95	8.83663e-91	-0.324761	0.274	0.306	down
IGHG2	5.39978e-94	1.37781e-89	-0.325276	0.056	0.125	down
SULT1A1	2.78133e-74	7.09683e-70	-0.325921	0.227	0.312	down
HLA-DRB5	8.13234e-34	2.07505e-29	-0.32596	0.489	0.554	down
C18orf32	6.42917e-81	1.64047e-76	-0.3265	0.248	0.345	down
CRHBP	8.03596e-115	2.05046e-110	-0.326819	0.066	0.179	down
ETS2	2.1995e-66	5.61224e-62	-0.327099	0.442	0.476	down
RAB8B	2.14434e-81	5.4715e-77	-0.329672	0.27	0.36	down
SMCHD1	3.00413e-79	7.66534e-75	-0.329673	0.206	0.283	down
MAF	6.07263e-84	1.54949e-79	-0.329931	0.444	0.451	down
TLR2	6.28128e-94	1.60273e-89	-0.330197	0.287	0.343	down
VAPA	1.1181e-112	2.85295e-108	-0.331615	0.676	0.696	down
MT1E	1.35035e-48	3.44554e-44	-0.33166	0.251	0.319	down
C1orf56	1.09235e-37	2.78725e-33	-0.333072	0.222	0.27	down
JUND	2.07747e-67	5.30086e-63	-0.334181	0.645	0.74	down
KCNJ2	1.412e-107	3.60286e-103	-0.335255	0.046	0.133	down
IFI27	3.83759e-44	9.79201e-40	-0.336252	0.349	0.449	down
PLSCR1	2.67034e-73	6.81365e-69	-0.336314	0.473	0.547	down
ETNK1	4.12036e-98	1.05135e-93	-0.337306	0.238	0.314	down
SH3BP5	3.68041e-80	9.39093e-76	-0.337423	0.383	0.453	down
FCER1G	2.40522e-65	6.13716e-61	-0.337505	0.937	0.959	down
NNMT	5.30927e-79	1.35471e-74	-0.338525	0.073	0.126	down
FAM49A	1.59083e-83	4.05917e-79	-0.338764	0.348	0.424	down
MARCKSL1	3.92092e-62	1.00046e-57	-0.33965	0.288	0.379	down
HNRNPA1L2	1.48318e-131	3.78448e-127	-0.33977	0.103	0.237	down
ASS1	1.19675e-88	3.05363e-84	-0.340552	0.083	0.114	down
EPB41L2	3.99506e-78	1.01938e-73	-0.340776	0.323	0.386	down
IFIT2	1.36657e-75	3.48694e-71	-0.341317	0.123	0.221	down
GZMB	2.32241e-105	5.92585e-101	-0.342237	0.059	0.164	down
TNFSF10	2.02349e-71	5.16314e-67	-0.342533	0.252	0.334	down
LINC01116	2.86643e-131	7.31399e-127	-0.342552	0.051	0.153	down
PHACTR2	1.80317e-111	4.60096e-107	-0.342555	0.232	0.295	down
ARF6	8.0889e-103	2.06396e-98	-0.342661	0.502	0.544	down
SIK1	3.61887e-62	9.23391e-58	-0.34282	0.112	0.196	down
PAG1	6.09007e-87	1.55394e-82	-0.347221	0.253	0.31	down
MYO9A	6.34161e-148	1.61812e-143	-0.34824	0.069	0.184	down
IFITM1	2.26808e-63	5.78722e-59	-0.348787	0.083	0.163	down
HECA	6.90767e-96	1.76256e-91	-0.348982	0.161	0.253	down
SYAP1	1.58068e-78	4.03327e-74	-0.34959	0.425	0.442	down
SLC7A7	3.56347e-117	9.09255e-113	-0.350112	0.414	0.463	down
CDH5	2.23394e-231	5.70012e-227	-0.350154	0.02	0.149	down
IGHA2	6.34397e-207	1.61873e-202	-0.350668	0.015	0.124	down
CCL3	3.60156e-29	9.18975e-25	-0.351366	0.75	0.785	down
PSMA6	1.38638e-98	3.53749e-94	-0.352353	0.204	0.325	down
RPL26	5.91841e-177	1.51014e-172	-0.353916	0.989	0.994	down
FGB	1.32395e-48	3.37818e-44	-0.355751	0.324	0.321	down
GCH1	1.37446e-78	3.50707e-74	-0.358166	0.147	0.234	down
IL10	3.83952e-35	9.79692e-31	-0.358307	0.172	0.217	down
RPS13	6.19804e-223	1.58149e-218	-0.358813	0.983	0.992	down
REL	2.44846e-62	6.2475e-58	-0.35903	0.619	0.649	down
EVI2B	1.4205e-95	3.62454e-91	-0.360044	0.543	0.632	down
TRIM22	2.05022e-107	5.23135e-103	-0.36427	0.271	0.377	down
MRC1	3.24365e-82	8.27649e-78	-0.364748	0.41	0.458	down
HAMP	3.75535e-70	9.58215e-66	-0.365239	0.08	0.151	down
IL1B	7.26439e-30	1.85358e-25	-0.366378	0.522	0.582	down
FAM26F	3.75289e-83	9.57588e-79	-0.367561	0.608	0.674	down
ZEB2	3.21433e-91	8.20169e-87	-0.368987	0.509	0.559	down
ATP1B1	3.81306e-79	9.72939e-75	-0.369411	0.408	0.447	down
RPL39	2.69595e-223	6.87898e-219	-0.370185	0.994	0.998	down
IGKC	0	0	-0.370251	0.568	0.88	down
CLEC4E	4.36233e-58	1.11309e-53	-0.371711	0.283	0.324	down
CELF2	4.54341e-109	1.1593e-104	-0.372372	0.497	0.578	down
PNRC1	5.16119e-69	1.31693e-64	-0.374658	0.768	0.816	down
HLA-E	6.3628e-133	1.62353e-128	-0.376354	0.889	0.93	down
ID1	4.22559e-123	1.0782e-118	-0.377111	0.068	0.181	down
EIF1B	1.13064e-114	2.88495e-110	-0.377758	0.462	0.523	down
PPP1CB	7.63466e-86	1.94806e-81	-0.380039	0.593	0.658	down
B2M	5.87402e-275	1.49881e-270	-0.380531	0.998	1	down
LINC00936	8.43403e-72	2.15203e-67	-0.380807	0.222	0.283	down
CREG1	7.80034e-133	1.99033e-128	-0.381236	0.63	0.611	down
BTG1	7.15706e-34	1.82619e-29	-0.382656	0.805	0.836	down
CDK2AP1	1.36954e-144	3.49452e-140	-0.383508	0.1	0.233	down
CLEC7A	7.89283e-96	2.01394e-91	-0.384276	0.462	0.555	down
DDX5	2.45167e-162	6.25569e-158	-0.384291	0.828	0.885	down
KLF2	4.48484e-64	1.14435e-59	-0.385758	0.349	0.416	down
CDC42SE1	7.75475e-69	1.9787e-64	-0.386241	0.377	0.445	down
C9orf72	4.08665e-102	1.04275e-97	-0.38702	0.209	0.314	down
ICAM2	1.15261e-124	2.94101e-120	-0.387124	0.178	0.294	down
S100A8	1.44669e-21	3.69138e-17	-0.388039	0.196	0.259	down
ACTN1	5.88081e-130	1.50055e-125	-0.388956	0.25	0.332	down
PRKCB	2.02845e-103	5.1758e-99	-0.389072	0.231	0.321	down
PYGL	1.15478e-136	2.94655e-132	-0.389596	0.179	0.268	down
LGALS8	1.62141e-139	4.13718e-135	-0.389956	0.188	0.283	down
YPEL5	1.08461e-92	2.76748e-88	-0.390275	0.433	0.521	down
IGHM	1.10069e-172	2.80853e-168	-0.396071	0.091	0.246	down
VMP1	3.86879e-116	9.87162e-112	-0.401584	0.574	0.636	down
MXD1	6.11495e-72	1.56029e-67	-0.404232	0.303	0.363	down
IL1R2	1.61205e-71	4.11331e-67	-0.404234	0.139	0.173	down
AKIRIN2	6.77415e-124	1.72849e-119	-0.40488	0.357	0.435	down
CEBPB	1.94213e-93	4.95554e-89	-0.405181	0.641	0.725	down
DUSP4	2.42072e-65	6.17671e-61	-0.405667	0.106	0.152	down
CLIC2	1.23488e-134	3.15091e-130	-0.406283	0.245	0.36	down
PLPP3	9.83738e-140	2.51011e-135	-0.407178	0.078	0.19	down
KLF6	1.01272e-72	2.58406e-68	-0.408069	0.78	0.797	down
TMBIM4	1.84851e-126	4.71665e-122	-0.408185	0.612	0.678	down
EHD1	1.38943e-91	3.54526e-87	-0.40849	0.153	0.238	down
RPL21	1.06618e-300	2.72048e-296	-0.410424	0.995	0.998	down
STX11	7.32565e-91	1.86921e-86	-0.410844	0.415	0.519	down
STK4	1.42975e-108	3.64816e-104	-0.411909	0.336	0.419	down
HNRNPH1	2.05039e-99	5.23176e-95	-0.412881	0.481	0.581	down
NAP1L1	4.53224e-110	1.15645e-105	-0.413884	0.74	0.779	down
B4GALT1	1.44118e-70	3.67732e-66	-0.417188	0.383	0.451	down
PRKAR1A	7.42892e-148	1.89556e-143	-0.4173	0.451	0.531	down
RBP7	3.39665e-82	8.66689e-78	-0.42175	0.209	0.312	down
ELL2	1.96473e-92	5.0132e-88	-0.421808	0.376	0.45	down
SCIMP	1.97396e-147	5.03676e-143	-0.424157	0.275	0.379	down
ITM2B	4.12064e-114	1.05142e-109	-0.425667	0.902	0.941	down
HCLS1	2.67317e-154	6.82085e-150	-0.425761	0.594	0.694	down
PDCD4	5.59707e-144	1.42815e-139	-0.42641	0.26	0.384	down
NR4A3	7.13201e-62	1.8198e-57	-0.427324	0.325	0.402	down
PHACTR1	2.46819e-80	6.29784e-76	-0.43513	0.431	0.501	down
C6orf62	1.43058e-120	3.65027e-116	-0.435779	0.412	0.481	down
ARL4A	3.82053e-90	9.74847e-86	-0.436128	0.397	0.493	down
KLRB1	1.38878e-154	3.5436e-150	-0.438438	0.096	0.252	down
RP11-347P5.1	3.46381e-102	8.83826e-98	-0.438835	0.092	0.186	down
ABRACL	6.79734e-170	1.73441e-165	-0.43949	0.529	0.605	down
NDST3	0	0	-0.442791	0.008	0.168	down
MCL1	1.51564e-161	3.86731e-157	-0.443317	0.783	0.862	down
PDE4B	4.76375e-108	1.21552e-103	-0.450573	0.308	0.421	down
VSIG4	8.7466e-137	2.23178e-132	-0.451556	0.496	0.511	down
MAP3K8	3.56727e-117	9.10224e-113	-0.451899	0.412	0.518	down
WDR75	1.51422e-154	3.86369e-150	-0.453257	0.087	0.197	down
LILRA5	2.15244e-125	5.49217e-121	-0.455995	0.092	0.22	down
ALDH2	1.13128e-157	2.88658e-153	-0.456938	0.403	0.506	down
DDX3X	2.43438e-133	6.21157e-129	-0.457771	0.496	0.595	down
TSC22D3	5.47845e-140	1.39788e-135	-0.458199	0.667	0.772	down
CCNH	5.45535e-132	1.39199e-127	-0.458294	0.303	0.411	down
EGR1	4.5688e-57	1.16577e-52	-0.458956	0.479	0.506	down
FPR2	1.64991e-129	4.20991e-125	-0.460195	0.054	0.162	down
EREG	4.60396e-27	1.17475e-22	-0.461074	0.179	0.207	down
C1orf162	5.32831e-180	1.35957e-175	-0.461222	0.74	0.821	down
CHMP1B	8.76881e-74	2.23745e-69	-0.462917	0.564	0.61	down
ATP5EP2	1.48049e-112	3.77763e-108	-0.46724	0.147	0.26	down
TPP1	2.93723e-183	7.49464e-179	-0.467659	0.642	0.687	down
RGS1	1.27405e-102	3.25087e-98	-0.474194	0.681	0.799	down
CST7	1.55332e-133	3.96344e-129	-0.475463	0.142	0.292	down
HLA-DQA2	1.54348e-93	3.93835e-89	-0.477418	0.386	0.55	down
CD44	2.50218e-146	6.38456e-142	-0.477649	0.605	0.702	down
SNX10	3.5351e-143	9.02017e-139	-0.478387	0.554	0.59	down
EIF5AL1	1.47037e-133	3.75181e-129	-0.482375	0.135	0.271	down
P2RY13	8.82944e-160	2.25292e-155	-0.485722	0.158	0.283	down
SAT1	2.17244e-263	5.5432e-259	-0.4886	0.976	0.998	down
ELF1	5.12322e-170	1.30724e-165	-0.489742	0.501	0.609	down
PABPC4	6.26248e-118	1.59793e-113	-0.492076	0.556	0.625	down
C11orf96	6.36413e-134	1.62387e-129	-0.494417	0.035	0.127	down
G0S2	6.52482e-36	1.66487e-31	-0.496047	0.425	0.509	down
RASGEF1B	2.67889e-78	6.83546e-74	-0.496963	0.384	0.472	down
GABARAPL1	4.06557e-153	1.03737e-148	-0.497573	0.23	0.336	down
CYBA	2.09507e-156	5.34577e-152	-0.500234	0.885	0.894	down
SARAF	2.75558e-233	7.03113e-229	-0.501021	0.727	0.801	down
PABPC1	1.57859e-249	4.02794e-245	-0.502353	0.881	0.936	down
MPEG1	1.64999e-166	4.21012e-162	-0.503684	0.462	0.565	down
RPL34	0	0	-0.509491	0.995	1	down
SLA	3.49223e-185	8.91077e-181	-0.517475	0.402	0.486	down
RGL1	3.85406e-159	9.83402e-155	-0.517732	0.222	0.336	down
SELK	1.7655e-108	4.50484e-104	-0.518741	0.687	0.729	down
TCF7L2	2.12342e-176	5.41813e-172	-0.520443	0.152	0.3	down
EZR	8.97767e-136	2.29074e-131	-0.521781	0.401	0.48	down
NKG7	2.04991e-219	5.23054e-215	-0.525365	0.179	0.397	down
ID2	6.35834e-131	1.62239e-126	-0.527244	0.695	0.759	down
SLC40A1	7.17541e-93	1.83088e-88	-0.528036	0.558	0.598	down
IFI30	5.02004e-111	1.28091e-106	-0.528702	0.47	0.581	down
APOC3	4.56185e-45	1.164e-40	-0.530299	0.564	0.676	down
STK17B	1.76086e-162	4.49301e-158	-0.533792	0.328	0.487	down
DNASE1L3	1.04734e-136	2.6724e-132	-0.534942	0.131	0.291	down
BIRC3	5.02329e-97	1.28174e-92	-0.53546	0.384	0.509	down
IFITM2	3.40256e-120	8.68197e-116	-0.536801	0.622	0.685	down
LILRB5	9.20338e-149	2.34833e-144	-0.536907	0.227	0.355	down
ARRDC3	5.71491e-109	1.45822e-104	-0.537355	0.311	0.406	down
METTL7A	1.22103e-179	3.11557e-175	-0.5386	0.284	0.414	down
TWISTNB	1.77874e-68	4.53863e-64	-0.542301	0.264	0.33	down
FPR1	2.36265e-144	6.02854e-140	-0.546053	0.276	0.416	down
HMOX1	7.92836e-115	2.023e-110	-0.547005	0.56	0.581	down
JCHAIN	6.31956e-181	1.6125e-176	-0.547314	0.097	0.243	down
RAP1B	7.65275e-214	1.95268e-209	-0.556016	0.448	0.588	down
SMPDL3A	3.50912e-189	8.95387e-185	-0.559508	0.275	0.376	down
ADM	6.39198e-108	1.63098e-103	-0.559765	0.306	0.386	down
TMIGD3	2.04583e-97	5.22014e-93	-0.563694	0.175	0.236	down
RNF144B	2.5991e-136	6.63186e-132	-0.567268	0.397	0.494	down
SAA1	8.08142e-127	2.06206e-122	-0.570792	0.092	0.167	down
CLEC12A	1.09318e-194	2.78937e-190	-0.572064	0.186	0.358	down
SDPR	2.41047e-160	6.15055e-156	-0.580903	0.051	0.17	down
FGL2	1.58608e-218	4.04705e-214	-0.582542	0.69	0.808	down
CD302	2.42048e-225	6.17611e-221	-0.583799	0.461	0.609	down
RHOB	2.63486e-109	6.7231e-105	-0.584934	0.613	0.651	down
ZFAND5	9.01432e-138	2.30009e-133	-0.590822	0.686	0.781	down
CTNNB1	6.42734e-129	1.64e-124	-0.59144	0.455	0.531	down
LIPA	3.49669e-151	8.92215e-147	-0.591594	0.752	0.731	down
IGHG3	0	0	-0.601887	0.229	0.626	down
LINC01272	6.84536e-136	1.74666e-131	-0.606054	0.281	0.442	down
CST3	5.02402e-160	1.28193e-155	-0.609507	0.951	0.974	down
VMO1	1.61126e-158	4.1113e-154	-0.611157	0.294	0.428	down
ATP2B1	4.63386e-203	1.18238e-198	-0.614696	0.381	0.517	down
KLF4	4.96221e-162	1.26616e-157	-0.625374	0.547	0.68	down
SERPINB9	6.62943e-146	1.69157e-141	-0.626252	0.371	0.451	down
TMEM123	9.31282e-281	2.37626e-276	-0.627151	0.544	0.653	down
PRNP	2.2411e-235	5.71839e-231	-0.633618	0.459	0.571	down
NLRP3	3.08642e-110	7.8753e-106	-0.637242	0.255	0.37	down
CYTIP	1.30022e-218	3.31765e-214	-0.63996	0.332	0.514	down
ISG20	1.21484e-165	3.09979e-161	-0.64077	0.32	0.446	down
TNFAIP3	7.702e-116	1.96524e-111	-0.644314	0.571	0.676	down
CYBB	5.75399e-198	1.46819e-193	-0.646794	0.568	0.642	down
RNF149	1.52095e-286	3.88085e-282	-0.649999	0.466	0.631	down
ATP1B3	6.73323e-155	1.71805e-150	-0.658979	0.641	0.731	down
DUSP1	4.01514e-251	1.0245e-246	-0.670502	0.877	0.954	down
LST1	0	0	-0.674453	0.827	0.93	down
CRIP1	2.16463e-101	5.52326e-97	-0.678609	0.265	0.354	down
PRCP	0	0	-0.686735	0.411	0.567	down
FCGR3A	1.7572e-248	4.48366e-244	-0.69266	0.625	0.634	down
WSB1	0	0	-0.698925	0.612	0.697	down
RPL36A	0	0	-0.707466	0.922	0.975	down
ZFP36	0	0	-0.71352	0.774	0.909	down
NFKBIZ	9.3669e-186	2.39006e-181	-0.71554	0.445	0.54	down
FOS	1.95652e-150	4.99226e-146	-0.717707	0.856	0.921	down
SRGN	0	0	-0.737817	0.943	0.995	down
CREM	1.14832e-214	2.93006e-210	-0.739516	0.593	0.707	down
C1orf54	0	0	-0.774193	0.499	0.572	down
MS4A7	2.28279e-260	5.82477e-256	-0.774245	0.761	0.82	down
PFKFB3	2.7976e-286	7.13837e-282	-0.795879	0.417	0.586	down
AXL	0	7.07638e-308	-0.803036	0.364	0.517	down
RND3	8.63171e-293	2.20247e-288	-0.810614	0.079	0.256	down
NAMPT	0	0	-0.820116	0.751	0.88	down
MS4A6A	1.20125e-282	3.06512e-278	-0.825874	0.793	0.837	down
CTSS	0	0	-0.829684	0.896	0.949	down
STOM	0	0	-0.841195	0.405	0.534	down
CCL4	2.19451e-131	5.5995e-127	-0.843978	0.695	0.825	down
CPVL	1.5801e-305	4.03178e-301	-0.847793	0.565	0.735	down
FCN3	0	0	-0.850799	0.038	0.33	down
GABARAP	0	0	-0.90328	0.613	0.9	down
SAMSN1	0	0	-0.910437	0.558	0.72	down
CFD	2.68777e-288	6.85811e-284	-0.949076	0.526	0.618	down
BASP1	0	0	-0.956858	0.435	0.646	down
AREG	2.95072e-109	7.52907e-105	-0.983248	0.269	0.405	down
CD55	0	0	-0.988704	0.297	0.574	down
TIMP1	0	0	-1.00012	0.747	0.876	down
TIMD4	0	0	-1.02137	0.024	0.266	down
EEF1G	0	0	-1.02378	0.268	0.569	down
CXCR4	0	0	-1.02764	0.701	0.88	down
CD163	0	0	-1.05003	0.598	0.667	down
SDC3	0	0	-1.09758	0.303	0.443	down
THBS1	3.02724e-119	7.7243e-115	-1.10376	0.124	0.197	down
ITLN1	0	0	-1.13374	0.023	0.287	down
PDK4	0	0	-1.26603	0.408	0.59	down
NBEAL1	0	0	-1.26671	0.586	0.856	down
CXCL12	0	0	-1.27598	0.214	0.467	down
VCAM1	0	0	-1.30803	0.254	0.487	down
MT2A	0	0	-1.33651	0.804	0.926	down
RPL17	0	0	-1.34585	0.782	0.97	down
AC090498.1	0	0	-1.3864	0.589	0.892	down
IGHA1	0	0	-1.45227	0.187	0.615	down
MT1G	1.86096e-233	4.74842e-229	-1.46682	0.213	0.372	down
CFP	0	0	-1.52032	0.206	0.628	down
LYVE1	0	0	-1.53065	0.07	0.362	down
CETP	0	0	-1.67489	0.08	0.422	down
PLAC8	0	0	-1.7005	0.16	0.603	down
CD5L	0	0	-2.59007	0.118	0.549	down
MARCO	0	0	-2.75169	0.149	0.568	down

## Sheet: NK
The specific information of DEGs between varying major cell types and blood-derived exosomes derived from HCC and control cases.
gene	pvalue	padj	logFC	pct1	pct2	condition
HBB	2.7338e-147	6.97557e-143	1.43782	0.49	0.075	up
MT-ND1	2.2795e-233	5.81636e-229	1.40008	0.956	0.934	up
VIM	2.58051e-91	6.58443e-87	1.30395	0.645	0.277	up
METRNL	1.24321e-64	3.17216e-60	1.26029	0.43	0.316	up
S100A4	9.03028e-70	2.30417e-65	1.24267	0.62	0.311	up
CD52	1.39297e-30	3.55431e-26	1.20634	0.294	0.14	up
MT-CYB	2.30922e-179	5.8922e-175	1.16986	0.98	0.97	up
CD3D	5.5353e-54	1.41239e-49	1.16006	0.402	0.156	up
MT-ATP6	7.46375e-157	1.90445e-152	1.153	0.979	0.985	up
HBA2	7.18438e-79	1.83317e-74	1.14268	0.302	0.048	up
CD81	1.69459e-65	4.32393e-61	1.12813	0.438	0.172	up
TRAC	3.68248e-61	9.39623e-57	1.08256	0.422	0.147	up
S100A6	2.18481e-75	5.57476e-71	1.06151	0.626	0.288	up
MTRNR2L12	1.58552e-147	4.0456e-143	1.04122	0.358	0.02	up
APOA2	1.52786e-42	3.89848e-38	1.03611	0.56	0.302	up
MT-ND5	1.32774e-110	3.38787e-106	0.99688	0.851	0.672	up
ITM2C	7.95133e-51	2.02886e-46	0.996554	0.211	0.037	up
CD3G	4.63153e-61	1.18178e-56	0.980082	0.263	0.049	up
ARL4C	6.273e-45	1.60062e-40	0.974475	0.38	0.15	up
LTB	1.95186e-38	4.98038e-34	0.967167	0.277	0.091	up
LGALS1	6.48077e-32	1.65363e-27	0.947595	0.329	0.143	up
IL32	2.60085e-40	6.63633e-36	0.904729	0.727	0.557	up
CDV3	8.49429e-74	2.1674e-69	0.903063	0.366	0.088	up
GNAS	3.42135e-49	8.72992e-45	0.869018	0.541	0.294	up
JUND	5.26877e-38	1.34438e-33	0.855666	0.664	0.664	up
KLF2	3.96448e-45	1.01158e-40	0.84219	0.225	0.05	up
SRRM2	4.72199e-52	1.20486e-47	0.825764	0.546	0.267	up
PTMS	1.61907e-44	4.13122e-40	0.822256	0.22	0.047	up
H1FX	1.14478e-48	2.92101e-44	0.817369	0.28	0.075	up
EMP3	4.74891e-53	1.21173e-48	0.801821	0.392	0.14	up
PRELID1	4.46747e-70	1.13992e-65	0.76593	0.536	0.217	up
SYNE2	3.05271e-47	7.7893e-43	0.756796	0.317	0.101	up
KRT10	6.33751e-78	1.61708e-73	0.746009	0.471	0.16	up
CD3E	4.883e-38	1.24595e-33	0.732152	0.503	0.264	up
MT-CO3	3.35028e-90	8.54857e-86	0.722385	0.993	0.997	up
MT-CO2	1.53222e-106	3.90962e-102	0.720171	0.995	0.997	up
BOD1L1	1.56809e-43	4.00113e-39	0.697974	0.278	0.083	up
TRDC	2.60918e-21	6.65758e-17	0.694247	0.589	0.428	up
HSPA6	1.16633e-08	0.0002976	0.68912	0.128	0.065	up
MAP2K2	6.52775e-63	1.66562e-58	0.683444	0.329	0.089	up
HOPX	1.26468e-41	3.22695e-37	0.680889	0.413	0.185	up
APOE	2.47851e-24	6.32417e-20	0.679809	0.469	0.281	up
HSPB1	8.47192e-22	2.16169e-17	0.675767	0.361	0.199	up
ANKRD11	2.85155e-40	7.27602e-36	0.673373	0.399	0.175	up
RPL13	1.2941e-99	3.30202e-95	0.669494	0.981	0.922	up
RNF213	2.20409e-32	5.62395e-28	0.667149	0.534	0.31	up
ZFAND2A	9.51476e-07	0.0242779	0.666391	0.162	0.096	up
UBE2M	1.6791e-63	4.28439e-59	0.660796	0.257	0.048	up
PPP1R14B	4.09914e-70	1.04594e-65	0.657615	0.185	0.01	up
URI1	2.67718e-82	6.8311e-78	0.656891	0.277	0.04	up
MT-ND3	9.84907e-66	2.51309e-61	0.655957	0.974	0.98	up
RPL7A	1.38003e-88	3.5213e-84	0.655472	0.965	0.892	up
SH3BGRL3	5.13174e-43	1.30941e-38	0.654293	0.782	0.543	up
DNAJC21	1.95584e-68	4.99053e-64	0.645455	0.251	0.04	up
STAT1	1.61314e-26	4.11608e-22	0.641568	0.286	0.124	up
LMNA	8.72888e-17	2.22726e-12	0.639091	0.273	0.143	up
IRF1	4.40964e-25	1.12516e-20	0.638568	0.722	0.554	up
ABHD17A	2.00054e-38	5.10458e-34	0.634866	0.438	0.21	up
ARPC5L	1.1619e-50	2.96471e-46	0.628322	0.452	0.198	up
DUSP5	2.92769e-41	7.47029e-37	0.626627	0.264	0.082	up
HSP90AB1	3.82956e-30	9.77152e-26	0.620479	0.78	0.754	up
NCL	1.13322e-30	2.89153e-26	0.61243	0.718	0.643	up
UBE2S	2.43257e-43	6.20695e-39	0.61037	0.382	0.16	up
MT-ND2	3.55273e-24	9.06513e-20	0.607241	0.974	0.991	up
CD8A	4.42274e-24	1.12851e-19	0.601448	0.221	0.084	up
FAM107B	3.03224e-47	7.73707e-43	0.598197	0.419	0.181	up
PIM1	1.03114e-37	2.63106e-33	0.590104	0.243	0.075	up
KMT2A	6.49775e-45	1.65797e-40	0.581353	0.294	0.098	up
TPT1	1.61335e-82	4.11661e-78	0.57956	0.979	0.995	up
APBB1IP	1.66948e-50	4.25984e-46	0.579117	0.351	0.127	up
SOCS1	9.16438e-35	2.33838e-30	0.577599	0.439	0.224	up
DNAJB1	0.000289308	1	0.571427	0.541	0.465	up
HSPA1B	0.000268313	1	0.570732	0.192	0.139	up
ARGLU1	4.96954e-47	1.26803e-42	0.569915	0.528	0.269	up
CACYBP	3.18595e-18	8.12926e-14	0.568551	0.381	0.23	up
MTDH	3.22143e-48	8.21981e-44	0.568252	0.531	0.271	up
APOC1	1.13899e-33	2.90625e-29	0.567504	0.469	0.261	up
PLP2	6.24886e-44	1.59446e-39	0.566435	0.305	0.109	up
MBP	1.20491e-41	3.07444e-37	0.565729	0.42	0.194	up
ATP5D	4.19258e-58	1.06978e-53	0.565339	0.531	0.253	up
AES	5.502e-51	1.40389e-46	0.562591	0.5	0.241	up
KTN1	8.32443e-42	2.12406e-37	0.559292	0.475	0.238	up
MRPL18	2.18049e-24	5.56375e-20	0.556481	0.263	0.117	up
GNAI2	6.4787e-52	1.6531e-47	0.546359	0.427	0.183	up
CD2	8.27052e-26	2.11031e-21	0.539124	0.531	0.331	up
GIMAP4	1.1925e-41	3.04278e-37	0.53808	0.362	0.153	up
LAG3	3.23083e-27	8.24379e-23	0.536009	0.186	0.058	up
SDF2L1	1.05664e-45	2.69612e-41	0.535799	0.309	0.109	up
TMEM160	3.43772e-50	8.77168e-46	0.535748	0.334	0.119	up
TBC1D10C	8.10689e-48	2.06855e-43	0.535433	0.378	0.155	up
TNFAIP8	7.52362e-53	1.91973e-48	0.527037	0.359	0.137	up
S100A11	1.27837e-40	3.2619e-36	0.524747	0.556	0.315	up
MZT2B	1.34308e-54	3.42701e-50	0.52394	0.482	0.225	up
CEBPB	6.89723e-43	1.7599e-38	0.523608	0.322	0.126	up
BRD7	4.59512e-53	1.17249e-48	0.510554	0.273	0.078	up
GBP5	4.20197e-35	1.07217e-30	0.508982	0.223	0.069	up
GBP1	1.7571e-37	4.48341e-33	0.508915	0.159	0.028	up
UBALD2	2.50879e-35	6.40144e-31	0.507741	0.3	0.121	up
GOLGA4	4.83514e-35	1.23373e-30	0.507414	0.34	0.152	up
TNFRSF18	2.22501e-24	5.67733e-20	0.50454	0.209	0.078	up
RPL30	5.37773e-75	1.37218e-70	0.503318	0.991	0.985	up
TRGC2	5.53391e-17	1.41203e-12	0.502652	0.314	0.177	up
BPTF	3.11375e-28	7.94504e-24	0.502547	0.359	0.18	up
PTPRC	1.35038e-29	3.44562e-25	0.501531	0.801	0.772	up
CHCHD10	1.78943e-36	4.56591e-32	0.50059	0.219	0.064	up
PCM1	4.45846e-39	1.13762e-34	0.499653	0.404	0.192	up
HCST	1.29822e-24	3.31253e-20	0.496784	0.901	0.801	up
CD48	1.02159e-42	2.60669e-38	0.495859	0.575	0.326	up
MYCBP2	1.22257e-51	3.1195e-47	0.494962	0.374	0.152	up
TLN1	1.698e-34	4.33261e-30	0.494673	0.479	0.262	up
UBTF	9.41492e-45	2.40231e-40	0.493016	0.286	0.098	up
C12orf75	3.38259e-33	8.63103e-29	0.492983	0.263	0.099	up
SYNRG	5.68037e-43	1.4494e-38	0.49139	0.346	0.145	up
CAST	4.96969e-44	1.26807e-39	0.488322	0.304	0.113	up
FKBP2	4.59221e-43	1.17175e-38	0.487649	0.404	0.189	up
HNRNPD	3.00106e-30	7.6575e-26	0.48681	0.374	0.188	up
SOCS3	5.78055e-44	1.47496e-39	0.484211	0.302	0.113	up
DEK	2.52142e-46	6.43365e-42	0.484038	0.479	0.24	up
SUPT16H	1.13182e-49	2.88795e-45	0.48337	0.282	0.09	up
GRK6	3.57333e-45	9.11771e-41	0.480091	0.238	0.067	up
GNG5	1.05093e-53	2.68155e-49	0.478615	0.468	0.222	up
TPM3	1.27471e-28	3.25256e-24	0.477971	0.647	0.433	up
PRRC2C	5.26027e-16	1.34221e-11	0.477326	0.572	0.429	up
C11orf31	1.92374e-46	4.9086e-42	0.476709	0.489	0.254	up
ANXA2	5.47733e-39	1.3976e-34	0.476651	0.314	0.129	up
ARPC1B	5.07576e-43	1.29513e-38	0.47573	0.649	0.397	up
TRAF3IP3	2.48671e-36	6.34509e-32	0.474342	0.35	0.159	up
SRM	4.54067e-42	1.1586e-37	0.473816	0.177	0.031	up
ODC1	1.39685e-44	3.56421e-40	0.473801	0.267	0.087	up
RPL28	1.50164e-60	3.83158e-56	0.470751	0.996	0.989	up
FAM173A	2.26808e-38	5.78723e-34	0.470258	0.242	0.078	up
MACF1	1.56421e-30	3.99124e-26	0.469424	0.378	0.192	up
PDCD5	2.41533e-45	6.16295e-41	0.469262	0.283	0.096	up
WHSC1L1	1.31195e-44	3.34757e-40	0.469137	0.345	0.142	up
PRDX1	6.9798e-39	1.78097e-34	0.467733	0.341	0.151	up
CD8B	6.20177e-25	1.58244e-20	0.466595	0.136	0.032	up
INPP4B	6.61677e-49	1.68834e-44	0.46227	0.145	0.011	up
HIST1H1E	3.8345e-43	9.78411e-39	0.461839	0.137	0.014	up
RNF187	1.62901e-50	4.15657e-46	0.460388	0.174	0.024	up
U2SURP	3.64143e-44	9.29147e-40	0.457794	0.387	0.177	up
TUBA1A	3.3197e-25	8.47055e-21	0.457744	0.353	0.189	up
AHNAK	3.0719e-38	7.83826e-34	0.457099	0.204	0.054	up
GTF3A	4.76905e-40	1.21687e-35	0.455987	0.397	0.192	up
KIF2A	3.86992e-45	9.87448e-41	0.455155	0.228	0.062	up
SAMD9L	1.35367e-50	3.45404e-46	0.45404	0.256	0.075	up
NDUFB7	5.35288e-38	1.36584e-33	0.453243	0.385	0.187	up
DDX46	1.85852e-35	4.7422e-31	0.452207	0.438	0.231	up
CCL3	0.0399887	1	0.450962	0.618	0.571	up
BRI3	2.97635e-45	7.59446e-41	0.450668	0.174	0.03	up
C19orf24	3.57929e-47	9.13292e-43	0.447208	0.284	0.1	up
SEC61B	4.6075e-38	1.17565e-33	0.442913	0.643	0.404	up
RPS2	1.52899e-53	3.90137e-49	0.442909	0.969	0.827	up
CALM1	5.32915e-21	1.35979e-16	0.442608	0.841	0.809	up
TF	1.59391e-23	4.06702e-19	0.440886	0.143	0.043	up
PPP1R10	1.2344e-43	3.14971e-39	0.440732	0.325	0.134	up
TXN	7.66502e-39	1.95581e-34	0.437745	0.451	0.241	up
DGKZ	2.06966e-44	5.28093e-40	0.436818	0.295	0.112	up
CISD3	1.75312e-33	4.47327e-29	0.435875	0.191	0.055	up
TPR	4.2268e-42	1.07851e-37	0.435615	0.421	0.212	up
RFC1	6.70197e-36	1.71007e-31	0.435544	0.222	0.071	up
BDP1	1.33693e-35	3.4113e-31	0.435523	0.32	0.143	up
PFN1	4.50721e-36	1.15006e-31	0.435404	0.953	0.813	up
PAK2	8.20973e-44	2.0948e-39	0.4347	0.368	0.165	up
HP1BP3	8.79919e-32	2.2452e-27	0.430854	0.407	0.218	up
HBA1	8.92229e-24	2.27661e-19	0.428683	0.118	0.025	up
MTRNR2L8	1.46607e-29	3.74083e-25	0.428217	0.11	0.017	up
MPHOSPH8	2.56392e-41	6.54209e-37	0.426939	0.44	0.225	up
SLFN5	1.52166e-35	3.88268e-31	0.426718	0.334	0.153	up
RABAC1	6.4594e-43	1.64818e-38	0.426262	0.434	0.219	up
RPS12	2.07702e-43	5.29973e-39	0.423982	0.986	0.993	up
MRPL54	1.33079e-45	3.39565e-41	0.421559	0.334	0.141	up
MAP4	1.48647e-48	3.79288e-44	0.419135	0.239	0.07	up
GADD45GIP1	7.36551e-35	1.87938e-30	0.41879	0.358	0.174	up
GALNT1	7.63157e-59	1.94727e-54	0.417947	0.22	0.045	up
MIER1	1.71293e-42	4.37071e-38	0.417059	0.341	0.15	up
SEC11C	1.3861e-41	3.53676e-37	0.414463	0.27	0.099	up
TOP1	3.81102e-45	9.7242e-41	0.414375	0.376	0.174	up
C12orf57	1.13783e-34	2.9033e-30	0.411534	0.394	0.204	up
PURA	2.02154e-37	5.15817e-33	0.409491	0.181	0.045	up
SRSF9	4.69893e-51	1.19898e-46	0.409463	0.45	0.223	up
MATK	4.19374e-30	1.07008e-25	0.40934	0.536	0.335	up
SSBP4	1.90827e-43	4.86913e-39	0.407869	0.294	0.116	up
ANKRD12	8.23624e-27	2.10156e-22	0.407735	0.534	0.34	up
TOMM7	2.22708e-29	5.68262e-25	0.406583	0.863	0.682	up
S100A10	6.01682e-42	1.53525e-37	0.403947	0.642	0.401	up
HEBP2	1.89105e-41	4.82519e-37	0.402289	0.185	0.042	up
FAM89B	4.61404e-36	1.17732e-31	0.402271	0.173	0.042	up
GOLGB1	1.40583e-26	3.58711e-22	0.401099	0.335	0.176	up
JUN	4.726e-07	0.0120589	0.400738	0.367	0.283	up
C16orf13	1.16916e-37	2.98323e-33	0.399618	0.278	0.111	up
ISCU	2.69783e-47	6.88379e-43	0.399459	0.384	0.18	up
MRPS34	2.13471e-31	5.44693e-27	0.399365	0.25	0.101	up
YWHAB	3.80191e-23	9.70096e-19	0.399097	0.633	0.442	up
PDLIM2	1.52806e-39	3.899e-35	0.398382	0.269	0.103	up
ANP32B	9.14093e-42	2.3324e-37	0.398286	0.377	0.178	up
MRPS6	1.15167e-32	2.9386e-28	0.396928	0.371	0.196	up
YBX1	1.66167e-38	4.23993e-34	0.395594	0.805	0.574	up
REST	3.84358e-39	9.80728e-35	0.394914	0.208	0.062	up
CAPG	7.83967e-20	2.00037e-15	0.394717	0.102	0.022	up
NOL7	5.7014e-53	1.45477e-48	0.394682	0.301	0.109	up
C1QBP	1.50695e-44	3.84514e-40	0.394406	0.324	0.136	up
STUB1	3.77643e-51	9.63594e-47	0.39431	0.36	0.155	up
EIF5A	2.64949e-43	6.76044e-39	0.393674	0.46	0.241	up
DDX21	1.50693e-31	3.84509e-27	0.392428	0.41	0.226	up
ARL6IP4	2.44257e-34	6.23246e-30	0.392293	0.514	0.309	up
MRPL41	4.20356e-44	1.07258e-39	0.391875	0.312	0.129	up
IFI27L2	1.10878e-42	2.82916e-38	0.391218	0.301	0.126	up
MZT2A	4.83817e-34	1.23451e-29	0.387249	0.348	0.174	up
EPRS	1.6003e-39	4.08332e-35	0.386921	0.24	0.082	up
PRPF4B	7.27124e-36	1.85533e-31	0.386512	0.384	0.199	up
ASCC3	4.85133e-44	1.23787e-39	0.386114	0.218	0.063	up
HMGN1	5.68548e-41	1.45071e-36	0.385825	0.669	0.43	up
KMT2B	1.25193e-44	3.19443e-40	0.385307	0.141	0.016	up
OSBPL8	3.21422e-47	8.2014e-43	0.384783	0.252	0.081	up
ATP5G1	7.74734e-38	1.97681e-33	0.384578	0.314	0.141	up
ARCN1	1.4414e-44	3.67786e-40	0.384558	0.191	0.045	up
SERPINA1	1.15405e-49	2.94468e-45	0.384427	0.508	0.27	up
TTR	0.0101173	1	0.384315	0.218	0.173	up
USP34	3.74691e-40	9.56061e-36	0.38324	0.295	0.125	up
PHLDA1	5.32653e-16	1.35912e-11	0.383154	0.169	0.072	up
PGLS	3.99994e-32	1.02063e-27	0.382976	0.262	0.111	up
PTPN6	9.90779e-30	2.52807e-25	0.382759	0.27	0.12	up
TYMP	6.37591e-33	1.62688e-28	0.382735	0.249	0.101	up
SLK	1.67972e-48	4.28598e-44	0.381295	0.242	0.076	up
DUSP4	5.88659e-17	1.50202e-12	0.381178	0.111	0.032	up
PTP4A2	2.14275e-42	5.46743e-38	0.379969	0.439	0.229	up
KIAA1551	4.21751e-44	1.07614e-39	0.379448	0.291	0.117	up
NENF	1.98659e-31	5.06899e-27	0.378978	0.157	0.039	up
DAD1	1.94857e-44	4.97198e-40	0.378924	0.496	0.278	up
DOCK10	4.59892e-43	1.17346e-38	0.377459	0.23	0.074	up
EEF1B2	3.33611e-20	8.51242e-16	0.376991	0.844	0.757	up
MLEC	9.34145e-45	2.38356e-40	0.376917	0.258	0.091	up
CEP350	4.41897e-31	1.12754e-26	0.376677	0.232	0.09	up
NDUFC2	4.76998e-50	1.21711e-45	0.375717	0.428	0.212	up
C4orf48	1.34189e-33	3.42397e-29	0.375019	0.202	0.065	up
ATP5J	4.13774e-39	1.05579e-34	0.374816	0.489	0.281	up
BCL2	1.30647e-33	3.33359e-29	0.373909	0.133	0.022	up
TRAPPC10	1.4124e-38	3.60389e-34	0.372669	0.253	0.096	up
HSPH1	4.01768e-05	1	0.372618	0.344	0.274	up
TNFSF9	1.28484e-42	3.27839e-38	0.371901	0.124	0.011	up
MRPL51	3.06478e-44	7.82008e-40	0.371857	0.356	0.164	up
LYAR	3.21723e-33	8.20909e-29	0.37185	0.239	0.094	up
PNN	1.3512e-25	3.44772e-21	0.371687	0.448	0.272	up
APOA1	1.38272e-29	3.52816e-25	0.371549	0.445	0.262	up
SEPT7	9.58888e-15	2.4467e-10	0.371107	0.732	0.611	up
PSMB9	1.55453e-28	3.96653e-24	0.370683	0.638	0.433	up
APOH	8.11377e-15	2.07031e-10	0.369206	0.16	0.074	up
BTG2	3.56682e-26	9.1011e-22	0.368924	0.656	0.468	up
PPDPF	2.6816e-30	6.84237e-26	0.368463	0.668	0.466	up
HSP90AA1	6.37227e-06	0.162595	0.367204	0.887	0.883	up
ATXN7L3B	7.81722e-39	1.99464e-34	0.367029	0.191	0.052	up
RNPEPL1	2.58766e-42	6.60267e-38	0.366679	0.211	0.064	up
RER1	4.25005e-37	1.08444e-32	0.366459	0.285	0.122	up
MT-ND4	1.16759e-18	2.97923e-14	0.36401	0.988	0.995	up
ZNF428	8.15496e-30	2.08082e-25	0.363867	0.267	0.12	up
EGR1	1.13981e-06	0.0290833	0.363814	0.165	0.1	up
BLOC1S1	3.09733e-43	7.90315e-39	0.362952	0.419	0.217	up
MYDGF	1.75025e-42	4.46594e-38	0.362478	0.407	0.211	up
MGST3	5.35707e-47	1.36691e-42	0.362308	0.322	0.137	up
GLTSCR2	2.85567e-44	7.28652e-40	0.361253	0.677	0.435	up
C17orf89	1.31731e-48	3.36126e-44	0.360992	0.3	0.118	up
RBM26	3.5403e-32	9.03342e-28	0.360595	0.208	0.073	up
MPHOSPH10	6.4668e-44	1.65007e-39	0.359864	0.225	0.072	up
RGS10	5.51191e-20	1.40642e-15	0.359201	0.152	0.053	up
SRSF5	1.35273e-15	3.45161e-11	0.358602	0.811	0.711	up
IGFBP7	0.000145586	1	0.358586	0.141	0.109	up
BCL7C	1.52825e-46	3.89948e-42	0.358515	0.205	0.055	up
IRF9	1.56926e-41	4.00412e-37	0.357842	0.248	0.093	up
TRIP11	2.24424e-28	5.72641e-24	0.35765	0.154	0.042	up
PSIP1	2.08824e-34	5.32836e-30	0.357388	0.305	0.142	up
CCL5	3.17801e-11	8.10902e-07	0.356687	0.854	0.823	up
XAF1	3.2096e-27	8.18961e-23	0.356057	0.23	0.1	up
BANF1	2.24624e-38	5.7315e-34	0.35534	0.384	0.197	up
PDCD6	1.94877e-35	4.97247e-31	0.354577	0.285	0.126	up
VTN	4.60676e-14	1.17546e-09	0.35449	0.174	0.086	up
SMC3	1.02684e-38	2.62009e-34	0.353287	0.284	0.124	up
ESF1	3.39953e-37	8.67424e-33	0.353163	0.234	0.087	up
IER5	7.11531e-26	1.81554e-21	0.352799	0.235	0.107	up
TMEM258	2.69823e-52	6.88481e-48	0.351988	0.557	0.322	up
CCDC85B	2.26689e-41	5.78418e-37	0.351841	0.468	0.261	up
SUZ12	5.20783e-46	1.32883e-41	0.351604	0.199	0.052	up
SSBP1	2.52082e-39	6.43211e-35	0.351499	0.449	0.25	up
AURKAIP1	1.29246e-39	3.29783e-35	0.351101	0.389	0.204	up
N4BP1	1.05337e-40	2.68777e-36	0.350757	0.208	0.065	up
TRBC2	7.67573e-22	1.95854e-17	0.349982	0.593	0.417	up
APOBEC3G	6.11976e-33	1.56152e-28	0.348084	0.567	0.363	up
NME1	2.58346e-27	6.59196e-23	0.347695	0.17	0.055	up
PRKDC	3.87433e-51	9.88574e-47	0.345518	0.273	0.099	up
YY1	1.26705e-37	3.233e-33	0.344801	0.318	0.148	up
MYBL1	1.24562e-31	3.17831e-27	0.344687	0.226	0.091	up
IRF2	1.08454e-40	2.76731e-36	0.344383	0.256	0.099	up
RNF19A	2.00598e-27	5.11846e-23	0.34348	0.319	0.169	up
RANBP1	6.24598e-35	1.59372e-30	0.342354	0.326	0.164	up
CLIP1	1.62166e-36	4.13784e-32	0.342055	0.188	0.054	up
GZMH	6.58834e-08	0.00168108	0.341795	0.318	0.228	up
HDGF	1.00547e-30	2.56557e-26	0.340677	0.175	0.052	up
ZNF511	4.32535e-23	1.10366e-18	0.340493	0.123	0.03	up
SLC2A4RG	1.61896e-30	4.13093e-26	0.338973	0.122	0.021	up
SFPQ	1.17441e-16	2.99663e-12	0.338693	0.58	0.42	up
NHP2	1.25695e-30	3.20724e-26	0.337503	0.292	0.142	up
NCOR1	1.79551e-40	4.58141e-36	0.337234	0.459	0.259	up
HIST1H1D	1.48148e-24	3.78014e-20	0.336957	0.108	0.022	up
ARHGAP30	4.02093e-35	1.02598e-30	0.336523	0.335	0.167	up
LSM2	9.58651e-30	2.44609e-25	0.336232	0.28	0.133	up
CCDC66	1.5607e-32	3.98228e-28	0.335706	0.168	0.05	up
TNIP2	1.75432e-39	4.47633e-35	0.334837	0.194	0.059	up
PYCARD	4.23225e-22	1.0799e-17	0.334667	0.214	0.097	up
CLEC2D	6.12051e-19	1.56171e-14	0.334583	0.268	0.145	up
ERBB2IP	9.18421e-44	2.34344e-39	0.334168	0.267	0.103	up
LINS1	1.85439e-35	4.73167e-31	0.333851	0.151	0.033	up
ATP5H	3.24901e-50	8.29017e-46	0.333613	0.366	0.174	up
C19orf70	1.06782e-34	2.72465e-30	0.332791	0.315	0.154	up
GLRX5	1.92134e-36	4.9025e-32	0.332576	0.19	0.056	up
COX5A	4.56242e-36	1.16415e-31	0.332089	0.403	0.22	up
TSTD1	4.52046e-25	1.15344e-20	0.332039	0.366	0.215	up
ROCK2	2.17865e-32	5.55903e-28	0.33198	0.124	0.021	up
CCL4	2.1437e-08	0.000546987	0.331926	0.895	0.848	up
ADRBK1	7.75055e-34	1.97763e-29	0.331827	0.244	0.101	up
TXNL4A	1.19614e-44	3.05207e-40	0.330001	0.229	0.078	up
XRCC5	4.47367e-25	1.1415e-20	0.328961	0.467	0.296	up
TESC	6.16801e-23	1.57383e-18	0.32885	0.19	0.076	up
RP11-489E7.4	6.04402e-37	1.54219e-32	0.328696	0.221	0.082	up
LSM6	3.16289e-44	8.07044e-40	0.328536	0.255	0.096	up
RAC1	9.16283e-45	2.33799e-40	0.328365	0.48	0.269	up
CSTB	1.57397e-35	4.01615e-31	0.327738	0.448	0.262	up
EFHD2	1.46948e-36	3.74953e-32	0.326457	0.378	0.201	up
DDX17	2.16984e-24	5.53657e-20	0.326123	0.516	0.343	up
SLAMF7	3.49649e-30	8.92163e-26	0.326098	0.232	0.099	up
JAKMIP2	4.51555e-33	1.15219e-28	0.325768	0.109	0.012	up
TTC39C	8.30155e-40	2.11822e-35	0.325283	0.221	0.077	up
SNX3	6.70819e-34	1.71166e-29	0.323942	0.404	0.231	up
AMBP	8.3582e-17	2.13268e-12	0.323735	0.232	0.125	up
DDX18	2.493e-34	6.36115e-30	0.323518	0.485	0.294	up
HSPA8	6.24513e-06	0.159351	0.323108	0.814	0.771	up
MT-CO1	1.01169e-23	2.58142e-19	0.322921	0.997	0.999	up
TAF10	2.31795e-41	5.91448e-37	0.322498	0.204	0.063	up
RNF169	2.56963e-43	6.55667e-39	0.32246	0.132	0.016	up
TRIM44	1.44837e-33	3.69565e-29	0.32208	0.213	0.081	up
SPATS2L	5.97426e-27	1.52439e-22	0.320824	0.123	0.028	up
SNHG25	2.23157e-05	0.569408	0.320676	0.167	0.117	up
GLIPR2	4.49206e-35	1.14619e-30	0.320285	0.263	0.116	up
CHD3	1.25905e-34	3.21259e-30	0.319917	0.195	0.066	up
MBD2	1.79553e-41	4.58147e-37	0.31987	0.186	0.052	up
SERPINC1	2.32713e-22	5.9379e-18	0.319825	0.104	0.022	up
PDIA6	5.26369e-34	1.34308e-29	0.319805	0.459	0.273	up
CHORDC1	4.81146e-17	1.22769e-12	0.319578	0.273	0.16	up
HNRNPAB	1.34448e-32	3.43058e-28	0.318864	0.356	0.189	up
GBP2	1.8672e-20	4.76435e-16	0.318095	0.28	0.155	up
ASH1L	1.66729e-40	4.25426e-36	0.316543	0.29	0.128	up
JTB	9.63139e-35	2.45755e-30	0.316464	0.516	0.32	up
PDCD7	2.05743e-35	5.24975e-31	0.316446	0.183	0.056	up
PUM3	1.89865e-35	4.8446e-31	0.315871	0.172	0.05	up
BAX	1.21259e-31	3.09405e-27	0.315211	0.417	0.244	up
TMPO	6.57837e-47	1.67854e-42	0.313353	0.207	0.061	up
CLPTM1L	4.4209e-38	1.12804e-33	0.313117	0.131	0.02	up
NSA2	5.13566e-38	1.31041e-33	0.313106	0.349	0.18	up
UBE3A	1.58239e-45	4.03762e-41	0.312982	0.257	0.097	up
C16orf91	6.60111e-38	1.68434e-33	0.312571	0.179	0.051	up
APPL1	3.99492e-33	1.01934e-28	0.312464	0.195	0.069	up
SIVA1	6.70226e-41	1.71015e-36	0.311872	0.349	0.176	up
SNF8	9.93935e-40	2.53613e-35	0.311645	0.273	0.117	up
CXCR3	6.3895e-14	1.63034e-09	0.311591	0.1	0.032	up
SAMD9	6.13089e-44	1.56436e-39	0.311417	0.265	0.106	up
CCT5	6.6088e-40	1.6863e-35	0.310465	0.314	0.15	up
FAAP20	3.66436e-28	9.34999e-24	0.310085	0.231	0.101	up
DNAJA1	0.0416468	1	0.309914	0.693	0.655	up
NSRP1	6.88905e-25	1.75781e-20	0.309874	0.192	0.078	up
ZNF24	2.14503e-35	5.47325e-31	0.30875	0.22	0.084	up
MUM1	5.71026e-18	1.45703e-13	0.308285	0.15	0.059	up
LYRM2	1.8067e-30	4.60997e-26	0.308259	0.169	0.054	up
TIMM10	3.86538e-32	9.86291e-28	0.308233	0.192	0.069	up
PRDX2	6.81401e-23	1.73866e-18	0.308213	0.239	0.118	up
PGP	2.44222e-40	6.23156e-36	0.307525	0.155	0.032	up
DSTN	5.17098e-26	1.31943e-21	0.307269	0.269	0.135	up
KRAS	1.80405e-34	4.60322e-30	0.307241	0.256	0.112	up
RASAL3	2.65465e-49	6.77362e-45	0.306919	0.317	0.141	up
ZRANB2	3.92766e-46	1.00218e-41	0.30675	0.315	0.141	up
ARFGEF1	1.03946e-38	2.65229e-34	0.306142	0.183	0.052	up
EIF3A	1.18109e-23	3.01367e-19	0.306082	0.401	0.247	up
MPC2	2.06664e-34	5.27324e-30	0.305464	0.33	0.17	up
GLS	1.04164e-43	2.65786e-39	0.305356	0.253	0.098	up
RBM17	1.03266e-47	2.63495e-43	0.304706	0.332	0.153	up
PRKRIR	9.20886e-31	2.34973e-26	0.304662	0.144	0.036	up
MRTO4	6.17204e-32	1.57486e-27	0.304462	0.127	0.023	up
PDAP1	1.50736e-33	3.84618e-29	0.304257	0.305	0.151	up
SMAP1	4.80279e-31	1.22548e-26	0.303708	0.196	0.072	up
CSK	2.88787e-42	7.36869e-38	0.30268	0.285	0.125	up
NDUFB10	3.8593e-39	9.84739e-35	0.301742	0.402	0.219	up
DUS1L	1.46673e-39	3.74252e-35	0.301665	0.149	0.031	up
ACAP2	5.63955e-35	1.43899e-30	0.300335	0.215	0.082	up
SETX	1.18032e-28	3.0117e-24	0.300323	0.219	0.094	up
KIF21A	5.44008e-27	1.38809e-22	0.300057	0.143	0.041	up
FABP5	2.79085e-13	7.12113e-09	0.299825	0.214	0.123	up
CSNK1G2	1.00834e-36	2.57288e-32	0.299497	0.186	0.058	up
ACBD3	1.27878e-49	3.26294e-45	0.299367	0.188	0.046	up
PHF14	2.06284e-37	5.26354e-33	0.298915	0.19	0.059	up
PLEK	2.19952e-36	5.61229e-32	0.298655	0.356	0.189	up
INO80	4.9239e-34	1.25638e-29	0.298197	0.136	0.026	up
DNAJC19	1.63443e-47	4.17042e-43	0.298072	0.264	0.104	up
ITGB7	1.43254e-22	3.65527e-18	0.297761	0.125	0.034	up
NDUFB3	4.77187e-31	1.21759e-26	0.297732	0.254	0.119	up
CTD-3252C9.4	6.40414e-05	1	0.297657	0.302	0.231	up
NUDC	4.55831e-28	1.1631e-23	0.297571	0.397	0.244	up
ZNF75A	3.75781e-22	9.58843e-18	0.29723	0.128	0.037	up
RBCK1	4.95887e-38	1.26531e-33	0.297144	0.288	0.134	up
TNFRSF4	1.00942e-15	2.57563e-11	0.296966	0.135	0.053	up
GRB2	4.37585e-40	1.11654e-35	0.295961	0.269	0.116	up
XPA	2.704e-36	6.89952e-32	0.295921	0.177	0.053	up
BOLA3	1.5545e-33	3.96647e-29	0.295007	0.16	0.046	up
C1orf122	3.32084e-21	8.47345e-17	0.294778	0.155	0.059	up
A1BG	3.81087e-36	9.7238e-32	0.294721	0.249	0.108	up
WDR43	4.5769e-38	1.16784e-33	0.294559	0.205	0.071	up
KLRG1	4.72499e-18	1.20563e-13	0.294094	0.17	0.077	up
PHF3	3.4046e-33	8.68717e-29	0.294009	0.241	0.103	up
MTPN	4.47007e-39	1.14058e-34	0.293927	0.294	0.135	up
PDE4D	2.14069e-30	5.46219e-26	0.293566	0.237	0.107	up
RGCC	8.12494e-10	2.07316e-05	0.292747	0.49	0.381	up
PJA2	2.28991e-42	5.84294e-38	0.292658	0.271	0.117	up
TSPO	6.56611e-19	1.67541e-14	0.290848	0.31	0.186	up
DOCK2	4.12068e-38	1.05143e-33	0.290246	0.221	0.083	up
ROCK1	5.96853e-31	1.52293e-26	0.290224	0.376	0.217	up
RPS16	5.84707e-22	1.49194e-17	0.289983	0.978	0.968	up
VPS13C	1.24223e-39	3.16969e-35	0.288991	0.29	0.134	up
C19orf43	2.44409e-43	6.23635e-39	0.288773	0.661	0.438	up
ANXA5	2.32664e-21	5.93665e-17	0.288103	0.187	0.083	up
RBP4	5.42624e-14	1.38456e-09	0.287967	0.191	0.104	up
NACA	9.0312e-17	2.3044e-12	0.287774	0.923	0.855	up
RBMS1	3.69921e-33	9.43889e-29	0.287332	0.288	0.145	up
MRPL27	2.60931e-26	6.65792e-22	0.287324	0.179	0.068	up
POLR2I	1.68246e-30	4.29297e-26	0.287224	0.233	0.105	up
DUT	2.02138e-42	5.15775e-38	0.286638	0.32	0.157	up
PCBD1	1.49455e-20	3.8135e-16	0.286581	0.116	0.032	up
SLC39A10	4.13805e-35	1.05586e-30	0.286188	0.155	0.041	up
ZC3H13	5.41962e-26	1.38287e-21	0.285394	0.314	0.173	up
SSU72	2.67493e-45	6.82535e-41	0.285389	0.429	0.236	up
DDX3Y	5.00621e-27	1.27738e-22	0.285072	0.3	0.163	up
DTNBP1	2.21977e-30	5.66396e-26	0.2845	0.147	0.042	up
TPGS1	2.44797e-23	6.24624e-19	0.284211	0.142	0.046	up
MT-ND6	4.63758e-46	1.18333e-41	0.284205	0.281	0.121	up
RGS19	6.90703e-27	1.7624e-22	0.283832	0.16	0.053	up
NDUFC1	1.37341e-43	3.5044e-39	0.283771	0.249	0.097	up
SNX6	3.65143e-36	9.31699e-32	0.283638	0.329	0.17	up
DYNC1H1	1.06316e-36	2.71276e-32	0.283016	0.272	0.128	up
STAT3	6.22581e-30	1.58858e-25	0.282879	0.397	0.237	up
AC159540.1	3.82932e-31	9.77089e-27	0.282832	0.118	0.019	up
LMAN1	2.96871e-27	7.57496e-23	0.281977	0.224	0.102	up
GTF2A2	3.16908e-40	8.08622e-36	0.281815	0.3	0.142	up
COMMD7	2.02754e-30	5.17347e-26	0.281266	0.308	0.165	up
DOCK8	1.03215e-34	2.63363e-30	0.281265	0.358	0.193	up
PTGDR	4.80291e-21	1.22551e-16	0.280863	0.263	0.145	up
YTHDC1	4.86982e-38	1.24258e-33	0.279961	0.353	0.188	up
SMARCD1	3.6753e-24	9.3779e-20	0.279547	0.129	0.036	up
MRPL23	6.10494e-21	1.55774e-16	0.279442	0.155	0.059	up
HINT1	2.05017e-23	5.2312e-19	0.278698	0.778	0.602	up
PPIB	2.9195e-18	7.44939e-14	0.278654	0.616	0.458	up
RSF1	7.80452e-41	1.9914e-36	0.2786	0.325	0.16	up
SYNE1	3.44196e-29	8.7825e-25	0.277811	0.178	0.064	up
DYNLRB1	4.84448e-47	1.23612e-42	0.277411	0.389	0.206	up
YPEL3	7.85941e-32	2.00541e-27	0.276797	0.306	0.161	up
SURF1	1.2899e-30	3.29131e-26	0.276652	0.194	0.075	up
NAA38	1.96991e-26	5.02644e-22	0.276367	0.295	0.162	up
N4BP2L2	9.91556e-31	2.53005e-26	0.276168	0.622	0.427	up
FKBP4	9.34721e-19	2.38503e-14	0.275797	0.164	0.072	up
YBX3	4.54089e-18	1.15865e-13	0.275748	0.113	0.036	up
FLNA	2.22891e-26	5.68728e-22	0.275642	0.252	0.127	up
PPP4R3A	3.49593e-41	8.92021e-37	0.275568	0.323	0.159	up
CD63	6.33635e-12	1.61678e-07	0.275344	0.81	0.692	up
DYNLT1	5.96347e-40	1.52164e-35	0.275289	0.426	0.243	up
EXOSC6	1.55796e-47	3.97529e-43	0.275049	0.205	0.063	up
RALBP1	2.50074e-35	6.38089e-31	0.274721	0.266	0.122	up
SLF1	3.35039e-27	8.54887e-23	0.274527	0.108	0.021	up
CAPN12	3.45135e-21	8.80647e-17	0.274514	0.173	0.075	up
CLTA	3.62075e-35	9.23871e-31	0.274452	0.337	0.181	up
CLIC1	1.53982e-19	3.929e-15	0.274401	0.781	0.621	up
SAMD3	4.26782e-45	1.08898e-40	0.274088	0.324	0.155	up
SPEN	4.367e-34	1.11428e-29	0.27386	0.168	0.051	up
RP11-25K19.1	6.12377e-23	1.56254e-18	0.273772	0.123	0.035	up
ZFYVE28	5.45553e-30	1.39203e-25	0.273298	0.108	0.017	up
PPM1G	9.97927e-43	2.54631e-38	0.273266	0.318	0.153	up
SETD2	1.68008e-30	4.28688e-26	0.272887	0.195	0.076	up
CLTB	1.40304e-36	3.58e-32	0.272761	0.275	0.129	up
MIA3	2.76116e-46	7.04537e-42	0.27232	0.216	0.074	up
MRPS26	7.36858e-20	1.88017e-15	0.271949	0.146	0.056	up
UTRN	1.28809e-27	3.28669e-23	0.271879	0.38	0.229	up
EIF5B	2.43521e-35	6.21368e-31	0.271716	0.452	0.272	up
EZR	1.46504e-08	0.000373821	0.27146	0.543	0.433	up
EFR3A	7.63747e-30	1.94878e-25	0.270787	0.185	0.069	up
NDUFAF2	1.27207e-30	3.24581e-26	0.270721	0.14	0.037	up
DOK2	1.02863e-16	2.62466e-12	0.270443	0.45	0.323	up
AHSA1	3.84188e-18	9.80293e-14	0.269864	0.321	0.208	up
PYURF	1.16117e-43	2.96283e-39	0.26986	0.386	0.207	up
SOD1	5.77664e-24	1.47397e-19	0.269781	0.627	0.455	up
MRPL33	8.92343e-46	2.2769e-41	0.269528	0.407	0.221	up
PPP1R15A	8.41624e-26	2.14749e-21	0.268237	0.503	0.328	up
IMP3	2.41863e-40	6.17136e-36	0.267839	0.263	0.118	up
NFYB	1.20882e-21	3.08444e-17	0.267475	0.111	0.029	up
FIP1L1	5.69209e-31	1.45239e-26	0.267436	0.201	0.082	up
PARP14	2.50061e-41	6.38055e-37	0.266898	0.244	0.099	up
SNX10	3.46157e-26	8.83254e-22	0.266789	0.2	0.087	up
TNFSF10	1.32393e-21	3.37814e-17	0.266374	0.191	0.087	up
SH3BP1	8.12981e-25	2.0744e-20	0.265734	0.177	0.071	up
CYBA	2.6995e-36	6.88804e-32	0.265316	0.851	0.646	up
CDC40	1.22139e-26	3.1165e-22	0.265292	0.223	0.105	up
HAGH	1.01873e-31	2.59938e-27	0.264487	0.19	0.074	up
FTH1	3.43693e-42	8.76967e-38	0.264443	0.962	0.793	up
SMARCA5	2.22115e-28	5.66749e-24	0.264334	0.347	0.204	up
C3	1.24858e-33	3.18588e-29	0.263863	0.193	0.074	up
METTL5	2.88615e-23	7.3643e-19	0.263521	0.163	0.063	up
ZFR	1.01363e-27	2.58637e-23	0.262729	0.18	0.068	up
SH3KBP1	1.61951e-41	4.13234e-37	0.262622	0.377	0.204	up
PAIP1	8.33612e-22	2.12705e-17	0.262561	0.186	0.084	up
EMC6	4.62812e-37	1.18091e-32	0.262552	0.265	0.123	up
DRAP1	2.51181e-38	6.40914e-34	0.262414	0.533	0.338	up
IER2	1.626e-24	4.14891e-20	0.262203	0.704	0.534	up
BAZ1B	2.04174e-44	5.20969e-40	0.262159	0.192	0.062	up
ZDHHC12	4.12078e-18	1.05146e-13	0.262057	0.144	0.057	up
ZBTB1	9.00079e-29	2.29664e-24	0.261991	0.338	0.193	up
CCDC91	6.08186e-33	1.55185e-28	0.261692	0.199	0.078	up
TUBA1B	1.737e-21	4.43212e-17	0.261507	0.522	0.367	up
UBL5	4.14915e-31	1.0587e-26	0.26143	0.748	0.556	up
THUMPD3-AS1	2.37579e-27	6.06207e-23	0.261193	0.347	0.204	up
CCT3	2.78985e-31	7.11858e-27	0.260776	0.379	0.222	up
ICE1	6.09961e-23	1.55638e-18	0.260693	0.139	0.046	up
LCP2	9.03081e-22	2.3043e-17	0.260644	0.204	0.101	up
GPATCH4	1.32689e-26	3.38569e-22	0.26034	0.16	0.056	up
TMEM208	1.74715e-43	4.45804e-39	0.260044	0.267	0.119	up
GABPB1-AS1	1.23446e-16	3.14984e-12	0.259402	0.168	0.08	up
RPL38	7.10753e-08	0.00181356	0.259348	0.964	0.926	up
PRR4	1.14553e-29	2.92293e-25	0.258842	0.125	0.03	up
SRRM1	1.1865e-18	3.02748e-14	0.258589	0.597	0.442	up
RRBP1	1.72056e-29	4.39018e-25	0.258356	0.182	0.07	up
TOMM20	3.0708e-50	7.83546e-46	0.258346	0.378	0.194	up
ITGA4	2.23528e-30	5.70354e-26	0.257137	0.362	0.21	up
TARS	2.28991e-23	5.84294e-19	0.256094	0.184	0.081	up
ORMDL2	5.55745e-23	1.41804e-18	0.255463	0.205	0.099	up
R3HDM2	6.82136e-34	1.74054e-29	0.255155	0.201	0.077	up
FUBP1	5.71347e-34	1.45785e-29	0.254142	0.324	0.176	up
RP5-1171I10.5	7.35262e-23	1.87609e-18	0.254004	0.343	0.21	up
MMP25-AS1	3.03352e-34	7.74034e-30	0.253892	0.155	0.045	up
RRP1B	3.47227e-33	8.85985e-29	0.252851	0.161	0.051	up
METRN	5.33807e-36	1.36206e-31	0.252798	0.107	0.013	up
TRADD	3.91034e-27	9.97762e-23	0.252479	0.134	0.038	up
HEXDC	3.086e-28	7.87423e-24	0.252463	0.124	0.031	up
CBX3	1.41392e-39	3.60775e-35	0.252313	0.414	0.239	up
PKN1	2.29813e-39	5.8639e-35	0.252188	0.273	0.128	up
ESCO1	9.16562e-29	2.3387e-24	0.252089	0.164	0.06	up
NCBP3	7.61486e-36	1.94301e-31	0.251936	0.197	0.075	up
CDK13	3.31766e-36	8.46534e-32	0.251935	0.184	0.064	up
PTPRA	1.99534e-47	5.0913e-43	0.251854	0.25	0.102	up
GUK1	6.97918e-29	1.78081e-24	0.25113	0.73	0.536	up
SERPINB6	1.27801e-36	3.26097e-32	0.250739	0.234	0.102	up
MRPL20	2.94182e-36	7.50634e-32	0.250329	0.426	0.257	up
EIF3D	3.46035e-48	8.82943e-44	-0.250054	0.379	0.327	down
TNFAIP3	4.99171e-25	1.27369e-20	-0.250185	0.474	0.437	down
RSRC2	1.6691e-33	4.25888e-29	-0.250655	0.41	0.383	down
GTPBP1	9.92873e-38	2.53341e-33	-0.250763	0.166	0.144	down
GADD45B	2.11597e-12	5.3991e-08	-0.250975	0.559	0.564	down
WDR45	4.47742e-14	1.14246e-09	-0.25115	0.098	0.127	down
MYH9	6.47306e-32	1.65167e-27	-0.251958	0.374	0.351	down
TARDBP	1.0949e-22	2.79374e-18	-0.252628	0.134	0.147	down
APOC3	4.6045e-10	1.17488e-05	-0.253744	0.283	0.267	down
VDAC3	1.31375e-35	3.35218e-31	-0.253748	0.218	0.208	down
POLR2G	1.44165e-23	3.67852e-19	-0.25433	0.269	0.271	down
CTBP1	4.81662e-25	1.22901e-20	-0.254801	0.136	0.142	down
ACTB	9.63011e-18	2.45722e-13	-0.254926	0.993	0.994	down
LAX1	2.15002e-19	5.486e-15	-0.25508	0.099	0.108	down
MED21	5.41467e-23	1.38161e-18	-0.257264	0.11	0.124	down
UBC	3.19535e-13	8.15326e-09	-0.257354	0.903	0.932	down
RPL39	4.47412e-35	1.14162e-30	-0.258576	0.985	0.999	down
RAP1GDS1	6.20394e-33	1.583e-28	-0.259425	0.186	0.178	down
SMS	1.41707e-23	3.61578e-19	-0.259576	0.212	0.209	down
CHCHD7	2.0539e-28	5.24074e-24	-0.259579	0.23	0.217	down
CST7	8.6362e-10	2.20361e-05	-0.259708	0.879	0.9	down
EOMES	1.86662e-17	4.76286e-13	-0.261666	0.197	0.209	down
SYF2	7.08657e-38	1.80821e-33	-0.262337	0.395	0.36	down
NDUFB6	1.21268e-27	3.09428e-23	-0.263119	0.233	0.226	down
FCGRT	2.81635e-12	7.18619e-08	-0.263957	0.081	0.113	down
RBBP8	1.34513e-12	3.43224e-08	-0.265148	0.106	0.124	down
KCTD9	3.44577e-23	8.79223e-19	-0.265236	0.095	0.11	down
SMAP2	1.42098e-26	3.62578e-22	-0.266151	0.347	0.335	down
ECH1	2.20159e-33	5.61756e-29	-0.266168	0.418	0.393	down
FASLG	4.53754e-34	1.1578e-29	-0.267068	0.222	0.207	down
MKNK2	3.19373e-28	8.14913e-24	-0.267601	0.181	0.183	down
TAPBPL	6.05425e-14	1.5448e-09	-0.267884	0.072	0.108	down
SPG20	2.92588e-22	7.46569e-18	-0.268637	0.175	0.192	down
MTF2	1.03598e-28	2.6434e-24	-0.269031	0.17	0.177	down
ESYT2	6.22095e-34	1.58734e-29	-0.269211	0.118	0.119	down
KANSL2	2.23095e-23	5.69248e-19	-0.269414	0.095	0.115	down
ILF2	2.73999e-40	6.99135e-36	-0.270118	0.314	0.29	down
MAP1LC3A	9.34973e-15	2.38568e-10	-0.270621	0.122	0.141	down
HMGB1	5.42587e-15	1.38447e-10	-0.271367	0.848	0.852	down
ZAP70	2.83296e-26	7.22859e-22	-0.271845	0.233	0.242	down
CCND2	7.54703e-27	1.9257e-22	-0.27224	0.418	0.396	down
BTF3	2.61458e-18	6.67137e-14	-0.272265	0.832	0.819	down
MFSD14A	1.69749e-34	4.33132e-30	-0.272671	0.191	0.187	down
PNRC2	6.46924e-36	1.65069e-31	-0.272804	0.304	0.284	down
PAF1	1.20374e-26	3.07146e-22	-0.273097	0.129	0.139	down
PSMD5-AS1	7.09417e-11	1.81015e-06	-0.273444	0.069	0.116	down
MGRN1	8.92194e-28	2.27652e-23	-0.273895	0.111	0.123	down
EEF1A1	4.24416e-38	1.08294e-33	-0.274236	0.993	1	down
STK17B	1.57643e-26	4.02241e-22	-0.274449	0.574	0.552	down
IGLC3	2.26271e-16	5.77354e-12	-0.275225	0.081	0.18	down
CSRNP1	9.57171e-33	2.44232e-28	-0.275278	0.366	0.342	down
NFKBID	6.09499e-10	1.5552e-05	-0.275452	0.137	0.158	down
GPX1	8.17025e-23	2.08472e-18	-0.275525	0.361	0.369	down
ENO1	5.93301e-34	1.51387e-29	-0.27583	0.589	0.571	down
RAB5A	2.95747e-38	7.54628e-34	-0.277462	0.181	0.175	down
MAPK1IP1L	5.27183e-38	1.34516e-33	-0.277547	0.259	0.249	down
SERINC3	5.60817e-34	1.43098e-29	-0.277816	0.226	0.225	down
SUGP2	2.86254e-21	7.30406e-17	-0.278122	0.1	0.12	down
U2AF1	2.57817e-34	6.57845e-30	-0.278324	0.149	0.148	down
NRBP1	8.34247e-27	2.12866e-22	-0.278729	0.181	0.188	down
NDUFA13	2.15234e-40	5.49192e-36	-0.279145	0.5	0.48	down
IVNS1ABP	3.55788e-24	9.07828e-20	-0.279231	0.213	0.216	down
GALNT11	2.72881e-29	6.96284e-25	-0.279677	0.166	0.174	down
PSMA2	2.09849e-43	5.3545e-39	-0.279909	0.413	0.386	down
NDUFA7	1.5254e-14	3.89222e-10	-0.280813	0.085	0.124	down
FLI1	9.0665e-21	2.31341e-16	-0.281063	0.098	0.125	down
NARF	3.41955e-26	8.72533e-22	-0.281168	0.244	0.248	down
LAPTM5	2.60316e-28	6.64223e-24	-0.28208	0.529	0.53	down
SEC23B	4.32107e-27	1.10256e-22	-0.282112	0.103	0.117	down
MIF	7.14973e-42	1.82433e-37	-0.28385	0.527	0.492	down
PABPC1	1.60256e-24	4.08909e-20	-0.283879	0.912	0.906	down
PRKCH	9.27448e-37	2.36648e-32	-0.284007	0.457	0.431	down
PAPD5	5.14688e-33	1.31328e-28	-0.284241	0.205	0.201	down
OGT	7.36701e-28	1.87977e-23	-0.284425	0.149	0.162	down
PGK1	4.8789e-43	1.2449e-38	-0.284593	0.56	0.506	down
PTMA	1.48571e-29	3.79093e-25	-0.285037	0.996	0.999	down
ABTB1	5.75376e-17	1.46813e-12	-0.285198	0.119	0.154	down
CTSD	3.09857e-26	7.9063e-22	-0.285314	0.474	0.484	down
RPL41	5.50201e-68	1.40389e-63	-0.285487	0.998	1	down
BSG	1.05185e-34	2.68391e-30	-0.28549	0.431	0.41	down
POLD4	9.26858e-11	2.36497e-06	-0.285639	0.067	0.116	down
RARA	1.42467e-19	3.63518e-15	-0.285906	0.088	0.117	down
SURF4	6.98596e-39	1.78254e-34	-0.286743	0.308	0.291	down
MVD	3.06404e-21	7.81822e-17	-0.288635	0.115	0.133	down
SLC38A2	9.18444e-29	2.3435e-24	-0.290612	0.225	0.227	down
METTL15	6.49726e-25	1.65784e-20	-0.291724	0.162	0.172	down
ERN1	1.1779e-34	3.00553e-30	-0.291735	0.186	0.191	down
UBE2A	4.92135e-45	1.25573e-40	-0.29194	0.266	0.247	down
PSMA4	1.14463e-33	2.92064e-29	-0.292692	0.387	0.377	down
CMTM6	2.87118e-37	7.32609e-33	-0.293218	0.321	0.291	down
SLC35E1	2.32394e-24	5.92976e-20	-0.29344	0.176	0.189	down
VPS26A	1.48202e-40	3.78153e-36	-0.294979	0.192	0.186	down
NAP1L4	4.55268e-42	1.16166e-37	-0.294997	0.361	0.324	down
ASAH1	3.73906e-21	9.54059e-17	-0.295115	0.177	0.201	down
P2RX5	9.68883e-28	2.4722e-23	-0.295397	0.108	0.117	down
TMEM59	2.40488e-43	6.13629e-39	-0.296116	0.537	0.495	down
FGR	6.96241e-19	1.77653e-14	-0.296133	0.209	0.241	down
ICAM2	2.90251e-38	7.40603e-34	-0.296633	0.216	0.199	down
NFE2L2	8.31011e-31	2.12041e-26	-0.297065	0.457	0.433	down
KLHL24	1.82265e-22	4.65067e-18	-0.298603	0.125	0.153	down
ACSS1	4.72331e-24	1.2052e-19	-0.299401	0.132	0.157	down
MSL2	4.85344e-31	1.2384e-26	-0.300004	0.162	0.167	down
NFKBIA	5.34929e-11	1.36492e-06	-0.300475	0.674	0.668	down
LINC00996	7.78404e-23	1.98618e-18	-0.300532	0.09	0.116	down
GLUD1	3.67273e-24	9.37135e-20	-0.30084	0.183	0.197	down
CTSS	7.40697e-45	1.88996e-40	-0.301944	0.394	0.367	down
MTFP1	9.09033e-27	2.31949e-22	-0.302122	0.113	0.123	down
NINJ1	1.55944e-18	3.97906e-14	-0.302326	0.227	0.232	down
AKIRIN2	4.01221e-31	1.02376e-26	-0.30234	0.201	0.201	down
SLC25A6	2.98033e-35	7.60461e-31	-0.302343	0.696	0.672	down
EHD1	1.49529e-30	3.81538e-26	-0.302443	0.17	0.175	down
TRIM13	7.70961e-16	1.96718e-11	-0.302523	0.078	0.111	down
USP11	5.41248e-36	1.38105e-31	-0.304117	0.172	0.169	down
HSPA5	6.81529e-14	1.73899e-09	-0.304467	0.595	0.693	down
NAMPT	1.04626e-36	2.66965e-32	-0.305067	0.27	0.261	down
SRSF3	4.02015e-27	1.02578e-22	-0.305175	0.671	0.663	down
HLA-DPA1	3.85646e-24	9.84014e-20	-0.30637	0.373	0.39	down
CD69	2.88155e-06	0.0735256	-0.306672	0.737	0.719	down
TM2D3	1.88917e-34	4.82042e-30	-0.307304	0.224	0.225	down
NONO	4.02541e-45	1.02712e-40	-0.30733	0.248	0.232	down
S100A9	1.23208e-13	3.14377e-09	-0.307599	0.069	0.11	down
ARPP19	6.13222e-38	1.5647e-33	-0.307751	0.242	0.237	down
PPP2R5C	5.67507e-21	1.44805e-16	-0.309333	0.448	0.462	down
GABPB1	1.4083e-38	3.59342e-34	-0.310059	0.246	0.24	down
CORO7	1.4471e-36	3.69242e-32	-0.310226	0.164	0.163	down
LIPA	1.87543e-14	4.78535e-10	-0.310822	0.095	0.134	down
GSN	5.16325e-16	1.31745e-11	-0.311003	0.104	0.144	down
BRD2	1.84931e-28	4.71871e-24	-0.311439	0.464	0.477	down
ARHGEF1	6.83049e-44	1.74287e-39	-0.311538	0.324	0.31	down
EIF4H	2.65211e-40	6.76712e-36	-0.3116	0.264	0.266	down
RPP21	2.11716e-16	5.40215e-12	-0.311735	0.075	0.12	down
PPP2R1A	4.64836e-22	1.18608e-17	-0.313317	0.17	0.199	down
EIF4A2	1.87794e-37	4.79175e-33	-0.313489	0.635	0.617	down
HSD17B11	1.01648e-24	2.59366e-20	-0.314131	0.202	0.236	down
SKIL	1.74773e-24	4.4595e-20	-0.314136	0.425	0.418	down
AZIN1	4.9997e-25	1.27572e-20	-0.314614	0.147	0.167	down
UGP2	4.99991e-32	1.27578e-27	-0.314886	0.326	0.32	down
PBXIP1	1.66092e-24	4.23802e-20	-0.314917	0.174	0.19	down
G6PD	1.45738e-21	3.71865e-17	-0.315181	0.157	0.189	down
USP36	1.30051e-28	3.31838e-24	-0.31556	0.293	0.301	down
ABHD15	8.86754e-24	2.26264e-19	-0.315868	0.139	0.168	down
LINC00869	1.92134e-34	4.90248e-30	-0.316065	0.213	0.221	down
MAPRE1	1.43807e-35	3.66938e-31	-0.316084	0.273	0.279	down
HN1	2.48009e-32	6.32821e-28	-0.316452	0.369	0.376	down
RPA2	6.24123e-32	1.59251e-27	-0.317428	0.231	0.239	down
LPAR6	3.72619e-12	9.50774e-08	-0.317926	0.069	0.117	down
SATB1	4.04152e-35	1.03123e-30	-0.318224	0.263	0.25	down
B4GALT4	4.06723e-27	1.03779e-22	-0.318438	0.104	0.127	down
MRFAP1	1.00556e-42	2.56578e-38	-0.318648	0.388	0.372	down
PAIP2	1.39921e-45	3.57023e-41	-0.318711	0.505	0.466	down
SUB1	8.06655e-21	2.05826e-16	-0.319265	0.791	0.803	down
PRR7	1.13351e-23	2.89226e-19	-0.31949	0.206	0.214	down
SARAF	2.30895e-21	5.89152e-17	-0.319588	0.831	0.812	down
PET100	7.51508e-32	1.91755e-27	-0.320025	0.356	0.369	down
EVI2A	1.65915e-23	4.23349e-19	-0.32004	0.217	0.247	down
CYB5B	1.42031e-25	3.62406e-21	-0.32108	0.171	0.19	down
SUPT3H	1.20339e-14	3.07058e-10	-0.321128	0.124	0.165	down
RABGAP1L	1.5793e-40	4.02973e-36	-0.321595	0.248	0.249	down
CTDP1	1.97928e-33	5.05034e-29	-0.321723	0.134	0.143	down
CRY1	1.29505e-21	3.30446e-17	-0.323556	0.067	0.107	down
TRMO	1.40816e-11	3.59307e-07	-0.324551	0.098	0.139	down
RCBTB2	4.0704e-16	1.0386e-11	-0.326147	0.071	0.109	down
EIF4A1	5.73658e-33	1.46375e-28	-0.327773	0.461	0.46	down
AOAH	3.4412e-36	8.78056e-32	-0.330903	0.354	0.36	down
CTNNB1	9.57487e-26	2.44312e-21	-0.33115	0.246	0.253	down
CD72	2.54551e-10	6.49512e-06	-0.331302	0.052	0.103	down
ATP5C1	7.56412e-53	1.93006e-48	-0.332485	0.369	0.346	down
AKNA	5.54417e-22	1.41465e-17	-0.334285	0.5	0.535	down
RNF138	1.10957e-40	2.83117e-36	-0.335805	0.183	0.189	down
PSMA1	3.34823e-45	8.54334e-41	-0.336072	0.387	0.372	down
SLC2A3	1.70979e-19	4.36269e-15	-0.336249	0.414	0.437	down
RHOF	3.49169e-24	8.9094e-20	-0.336637	0.317	0.342	down
GDI2	5.90488e-37	1.50669e-32	-0.336637	0.258	0.276	down
AKAP13	4.02503e-25	1.02703e-20	-0.336836	0.547	0.568	down
ZFP36L2	5.35095e-21	1.36535e-16	-0.33694	0.808	0.76	down
C17orf49	1.59282e-14	4.06425e-10	-0.33698	0.056	0.108	down
YWHAE	5.56068e-40	1.41886e-35	-0.33729	0.339	0.339	down
BCL2L11	4.54701e-22	1.16021e-17	-0.337333	0.129	0.16	down
H3F3B	1.45633e-38	3.71596e-34	-0.337942	0.978	0.993	down
LPXN	1.0186e-29	2.59906e-25	-0.339518	0.257	0.275	down
TIPARP	6.36572e-17	1.62428e-12	-0.339561	0.366	0.411	down
PRF1	1.39207e-15	3.552e-11	-0.339847	0.633	0.719	down
HNRNPL	1.89917e-35	4.84592e-31	-0.340493	0.173	0.183	down
DIP2A	1.9643e-28	5.0121e-24	-0.340542	0.14	0.166	down
FMNL1	1.50304e-41	3.83516e-37	-0.341809	0.336	0.319	down
SKP1	3.22341e-29	8.22486e-25	-0.342231	0.733	0.734	down
MS4A6A	8.65593e-12	2.20865e-07	-0.342401	0.037	0.104	down
SPN	2.56775e-30	6.55188e-26	-0.342471	0.276	0.286	down
HLA-C	2.38236e-47	6.07884e-43	-0.343356	0.99	0.997	down
CIRBP	1.84816e-35	4.71578e-31	-0.343427	0.727	0.715	down
BTG1	1.47243e-11	3.75704e-07	-0.343627	0.948	0.906	down
NXF1	5.06336e-17	1.29197e-12	-0.345307	0.113	0.156	down
PDCD4	2.33255e-24	5.95174e-20	-0.345518	0.611	0.633	down
LRMP	1.13158e-27	2.88734e-23	-0.345753	0.173	0.197	down
PNPLA8	5.84157e-38	1.49054e-33	-0.346522	0.238	0.24	down
STX8	7.90977e-31	2.01826e-26	-0.346674	0.186	0.211	down
HLA-A	1.24313e-44	3.17198e-40	-0.346977	0.993	1	down
ISCA1	3.17796e-34	8.10889e-30	-0.347118	0.285	0.291	down
SELT	2.27175e-44	5.79659e-40	-0.347143	0.484	0.474	down
TRAPPC2P1	2.17599e-34	5.55226e-30	-0.347992	0.156	0.177	down
RNF114	1.11973e-30	2.85711e-26	-0.34938	0.182	0.207	down
SLC35E2B	3.30454e-22	8.43187e-18	-0.349621	0.089	0.125	down
RPA1	4.38683e-25	1.11934e-20	-0.350578	0.119	0.152	down
AGO2	1.00315e-36	2.55963e-32	-0.35107	0.172	0.183	down
CCNDBP1	1.81562e-48	4.63275e-44	-0.351251	0.324	0.314	down
RPL31	1.9166e-56	4.8904e-52	-0.352072	0.971	0.99	down
TFDP2	1.1785e-26	3.00706e-22	-0.352252	0.194	0.182	down
MED28	5.74063e-38	1.46478e-33	-0.352498	0.216	0.233	down
ABHD17B	5.42623e-23	1.38456e-18	-0.352891	0.122	0.165	down
RHOC	4.69954e-32	1.19913e-27	-0.352919	0.457	0.466	down
UQCRB	6.3639e-42	1.62381e-37	-0.353136	0.774	0.761	down
TNFSF14	2.7338e-23	6.97557e-19	-0.353201	0.313	0.323	down
ARHGEF2	2.01633e-17	5.14486e-13	-0.353971	0.063	0.11	down
SIRT2	3.46966e-33	8.85318e-29	-0.354417	0.219	0.24	down
GPR65	9.11204e-20	2.32503e-15	-0.354948	0.562	0.598	down
POLR2J3	2.08148e-25	5.31111e-21	-0.355056	0.222	0.24	down
MRPL10	1.43188e-22	3.65359e-18	-0.355137	0.171	0.207	down
NDEL1	1.15571e-26	2.94892e-22	-0.355398	0.126	0.167	down
APBA2	5.44697e-30	1.38985e-25	-0.355837	0.232	0.258	down
NFU1	3.069e-27	7.83087e-23	-0.356319	0.146	0.178	down
ADSS	7.42998e-35	1.89583e-30	-0.356763	0.241	0.248	down
STX5	1.74897e-36	4.46267e-32	-0.357098	0.176	0.195	down
TAGAP	5.9171e-26	1.50981e-21	-0.357961	0.249	0.263	down
TRA2A	7.69686e-40	1.96393e-35	-0.358521	0.363	0.365	down
GCDH	2.10805e-26	5.37889e-22	-0.358886	0.118	0.15	down
BEX4	5.06094e-29	1.29135e-24	-0.359274	0.172	0.201	down
DSCR3	1.61057e-20	4.10953e-16	-0.359296	0.123	0.168	down
LRRC41	1.99353e-25	5.08669e-21	-0.360407	0.087	0.129	down
PQBP1	5.55454e-26	1.4173e-21	-0.361583	0.14	0.177	down
SYK	4.18457e-24	1.06773e-19	-0.361756	0.108	0.15	down
RNF115	1.57198e-50	4.01107e-46	-0.36181	0.295	0.29	down
HAVCR2	4.12881e-14	1.05351e-09	-0.363657	0.129	0.175	down
UTS2	1.66484e-11	4.248e-07	-0.364106	0.047	0.113	down
HNRNPDL	9.70019e-35	2.4751e-30	-0.364326	0.618	0.628	down
PDE4A	5.07674e-39	1.29538e-34	-0.364371	0.217	0.225	down
EIF3E	8.6957e-44	2.2188e-39	-0.364411	0.558	0.547	down
MOB3A	4.91592e-20	1.25435e-15	-0.365321	0.154	0.202	down
CDC42SE2	4.20931e-45	1.07405e-40	-0.366	0.507	0.487	down
GFOD1	4.0317e-28	1.02873e-23	-0.366718	0.197	0.226	down
POLR2K	5.06673e-37	1.29283e-32	-0.367551	0.433	0.414	down
TNFRSF1B	1.98522e-24	5.06548e-20	-0.369348	0.407	0.422	down
HNRNPK	5.13512e-37	1.31028e-32	-0.370115	0.696	0.701	down
PRDM1	2.53201e-23	6.46068e-19	-0.370147	0.17	0.195	down
FBXO34	2.16755e-35	5.53073e-31	-0.370551	0.233	0.238	down
GLUL	1.12484e-14	2.87013e-10	-0.372173	0.225	0.304	down
SH2D1A	2.21594e-39	5.6542e-35	-0.372623	0.439	0.439	down
SELK	4.01611e-24	1.02475e-19	-0.37289	0.737	0.761	down
TANK	4.2289e-32	1.07905e-27	-0.373169	0.324	0.33	down
IRF4	1.57195e-15	4.01099e-11	-0.373362	0.064	0.117	down
RHOG	8.40154e-39	2.14374e-34	-0.373637	0.34	0.348	down
HSH2D	1.85917e-31	4.74385e-27	-0.373771	0.171	0.197	down
EIF4A3	1.26201e-37	3.22014e-33	-0.377217	0.346	0.317	down
SMCR5	4.01833e-11	1.02532e-06	-0.37764	0.056	0.122	down
GNGT2	1.66729e-25	4.25426e-21	-0.377789	0.117	0.148	down
STRAP	2.57144e-42	6.56128e-38	-0.380718	0.356	0.36	down
GNA13	1.29342e-25	3.3003e-21	-0.38093	0.143	0.192	down
ELF1	1.16905e-22	2.98294e-18	-0.380956	0.65	0.676	down
IRF2BPL	3.44743e-18	8.79647e-14	-0.380978	0.112	0.16	down
SEC14L1	3.5736e-29	9.11841e-25	-0.381095	0.211	0.246	down
AMD1	2.21387e-44	5.64892e-40	-0.383741	0.371	0.354	down
CTSB	1.12042e-21	2.85885e-17	-0.383822	0.118	0.171	down
CBLB	1.64749e-37	4.20373e-33	-0.384897	0.263	0.273	down
RNF149	8.26481e-35	2.10885e-30	-0.385121	0.209	0.233	down
CARD16	1.11222e-37	2.83794e-33	-0.385124	0.319	0.302	down
PCNA	2.40682e-24	6.14125e-20	-0.386962	0.146	0.19	down
OAZ1	1.39968e-33	3.57142e-29	-0.387547	0.92	0.934	down
HNRNPH1	4.23156e-39	1.07973e-34	-0.389104	0.483	0.468	down
KDM6B	1.61181e-29	4.1127e-25	-0.390201	0.376	0.37	down
HLA-DRB1	3.1843e-27	8.12507e-23	-0.390902	0.39	0.421	down
DEGS1	1.80506e-31	4.60579e-27	-0.391047	0.16	0.194	down
EIF3J	1.87359e-37	4.78064e-33	-0.391493	0.345	0.358	down
UBAP1	3.19343e-19	8.14837e-15	-0.393056	0.074	0.134	down
GDE1	6.79539e-24	1.73391e-19	-0.393176	0.088	0.132	down
JMJD6	3.23756e-38	8.26097e-34	-0.393413	0.413	0.422	down
ATP5A1	2.3096e-39	5.89318e-35	-0.393419	0.393	0.41	down
LPCAT1	1.90107e-47	4.85076e-43	-0.393674	0.218	0.225	down
PDE4B	8.68256e-30	2.21544e-25	-0.393708	0.455	0.491	down
CRIPT	2.79799e-25	7.13936e-21	-0.394373	0.162	0.206	down
ADGRG3	8.61982e-19	2.19943e-14	-0.397279	0.118	0.173	down
HIPK1	2.38877e-34	6.09518e-30	-0.397532	0.189	0.216	down
TXNIP	1.73007e-15	4.41445e-11	-0.39866	0.375	0.378	down
TYROBP	1.38006e-45	3.52135e-41	-0.398988	0.781	0.941	down
RANBP2	1.50383e-25	3.83718e-21	-0.399367	0.381	0.412	down
PRKAR1A	8.95934e-33	2.28606e-28	-0.401058	0.302	0.349	down
PTGER4	3.62206e-40	9.24205e-36	-0.401259	0.374	0.368	down
CNOT2	4.71653e-37	1.20347e-32	-0.401336	0.278	0.286	down
STK4	2.177e-39	5.55483e-35	-0.402059	0.546	0.55	down
TMEM156	4.6492e-17	1.18629e-12	-0.402276	0.105	0.165	down
HBP1	4.24609e-35	1.08343e-30	-0.403575	0.194	0.231	down
CH17-189H20.1	5.70183e-42	1.45488e-37	-0.404747	0.298	0.319	down
ARMCX3	8.68553e-29	2.2162e-24	-0.404948	0.186	0.216	down
KMT2E	6.84354e-38	1.7462e-33	-0.407775	0.576	0.575	down
ASL	5.27531e-20	1.34605e-15	-0.409121	0.098	0.166	down
INSIG1	9.12323e-25	2.32788e-20	-0.409779	0.233	0.261	down
ARID4B	6.79587e-34	1.73404e-29	-0.409988	0.512	0.522	down
PSMB10	1.64508e-53	4.19759e-49	-0.410357	0.287	0.292	down
RALGAPA1	9.77919e-45	2.49526e-40	-0.412729	0.331	0.329	down
ATP5B	1.10537e-41	2.82046e-37	-0.413645	0.495	0.521	down
GPM6B	2.5774e-12	6.57651e-08	-0.414792	0.09	0.155	down
PSMA6	4.49746e-25	1.14757e-20	-0.415073	0.101	0.164	down
KLRD1	2.08005e-22	5.30746e-18	-0.415195	0.828	0.896	down
H2AFZ	1.45599e-33	3.71511e-29	-0.415237	0.636	0.64	down
BIRC3	4.37524e-25	1.11639e-20	-0.415372	0.362	0.331	down
IRS2	4.45653e-22	1.13713e-17	-0.415491	0.111	0.161	down
ELMSAN1	2.59899e-32	6.63157e-28	-0.41605	0.254	0.268	down
PARP8	1.15373e-43	2.94387e-39	-0.417404	0.351	0.371	down
RBM39	9.08432e-31	2.31796e-26	-0.419607	0.745	0.779	down
RP11-51J9.5	9.86882e-27	2.51813e-22	-0.421649	0.242	0.284	down
CD164	8.75796e-47	2.23468e-42	-0.423629	0.484	0.487	down
CST3	2.83614e-20	7.23669e-16	-0.427195	0.232	0.309	down
MAT2B	4.78306e-33	1.22045e-28	-0.427253	0.17	0.218	down
UBE2D3	2.09002e-38	5.33289e-34	-0.428098	0.666	0.697	down
SLC15A4	9.41755e-24	2.40298e-19	-0.4281	0.128	0.174	down
CSNK1D	1.68485e-41	4.29906e-37	-0.43096	0.318	0.348	down
IGHM	5.46635e-18	1.39479e-13	-0.431712	0.038	0.126	down
TMIGD2	8.59821e-20	2.19392e-15	-0.433148	0.302	0.381	down
SUPV3L1	3.27e-24	8.34373e-20	-0.433229	0.095	0.145	down
TAGLN2	6.18468e-31	1.57808e-26	-0.433753	0.521	0.563	down
SLA	1.76926e-23	4.51445e-19	-0.437313	0.414	0.483	down
KLRC1	4.33969e-12	1.10731e-07	-0.437785	0.302	0.394	down
RPL7	3.1292e-58	7.98447e-54	-0.438871	0.974	0.99	down
EIF3L	7.01116e-40	1.78897e-35	-0.439355	0.39	0.443	down
NAA50	2.13134e-47	5.43832e-43	-0.440325	0.265	0.287	down
RGS2	1.66934e-23	4.2595e-19	-0.440382	0.416	0.485	down
PPP1R2	2.83785e-35	7.24105e-31	-0.442377	0.437	0.464	down
LRRC47	5.96959e-27	1.5232e-22	-0.442935	0.083	0.145	down
OAT	2.25007e-35	5.74128e-31	-0.444771	0.154	0.204	down
RAB7A	4.38986e-44	1.12012e-39	-0.447294	0.35	0.389	down
RBMX	8.14905e-52	2.07931e-47	-0.448197	0.5	0.515	down
SAR1A	1.5747e-39	4.018e-35	-0.449059	0.315	0.365	down
THAP2	1.08782e-15	2.77569e-11	-0.44987	0.111	0.137	down
NPM1	1.9343e-34	4.93555e-30	-0.450103	0.758	0.809	down
ATPIF1	1.96321e-47	5.00933e-43	-0.450353	0.53	0.53	down
TUBA4A	3.48211e-20	8.88495e-16	-0.450613	0.512	0.594	down
GSTP1	4.18865e-30	1.06878e-25	-0.451022	0.745	0.81	down
PILRB	7.68497e-30	1.9609e-25	-0.453714	0.201	0.259	down
H2AFJ	7.16083e-28	1.82716e-23	-0.454228	0.235	0.27	down
FKBP11	3.45676e-42	8.82026e-38	-0.456544	0.432	0.459	down
GYPC	1.93825e-45	4.94565e-41	-0.458669	0.552	0.556	down
IFI16	9.0854e-39	2.31823e-34	-0.460439	0.524	0.538	down
LAPTM4A	1.87534e-36	4.78511e-32	-0.462414	0.304	0.356	down
NEAT1	1.80493e-24	4.60545e-20	-0.46424	0.726	0.779	down
PVRIG	1.24681e-18	3.18136e-14	-0.464304	0.032	0.111	down
IDI1	2.28314e-30	5.82567e-26	-0.46481	0.585	0.612	down
RIPK2	1.53252e-29	3.91039e-25	-0.466381	0.128	0.189	down
C1QC	1.15559e-18	2.94861e-14	-0.46784	0.054	0.136	down
MAPRE2	8.22674e-39	2.09914e-34	-0.468686	0.179	0.225	down
TXK	4.42078e-30	1.12801e-25	-0.469732	0.251	0.303	down
KCTD10	2.04871e-34	5.2275e-30	-0.470462	0.103	0.158	down
OSTF1	1.69363e-48	4.32146e-44	-0.470919	0.433	0.467	down
NANS	2.49282e-31	6.36068e-27	-0.471605	0.131	0.191	down
CD96	4.60383e-42	1.17471e-37	-0.472655	0.408	0.454	down
YAF2	8.40476e-36	2.14456e-31	-0.472947	0.195	0.244	down
ACTG1	8.68109e-30	2.21507e-25	-0.47461	0.893	0.936	down
CNOT6L	1.96576e-26	5.01584e-22	-0.476164	0.508	0.567	down
ZFAND5	1.30787e-36	3.33716e-32	-0.483199	0.347	0.376	down
ZNF90	1.16193e-23	2.96479e-19	-0.485413	0.023	0.123	down
UAP1	7.32701e-27	1.86956e-22	-0.486183	0.103	0.17	down
UPP1	4.52575e-36	1.15479e-31	-0.489555	0.23	0.28	down
TMEM2	2.02375e-25	5.16381e-21	-0.490005	0.491	0.661	down
SLC25A5	5.05633e-51	1.29017e-46	-0.490812	0.507	0.538	down
SLC38A1	5.74359e-46	1.46553e-41	-0.491244	0.433	0.478	down
RP11-386I14.4	3.12688e-15	7.97855e-11	-0.494371	0.079	0.139	down
MCTP2	2.26984e-43	5.79171e-39	-0.494945	0.242	0.29	down
HNRNPUL1	3.78536e-48	9.65872e-44	-0.495523	0.337	0.356	down
CCNG1	1.07303e-36	2.73795e-32	-0.495678	0.156	0.216	down
KLRK1	1.4113e-21	3.60108e-17	-0.496913	0.024	0.105	down
CCRL2	8.01781e-22	2.04582e-17	-0.497618	0.067	0.142	down
UBB	1.73265e-64	4.42103e-60	-0.501764	0.933	0.96	down
PER1	7.01387e-31	1.78966e-26	-0.501823	0.123	0.184	down
NFKBIZ	1.0608e-21	2.70673e-17	-0.503065	0.237	0.288	down
CLDND1	4.43587e-33	1.13186e-28	-0.505452	0.335	0.425	down
SLC25A3	6.20981e-50	1.58449e-45	-0.505507	0.611	0.65	down
CXorf40A	2.95381e-28	7.53695e-24	-0.507771	0.061	0.129	down
WSB1	3.5036e-50	8.93979e-46	-0.508272	0.38	0.426	down
GNL3	1.72301e-32	4.39644e-28	-0.509068	0.303	0.305	down
FCGR3A	8.11095e-17	2.06959e-12	-0.509186	0.192	0.248	down
GPR18	7.42126e-25	1.89361e-20	-0.509784	0.17	0.238	down
GRAMD3	5.94645e-27	1.5173e-22	-0.511031	0.108	0.176	down
SH2D2A	2.51393e-44	6.41454e-40	-0.511744	0.428	0.453	down
KPNA2	4.82955e-34	1.23231e-29	-0.512142	0.282	0.348	down
HLA-DRB5	7.8079e-31	1.99226e-26	-0.512287	0.119	0.164	down
CXCR4	1.27779e-31	3.26041e-27	-0.512389	0.918	0.964	down
FKBP5	4.24226e-32	1.08245e-27	-0.513122	0.223	0.3	down
PSAP	4.67969e-48	1.19407e-43	-0.513257	0.34	0.398	down
PPM1B	2.18405e-39	5.57282e-35	-0.515352	0.178	0.24	down
LINC00623	1.73709e-27	4.43236e-23	-0.516697	0.061	0.15	down
ABHD2	3.37284e-34	8.60614e-30	-0.517115	0.129	0.206	down
ISG15	3.5732e-28	9.11736e-24	-0.518754	0.438	0.475	down
CYTIP	1.23023e-42	3.13907e-38	-0.519105	0.459	0.492	down
DDX6	1.97739e-45	5.04551e-41	-0.519535	0.412	0.443	down
ICAM1	4.09669e-22	1.04531e-17	-0.520241	0.229	0.302	down
ATP5EP2	1.80371e-22	4.60235e-18	-0.52083	0.04	0.134	down
GABARAPL1	1.3857e-44	3.53575e-40	-0.522265	0.42	0.45	down
RHOH	1.16424e-35	2.97068e-31	-0.522844	0.339	0.392	down
EIF3G	2.16895e-41	5.53428e-37	-0.524534	0.651	0.705	down
LZTFL1	1.56626e-30	3.99647e-26	-0.53085	0.075	0.154	down
ITGB2	1.48387e-54	3.78624e-50	-0.533857	0.585	0.635	down
NFKB1	1.29476e-30	3.3037e-26	-0.534877	0.29	0.332	down
DHCR7	1.31704e-32	3.36057e-28	-0.535777	0.082	0.16	down
SIK1	3.14393e-28	8.02204e-24	-0.537147	0.037	0.135	down
STMN1	5.08066e-24	1.29638e-19	-0.539346	0.211	0.298	down
BAZ1A	7.64086e-40	1.94964e-35	-0.540143	0.343	0.37	down
HNRNPA1	6.31006e-59	1.61007e-54	-0.540213	0.858	0.91	down
KDM2B	2.07513e-30	5.29491e-26	-0.545166	0.074	0.155	down
HLA-E	1.00788e-63	2.57171e-59	-0.548613	0.897	0.961	down
GABARAP	2.00052e-23	5.10454e-19	-0.552136	0.133	0.239	down
SH2D1B	2.65702e-25	6.77965e-21	-0.553591	0.161	0.262	down
SPRY1	8.30909e-25	2.12015e-20	-0.553714	0.134	0.213	down
CD53	2.45732e-59	6.2701e-55	-0.553797	0.579	0.618	down
GLIPR1	1.39976e-39	3.57163e-35	-0.554223	0.37	0.443	down
NDUFS5	2.26147e-62	5.77038e-58	-0.554975	0.623	0.638	down
ELL2	2.62772e-43	6.7049e-39	-0.555099	0.211	0.265	down
CASP3	6.39018e-38	1.63052e-33	-0.559769	0.231	0.3	down
INPP5D	2.86412e-37	7.30809e-33	-0.566789	0.239	0.318	down
SC5D	3.89443e-30	9.93702e-26	-0.566919	0.217	0.278	down
EIF5AL1	6.87498e-25	1.75422e-20	-0.567609	0.027	0.128	down
CD160	3.49065e-34	8.90673e-30	-0.568917	0.508	0.665	down
BCAS2	7.64218e-45	1.94998e-40	-0.570848	0.422	0.467	down
ARF6	4.08916e-64	1.04339e-59	-0.575808	0.623	0.632	down
PIM2	1.04668e-23	2.6707e-19	-0.576756	0.185	0.268	down
MARCO	1.00933e-42	2.57541e-38	-0.579017	0.002	0.116	down
WDR74	3.35766e-37	8.5674e-33	-0.582656	0.122	0.217	down
DCTN6	3.90949e-43	9.97545e-39	-0.58299	0.316	0.375	down
DUSP10	1.76931e-28	4.51456e-24	-0.586108	0.167	0.274	down
MAPK1	3.23903e-53	8.26472e-49	-0.586175	0.416	0.466	down
KLRB1	1.4842e-81	3.78709e-77	-0.587532	0.892	0.986	down
GYG1	1.85808e-48	4.74107e-44	-0.590425	0.266	0.351	down
PDE7A	9.86202e-59	2.51639e-54	-0.591564	0.389	0.44	down
CXCL8	8.49254e-25	2.16696e-20	-0.595147	0.049	0.169	down
GZMK	1.92335e-32	4.90762e-28	-0.595408	0.643	0.779	down
ARF4	4.4763e-52	1.14217e-47	-0.595633	0.405	0.47	down
SAMSN1	3.23658e-44	8.25846e-40	-0.597174	0.458	0.534	down
MOB4	2.68727e-47	6.85685e-43	-0.603166	0.341	0.42	down
CCND3	3.93033e-58	1.00286e-53	-0.607187	0.425	0.486	down
PFKFB3	6.11803e-41	1.56108e-36	-0.607891	0.243	0.324	down
CLK1	4.20054e-48	1.07181e-43	-0.608937	0.42	0.522	down
CFLAR	5.47736e-48	1.3976e-43	-0.612364	0.415	0.5	down
N4BP2L1	1.27665e-36	3.25751e-32	-0.6129	0.181	0.274	down
TMEM71	8.91507e-36	2.27477e-31	-0.618011	0.109	0.211	down
DHRS3	5.5664e-29	1.42032e-24	-0.619782	0.173	0.281	down
DUSP1	7.0962e-41	1.81067e-36	-0.627472	0.734	0.765	down
ARID5A	4.87655e-52	1.2443e-47	-0.627636	0.362	0.441	down
FCN3	3.1548e-32	8.04978e-28	-0.629467	0.018	0.132	down
PHF20	3.51667e-46	8.97313e-42	-0.63226	0.336	0.428	down
ARHGDIB	1.02145e-67	2.60634e-63	-0.634849	0.897	0.926	down
WIPF1	4.79126e-66	1.22254e-61	-0.635719	0.519	0.596	down
CALM2	9.94193e-69	2.53678e-64	-0.638348	0.835	0.884	down
RAP1B	1.32009e-65	3.36835e-61	-0.639113	0.479	0.553	down
CD247	3.01597e-52	7.69555e-48	-0.640299	0.595	0.689	down
ZC3H12A	7.86833e-29	2.00768e-24	-0.642176	0.238	0.343	down
PIP4K2A	8.02625e-56	2.04798e-51	-0.649109	0.514	0.609	down
GSAP	5.00553e-37	1.27721e-32	-0.651089	0.07	0.184	down
LMNB1	1.48479e-45	3.7886e-41	-0.656614	0.222	0.315	down
STAT4	2.44366e-63	6.23525e-59	-0.658906	0.439	0.505	down
MT2A	1.2297e-23	3.13769e-19	-0.663661	0.497	0.542	down
PTP4A1	3.58785e-45	9.15476e-41	-0.665473	0.312	0.397	down
APMAP	1.0588e-61	2.70163e-57	-0.673066	0.48	0.593	down
SAT1	3.52238e-46	8.9877e-42	-0.675768	0.52	0.695	down
CCDC107	4.66186e-48	1.18952e-43	-0.676137	0.31	0.396	down
OFD1	1.83131e-51	4.67276e-47	-0.677939	0.418	0.506	down
HLA-DRA	2.9451e-43	7.51471e-39	-0.679114	0.388	0.526	down
H3F3C	4.33362e-30	1.10577e-25	-0.684767	0.034	0.161	down
ELOVL5	4.709e-42	1.20155e-37	-0.695636	0.24	0.364	down
MCL1	2.93133e-59	7.47959e-55	-0.703329	0.64	0.68	down
TWISTNB	3.97937e-31	1.01538e-26	-0.709427	0.236	0.33	down
LEPROTL1	2.81456e-63	7.18164e-59	-0.709476	0.576	0.656	down
CXCR6	4.98547e-31	1.27209e-26	-0.714991	0.201	0.311	down
SLA2	9.11557e-51	2.32593e-46	-0.718653	0.219	0.314	down
RP11-138A9.1	1.35849e-43	3.46632e-39	-0.718923	0.325	0.443	down
CLIC3	1.69664e-30	4.32915e-26	-0.719183	0.417	0.516	down
IGLC2	3.09755e-33	7.9037e-29	-0.722616	0.149	0.334	down
SDCBP	5.75808e-57	1.46923e-52	-0.728371	0.525	0.622	down
TGIF1	1.23767e-45	3.15803e-41	-0.729469	0.152	0.256	down
FOSL2	1.28313e-54	3.27402e-50	-0.733446	0.49	0.585	down
ARL6IP1	1.34059e-57	3.42064e-53	-0.737003	0.353	0.476	down
RSL24D1	1.56178e-61	3.98504e-57	-0.737927	0.49	0.571	down
SLC16A3	2.3947e-50	6.11031e-46	-0.751177	0.271	0.373	down
AIM1	3.55728e-56	9.07676e-52	-0.762341	0.21	0.315	down
FCER1G	4.37637e-75	1.11668e-70	-0.767316	0.556	0.849	down
MT1G	1.72224e-17	4.39447e-13	-0.770564	0.036	0.117	down
FOXO3	1.43345e-45	3.6576e-41	-0.776609	0.115	0.242	down
IRF8	1.24239e-45	3.17007e-41	-0.791613	0.295	0.421	down
AC016831.7	1.79812e-53	4.58808e-49	-0.791662	0.211	0.31	down
HMGB2	1.58062e-55	4.03311e-51	-0.807018	0.422	0.519	down
FYN	5.29863e-76	1.352e-71	-0.808771	0.613	0.75	down
RP11-138A9.2	3.52439e-55	8.99284e-51	-0.810413	0.318	0.405	down
CHST12	2.19578e-71	5.60274e-67	-0.812313	0.452	0.552	down
GNG2	3.04112e-69	7.75972e-65	-0.815769	0.385	0.494	down
DDIT4	3.73755e-78	9.53673e-74	-0.820757	0.755	0.841	down
EEF2	9.84515e-96	2.51209e-91	-0.823507	0.699	0.826	down
LDHA	2.64196e-76	6.74121e-72	-0.823581	0.664	0.742	down
CHMP1B	5.11769e-52	1.30583e-47	-0.834745	0.399	0.544	down
C1QA	3.77516e-44	9.63269e-40	-0.836639	0.119	0.329	down
ADGRE5	6.45907e-71	1.6481e-66	-0.83877	0.497	0.645	down
REL	1.83599e-57	4.68472e-53	-0.842333	0.691	0.812	down
AP3S1	5.36402e-59	1.36868e-54	-0.844939	0.267	0.406	down
BCL2A1	4.22097e-34	1.07702e-29	-0.848001	0.209	0.31	down
HNRNPA1L2	2.72686e-52	6.95784e-48	-0.850484	0.057	0.224	down
YPEL5	1.32958e-76	3.39255e-72	-0.851645	0.693	0.863	down
C1QB	2.69015e-45	6.86418e-41	-0.856307	0.103	0.289	down
PLAC8	2.41778e-62	6.16921e-58	-0.857254	0.417	0.574	down
ABI3	3.39883e-55	8.67245e-51	-0.85867	0.266	0.397	down
CD7	1.9424e-124	4.95623e-120	-0.859149	0.87	0.97	down
SYAP1	7.46032e-71	1.90358e-66	-0.862091	0.486	0.598	down
C1orf56	1.87063e-38	4.77311e-34	-0.867654	0.266	0.366	down
ALOX5AP	6.14012e-76	1.56671e-71	-0.868285	0.665	0.815	down
CYCS	4.23225e-68	1.0799e-63	-0.874365	0.653	0.803	down
B4GALT1	2.86451e-53	7.30907e-49	-0.886473	0.275	0.385	down
CD38	6.08802e-52	1.55342e-47	-0.889496	0.168	0.34	down
RPL36A	1.50224e-124	3.83313e-120	-0.889748	0.767	0.917	down
LPIN1	5.71006e-71	1.45698e-66	-0.897487	0.248	0.398	down
PPP1CB	2.38293e-84	6.08027e-80	-0.922527	0.492	0.609	down
AREG	2.19707e-72	5.60605e-68	-0.942277	0.609	0.813	down
IGHG4	8.45624e-56	2.15769e-51	-0.950484	0.059	0.284	down
IFNGR1	6.34903e-75	1.62002e-70	-0.9508	0.393	0.555	down
IFRD1	1.34137e-66	3.42263e-62	-0.954742	0.471	0.643	down
CD74	2.19931e-106	5.61175e-102	-0.957638	0.712	0.898	down
CREM	1.07206e-80	2.73548e-76	-0.959778	0.707	0.868	down
PLIN2	1.23206e-52	3.14373e-48	-0.962466	0.281	0.464	down
UCP2	4.67276e-57	1.1923e-52	-0.964018	0.23	0.422	down
THEMIS2	3.62439e-55	9.24799e-51	-0.968029	0.079	0.271	down
LITAF	6.92968e-102	1.76818e-97	-0.968734	0.633	0.794	down
CDC42SE1	4.40916e-79	1.12504e-74	-1.00697	0.451	0.598	down
KLRF1	6.11819e-108	1.56112e-103	-1.01394	0.576	0.835	down
RP11-347P5.1	8.65269e-69	2.20782e-64	-1.01619	0.27	0.44	down
IFITM3	1.02264e-74	2.60936e-70	-1.02456	0.374	0.603	down
PIK3IP1	1.3936e-73	3.55591e-69	-1.02993	0.251	0.472	down
TLE1	1.83635e-64	4.68563e-60	-1.03064	0.177	0.361	down
ATP1B3	1.48781e-82	3.79629e-78	-1.03366	0.498	0.695	down
VPS37B	4.53551e-100	1.15728e-95	-1.04608	0.527	0.749	down
S1PR5	2.01037e-77	5.12967e-73	-1.04846	0.17	0.359	down
IGHA1	2.34446e-55	5.98213e-51	-1.04913	0.129	0.359	down
TSC22D3	2.53671e-115	6.47266e-111	-1.05819	0.631	0.885	down
ZBTB16	1.95263e-74	4.98233e-70	-1.07624	0.186	0.411	down
IGHG1	2.38497e-66	6.08548e-62	-1.09162	0.077	0.337	down
ZFP36	1.17933e-123	3.00918e-119	-1.09328	0.84	0.918	down
SYTL3	2.63809e-114	6.73134e-110	-1.139	0.588	0.801	down
RGS1	9.23878e-94	2.35737e-89	-1.14247	0.607	0.812	down
SPON2	1.33016e-71	3.39405e-67	-1.197	0.19	0.444	down
FAM177A1	5.3101e-131	1.35493e-126	-1.20186	0.677	0.874	down
LINC01116	8.96263e-76	2.28691e-71	-1.21891	0.039	0.281	down
RAB9A	7.67128e-96	1.9574e-91	-1.2659	0.204	0.443	down
B3GNT7	2.57876e-78	6.57998e-74	-1.26749	0.324	0.55	down
EEF1G	8.63528e-84	2.20338e-79	-1.29552	0.088	0.379	down
IGHG3	9.21008e-87	2.35004e-82	-1.31184	0.078	0.39	down
ISG20	1.73677e-133	4.43154e-129	-1.34036	0.555	0.808	down
CMC1	1.21365e-256	3.09674e-252	-1.43105	0.801	0.975	down
IGKC	7.21382e-184	1.84068e-179	-1.43921	0.383	0.804	down
SRGN	0	4.38704e-306	-1.44017	0.972	0.999	down
CCNH	1.15385e-163	2.94417e-159	-1.4488	0.412	0.735	down
RPL17	2.39538e-282	6.11206e-278	-1.64428	0.66	0.943	down
NBEAL1	2.04905e-178	5.22836e-174	-1.71055	0.258	0.703	down
IFITM1	3.41566e-270	8.7154e-266	-1.90429	0.54	0.871	down
AC090498.1	0	0	-2.27223	0.353	0.876	down

## Sheet: TCGA
The specific information of DEGs between varying major cell types and blood-derived exosomes derived from HCC and control cases.
gene	pvalue	padj	logFC	baseMean	lfcSE	stat	condition
A1CF	4.9728e-15	4.08415e-14	-1.031	8437.2	0.131713	-7.8276	down
A2M	7.86435e-07	2.33195e-06	-1.05797	120488	0.214221	-4.9387	down
AADAT	4.97963e-40	3.61492e-38	-2.81254	595.903	0.212386	-13.2426	down
AANAT	2.89045e-08	1.04056e-07	1.65037	4.47636	0.297475	5.54795	up
AARSD1	6.14993e-22	1.02248e-20	1.54604	23.0756	0.160594	9.627	up
ABAT	1.32748e-18	1.59996e-17	-1.62092	15008.2	0.184124	-8.80339	down
ABCA12	5.16458e-05	0.00011899	1.41874	6.9139	0.350475	4.04805	up
ABCA17P	2.79132e-10	1.3087e-09	1.69107	12.2522	0.268001	6.30995	up
ABCA3	3.85448e-11	2.01194e-10	1.37274	391.118	0.20769	6.60957	up
ABCA4	7.8792e-09	3.05232e-08	1.17951	110.474	0.204385	5.77102	up
ABCA8	8.83106e-09	3.39891e-08	-1.46264	1395.74	0.254294	-5.75178	down
ABCB6	3.84879e-12	2.26843e-11	1.09426	29.263	0.157614	6.94263	up
ABCC10	4.16962e-42	3.52749e-40	1.34507	586.584	0.0989241	13.597	up
ABCC4	2.64683e-12	1.5955e-11	1.5734	543.882	0.224922	6.9953	up
ABCC5	9.0025e-31	3.39655e-29	1.07426	683.644	0.0931471	11.5329	up
ABCC8	3.12239e-08	1.11966e-07	1.89469	16.808	0.342347	5.53443	up
ABCC9	6.13814e-13	3.93743e-12	-1.55474	1357.3	0.216015	-7.19738	down
ABHD11-AS1	0.000351747	0.000718053	1.16287	6.21645	0.325381	3.57387	up
ABHD6	2.60808e-15	2.20644e-14	-1.08367	1692.2	0.137029	-7.90836	down
ABLIM2	1.30994e-12	8.1394e-12	1.43986	229.467	0.20299	7.09325	up
ABLIM3	1.25479e-12	7.81439e-12	-1.0553	3139.49	0.148651	-7.0992	down
AC002075.2	7.23529e-06	1.88519e-05	1.01698	5.47967	0.226667	4.48665	up
AC002091.1	1.55737e-07	5.08711e-07	-1.12571	3.80426	0.214599	-5.24564	down
AC002116.2	7.49041e-12	4.24856e-11	1.62373	5.35779	0.237111	6.84797	up
AC002128.1	2.54862e-14	1.9391e-13	1.40205	11.871	0.18401	7.6194	up
AC002550.2	1.62178e-10	7.84185e-10	1.13944	7.00097	0.17822	6.39346	up
AC003072.1	8.00179e-13	5.08104e-12	1.05826	22.8207	0.147778	7.16112	up
AC003102.1	2.47172e-22	4.2608e-21	1.57975	42.1634	0.162522	9.72025	up
AC004076.2	2.1273e-13	1.44064e-12	1.38634	14.3387	0.188861	7.34054	up
AC004156.1	1.472e-07	4.82969e-07	1.04343	16.613	0.19852	5.25603	up
AC004160.1	1.37378e-12	8.51023e-12	-2.37275	42.3016	0.334819	-7.08667	down
AC004253.1	8.45764e-09	3.26335e-08	1.14054	7.01221	0.198043	5.75907	up
AC004263.1	4.52242e-16	4.1604e-15	2.23009	7.14787	0.274517	8.12368	up
AC004492.1	6.2066e-10	2.7867e-09	1.05361	9.55626	0.170346	6.18509	up
AC004540.2	3.43288e-12	2.03695e-11	-2.12145	26.9209	0.304861	-6.95876	down
AC004593.1	8.15188e-06	2.10902e-05	1.0001	12.1226	0.224181	4.46116	up
AC004687.1	1.66641e-06	4.7363e-06	1.20503	42.7899	0.251563	4.79017	up
AC004687.2	1.75767e-07	5.69477e-07	1.57893	2.64272	0.302286	5.22329	up
AC004801.2	9.8267e-09	3.75257e-08	1.33488	9.13251	0.232812	5.73369	up
AC004812.2	9.8087e-18	1.07233e-16	1.07422	38.5342	0.125256	8.57617	up
AC004816.1	3.56078e-28	1.05985e-26	2.0348	35.2237	0.184875	11.0064	up
AC004834.1	1.23669e-14	9.71159e-14	1.99739	4.52896	0.258991	7.7122	up
AC004839.2	1.24246e-07	4.12019e-07	1.3311	3.00725	0.251762	5.28714	up
AC004863.1	0.000103354	0.000228571	1.08061	3.41515	0.278322	3.88258	up
AC004890.2	1.40296e-19	1.8635e-18	1.87009	35.7301	0.206593	9.05206	up
AC004918.1	5.5866e-09	2.20141e-08	1.11995	7.26173	0.192145	5.82868	up
AC004923.4	7.94198e-11	3.98113e-10	1.47614	6.16426	0.22704	6.5017	up
AC004943.1	3.13289e-07	9.81499e-07	1.33378	3.50982	0.260745	5.11527	up
AC004951.3	7.93455e-06	2.05666e-05	1.14396	2.7065	0.256094	4.46694	up
AC005005.3	4.37086e-07	1.34238e-06	1.1377	6.36988	0.225195	5.05205	up
AC005041.3	2.02174e-19	2.64546e-18	1.63967	20.8743	0.181941	9.01209	up
AC005046.1	7.15788e-06	1.86634e-05	1.02432	5.80428	0.228188	4.48894	up
AC005089.1	5.62411e-20	7.7706e-19	1.78558	37.1695	0.195117	9.15132	up
AC005154.2	7.05461e-09	2.75032e-08	1.07828	10.4016	0.186243	5.78962	up
AC005162.2	4.48624e-05	0.000104423	1.12365	8.7221	0.275345	4.0809	up
AC005165.1	6.38721e-13	4.08648e-12	3.14242	22.5859	0.436936	7.19195	up
AC005224.2	7.4121e-06	1.92897e-05	-1.26817	7.14123	0.282979	-4.4815	down
AC005225.4	1.8428e-11	1.0001e-10	-1.10787	65.1688	0.164911	-6.71796	down
AC005253.1	2.31339e-12	1.40025e-11	1.22875	9.46824	0.175181	7.01416	up
AC005264.1	8.44107e-11	4.21881e-10	1.97459	2.64565	0.304133	6.49252	up
AC005329.1	4.58535e-08	1.60618e-07	1.51527	20.1913	0.277183	5.46668	up
AC005329.3	1.61051e-08	5.97079e-08	1.33026	4.36318	0.235471	5.64936	up
AC005332.1	1.48561e-16	1.43134e-15	1.90476	5.95049	0.230666	8.25766	up
AC005332.5	7.52021e-40	5.4057e-38	1.67735	108.996	0.12696	13.2116	up
AC005387.1	5.54091e-07	1.67484e-06	1.12103	5.47256	0.223912	5.00657	up
AC005387.2	1.62107e-10	7.84015e-10	1.94593	2.79746	0.30436	6.39352	up
AC005393.1	3.3478e-16	3.11104e-15	2.25735	6.12411	0.276633	8.16009	up
AC005519.1	9.24419e-11	4.60243e-10	1.3571	8.3713	0.209467	6.47882	up
AC005562.1	3.72596e-09	1.50821e-08	1.09183	4.74507	0.185183	5.89592	up
AC005618.1	5.65711e-12	3.2617e-11	1.91101	9.04122	0.277439	6.88803	up
AC005632.6	2.30457e-11	1.23638e-10	2.07032	8.86431	0.309683	6.6853	up
AC005740.4	2.55622e-07	8.096e-07	1.04958	5.04983	0.203662	5.15353	up
AC005753.3	5.51213e-09	2.17558e-08	1.7538	4.00169	0.300775	5.83092	up
AC005785.1	2.50338e-11	1.33748e-10	1.27365	11.3968	0.190861	6.67317	up
AC005829.1	9.53173e-19	1.16413e-17	1.99576	11.2822	0.225753	8.84047	up
AC005837.1	6.08239e-09	2.38908e-08	1.45687	4.60321	0.250558	5.81448	up
AC005899.7	9.65507e-05	0.00021454	1.02206	4.68128	0.262128	3.8991	up
AC005911.1	5.23539e-08	1.82096e-07	1.07295	7.15076	0.197121	5.44312	up
AC006042.1	1.17037e-07	3.89757e-07	1.27698	12.777	0.241028	5.29806	up
AC006077.2	6.59229e-16	5.94522e-15	1.65324	16.9769	0.204663	8.07784	up
AC006128.1	2.86682e-10	1.34167e-09	1.17205	27.6947	0.185868	6.30581	up
AC006130.3	1.95928e-06	5.51667e-06	1.07972	7.73815	0.226947	4.75758	up
AC006205.2	5.14788e-07	1.56421e-06	1.89114	137.434	0.376668	5.02072	up
AC006213.3	5.51046e-09	2.17531e-08	1.78402	10.1286	0.305955	5.83097	up
AC006213.4	7.4831e-08	2.55587e-07	1.05542	22.1855	0.196205	5.37917	up
AC006213.5	2.10744e-05	5.14601e-05	1.16121	4.36552	0.273021	4.25319	up
AC006213.6	5.38202e-07	1.62995e-06	1.15271	6.17791	0.229982	5.01217	up
AC006249.1	2.07882e-07	6.66362e-07	-1.04116	4.22325	0.200526	-5.19215	down
AC006252.1	3.4535e-17	3.58083e-16	1.9808	6.73845	0.234967	8.43011	up
AC006273.1	3.06684e-05	7.32365e-05	1.26675	5.90783	0.303891	4.16845	up
AC006277.1	1.59245e-28	4.93347e-27	2.02912	16.1558	0.183156	11.0787	up
AC006329.1	1.5074e-06	4.31054e-06	-1.32678	69.0012	0.275822	-4.81025	down
AC006330.1	2.72397e-07	8.60374e-07	1.08865	4.54494	0.211734	5.14161	up
AC006369.1	2.93358e-05	7.02635e-05	-1.03178	13.0948	0.246921	-4.17856	down
AC006378.1	4.17147e-08	1.47021e-07	1.40517	6.09147	0.256258	5.48343	up
AC006435.2	1.67157e-08	6.1908e-08	1.10883	12.0596	0.196498	5.64295	up
AC006449.2	1.78571e-06	5.05581e-06	1.16317	3.51529	0.243531	4.77628	up
AC006449.5	9.4005e-11	4.67919e-10	1.26034	12.4403	0.194608	6.47629	up
AC006460.1	6.08358e-14	4.41923e-13	2.35888	49.4776	0.314255	7.50627	up
AC006480.2	9.52412e-09	3.64525e-08	1.04356	10.0234	0.181837	5.73899	up
AC006486.2	2.26998e-14	1.73913e-13	1.39507	13.3374	0.182736	7.63433	up
AC006504.7	8.15438e-11	4.08109e-10	1.14562	19.0697	0.176311	6.49772	up
AC006538.1	1.24989e-19	1.6632e-18	2.38201	15.5409	0.26278	9.06466	up
AC007014.2	5.30468e-05	0.000122103	1.10891	4.67269	0.274362	4.04178	up
AC007066.2	1.50613e-15	1.30367e-14	1.0624	31.8732	0.133192	7.97644	up
AC007221.1	9.58638e-10	4.20295e-09	-1.90363	22.6501	0.311247	-6.11615	down
AC007224.2	1.03792e-11	5.80478e-11	2.04485	3.82706	0.300662	6.80114	up
AC007292.1	6.9486e-11	3.50393e-10	1.2029	19.7325	0.184444	6.52176	up
AC007298.2	2.73796e-06	7.54499e-06	-1.35358	11.8562	0.288637	-4.68956	down
AC007319.1	2.35672e-16	2.22196e-15	-1.54288	74.4937	0.188102	-8.20238	down
AC007344.1	2.41539e-07	7.67647e-07	-1.60283	113.682	0.310376	-5.16415	down
AC007405.1	5.20433e-13	3.36788e-12	1.50492	33.8569	0.208442	7.21985	up
AC007406.2	4.65021e-12	2.71316e-11	2.36877	26.6242	0.342512	6.91586	up
AC007546.3	1.28497e-15	1.12427e-14	3.06085	4.0473	0.382796	7.99603	up
AC007608.3	4.4016e-07	1.35164e-06	1.35332	16.4672	0.267947	5.05071	up
AC007611.1	9.66987e-14	6.82601e-13	1.16362	19.8505	0.156289	7.44533	up
AC007614.1	0.000138744	0.000301057	1.00909	12.6158	0.264826	3.8104	up
AC007663.3	2.14406e-09	8.97957e-09	1.36238	7.25219	0.227575	5.9865	up
AC007731.1	1.58672e-06	4.5249e-06	1.1143	9.02017	0.232146	4.79999	up
AC007743.1	1.917e-09	8.09489e-09	1.49556	7.72473	0.249065	6.00469	up
AC007773.1	5.76295e-16	5.23809e-15	1.62559	26.2884	0.200834	8.09423	up
AC007785.3	2.19855e-10	1.0447e-09	1.61959	4.15746	0.255182	6.34679	up
AC007842.1	1.00665e-25	2.34311e-24	2.11028	25.6882	0.201256	10.4855	up
AC007881.4	6.65904e-06	1.74413e-05	1.09122	9.93059	0.242262	4.50431	up
AC007906.2	2.82265e-25	6.2399e-24	-2.30656	29.4692	0.222049	-10.3876	down
AC007998.3	9.18822e-08	3.10166e-07	1.2965	5.12415	0.242695	5.34209	up
AC008105.1	1.44699e-09	6.20428e-09	1.82191	5.83913	0.301133	6.05016	up
AC008443.4	1.25749e-07	4.16501e-07	1.26179	5.09288	0.238753	5.28493	up
AC008467.1	7.67106e-08	2.61682e-07	1.03808	18.3683	0.193143	5.3747	up
AC008537.4	3.94225e-10	1.81296e-09	1.37516	5.20505	0.219805	6.2563	up
AC008549.1	3.60565e-07	1.12083e-06	-1.58814	617.181	0.312093	-5.08868	down
AC008556.1	2.3313e-30	8.39269e-29	-2.02546	29.3498	0.176885	-11.4507	down
AC008592.4	0.000327512	0.000672012	-1.1029	13.6623	0.306999	-3.59251	down
AC008610.1	7.18158e-16	6.44497e-15	1.76986	17.4498	0.219384	8.06739	up
AC008674.1	1.84391e-09	7.80425e-09	1.66408	7.84697	0.276839	6.01099	up
AC008735.1	3.00675e-07	9.43729e-07	1.255	3.90715	0.244972	5.12302	up
AC008735.2	2.67586e-13	1.78521e-12	1.31933	28.662	0.180489	7.30978	up
AC008738.2	1.68907e-09	7.1918e-09	1.55437	6.55495	0.257978	6.02519	up
AC008764.8	9.88367e-16	8.74502e-15	1.20374	15.2412	0.149937	8.02829	up
AC008780.1	2.99477e-11	1.58401e-10	-1.5354	140.289	0.230998	-6.64683	down
AC008870.2	3.86812e-14	2.87929e-13	1.22167	12.9103	0.161483	7.56535	up
AC008875.1	1.28611e-14	1.00885e-13	2.55613	3.93962	0.331655	7.7072	up
AC008883.3	3.75272e-05	8.8501e-05	1.11752	2.80644	0.271099	4.1222	up
AC008894.3	6.67272e-15	5.41399e-14	1.91572	7.41474	0.245904	7.79053	up
AC008945.2	1.27376e-13	8.86916e-13	2.41481	37.5479	0.325935	7.40887	up
AC009005.1	1.44909e-19	1.92013e-18	2.05652	19.5615	0.227277	9.04853	up
AC009053.3	2.45217e-12	1.48263e-11	1.16322	18.657	0.166032	7.00601	up
AC009065.4	1.56605e-14	1.21764e-13	1.34335	21.813	0.174869	7.68202	up
AC009084.2	0.00103406	0.00196587	1.03555	10.8801	0.315611	3.28109	up
AC009088.1	4.11808e-05	9.64143e-05	1.0737	2.73997	0.261831	4.10075	up
AC009093.1	1.52571e-07	4.99472e-07	1.28764	7.2214	0.245291	5.24943	up
AC009093.2	1.23377e-06	3.56234e-06	1.33324	6.82482	0.274887	4.85014	up
AC009093.5	2.22485e-05	5.41528e-05	-1.37531	17.3646	0.324286	-4.24104	down
AC009108.3	8.9597e-07	2.63825e-06	1.1821	8.04701	0.240597	4.91321	up
AC009121.3	1.23665e-11	6.85347e-11	2.13373	4.50083	0.314901	6.77586	up
AC009133.1	1.26055e-17	1.36452e-16	1.5142	23.2026	0.177156	8.54725	up
AC009137.2	1.52105e-11	8.34134e-11	-1.1908	5.95469	0.176523	-6.74588	down
AC009148.1	4.7405e-18	5.36103e-17	2.27344	5.80302	0.262538	8.65945	up
AC009159.3	3.30109e-14	2.47312e-13	-1.28438	51.6671	0.169311	-7.58593	down
AC009166.3	2.31026e-10	1.09259e-09	-1.51887	8.80164	0.239601	-6.33916	down
AC009242.1	1.31293e-10	6.42045e-10	1.96438	5.30637	0.305709	6.42567	up
AC009275.1	1.01404e-09	4.43437e-09	1.68788	48.6699	0.276376	6.10718	up
AC009486.2	0.000167162	0.000358406	1.02247	6.16121	0.271638	3.76408	up
AC009509.4	7.80357e-12	4.42048e-11	-1.20187	7.86715	0.175658	-6.84211	down
AC009533.1	5.04185e-16	4.61316e-15	1.12901	122.953	0.139204	8.11048	up
AC009549.1	2.21258e-11	1.18847e-10	1.60529	21.1182	0.239909	6.69126	up
AC009686.2	1.12492e-07	3.75362e-07	1.10294	14.3017	0.207895	5.30529	up
AC009690.1	7.32223e-12	4.1596e-11	2.20941	7.70249	0.322485	6.85122	up
AC009831.1	1.33127e-13	9.24912e-13	-1.0144	21.0159	0.137026	-7.40301	down
AC010132.4	9.68084e-09	3.70073e-08	1.34802	3.63775	0.235002	5.73623	up
AC010148.1	3.33017e-15	2.79262e-14	2.05206	28.8067	0.260484	7.87787	up
AC010168.2	4.73459e-12	2.75654e-11	1.12262	41.788	0.162386	6.91331	up
AC010198.2	9.30237e-09	3.56534e-08	1.72667	13.2374	0.300657	5.74298	up
AC010201.1	4.74843e-12	2.76386e-11	2.17562	3.73942	0.314719	6.9129	up
AC010201.2	1.06152e-24	2.22161e-23	2.09848	16.1298	0.204521	10.2605	up
AC010247.2	1.51061e-10	7.34143e-10	2.18341	39.6869	0.340929	6.4043	up
AC010255.2	1.5063e-09	6.44479e-09	2.51009	37.0174	0.415325	6.04369	up
AC010280.2	1.32987e-16	1.28749e-15	-2.59039	29.127	0.313194	-8.27087	down
AC010300.1	5.50921e-18	6.16695e-17	1.69468	22.472	0.196091	8.6423	up
AC010323.2	5.70609e-07	1.72169e-06	1.39884	3.73591	0.279717	5.00091	up
AC010326.4	4.78146e-12	2.78088e-11	1.02406	30.9737	0.148158	6.91192	up
AC010327.5	7.54054e-10	3.34736e-09	1.38604	9.57413	0.225214	6.15431	up
AC010327.7	2.28562e-10	1.08187e-09	1.75342	5.94443	0.27653	6.34081	up
AC010327.8	2.56092e-08	9.29076e-08	1.47316	4.04051	0.264524	5.56908	up
AC010331.1	3.06663e-16	2.85942e-15	1.78972	10.9054	0.219042	8.17068	up
AC010336.1	1.34864e-06	3.87774e-06	1.28805	3.21042	0.266543	4.83245	up
AC010336.7	6.27388e-13	4.02098e-12	1.61835	6.38101	0.224946	7.19439	up
AC010378.1	2.80347e-28	8.47049e-27	4.70532	56.1716	0.426674	11.0279	up
AC010422.4	1.31997e-06	3.80027e-06	1.24721	3.35852	0.257862	4.83672	up
AC010463.3	3.69271e-08	1.31262e-07	1.50155	2.95074	0.272763	5.50495	up
AC010491.1	6.34047e-09	2.48468e-08	1.05456	19.6517	0.181585	5.80752	up
AC010491.2	1.07768e-08	4.08701e-08	1.49005	198.681	0.260587	5.71803	up
AC010501.2	1.08262e-05	2.75267e-05	1.25687	10.0705	0.285653	4.39998	up
AC010536.1	6.66604e-10	2.97597e-09	1.16808	11.8293	0.189198	6.17382	up
AC010542.5	2.81719e-11	1.49643e-10	1.34952	7.49635	0.202757	6.65582	up
AC010615.2	2.14007e-15	1.8295e-14	2.49754	27.3487	0.314831	7.93295	up
AC010618.2	1.28721e-07	4.25767e-07	1.39591	3.44049	0.264345	5.28066	up
AC010643.1	7.7413e-13	4.92559e-12	2.25344	67.4225	0.314478	7.16566	up
AC010719.1	1.16875e-46	1.30496e-44	2.83586	63.3907	0.19771	14.3436	up
AC010761.1	1.78358e-11	9.7036e-11	1.10772	15.9503	0.164773	6.72272	up
AC010809.2	2.56933e-05	6.19818e-05	1.01316	3.66986	0.240734	4.20862	up
AC010864.1	7.86101e-21	1.17626e-19	1.64568	10.6897	0.175792	9.3615	up
AC010872.2	2.36271e-14	1.80327e-13	-2.05277	82.973	0.269068	-7.62917	down
AC010883.1	6.46509e-09	2.53171e-08	1.14515	12.8585	0.197294	5.80426	up
AC010973.2	6.59171e-18	7.3244e-17	2.02582	7.76128	0.234965	8.62179	up
AC010996.1	2.74283e-11	1.45939e-10	2.15336	3.54509	0.323339	6.65976	up
AC011005.4	4.52094e-19	5.71181e-18	2.55121	8.39426	0.2859	8.92342	up
AC011290.2	3.08579e-15	2.59759e-14	1.62278	8.11126	0.205744	7.88739	up
AC011294.1	4.86233e-36	2.74235e-34	4.51314	43.8238	0.360071	12.534	up
AC011317.1	3.34711e-08	1.19576e-07	2.07442	102.255	0.375649	5.52224	up
AC011322.1	4.12393e-12	2.42346e-11	2.14069	6.45729	0.308774	6.93287	up
AC011330.2	1.07558e-06	3.13357e-06	1.24067	3.24152	0.254378	4.87728	up
AC011337.1	6.46247e-09	2.53113e-08	1.41298	4.17374	0.243435	5.80433	up
AC011379.2	2.67973e-08	9.69781e-08	1.10397	21.4903	0.198513	5.56117	up
AC011407.1	4.24001e-13	2.76782e-12	-1.28218	8.10703	0.176909	-7.24767	down
AC011445.1	1.26656e-20	1.86225e-19	2.52403	20.5287	0.271081	9.31098	up
AC011447.3	3.81982e-09	1.54393e-08	1.46432	11.379	0.248534	5.89181	up
AC011447.7	1.53005e-22	2.6924e-21	2.97309	24.282	0.30434	9.76897	up
AC011448.1	5.02722e-06	1.33808e-05	1.128	4.40682	0.24717	4.56365	up
AC011455.8	2.90647e-09	1.19497e-08	1.26139	93.4329	0.212471	5.9368	up
AC011461.1	9.04959e-09	3.47512e-08	1.38024	3.79579	0.240141	5.74764	up
AC011462.4	1.6995e-19	2.24113e-18	1.99187	9.18407	0.220557	9.0311	up
AC011468.1	1.03475e-15	9.14069e-15	1.3582	33.3459	0.169295	8.02267	up
AC011481.1	3.12138e-11	1.64529e-10	1.54102	5.12285	0.232056	6.64073	up
AC011481.3	2.8288e-10	1.32472e-09	1.33272	105.815	0.211278	6.30788	up
AC011498.6	1.15018e-11	6.39036e-11	1.69577	4.2678	0.24988	6.78633	up
AC011498.7	4.43008e-21	6.80475e-20	1.6023	19.5043	0.170061	9.4219	up
AC011503.2	3.5128e-08	1.25191e-07	1.29906	39.4801	0.235603	5.51374	up
AC011815.1	5.29151e-11	2.71817e-10	1.2161	25.1426	0.185311	6.56249	up
AC011815.2	7.41166e-08	2.53344e-07	1.33254	7.07282	0.247644	5.38089	up
AC011921.1	1.62815e-23	3.0688e-22	2.47864	7.12761	0.248026	9.99345	up
AC012073.1	5.03661e-08	1.75515e-07	1.12271	17.1668	0.206002	5.45001	up
AC012085.1	6.77191e-07	2.0222e-06	-1.26199	7.13476	0.254034	-4.96779	down
AC012213.3	7.31499e-08	2.50234e-07	1.27831	5.06075	0.237461	5.38326	up
AC012236.1	3.96183e-20	5.52947e-19	2.49286	72.3383	0.271285	9.18909	up
AC012313.8	6.77264e-16	6.09537e-15	1.59189	11.0967	0.197149	8.07455	up
AC012360.1	2.32346e-06	6.47824e-06	1.36104	2.6962	0.288171	4.72304	up
AC012409.1	2.03794e-11	1.09923e-10	-1.64281	39.3722	0.245075	-6.70328	down
AC012443.2	1.02977e-07	3.45393e-07	1.25327	10.0869	0.235515	5.32139	up
AC012464.3	1.79993e-05	4.44246e-05	1.15567	2.24318	0.26949	4.28837	up
AC012615.1	3.13601e-17	3.26609e-16	1.33752	27.5321	0.158447	8.44138	up
AC012618.3	7.88934e-09	3.05571e-08	1.07026	7.19035	0.185462	5.77081	up
AC012645.4	3.9815e-08	1.40754e-07	1.68237	2.23333	0.306349	5.49167	up
AC012676.1	6.10704e-12	3.50732e-11	1.37329	21.134	0.19969	6.87713	up
AC013553.3	2.95837e-12	1.76875e-11	2.42293	2.72122	0.34714	6.97969	up
AC013652.1	2.92813e-05	7.01526e-05	1.16103	22.8199	0.277825	4.17899	up
AC013731.1	1.52152e-19	2.01489e-18	1.97308	10.8232	0.218183	9.0432	up
AC015660.1	1.13752e-09	4.94681e-09	1.86393	9.00729	0.306124	6.08881	up
AC015660.3	1.06991e-06	3.1187e-06	1.54727	4.81134	0.317172	4.87832	up
AC015802.4	2.78371e-12	1.67251e-11	1.58592	5.90982	0.226941	6.98823	up
AC015813.1	2.52148e-11	1.3465e-10	1.15499	133.323	0.173107	6.67211	up
AC015849.5	1.83699e-06	5.19163e-06	1.23653	30.5524	0.259199	4.77058	up
[truncated: 5,072 more rows]

## Sheet: EVs
The specific information of DEGs between varying major cell types and blood-derived exosomes derived from HCC and control cases.
[truncated: 3,036 more rows]
