# Supplementary material for: Developing an advanced diagnostic model for hepatocellular carcinoma through multi-omics integration leveraging diverse cell-death patterns
Source: Front Immunol. 2024 Jul 9;15:1410603. doi: 10.3389/fimmu.2024.1410603 (PMC11263010; doi:10.3389/fimmu.2024.1410603)
Supplement: Supplementary file 12 [file Table_3.xlsx]

## Sheet: Hepatocyte_up
KEGG pathway terms enriched by each group of DEGs between the major cell types and blood-derived exosomes derived from HCC and control cases.
ID	Description	GeneRatio	BgRatio	pvalue	p.adjust	qvalue	geneID	Count	data
hsa04610	Complement and coagulation cascades	14/167	86/8577	8.77265e-10	2.07035e-07	1.81917e-07	VTN/TFPI/SERPIND1/SERPINA1/C2/KNG1/F10/CFHR1/F12/CLU/F2/CFH/F5/SERPINC1	14	sc_tumor_Hepatocyte
hsa04141	Protein processing in endoplasmic reticulum	17/167	173/8577	3.6983e-08	3.73815e-06	3.28463e-06	PDIA4/PDIA6/P4HB/RRBP1/CANX/HSPA5/HSP90B1/PDIA3/DDIT3/LMAN2/RPN2/DNAJB11/OS9/SSR1/HSPA1B/RPN1/HSPA6	17	sc_tumor_Hepatocyte
hsa04932	Non-alcoholic fatty liver disease	16/167	155/8577	4.75188e-08	3.73815e-06	3.28463e-06	COX7A1/NDUFA4L2/COX6A1/DDIT3/NDUFS2/COX6B1/SDHC/NDUFC2/CYC1/UQCRFS1/NDUFV3/IL6R/JUN/NDUFB9/MLXIPL/PRKAB2	16	sc_tumor_Hepatocyte
hsa04979	Cholesterol metabolism	9/167	51/8577	4.8909e-07	2.88563e-05	2.53554e-05	APOE/APOA2/ANGPTL8/SCARB1/APOB/LRPAP1/CYP7A1/APOA4/APOC3	9	sc_tumor_Hepatocyte
hsa05208	Chemical carcinogenesis - reactive oxygen species	17/167	223/8577	1.43877e-06	6.79097e-05	5.96709e-05	EPHX1/COX7A1/SLC25A5/NDUFA4L2/AKR1C3/COX6A1/NDUFS2/COX6B1/NQO1/SDHC/NDUFC2/CYC1/UQCRFS1/NDUFV3/JUN/NDUFB9/VEGFA	17	sc_tumor_Hepatocyte
hsa05415	Diabetic cardiomyopathy	15/167	203/8577	9.03211e-06	0.000355263	0.000312162	COX7A1/MPC2/AGT/PDK4/SLC25A5/NDUFA4L2/COX6A1/NDUFS2/COX6B1/SDHC/NDUFC2/CYC1/UQCRFS1/NDUFV3/NDUFB9	15	sc_tumor_Hepatocyte
hsa03320	PPAR signaling pathway	9/167	75/8577	1.35351e-05	0.000399286	0.000350844	APOA2/HMGCS1/ACOX2/SCD/DBI/HMGCS2/CYP7A1/APOC3/FADS2	9	sc_tumor_Hepatocyte
hsa04918	Thyroid hormone synthesis	9/167	75/8577	1.35351e-05	0.000399286	0.000350844	ASGR1/PDIA4/GPX3/CANX/HSPA5/ALB/HSP90B1/SERPINA7/ATP1B1	9	sc_tumor_Hepatocyte
hsa05020	Prion disease	17/167	272/8577	2.06828e-05	0.000542349	0.000476551	COX7A1/HSPA5/SLC25A5/NDUFA4L2/COX6A1/DDIT3/NDUFS2/CAV2/COX6B1/SDHC/NDUFC2/CYC1/UQCRFS1/NDUFV3/NDUFB9/HSPA1B/HSPA6	17	sc_tumor_Hepatocyte
hsa00100	Steroid biosynthesis	5/167	20/8577	3.22454e-05	0.000760991	0.000668667	EBP/SQLE/TM7SF2/DHCR24/DHCR7	5	sc_tumor_Hepatocyte
hsa00190	Oxidative phosphorylation	11/167	134/8577	5.69957e-05	0.00122282	0.00107446	COX7A1/NDUFA4L2/COX6A1/NDUFS2/COX6B1/SDHC/NDUFC2/CYC1/UQCRFS1/NDUFV3/NDUFB9	11	sc_tumor_Hepatocyte
hsa05012	Parkinson disease	15/167	266/8577	0.000204371	0.00401929	0.00353167	COX7A1/HSPA5/SLC25A5/NDUFA4L2/COX6A1/DDIT3/NDUFS2/COX6B1/SDHC/NDUFC2/CYC1/UQCRFS1/NDUFV3/NDUFB9/SLC39A1	15	sc_tumor_Hepatocyte
hsa04260	Cardiac muscle contraction	8/167	87/8577	0.000276283	0.0050156	0.0044071	COX7A1/TPM1/COX6A1/COX6B1/ATP1B1/CYC1/UQCRFS1/ASPH	8	sc_tumor_Hepatocyte
hsa04714	Thermogenesis	13/167	232/8577	0.000580562	0.00978662	0.0085993	COX7A1/NDUFA4L2/COX6A1/RHEB/NDUFS2/COX6B1/SDHC/NDUFC2/CYC1/UQCRFS1/NDUFV3/NDUFB9/PRKAB2	13	sc_tumor_Hepatocyte
hsa01040	Biosynthesis of unsaturated fatty acids	4/167	27/8577	0.00171493	0.0269816	0.0237082	SCD/FADS1/HACD3/FADS2	4	sc_tumor_Hepatocyte
hsa05016	Huntington disease	14/167	306/8577	0.00253748	0.0374279	0.0328871	COX7A1/GPX3/SLC25A5/NDUFA4L2/COX6A1/NDUFS2/COX6B1/SDHC/NDUFC2/POLR2I/CYC1/UQCRFS1/NDUFV3/NDUFB9	14	sc_tumor_Hepatocyte
hsa05014	Amyotrophic lateral sclerosis	15/167	364/8577	0.00482868	0.0658864	0.057893	COX7A1/GPX3/HSPA5/NDUFA4L2/COX6A1/CHCHD10/DDIT3/NDUFS2/COX6B1/SDHC/NDUFC2/CYC1/UQCRFS1/NDUFV3/NDUFB9	15	sc_tumor_Hepatocyte
hsa00040	Pentose and glucuronate interconversions	4/167	36/8577	0.00502523	0.0658864	0.057893	AKR1B10/FGGY/UGDH/GUSB	4	sc_tumor_Hepatocyte
hsa04146	Peroxisome	6/167	83/8577	0.0054612	0.0678339	0.0596043	ACOX2/PXMP2/PHYH/AGXT/GSTK1/IDH1	6	sc_tumor_Hepatocyte
hsa00140	Steroid hormone biosynthesis	5/167	62/8577	0.00697423	0.082296	0.0723118	CYP17A1/AKR1C3/HSD17B6/CYP3A5/CYP7A1	5	sc_tumor_Hepatocyte
hsa05010	Alzheimer disease	15/167	384/8577	0.00781282	0.0878012	0.0771491	APOE/COX7A1/SLC25A5/NDUFA4L2/COX6A1/DDIT3/NDUFS2/COX6B1/SDHC/NDUFC2/CYC1/UQCRFS1/NDUFV3/NDUFB9/SLC39A1	15	sc_tumor_Hepatocyte
hsa05417	Lipid and atherosclerosis	10/167	215/8577	0.009195	0.0986373	0.0866706	HSPA5/APOB/HSP90B1/DDIT3/TNFSF10/JUN/HSPA1B/APOA4/CYP2A7/HSPA6	10	sc_tumor_Hepatocyte
hsa00900	Terpenoid backbone biosynthesis	3/167	23/8577	0.00964372	0.0989529	0.0869479	HMGCS1/HMGCS2/FDPS	3	sc_tumor_Hepatocyte
hsa04977	Vitamin digestion and absorption	3/167	24/8577	0.0108662	0.106851	0.0938875	SCARB1/APOB/APOA4	3	sc_tumor_Hepatocyte
hsa00982	Drug metabolism - cytochrome P450	5/167	72/8577	0.0129184	0.12195	0.107155	CYP2D6/FMO5/CYP3A5/GSTK1/CYP2A7	5	sc_tumor_Hepatocyte
hsa00980	Metabolism of xenobiotics by cytochrome P450	5/167	78/8577	0.0177706	0.155328	0.136484	CYP2D6/EPHX1/CYP3A5/GSTK1/CYP2A7	5	sc_tumor_Hepatocyte
hsa04612	Antigen processing and presentation	5/167	78/8577	0.0177706	0.155328	0.136484	CANX/HSPA5/PDIA3/HSPA1B/HSPA6	5	sc_tumor_Hepatocyte
hsa05205	Proteoglycans in cancer	9/167	205/8577	0.0186016	0.156785	0.137764	CTTN/GPC3/VTN/CAV2/FN1/CD63/ERBB3/SDC2/VEGFA	9	sc_tumor_Hepatocyte
hsa00020	Citrate cycle (TCA cycle)	3/167	30/8577	0.0200243	0.162956	0.143186	SDHC/IDH1/SUCLG1	3	sc_tumor_Hepatocyte
hsa00052	Galactose metabolism	3/167	32/8577	0.0237839	0.181606	0.159573	AKR1B10/GLB1/GALK1	3	sc_tumor_Hepatocyte
hsa00480	Glutathione metabolism	4/167	57/8577	0.0246245	0.181606	0.159573	GPX3/NAT8/GSTK1/IDH1	4	sc_tumor_Hepatocyte
hsa01212	Fatty acid metabolism	4/167	57/8577	0.0246245	0.181606	0.159573	SCD/FADS1/HACD3/FADS2	4	sc_tumor_Hepatocyte
hsa00051	Fructose and mannose metabolism	3/167	34/8577	0.027899	0.19952	0.175314	KHK/AKR1B10/ALDOC	3	sc_tumor_Hepatocyte
hsa04976	Bile secretion	5/167	89/8577	0.0295143	0.204864	0.18001	EPHX1/SCARB1/ATP1B1/SLC22A7/CYP7A1	5	sc_tumor_Hepatocyte
hsa00120	Primary bile acid biosynthesis	2/167	17/8577	0.0423213	0.273155	0.240016	ACOX2/CYP7A1	2	sc_tumor_Hepatocyte
hsa00830	Retinol metabolism	4/167	68/8577	0.0431533	0.273155	0.240016	HSD17B6/CYP3A5/CYP2A7/RDH11	4	sc_tumor_Hepatocyte
hsa05022	Pathways of neurodegeneration - multiple diseases	15/167	476/8577	0.0441902	0.273155	0.240016	COX7A1/GPX3/HSPA5/SLC25A5/NDUFA4L2/COX6A1/DDIT3/NDUFS2/COX6B1/SDHC/NDUFC2/CYC1/UQCRFS1/NDUFV3/NDUFB9	15	sc_tumor_Hepatocyte
hsa04216	Ferroptosis	3/167	41/8577	0.0450646	0.273155	0.240016	CP/TF/SAT2	3	sc_tumor_Hepatocyte
hsa05204	Chemical carcinogenesis - DNA adducts	4/167	69/8577	0.0451401	0.273155	0.240016	EPHX1/CYP3A5/GSTK1/CYP2A7	4	sc_tumor_Hepatocyte
hsa04975	Fat digestion and absorption	3/167	43/8577	0.0507385	0.298679	0.262443	SCARB1/APOB/APOA4	3	sc_tumor_Hepatocyte
hsa00531	Glycosaminoglycan degradation	2/167	19/8577	0.0518892	0.298679	0.262443	GUSB/GLB1	2	sc_tumor_Hepatocyte
hsa05418	Fluid shear stress and atherosclerosis	6/167	139/8577	0.0539307	0.303039	0.266275	HSP90B1/CAV2/NQO1/JUN/SDC2/VEGFA	6	sc_tumor_Hepatocyte
hsa03060	Protein export	2/167	23/8577	0.0730183	0.385631	0.338846	HSPA5/SEC11C	2	sc_tumor_Hepatocyte
hsa04964	Proximal tubule bicarbonate reclamation	2/167	23/8577	0.0730183	0.385631	0.338846	ATP1B1/SLC38A3	2	sc_tumor_Hepatocyte
hsa01200	Carbon metabolism	5/167	115/8577	0.0735314	0.385631	0.338846	AGXT/SDHC/IDH1/SUCLG1/ALDOC	5	sc_tumor_Hepatocyte
hsa04913	Ovarian steroidogenesis	3/167	51/8577	0.0766419	0.393206	0.345502	CYP17A1/SCARB1/AKR1C3	3	sc_tumor_Hepatocyte
hsa05134	Legionellosis	3/167	56/8577	0.0952406	0.464207	0.407889	HSPA1B/BNIP3/HSPA6	3	sc_tumor_Hepatocyte
hsa00650	Butanoate metabolism	2/167	27/8577	0.096382	0.464207	0.407889	HMGCS1/HMGCS2	2	sc_tumor_Hepatocyte
hsa00790	Folate biosynthesis	2/167	27/8577	0.096382	0.464207	0.407889	AKR1B10/AKR1C3	2	sc_tumor_Hepatocyte
hsa04978	Mineral absorption	3/167	60/8577	0.111313	0.514236	0.451849	TF/ATP1B1/ATOX1	3	sc_tumor_Hepatocyte
hsa04142	Lysosome	5/167	132/8577	0.114856	0.514236	0.451849	GUSB/GLB1/CD63/LAPTM4B/CTSF	5	sc_tumor_Hepatocyte
hsa00053	Ascorbate and aldarate metabolism	2/167	30/8577	0.115096	0.514236	0.451849	UGDH/GUSB	2	sc_tumor_Hepatocyte
hsa04213	Longevity regulating pathway - multiple species	3/167	61/8577	0.115485	0.514236	0.451849	HSPA1B/PRKAB2/HSPA6	3	sc_tumor_Hepatocyte
hsa04915	Estrogen signaling pathway	5/167	137/8577	0.128762	0.549591	0.482914	HSP90B1/KRT10/JUN/HSPA1B/HSPA6	5	sc_tumor_Hepatocyte
hsa04061	Viral protein interaction with cytokine and cytokine receptor	4/167	100/8577	0.130515	0.549591	0.482914	CCL16/TNFSF10/CXCL10/IL6R	4	sc_tumor_Hepatocyte
hsa04933	AGE-RAGE signaling pathway in diabetic complications	4/167	100/8577	0.130515	0.549591	0.482914	AGT/FN1/JUN/VEGFA	4	sc_tumor_Hepatocyte
hsa04927	Cortisol synthesis and secretion	3/167	65/8577	0.13274	0.549591	0.482914	CYP17A1/AGT/SCARB1	3	sc_tumor_Hepatocyte
hsa04931	Insulin resistance	4/167	108/8577	0.159102	0.619799	0.544604	AGT/TRIB3/MLXIPL/PRKAB2	4	sc_tumor_Hepatocyte
hsa00250	Alanine, aspartate and glutamate metabolism	2/167	37/8577	0.161719	0.619799	0.544604	AGXT/ASL	2	sc_tumor_Hepatocyte
hsa01250	Biosynthesis of nucleotide sugars	2/167	37/8577	0.161719	0.619799	0.544604	UGDH/GALK1	2	sc_tumor_Hepatocyte
hsa04723	Retrograde endocannabinoid signaling	5/167	148/8577	0.161869	0.619799	0.544604	NDUFA4L2/NDUFS2/NDUFC2/NDUFV3/NDUFB9	5	sc_tumor_Hepatocyte
hsa04066	HIF-1 signaling pathway	4/167	109/8577	0.162828	0.619799	0.544604	TF/IL6R/ALDOC/VEGFA	4	sc_tumor_Hepatocyte
hsa01240	Biosynthesis of cofactors	5/167	153/8577	0.177957	0.661212	0.580994	UGDH/GUSB/HSD17B6/NQO1/RDH11	5	sc_tumor_Hepatocyte
hsa01230	Biosynthesis of amino acids	3/167	75/8577	0.179312	0.661212	0.580994	IDH1/ASL/ALDOC	3	sc_tumor_Hepatocyte
hsa05100	Bacterial invasion of epithelial cells	3/167	77/8577	0.189116	0.686636	0.603334	CTTN/CAV2/FN1	3	sc_tumor_Hepatocyte
hsa00130	Ubiquinone and other terpenoid-quinone biosynthesis	1/167	11/8577	0.194601	0.688013	0.604543	NQO1	1	sc_tumor_Hepatocyte
hsa00513	Various types of N-glycan biosynthesis	2/167	42/8577	0.196763	0.688013	0.604543	RPN2/RPN1	2	sc_tumor_Hepatocyte
hsa01521	EGFR tyrosine kinase inhibitor resistance	3/167	79/8577	0.199055	0.688013	0.604543	IL6R/ERBB3/VEGFA	3	sc_tumor_Hepatocyte
hsa00860	Porphyrin metabolism	2/167	43/8577	0.203886	0.688013	0.604543	CP/GUSB	2	sc_tumor_Hepatocyte
hsa00983	Drug metabolism - other enzymes	3/167	80/8577	0.204072	0.688013	0.604543	CES2/GUSB/CYP2A7	3	sc_tumor_Hepatocyte
hsa04010	MAPK signaling pathway	8/167	301/8577	0.232724	0.773561	0.679713	EFNA1/DDIT3/FGF19/JUN/ERBB3/HSPA1B/VEGFA/HSPA6	8	sc_tumor_Hepatocyte
hsa00280	Valine, leucine and isoleucine degradation	2/167	48/8577	0.239858	0.783446	0.688398	HMGCS1/HMGCS2	2	sc_tumor_Hepatocyte
hsa00520	Amino sugar and nucleotide sugar metabolism	2/167	49/8577	0.247098	0.783446	0.688398	UGDH/GALK1	2	sc_tumor_Hepatocyte
hsa00330	Arginine and proline metabolism	2/167	50/8577	0.254347	0.783446	0.688398	CKB/SAT2	2	sc_tumor_Hepatocyte
hsa05110	Vibrio cholerae infection	2/167	50/8577	0.254347	0.783446	0.688398	PDIA4/KDELR2	2	sc_tumor_Hepatocyte
hsa00604	Glycosphingolipid biosynthesis - ganglio series	1/167	15/8577	0.255606	0.783446	0.688398	GLB1	1	sc_tumor_Hepatocyte
hsa05410	Hypertrophic cardiomyopathy	3/167	90/8577	0.255616	0.783446	0.688398	AGT/TPM1/PRKAB2	3	sc_tumor_Hepatocyte
hsa04151	PI3K-Akt signaling pathway	9/167	359/8577	0.265364	0.786888	0.691422	VTN/EFNA1/HSP90B1/RHEB/FGF19/FN1/IL6R/ERBB3/VEGFA	9	sc_tumor_Hepatocyte
hsa00430	Taurine and hypotaurine metabolism	1/167	16/8577	0.270125	0.786888	0.691422	FMO5	1	sc_tumor_Hepatocyte
hsa04210	Apoptosis	4/167	136/8577	0.273048	0.786888	0.691422	DDIT3/TNFSF10/JUN/CTSF	4	sc_tumor_Hepatocyte
hsa00510	N-Glycan biosynthesis	2/167	53/8577	0.276109	0.786888	0.691422	RPN2/RPN1	2	sc_tumor_Hepatocyte
hsa00600	Sphingolipid metabolism	2/167	53/8577	0.276109	0.786888	0.691422	CERS2/GLB1	2	sc_tumor_Hepatocyte
hsa04657	IL-17 signaling pathway	3/167	94/8577	0.276744	0.786888	0.691422	HSP90B1/CXCL10/JUN	3	sc_tumor_Hepatocyte
hsa05150	Staphylococcus aureus infection	3/167	96/8577	0.287377	0.807392	0.709439	C2/CFH/KRT10	3	sc_tumor_Hepatocyte
hsa04925	Aldosterone synthesis and secretion	3/167	98/8577	0.298042	0.809247	0.711069	AGT/SCARB1/ATP1B1	3	sc_tumor_Hepatocyte
hsa05231	Choline metabolism in cancer	3/167	98/8577	0.298042	0.809247	0.711069	CHPT1/RHEB/JUN	3	sc_tumor_Hepatocyte
hsa00511	Other glycan degradation	1/167	18/8577	0.298324	0.809247	0.711069	GLB1	1	sc_tumor_Hepatocyte
hsa01210	2-Oxocarboxylic acid metabolism	1/167	19/8577	0.312015	0.836768	0.735251	IDH1	1	sc_tumor_Hepatocyte
hsa05130	Pathogenic Escherichia coli infection	5/167	198/8577	0.342224	0.907471	0.797376	CTTN/F2/TNFSF10/JUN/TMBIM6	5	sc_tumor_Hepatocyte
hsa00220	Arginine biosynthesis	1/167	22/8577	0.351515	0.913836	0.802969	ASL	1	sc_tumor_Hepatocyte
hsa04261	Adrenergic signaling in cardiomyocytes	4/167	154/8577	0.352369	0.913836	0.802969	AGT/TPM1/PPP1R1A/ATP1B1	4	sc_tumor_Hepatocyte
hsa04218	Cellular senescence	4/167	156/8577	0.361259	0.914308	0.803384	SLC25A5/RHEB/IGFBP3/ZFP36L1	4	sc_tumor_Hepatocyte
hsa04510	Focal adhesion	5/167	203/8577	0.361627	0.914308	0.803384	VTN/CAV2/FN1/JUN/VEGFA	5	sc_tumor_Hepatocyte
hsa04614	Renin-angiotensin system	1/167	23/8577	0.364173	0.914308	0.803384	AGT	1	sc_tumor_Hepatocyte
hsa05211	Renal cell carcinoma	2/167	69/8577	0.390144	0.966993	0.849677	JUN/VEGFA	2	sc_tumor_Hepatocyte
hsa00592	alpha-Linolenic acid metabolism	1/167	26/8577	0.400695	0.966993	0.849677	FADS2	1	sc_tumor_Hepatocyte
hsa04950	Maturity onset diabetes of the young	1/167	26/8577	0.400695	0.966993	0.849677	HES1	1	sc_tumor_Hepatocyte
hsa04137	Mitophagy - animal	2/167	72/8577	0.410742	0.966993	0.849677	JUN/BNIP3	2	sc_tumor_Hepatocyte
hsa00062	Fatty acid elongation	1/167	27/8577	0.412399	0.966993	0.849677	HACD3	1	sc_tumor_Hepatocyte
hsa04152	AMPK signaling pathway	3/167	121/8577	0.420294	0.966993	0.849677	SCD/RHEB/PRKAB2	3	sc_tumor_Hepatocyte
hsa04919	Thyroid hormone signaling pathway	3/167	121/8577	0.420294	0.966993	0.849677	DIO1/RHEB/ATP1B1	3	sc_tumor_Hepatocyte
hsa05164	Influenza A	4/167	171/8577	0.427569	0.966993	0.849677	SLC25A5/TNFSF10/CXCL10/FDPS	4	sc_tumor_Hepatocyte
hsa05133	Pertussis	2/167	76/8577	0.437667	0.966993	0.849677	C2/JUN	2	sc_tumor_Hepatocyte
hsa00030	Pentose phosphate pathway	1/167	30/8577	0.446167	0.966993	0.849677	ALDOC	1	sc_tumor_Hepatocyte
hsa00630	Glyoxylate and dicarboxylate metabolism	1/167	30/8577	0.446167	0.966993	0.849677	AGXT	1	sc_tumor_Hepatocyte
hsa04810	Regulation of actin cytoskeleton	5/167	229/8577	0.462056	0.966993	0.849677	KNG1/F2/FGF19/FN1/ENAH	5	sc_tumor_Hepatocyte
hsa00640	Propanoate metabolism	1/167	32/8577	0.467599	0.966993	0.849677	SUCLG1	1	sc_tumor_Hepatocyte
hsa04068	FoxO signaling pathway	3/167	131/8577	0.471536	0.966993	0.849677	TNFSF10/PRKAB2/BNIP3	3	sc_tumor_Hepatocyte
hsa05171	Coronavirus disease - COVID-19	5/167	232/8577	0.473424	0.966993	0.849677	C2/F2/CXCL10/IL6R/JUN	5	sc_tumor_Hepatocyte
hsa04270	Vascular smooth muscle contraction	3/167	134/8577	0.48652	0.966993	0.849677	CALD1/AGT/RAMP1	3	sc_tumor_Hepatocyte
hsa03020	RNA polymerase	1/167	34/8577	0.488207	0.966993	0.849677	POLR2I	1	sc_tumor_Hepatocyte
hsa04710	Circadian rhythm	1/167	34/8577	0.488207	0.966993	0.849677	PRKAB2	1	sc_tumor_Hepatocyte
hsa04012	ErbB signaling pathway	2/167	85/8577	0.495702	0.966993	0.849677	JUN/ERBB3	2	sc_tumor_Hepatocyte
hsa05162	Measles	3/167	138/8577	0.506179	0.966993	0.849677	JUN/HSPA1B/HSPA6	3	sc_tumor_Hepatocyte
hsa04960	Aldosterone-regulated sodium reabsorption	1/167	37/8577	0.517641	0.966993	0.849677	ATP1B1	1	sc_tumor_Hepatocyte
hsa05143	African trypanosomiasis	1/167	37/8577	0.517641	0.966993	0.849677	KNG1	1	sc_tumor_Hepatocyte
hsa04211	Longevity regulating pathway	2/167	89/8577	0.520259	0.966993	0.849677	RHEB/PRKAB2	2	sc_tumor_Hepatocyte
hsa04512	ECM-receptor interaction	2/167	89/8577	0.520259	0.966993	0.849677	VTN/FN1	2	sc_tumor_Hepatocyte
hsa04140	Autophagy - animal	3/167	141/8577	0.520668	0.966993	0.849677	RHEB/PRAP1/BNIP3	3	sc_tumor_Hepatocyte
hsa04936	Alcoholic liver disease	3/167	142/8577	0.525447	0.966993	0.849677	SCD/C2/PRKAB2	3	sc_tumor_Hepatocyte
hsa05222	Small cell lung cancer	2/167	92/8577	0.538151	0.966993	0.849677	FN1/CKS1B	2	sc_tumor_Hepatocyte
hsa04970	Salivary secretion	2/167	93/8577	0.544013	0.966993	0.849677	LYZ/ATP1B1	2	sc_tumor_Hepatocyte
hsa05323	Rheumatoid arthritis	2/167	93/8577	0.544013	0.966993	0.849677	JUN/VEGFA	2	sc_tumor_Hepatocyte
hsa00260	Glycine, serine and threonine metabolism	1/167	40/8577	0.545392	0.966993	0.849677	AGXT	1	sc_tumor_Hepatocyte
hsa05224	Breast cancer	3/167	147/8577	0.548946	0.966993	0.849677	FGF19/HES1/JUN	3	sc_tumor_Hepatocyte
hsa04020	Calcium signaling pathway	5/167	253/8577	0.550508	0.966993	0.849677	SLC25A5/FGF19/ERBB3/ASPH/VEGFA	5	sc_tumor_Hepatocyte
hsa04072	Phospholipase D signaling pathway	3/167	148/8577	0.553564	0.966993	0.849677	AGT/RHEB/F2	3	sc_tumor_Hepatocyte
hsa05219	Bladder cancer	1/167	41/8577	0.554285	0.966993	0.849677	VEGFA	1	sc_tumor_Hepatocyte
hsa05169	Epstein-Barr virus infection	4/167	202/8577	0.557356	0.966993	0.849677	PDIA3/HES1/CXCL10/JUN	4	sc_tumor_Hepatocyte
hsa05414	Dilated cardiomyopathy	2/167	96/8577	0.561288	0.966993	0.849677	AGT/TPM1	2	sc_tumor_Hepatocyte
hsa01522	Endocrine resistance	2/167	98/8577	0.572544	0.966993	0.849677	CYP2D6/JUN	2	sc_tumor_Hepatocyte
hsa04934	Cushing syndrome	3/167	155/8577	0.585099	0.966993	0.849677	CYP17A1/AGT/SCARB1	3	sc_tumor_Hepatocyte
hsa04015	Rap1 signaling pathway	4/167	210/8577	0.588295	0.966993	0.849677	EFNA1/FGF19/ENAH/VEGFA	4	sc_tumor_Hepatocyte
hsa05142	Chagas disease	2/167	102/8577	0.594428	0.966993	0.849677	KNG1/JUN	2	sc_tumor_Hepatocyte
hsa05207	Chemical carcinogenesis - receptor activation	4/167	212/8577	0.595833	0.966993	0.849677	EPHX1/HSP90B1/JUN/VEGFA	4	sc_tumor_Hepatocyte
hsa04217	Necroptosis	3/167	159/8577	0.602477	0.966993	0.849677	SLC25A5/RBCK1/TNFSF10	3	sc_tumor_Hepatocyte
hsa00620	Pyruvate metabolism	1/167	47/8577	0.604126	0.966993	0.849677	HAGH	1	sc_tumor_Hepatocyte
hsa04973	Carbohydrate digestion and absorption	1/167	47/8577	0.604126	0.966993	0.849677	ATP1B1	1	sc_tumor_Hepatocyte
hsa04620	Toll-like receptor signaling pathway	2/167	104/8577	0.605054	0.966993	0.849677	CXCL10/JUN	2	sc_tumor_Hepatocyte
hsa05030	Cocaine addiction	1/167	49/8577	0.619476	0.966993	0.849677	JUN	1	sc_tumor_Hepatocyte
hsa04350	TGF-beta signaling pathway	2/167	108/8577	0.625675	0.966993	0.849677	TF/TFR2	2	sc_tumor_Hepatocyte
hsa04659	Th17 cell differentiation	2/167	108/8577	0.625675	0.966993	0.849677	IL6R/JUN	2	sc_tumor_Hepatocyte
hsa00565	Ether lipid metabolism	1/167	50/8577	0.626928	0.966993	0.849677	CHPT1	1	sc_tumor_Hepatocyte
hsa05144	Malaria	1/167	50/8577	0.626928	0.966993	0.849677	SDC2	1	sc_tumor_Hepatocyte
hsa05166	Human T-cell leukemia virus 1 infection	4/167	222/8577	0.632281	0.966993	0.849677	CANX/SLC25A5/FDPS/JUN	4	sc_tumor_Hepatocyte
hsa04022	cGMP-PKG signaling pathway	3/167	167/8577	0.635782	0.966993	0.849677	KNG1/SLC25A5/ATP1B1	3	sc_tumor_Hepatocyte
hsa05145	Toxoplasmosis	2/167	111/8577	0.640591	0.966993	0.849677	HSPA1B/HSPA6	2	sc_tumor_Hepatocyte
hsa05163	Human cytomegalovirus infection	4/167	225/8577	0.642799	0.966993	0.849677	RHEB/PDIA3/IL6R/VEGFA	4	sc_tumor_Hepatocyte
hsa04530	Tight junction	3/167	170/8577	0.647765	0.966993	0.849677	CTTN/JUN/PRKAB2	3	sc_tumor_Hepatocyte
hsa04961	Endocrine and other factor-regulated calcium reabsorption	1/167	53/8577	0.648424	0.966993	0.849677	ATP1B1	1	sc_tumor_Hepatocyte
hsa04668	TNF signaling pathway	2/167	114/8577	0.655039	0.966993	0.849677	CXCL10/JUN	2	sc_tumor_Hepatocyte
hsa03460	Fanconi anemia pathway	1/167	55/8577	0.662065	0.966993	0.849677	HES1	1	sc_tumor_Hepatocyte
hsa04071	Sphingolipid signaling pathway	2/167	121/8577	0.686956	0.966993	0.849677	KNG1/CERS2	2	sc_tumor_Hepatocyte
hsa04370	VEGF signaling pathway	1/167	59/8577	0.68779	0.966993	0.849677	VEGFA	1	sc_tumor_Hepatocyte
hsa05416	Viral myocarditis	1/167	60/8577	0.693911	0.966993	0.849677	CXADR	1	sc_tumor_Hepatocyte
hsa00590	Arachidonic acid metabolism	1/167	61/8577	0.699913	0.966993	0.849677	AKR1C3	1	sc_tumor_Hepatocyte
hsa04330	Notch signaling pathway	1/167	62/8577	0.705798	0.966993	0.849677	HES1	1	sc_tumor_Hepatocyte
hsa00310	Lysine degradation	1/167	63/8577	0.711568	0.966993	0.849677	PLOD2	1	sc_tumor_Hepatocyte
hsa00561	Glycerolipid metabolism	1/167	63/8577	0.711568	0.966993	0.849677	AKR1B10	1	sc_tumor_Hepatocyte
hsa03420	Nucleotide excision repair	1/167	63/8577	0.711568	0.966993	0.849677	POLR2I	1	sc_tumor_Hepatocyte
hsa05131	Shigellosis	4/167	247/8577	0.713839	0.966993	0.849677	CTTN/RBCK1/JUN/BNIP3	4	sc_tumor_Hepatocyte
hsa04926	Relaxin signaling pathway	2/167	129/8577	0.72044	0.966993	0.849677	JUN/VEGFA	2	sc_tumor_Hepatocyte
hsa05321	Inflammatory bowel disease	1/167	65/8577	0.722773	0.966993	0.849677	JUN	1	sc_tumor_Hepatocyte
hsa05206	MicroRNAs in cancer	5/167	310/8577	0.727307	0.966993	0.849677	TPM1/EFNA1/SOX4/ERBB3/VEGFA	5	sc_tumor_Hepatocyte
hsa05202	Transcriptional misregulation in cancer	3/167	193/8577	0.730347	0.966993	0.849677	NUPR1/IGFBP3/DDIT3	3	sc_tumor_Hepatocyte
hsa00010	Glycolysis / Gluconeogenesis	1/167	67/8577	0.733545	0.966993	0.849677	ALDOC	1	sc_tumor_Hepatocyte
hsa04720	Long-term potentiation	1/167	67/8577	0.733545	0.966993	0.849677	PPP1R1A	1	sc_tumor_Hepatocyte
hsa04920	Adipocytokine signaling pathway	1/167	69/8577	0.7439	0.966993	0.849677	PRKAB2	1	sc_tumor_Hepatocyte
hsa04924	Renin secretion	1/167	69/8577	0.7439	0.966993	0.849677	AGT	1	sc_tumor_Hepatocyte
hsa05031	Amphetamine addiction	1/167	69/8577	0.7439	0.966993	0.849677	JUN	1	sc_tumor_Hepatocyte
hsa04917	Prolactin signaling pathway	1/167	70/8577	0.748927	0.966993	0.849677	CYP17A1	1	sc_tumor_Hepatocyte
hsa05120	Epithelial cell signaling in Helicobacter pylori infection	1/167	70/8577	0.748927	0.966993	0.849677	JUN	1	sc_tumor_Hepatocyte
hsa05230	Central carbon metabolism in cancer	1/167	70/8577	0.748927	0.966993	0.849677	IDH1	1	sc_tumor_Hepatocyte
hsa04910	Insulin signaling pathway	2/167	137/8577	0.750876	0.966993	0.849677	RHEB/PRKAB2	2	sc_tumor_Hepatocyte
hsa05135	Yersinia infection	2/167	137/8577	0.750876	0.966993	0.849677	FN1/JUN	2	sc_tumor_Hepatocyte
hsa04622	RIG-I-like receptor signaling pathway	1/167	71/8577	0.753856	0.966993	0.849677	CXCL10	1	sc_tumor_Hepatocyte
hsa05218	Melanoma	1/167	72/8577	0.758689	0.966993	0.849677	FGF19	1	sc_tumor_Hepatocyte
hsa04115	p53 signaling pathway	1/167	74/8577	0.768073	0.966993	0.849677	IGFBP3	1	sc_tumor_Hepatocyte
hsa04623	Cytosolic DNA-sensing pathway	1/167	75/8577	0.772628	0.966993	0.849677	CXCL10	1	sc_tumor_Hepatocyte
hsa04971	Gastric acid secretion	1/167	76/8577	0.777094	0.966993	0.849677	ATP1B1	1	sc_tumor_Hepatocyte
hsa05212	Pancreatic cancer	1/167	76/8577	0.777094	0.966993	0.849677	VEGFA	1	sc_tumor_Hepatocyte
hsa05165	Human papillomavirus infection	5/167	331/8577	0.778293	0.966993	0.849677	VTN/RHEB/HES1/FN1/VEGFA	5	sc_tumor_Hepatocyte
hsa05140	Leishmaniasis	1/167	77/8577	0.781473	0.966993	0.849677	JUN	1	sc_tumor_Hepatocyte
hsa05412	Arrhythmogenic right ventricular cardiomyopathy	1/167	77/8577	0.781473	0.966993	0.849677	DSP	1	sc_tumor_Hepatocyte
hsa03040	Spliceosome	3/167	216/8577	0.797042	0.966993	0.849677	SRSF9/HSPA1B/HSPA6	3	sc_tumor_Hepatocyte
hsa04145	Phagosome	2/167	152/8577	0.800337	0.966993	0.849677	SCARB1/CANX	2	sc_tumor_Hepatocyte
hsa04921	Oxytocin signaling pathway	2/167	154/8577	0.806234	0.966993	0.849677	JUN/PRKAB2	2	sc_tumor_Hepatocyte
hsa04662	B cell receptor signaling pathway	1/167	84/8577	0.809822	0.966993	0.849677	JUN	1	sc_tumor_Hepatocyte
hsa04911	Insulin secretion	1/167	86/8577	0.817228	0.966993	0.849677	ATP1B1	1	sc_tumor_Hepatocyte
hsa05210	Colorectal cancer	1/167	86/8577	0.817228	0.966993	0.849677	JUN	1	sc_tumor_Hepatocyte
hsa04514	Cell adhesion molecules	2/167	158/8577	0.817569	0.966993	0.849677	CADM1/SDC2	2	sc_tumor_Hepatocyte
hsa05160	Hepatitis C	2/167	158/8577	0.817569	0.966993	0.849677	SCARB1/CXCL10	2	sc_tumor_Hepatocyte
hsa04024	cAMP signaling pathway	3/167	225/8577	0.819142	0.966993	0.849677	FXYD1/ATP1B1/JUN	3	sc_tumor_Hepatocyte
hsa04727	GABAergic synapse	1/167	89/8577	0.827802	0.966993	0.849677	SLC38A3	1	sc_tumor_Hepatocyte
hsa05235	PD-L1 expression and PD-1 checkpoint pathway in cancer	1/167	89/8577	0.827802	0.966993	0.849677	JUN	1	sc_tumor_Hepatocyte
hsa04060	Cytokine-cytokine receptor interaction	4/167	297/8577	0.835856	0.966993	0.849677	CCL16/TNFSF10/CXCL10/IL6R	4	sc_tumor_Hepatocyte
hsa04658	Th1 and Th2 cell differentiation	1/167	92/8577	0.837769	0.966993	0.849677	JUN	1	sc_tumor_Hepatocyte
hsa04912	GnRH signaling pathway	1/167	93/8577	0.840962	0.966993	0.849677	JUN	1	sc_tumor_Hepatocyte
hsa04014	Ras signaling pathway	3/167	236/8577	0.843362	0.966993	0.849677	EFNA1/FGF19/VEGFA	3	sc_tumor_Hepatocyte
hsa04080	Neuroactive ligand-receptor interaction	5/167	367/8577	0.848346	0.966993	0.849677	AGT/PGRMC1/KNG1/F2/TMEM97	5	sc_tumor_Hepatocyte
hsa04310	Wnt signaling pathway	2/167	171/8577	0.850434	0.966993	0.849677	SERPINF1/JUN	2	sc_tumor_Hepatocyte
hsa05215	Prostate cancer	1/167	97/8577	0.853121	0.966993	0.849677	HSP90B1	1	sc_tumor_Hepatocyte
hsa04750	Inflammatory mediator regulation of TRP channels	1/167	98/8577	0.856014	0.966993	0.849677	KNG1	1	sc_tumor_Hepatocyte
hsa00564	Glycerophospholipid metabolism	1/167	99/8577	0.85885	0.966993	0.849677	CHPT1	1	sc_tumor_Hepatocyte
hsa04640	Hematopoietic cell lineage	1/167	99/8577	0.85885	0.966993	0.849677	IL6R	1	sc_tumor_Hepatocyte
hsa04972	Pancreatic secretion	1/167	102/8577	0.867028	0.966993	0.849677	ATP1B1	1	sc_tumor_Hepatocyte
hsa05146	Amoebiasis	1/167	102/8577	0.867028	0.966993	0.849677	FN1	1	sc_tumor_Hepatocyte
hsa05132	Salmonella infection	3/167	249/8577	0.868344	0.966993	0.849677	HSP90B1/TNFSF10/JUN	3	sc_tumor_Hepatocyte
hsa04974	Protein digestion and absorption	1/167	103/8577	0.869649	0.966993	0.849677	ATP1B1	1	sc_tumor_Hepatocyte
hsa04144	Endocytosis	3/167	250/8577	0.870114	0.966993	0.849677	CAV2/HSPA1B/HSPA6	3	sc_tumor_Hepatocyte
hsa04625	C-type lectin receptor signaling pathway	1/167	104/8577	0.872217	0.966993	0.849677	JUN	1	sc_tumor_Hepatocyte
hsa04360	Axon guidance	2/167	182/8577	0.873955	0.966993	0.849677	EFNA1/ENAH	2	sc_tumor_Hepatocyte
hsa04922	Glucagon signaling pathway	1/167	107/8577	0.879626	0.966993	0.849677	PRKAB2	1	sc_tumor_Hepatocyte
hsa04621	NOD-like receptor signaling pathway	2/167	186/8577	0.881634	0.966993	0.849677	RBCK1/JUN	2	sc_tumor_Hepatocyte
hsa04062	Chemokine signaling pathway	2/167	192/8577	0.892349	0.966993	0.849677	CCL16/CXCL10	2	sc_tumor_Hepatocyte
hsa05167	Kaposi sarcoma-associated herpesvirus infection	2/167	194/8577	0.895717	0.966993	0.849677	JUN/VEGFA	2	sc_tumor_Hepatocyte
hsa04724	Glutamatergic synapse	1/167	115/8577	0.89736	0.966993	0.849677	SLC38A3	1	sc_tumor_Hepatocyte
hsa04726	Serotonergic synapse	1/167	115/8577	0.89736	0.966993	0.849677	CYP2D6	1	sc_tumor_Hepatocyte
hsa04722	Neurotrophin signaling pathway	1/167	119/8577	0.905227	0.966993	0.849677	JUN	1	sc_tumor_Hepatocyte
hsa04935	Growth hormone synthesis, secretion and action	1/167	120/8577	0.907098	0.966993	0.849677	IGFBP3	1	sc_tumor_Hepatocyte
hsa04660	T cell receptor signaling pathway	1/167	121/8577	0.908933	0.966993	0.849677	JUN	1	sc_tumor_Hepatocyte
hsa05203	Viral carcinogenesis	2/167	204/8577	0.911141	0.966993	0.849677	HPN/JUN	2	sc_tumor_Hepatocyte
hsa04611	Platelet activation	1/167	124/8577	0.914223	0.966993	0.849677	F2	1	sc_tumor_Hepatocyte
hsa04380	Osteoclast differentiation	1/167	128/8577	0.920805	0.966993	0.849677	JUN	1	sc_tumor_Hepatocyte
hsa05170	Human immunodeficiency virus 1 infection	2/167	212/8577	0.921922	0.966993	0.849677	PDIA3/JUN	2	sc_tumor_Hepatocyte
hsa04650	Natural killer cell mediated cytotoxicity	1/167	132/8577	0.926884	0.967896	0.850471	TNFSF10	1	sc_tumor_Hepatocyte
hsa05322	Systemic lupus erythematosus	1/167	137/8577	0.933834	0.969284	0.85169	C2	1	sc_tumor_Hepatocyte
hsa04371	Apelin signaling pathway	1/167	139/8577	0.936427	0.969284	0.85169	PRKAB2	1	sc_tumor_Hepatocyte
hsa05017	Spinocerebellar ataxia	1/167	143/8577	0.941313	0.970087	0.852396	SLC25A5	1	sc_tumor_Hepatocyte
hsa05226	Gastric cancer	1/167	149/8577	0.947951	0.972673	0.854668	FGF19	1	sc_tumor_Hepatocyte
hsa04150	mTOR signaling pathway	1/167	156/8577	0.954758	0.972673	0.854668	RHEB	1	sc_tumor_Hepatocyte
hsa05161	Hepatitis B	1/167	162/8577	0.959882	0.972673	0.854668	JUN	1	sc_tumor_Hepatocyte
hsa04630	JAK-STAT signaling pathway	1/167	166/8577	0.962974	0.972673	0.854668	IL6R	1	sc_tumor_Hepatocyte
hsa05225	Hepatocellular carcinoma	1/167	168/8577	0.96443	0.972673	0.854668	NQO1	1	sc_tumor_Hepatocyte
hsa04613	Neutrophil extracellular trap formation	1/167	191/8577	0.97759	0.978473	0.859765	SLC25A5	1	sc_tumor_Hepatocyte
hsa04814	Motor proteins	1/167	193/8577	0.978473	0.978473	0.859765	TPM1	1	sc_tumor_Hepatocyte

## Sheet: Endothelial cells_up
KEGG pathway terms enriched by each group of DEGs between the major cell types and blood-derived exosomes derived from HCC and control cases.
ID	Description	GeneRatio	BgRatio	pvalue	p.adjust	qvalue	geneID	Count	data
hsa03010	Ribosome	41/378	167/8577	3.88015e-20	1.0942e-17	9.47575e-18	RPS2/RPLP0/RPS5/RPL8/RPL15/RPL7A/RPL5/RPL13/RPS3A/RPL30/RPS18/RPLP1/RPSA/RPS7/RPL6/MRPL34/RPL10A/RPS3/RPL19/MRPL14/RPL29/RPL3/MRPS12/MRPL13/MRPL12/MRPS7/RPS17/RPS21/RPS24/MRPL36/RPL4/RPL27/RPL37A/MRPS16/RPS12/RPS23/RPL18A/MRPL4/RPL22L1/MRPS15/MRPL24	41	sc_tumor_Endothelial cells
hsa05012	Parkinson disease	50/378	266/8577	5.96135e-19	8.4055e-17	7.27912e-17	TUBB/CYC1/COX5A/UQCR10/PSMB5/NDUFA4L2/UQCRH/COX6B1/PSMD4/CALM2/TUBA1A/COX6C/TXN/NDUFB2/NDUFA6/PARK7/NDUFB4/NDUFB9/NDUFB10/TUBA1B/COX5B/NDUFS6/COX8A/COX6A1/PSMD8/UQCRFS1/NDUFA12/NDUFC2/GNAI1/NDUFA8/PSMA7/VDAC1/UQCRQ/BAX/PSMD2/CALM3/UQCRC1/PSMC5/NDUFS8/NDUFC1/PSMB3/SDHC/NDUFB3/NDUFB7/PSMB2/COX7A2L/COX7A2/SLC39A1/SLC25A5/GNAS	50	sc_tumor_Endothelial cells
hsa05208	Chemical carcinogenesis - reactive oxygen species	43/378	223/8577	7.86586e-17	7.39391e-15	6.40309e-15	MGST1/NQO1/GSTA1/CYC1/COX5A/UQCR10/MGST3/NDUFA4L2/AKR1C1/UQCRH/AKR1C2/COX6B1/AKR1C3/COX6C/NDUFB2/NDUFA6/NDUFB4/NDUFB9/NDUFB10/COX5B/NDUFS6/COX8A/MET/CBR1/COX6A1/UQCRFS1/NDUFA12/NDUFC2/NDUFA8/VDAC1/UQCRQ/EPHX1/ACP1/UQCRC1/NDUFS8/NDUFC1/SDHC/NDUFB3/NDUFB7/COX7A2L/COX7A2/SLC25A5/BAD	43	sc_tumor_Endothelial cells
hsa05016	Huntington disease	50/378	306/8577	2.69236e-16	1.89811e-14	1.64376e-14	TUBB/CYC1/COX5A/UQCR10/PSMB5/NDUFA4L2/UQCRH/COX6B1/GPX2/PSMD4/TUBA1A/COX6C/NDUFB2/NDUFA6/AP2M1/NDUFB4/NDUFB9/POLR2J/NDUFB10/TUBA1B/COX5B/NDUFS6/COX8A/COX6A1/PSMD8/UQCRFS1/POLR2I/NDUFA12/NDUFC2/POLR2E/NDUFA8/PSMA7/VDAC1/UQCRQ/BAX/PSMD2/POLR2F/UQCRC1/PSMC5/NDUFS8/NDUFC1/PSMB3/SDHC/HDAC1/NDUFB3/NDUFB7/PSMB2/COX7A2L/COX7A2/SLC25A5	50	sc_tumor_Endothelial cells
hsa05020	Prion disease	46/378	272/8577	1.22163e-15	6.89002e-14	5.96672e-14	TUBB/CYC1/COX5A/UQCR10/PSMB5/NDUFA4L2/UQCRH/LAMC1/COX6B1/PSMD4/CAV1/TUBA1A/COX6C/NDUFB2/NDUFA6/NDUFB4/NDUFB9/NDUFB10/TUBA1B/COX5B/NDUFS6/COX8A/COX6A1/PSMD8/UQCRFS1/NDUFA12/NDUFC2/NDUFA8/PSMA7/VDAC1/UQCRQ/BAX/PSMD2/UQCRC1/PSMC5/NDUFS8/NDUFC1/PSMB3/SDHC/NDUFB3/NDUFB7/PSMB2/COX7A2L/COX7A2/SLC25A5/BAD	46	sc_tumor_Endothelial cells
hsa05415	Diabetic cardiomyopathy	38/378	203/8577	1.52173e-14	7.15215e-13	6.19372e-13	GAPDH/AGT/MPC2/MMP2/CYC1/COX5A/UQCR10/NDUFA4L2/UQCRH/COX6B1/COX6C/NDUFB2/NDUFA6/NDUFB4/NDUFB9/NDUFB10/COX5B/NDUFS6/COX8A/COX6A1/UQCRFS1/G6PD/NDUFA12/NDUFC2/ACE/NDUFA8/VDAC1/UQCRQ/UQCRC1/PPP1CA/NDUFS8/NDUFC1/SDHC/NDUFB3/NDUFB7/COX7A2L/COX7A2/SLC25A5	38	sc_tumor_Endothelial cells
hsa00190	Oxidative phosphorylation	30/378	134/8577	7.48917e-14	3.01706e-12	2.61276e-12	CYC1/COX5A/UQCR10/NDUFA4L2/UQCRH/COX6B1/COX6C/NDUFB2/NDUFA6/NDUFB4/NDUFB9/NDUFB10/COX5B/NDUFS6/COX8A/COX6A1/UQCRFS1/ATP6V0B/NDUFA12/NDUFC2/NDUFA8/UQCRQ/UQCRC1/NDUFS8/NDUFC1/SDHC/NDUFB3/NDUFB7/COX7A2L/COX7A2	30	sc_tumor_Endothelial cells
hsa05010	Alzheimer disease	51/378	384/8577	6.98525e-13	2.4623e-11	2.13234e-11	APOE/GAPDH/TUBB/CYC1/COX5A/UQCR10/PSMB5/NDUFA4L2/UQCRH/COX6B1/PSMD4/CALM2/CAPN2/CTNNB1/TUBA1A/COX6C/NDUFB2/NDUFA6/NDUFB4/NDUFB9/NDUFB10/TUBA1B/COX5B/NDUFS6/COX8A/COX6A1/PSMD8/UQCRFS1/CHRM3/NDUFA12/NDUFC2/NDUFA8/PSMA7/VDAC1/UQCRQ/PSMD2/CALM3/UQCRC1/PSMC5/NDUFS8/NDUFC1/PSMB3/SDHC/NDUFB3/NDUFB7/PSMB2/COX7A2L/COX7A2/SLC39A1/SLC25A5/BAD	51	sc_tumor_Endothelial cells
hsa04932	Non-alcoholic fatty liver disease	30/378	155/8577	4.20617e-12	1.31793e-10	1.14132e-10	CYC1/COX5A/UQCR10/NDUFA4L2/UQCRH/COX6B1/COX6C/NDUFB2/NDUFA6/NDUFB4/NDUFB9/NDUFB10/COX5B/NDUFS6/COX8A/COX6A1/UQCRFS1/NDUFA12/NDUFC2/NDUFA8/UQCRQ/BAX/UQCRC1/NDUFS8/NDUFC1/SDHC/NDUFB3/NDUFB7/COX7A2L/COX7A2	30	sc_tumor_Endothelial cells
hsa05014	Amyotrophic lateral sclerosis	47/378	364/8577	1.69688e-11	4.7852e-10	4.14396e-10	TUBB/CYC1/COX5A/UQCR10/PSMB5/NDUFA4L2/UQCRH/COX6B1/GPX2/CHCHD10/PFN1/PSMD4/TUBA1A/COX6C/NDUFB2/NDUFA6/NDUFB4/NDUFB9/NDUFB10/TUBA1B/COX5B/NDUFS6/COX8A/COX6A1/PSMD8/UQCRFS1/NDUFA12/NDUFC2/NDUFA8/PSMA7/VDAC1/UQCRQ/BAX/PSMD2/UQCRC1/PSMC5/NDUFS8/NDUFC1/PSMB3/SDHC/TOMM40/NDUFB3/NDUFB7/PSMB2/COX7A2L/COX7A2/BAD	47	sc_tumor_Endothelial cells
hsa04714	Thermogenesis	35/378	232/8577	1.09949e-10	2.81869e-09	2.44097e-09	MGLL/CYC1/COX5A/UQCR10/NDUFA4L2/UQCRH/COX6B1/COX20/COX6C/NDUFB2/NDUFA6/NDUFB4/NDUFB9/NDUFB10/COX5B/NDUFS6/COX8A/COX6A1/UQCRFS1/NDUFA12/NDUFC2/NDUFA8/COA3/UQCRQ/UQCRC1/NDUFS8/NDUFC1/COX14/SDHC/NDUFB3/RPS6KA2/NDUFB7/COX7A2L/COX7A2/GNAS	35	sc_tumor_Endothelial cells
hsa05022	Pathways of neurodegeneration - multiple diseases	52/378	476/8577	7.0087e-10	1.64704e-08	1.42633e-08	TUBB/CYC1/COX5A/UQCR10/PSMB5/NDUFA4L2/UQCRH/COX6B1/GPX2/PSMD4/CALM2/CAPN2/CTNNB1/TUBA1A/COX6C/NDUFB2/NDUFA6/PARK7/NDUFB4/NDUFB9/NDUFB10/TUBA1B/COX5B/NDUFS6/COX8A/COX6A1/PSMD8/UQCRFS1/CHRM3/NDUFA12/NDUFC2/NDUFA8/PSMA7/VDAC1/UQCRQ/BAX/PSMD2/CALM3/UQCRC1/PSMC5/NDUFS8/NDUFC1/PSMB3/SDHC/TOMM40/NDUFB3/NDUFB7/PSMB2/COX7A2L/COX7A2/SLC25A5/BAD	52	sc_tumor_Endothelial cells
hsa05171	Coronavirus disease - COVID-19	33/378	232/8577	1.83265e-09	3.97543e-08	3.44271e-08	VWF/PLCG2/RPS2/RPLP0/RPS5/RPL8/RPL15/RPL7A/RPL5/RPL13/RPS3A/RPL30/RPS18/RPLP1/RPSA/RPS7/RPL6/RPL10A/RPS3/RPL19/RPL29/RPL3/RPS17/RPS21/RPS24/ACE/RPL4/RPL27/RPL37A/RPS12/RPS23/RPL18A/RPL22L1	33	sc_tumor_Endothelial cells
hsa04260	Cardiac muscle contraction	16/378	87/8577	9.91634e-07	1.99743e-05	1.72977e-05	TPM1/CYC1/COX5A/UQCR10/UQCRH/ASPH/COX6B1/COX6C/COX5B/COX8A/COX6A1/UQCRFS1/UQCRQ/UQCRC1/COX7A2L/COX7A2	16	sc_tumor_Endothelial cells
hsa04510	Focal adhesion	24/378	203/8577	9.16083e-06	0.000172224	0.000149145	VWF/SPP1/COL4A1/FN1/COL4A2/ITGA6/LAMA4/PDGFD/FLNA/VTN/LAMC1/PGF/MYL9/CCND1/LAMB1/CAPN2/CTNNB1/CAV1/PDGFB/ITGB1/ACTN4/MET/PPP1CA/BAD	24	sc_tumor_Endothelial cells
hsa04723	Retrograde endocannabinoid signaling	18/378	148/8577	8.38033e-05	0.00147703	0.0012791	MGLL/NDUFA4L2/GABRD/NDUFB2/NDUFA6/NDUFB4/NDUFB9/NDUFB10/NDUFS6/NDUFA12/NDUFC2/GNAI1/NDUFA8/GNB2/NDUFS8/NDUFC1/NDUFB3/NDUFB7	18	sc_tumor_Endothelial cells
hsa04512	ECM-receptor interaction	13/378	89/8577	0.000128635	0.00213382	0.00184788	VWF/SPP1/COL4A1/FN1/COL4A2/ITGA6/LAMA4/HSPG2/VTN/LAMC1/AGRN/LAMB1/ITGB1	13	sc_tumor_Endothelial cells
hsa04979	Cholesterol metabolism	9/378	51/8577	0.000334816	0.00524545	0.00454253	APOA2/APOE/APOH/APOC1/SCARB1/VDAC1/TSPO/APOB/LRPAP1	9	sc_tumor_Endothelial cells
hsa01200	Carbon metabolism	14/378	115/8577	0.000504332	0.00748535	0.00648227	GAPDH/ENO1/PKM/TPI1/TKT/ALDOA/PGAM1/IDH2/G6PD/MDH2/TALDO1/SDHC/PGK1/MDH1	14	sc_tumor_Endothelial cells
hsa03050	Proteasome	8/378	46/8577	0.000791158	0.0111553	0.00966045	PSMB5/PSMD4/PSMD8/PSMA7/PSMD2/PSMC5/PSMB3/PSMB2	8	sc_tumor_Endothelial cells
hsa01230	Biosynthesis of amino acids	10/378	75/8577	0.00157062	0.0203639	0.017635	GAPDH/ENO1/PKM/TPI1/TKT/ALDOA/PGAM1/IDH2/TALDO1/PGK1	10	sc_tumor_Endothelial cells
hsa04670	Leukocyte transendothelial migration	13/378	115/8577	0.00158867	0.0203639	0.017635	PLCG2/THY1/ESAM/CLDN5/MMP2/PECAM1/MYL9/CTNNB1/ITGB1/ACTN4/CD99/GNAI1/CXCL12	13	sc_tumor_Endothelial cells
hsa05222	Small cell lung cancer	11/378	92/8577	0.0022849	0.0280148	0.0242607	COL4A1/FN1/COL4A2/ITGA6/CKS1B/LAMA4/LAMC1/CCND1/LAMB1/ITGB1/BAX	11	sc_tumor_Endothelial cells
hsa05130	Pathogenic Escherichia coli infection	18/378	198/8577	0.00278711	0.0327485	0.0283601	GAPDH/CLDN5/TUBB/WASF2/MYO1B/ARPC1B/TUBA1A/ITGB1/SLC9A3R1/RPS3/ARPC1A/TUBA1B/NCK1/BAX/BRK1/ARPC5/TJP1/MYO6	18	sc_tumor_Endothelial cells
hsa05418	Fluid shear stress and atherosclerosis	14/378	139/8577	0.00319163	0.0356492	0.030872	MGST1/NQO1/GSTA1/MMP2/PECAM1/MGST3/SDC2/CALM2/CTNNB1/CAV1/PDGFB/TXN/CALM3/SUMO1	14	sc_tumor_Endothelial cells
hsa00480	Glutathione metabolism	8/378	57/8577	0.0032868	0.0356492	0.030872	MGST1/GSTA1/MGST3/GPX4/GPX2/IDH2/SRM/G6PD	8	sc_tumor_Endothelial cells
hsa05100	Bacterial invasion of epithelial cells	9/378	77/8577	0.00649304	0.0678162	0.0587285	FN1/WASF2/ARPC1B/CTNNB1/CAV1/ITGB1/ARPC1A/MET/ARPC5	9	sc_tumor_Endothelial cells
hsa05132	Salmonella infection	20/378	249/8577	0.00682787	0.0687664	0.0595513	GAPDH/PODXL/TUBB/ANXA2/FLNA/MYL9/PFN1/ARPC1B/S100A10/CTNNB1/AHNAK/TUBA1A/TXN/RPS3/ARPC1A/TUBA1B/BAX/BRK1/ARPC5/MYO6	20	sc_tumor_Endothelial cells
hsa04520	Adherens junction	10/378	93/8577	0.00760452	0.0739474	0.0640381	ARHGAP29/WASF2/MYL9/CTNNB1/PTPRM/ACTN4/MET/ACP1/HEG1/TJP1	10	sc_tumor_Endothelial cells
hsa00010	Glycolysis / Gluconeogenesis	8/378	67/8577	0.00886533	0.0833341	0.0721669	GAPDH/ENO1/PKM/TPI1/ALDOA/PGAM1/PGK1/LDHB	8	sc_tumor_Endothelial cells
hsa05165	Human papillomavirus infection	24/378	331/8577	0.0111144	0.101106	0.0875569	VWF/SPP1/COL4A1/FN1/COL4A2/ITGA6/PKM/LAMA4/JAG1/VTN/LAMC1/CCND1/LAMB1/NOTCH4/CTNNB1/HES4/ITGB1/SLC9A3R1/ATP6V0B/HEY1/BAX/HDAC1/GNAS/BAD	24	sc_tumor_Endothelial cells
hsa04810	Regulation of actin cytoskeleton	18/378	229/8577	0.0123314	0.10867	0.094108	RGCC/GSN/FN1/ITGA6/PDGFD/WASF2/MYL9/PFN1/ARPC1B/PDGFB/ITGB1/ARPC1A/ACTN4/CHRM3/CXCL12/PPP1CA/BRK1/ARPC5	18	sc_tumor_Endothelial cells
hsa04540	Gap junction	9/378	88/8577	0.0150884	0.128937	0.111659	TUBB/PDGFD/PDGFB/TUBA1A/TUBA1B/GJA1/GNAI1/TJP1/GNAS	9	sc_tumor_Endothelial cells
hsa04115	p53 signaling pathway	8/378	74/8577	0.0157161	0.130351	0.112883	IGFBP3/CCND1/SERPINE1/EI24/CDKN2A/BAX/TP53I3/PERP	8	sc_tumor_Endothelial cells
hsa04530	Tight junction	14/378	170/8577	0.0178211	0.143587	0.124346	RAB13/CLDN5/MYL9/CCND1/ARPC1B/TUBA1A/ITGB1/SLC9A3R1/ARPC1A/TUBA1B/ACTN4/SYNPO/ARPC5/TJP1	14	sc_tumor_Endothelial cells
hsa05144	Malaria	6/378	50/8577	0.0217622	0.170471	0.147627	HBB/HBA2/PECAM1/HBA1/SDC2/MET	6	sc_tumor_Endothelial cells
hsa00983	Drug metabolism - other enzymes	8/378	80/8577	0.0241099	0.183756	0.159132	CES1/MGST1/GSTA1/MGST3/NME1/DUT/NME4/CDA	8	sc_tumor_Endothelial cells
hsa04151	PI3K-Akt signaling pathway	24/378	359/8577	0.0270244	0.20055	0.173675	VWF/SPP1/COL4A1/FN1/COL4A2/ITGA6/EFNA1/LAMA4/PDGFD/VTN/LAMC1/PGF/DDIT4/YWHAH/CCND1/LAMB1/IL3RA/PDGFB/ITGB1/MET/YWHAQ/CDC37/GNB2/BAD	24	sc_tumor_Endothelial cells
hsa01522	Endocrine resistance	9/378	98/8577	0.0284008	0.205359	0.17784	MMP2/JAG1/CCND1/NOTCH4/JAG2/CDKN2A/BAX/GNAS/BAD	9	sc_tumor_Endothelial cells
hsa00790	Folate biosynthesis	4/378	27/8577	0.0292013	0.205869	0.178282	GGH/PCBD1/AKR1C3/CBR1	4	sc_tumor_Endothelial cells
hsa04924	Renin secretion	7/378	69/8577	0.0315667	0.213671	0.185038	AGT/AQP1/CALM2/GNAI1/ACE/CALM3/GNAS	7	sc_tumor_Endothelial cells
hsa04933	AGE-RAGE signaling pathway in diabetic complications	9/378	100/8577	0.0318233	0.213671	0.185038	PLCG2/COL4A1/FN1/COL4A2/AGT/MMP2/CCND1/SERPINE1/BAX	9	sc_tumor_Endothelial cells
hsa01232	Nucleotide metabolism	8/378	85/8577	0.033178	0.217586	0.188428	GUK1/NME1/DUT/NME4/ENTPD1/DTYMK/AK1/CDA	8	sc_tumor_Endothelial cells
hsa04270	Vascular smooth muscle contraction	11/378	134/8577	0.0341422	0.218821	0.189498	AGT/RAMP2/CALCRL/CALD1/MYL9/CALM2/ACTA2/CALM3/PPP1CA/RAMP1/GNAS	11	sc_tumor_Endothelial cells
hsa05218	Melanoma	7/378	72/8577	0.0385819	0.238551	0.206584	PDGFD/CCND1/PDGFB/CDKN2A/MET/BAX/BAD	7	sc_tumor_Endothelial cells
hsa01524	Platinum drug resistance	7/378	73/8577	0.04113	0.238551	0.206584	MGST1/GSTA1/MGST3/BIRC5/CDKN2A/BAX/BAD	7	sc_tumor_Endothelial cells
hsa00020	Citrate cycle (TCA cycle)	4/378	30/8577	0.0411557	0.238551	0.206584	IDH2/MDH2/SDHC/MDH1	4	sc_tumor_Endothelial cells
hsa00030	Pentose phosphate pathway	4/378	30/8577	0.0411557	0.238551	0.206584	TKT/ALDOA/G6PD/TALDO1	4	sc_tumor_Endothelial cells
hsa00240	Pyrimidine metabolism	6/378	58/8577	0.0414504	0.238551	0.206584	NME1/DUT/NME4/ENTPD1/DTYMK/CDA	6	sc_tumor_Endothelial cells
hsa05214	Glioma	7/378	75/8577	0.0465486	0.262534	0.227353	PLCG2/CCND1/CALM2/PDGFB/CDKN2A/BAX/CALM3	7	sc_tumor_Endothelial cells
hsa01521	EGFR tyrosine kinase inhibitor resistance	7/378	79/8577	0.0587027	0.324592	0.281095	PLCG2/PDGFD/PDGFB/MET/BAX/GAS6/BAD	7	sc_tumor_Endothelial cells
hsa03020	RNA polymerase	4/378	34/8577	0.0608007	0.329727	0.285542	POLR2J/POLR2I/POLR2E/POLR2F	4	sc_tumor_Endothelial cells
hsa04666	Fc gamma R-mediated phagocytosis	8/378	97/8577	0.0636991	0.338927	0.293509	GSN/PLCG2/PLPP1/WASF2/MARCKS/ARPC1B/ARPC1A/ARPC5	8	sc_tumor_Endothelial cells
hsa05110	Vibrio cholerae infection	5/378	50/8577	0.0679033	0.354606	0.307087	PLCG2/SEC61B/ATP6V0B/TJP1/GNAS	5	sc_tumor_Endothelial cells
hsa04210	Apoptosis	10/378	136/8577	0.0772126	0.374497	0.324313	BIRC5/CAPN2/IL3RA/TUBA1A/TUBA1B/CTSH/BAX/CTSZ/CTSC/BAD	10	sc_tumor_Endothelial cells
hsa00270	Cysteine and methionine metabolism	5/378	52/8577	0.0776757	0.374497	0.324313	SRM/MDH2/DNMT1/MDH1/LDHB	5	sc_tumor_Endothelial cells
hsa05143	African trypanosomiasis	4/378	37/8577	0.0782546	0.374497	0.324313	HBB/HBA2/LAMA4/HBA1	4	sc_tumor_Endothelial cells
hsa03060	Protein export	3/378	23/8577	0.0783523	0.374497	0.324313	SEC61B/SRP9/SRP14	3	sc_tumor_Endothelial cells
hsa04964	Proximal tubule bicarbonate reclamation	3/378	23/8577	0.0783523	0.374497	0.324313	CA2/AQP1/MDH1	3	sc_tumor_Endothelial cells
hsa05146	Amoebiasis	8/378	102/8577	0.080328	0.376073	0.325677	COL4A1/FN1/COL4A2/LAMA4/LAMC1/LAMB1/ACTN4/GNAS	8	sc_tumor_Endothelial cells
hsa00130	Ubiquinone and other terpenoid-quinone biosynthesis	2/378	11/8577	0.0819162	0.376073	0.325677	NQO1/VKORC1	2	sc_tumor_Endothelial cells
hsa05204	Chemical carcinogenesis - DNA adducts	6/378	69/8577	0.0826827	0.376073	0.325677	MGST1/GSTA1/MGST3/AKR1C2/CBR1/EPHX1	6	sc_tumor_Endothelial cells
hsa04610	Complement and coagulation cascades	7/378	86/8577	0.0842865	0.377282	0.326725	VWF/SERPINA1/VTN/A2M/SERPINE1/SERPINC1/CFH	7	sc_tumor_Endothelial cells
hsa04371	Apelin signaling pathway	10/378	139/8577	0.0864091	0.378597	0.327863	SPP1/APLNR/JAG1/CCND1/SERPINE1/CALM2/GNAI1/ACTA2/CALM3/GNB2	10	sc_tumor_Endothelial cells
hsa05230	Central carbon metabolism in cancer	6/378	70/8577	0.0872653	0.378597	0.327863	PKM/PGAM1/IDH2/MET/G6PD/LDHB	6	sc_tumor_Endothelial cells
hsa05223	Non-small cell lung cancer	6/378	72/8577	0.0968394	0.413768	0.358321	PLCG2/CCND1/CDKN2A/MET/BAX/BAD	6	sc_tumor_Endothelial cells
hsa05017	Spinocerebellar ataxia	10/378	143/8577	0.0996625	0.419475	0.363263	PSMB5/PSMD4/PSMD8/PSMA7/VDAC1/PSMD2/PSMC5/PSMB3/PSMB2/SLC25A5	10	sc_tumor_Endothelial cells
hsa04066	HIF-1 signaling pathway	8/378	109/8577	0.107551	0.44602	0.386251	PLCG2/GAPDH/ENO1/TF/ALDOA/SERPINE1/PGK1/LDHB	8	sc_tumor_Endothelial cells
hsa04923	Regulation of lipolysis in adipocytes	5/378	58/8577	0.11121	0.452014	0.391442	FABP4/MGLL/GNAI1/AQP7/GNAS	5	sc_tumor_Endothelial cells
hsa03320	PPAR signaling pathway	6/378	75/8577	0.112202	0.452014	0.391442	FABP4/FABP5/APOA2/DBI/SCD/AQP7	6	sc_tumor_Endothelial cells
hsa04971	Gastric acid secretion	6/378	76/8577	0.117583	0.455958	0.394857	CA2/CALM2/CHRM3/GNAI1/CALM3/GNAS	6	sc_tumor_Endothelial cells
hsa05220	Chronic myeloid leukemia	6/378	76/8577	0.117583	0.455958	0.394857	CCND1/MECOM/CDKN2A/BAX/HDAC1/BAD	6	sc_tumor_Endothelial cells
hsa05205	Proteoglycans in cancer	13/378	205/8577	0.119155	0.455958	0.394857	PLCG2/FN1/MMP2/HSPG2/FLNA/VTN/CCND1/SDC2/CTNNB1/CAV1/ITGB1/MET/PPP1CA	13	sc_tumor_Endothelial cells
hsa04975	Fat digestion and absorption	4/378	43/8577	0.119649	0.455958	0.394857	PLPP1/SCARB1/AGPAT2/APOB	4	sc_tumor_Endothelial cells
hsa05225	Hepatocellular carcinoma	11/378	168/8577	0.122607	0.461	0.399224	PLCG2/MGST1/NQO1/GSTA1/MGST3/CCND1/CTNNB1/CDKN2A/MET/BAX/BAD	11	sc_tumor_Endothelial cells
hsa00980	Metabolism of xenobiotics by cytochrome P450	6/378	78/8577	0.128724	0.476881	0.412977	MGST1/GSTA1/MGST3/AKR1C1/CBR1/EPHX1	6	sc_tumor_Endothelial cells
hsa00590	Arachidonic acid metabolism	5/378	61/8577	0.130212	0.476881	0.412977	PTGR1/GPX4/AKR1C3/CBR1/PTGES2	5	sc_tumor_Endothelial cells
hsa04015	Rap1 signaling pathway	13/378	210/8577	0.135926	0.488518	0.423054	EFNA1/PDGFD/PGF/PFN1/CALM2/CTNNB1/PDGFB/ITGB1/MET/GNAI1/CALM3/SIPA1L2/GNAS	13	sc_tumor_Endothelial cells
hsa04330	Notch signaling pathway	5/378	62/8577	0.136854	0.488518	0.423054	JAG1/NOTCH4/JAG2/HEY1/HDAC1	5	sc_tumor_Endothelial cells
hsa00730	Thiamine metabolism	2/378	15/8577	0.139552	0.491921	0.426001	AK1/ACP1	2	sc_tumor_Endothelial cells
hsa03420	Nucleotide excision repair	5/378	63/8577	0.143643	0.500091	0.433076	POLR2J/POLD2/POLR2I/POLR2E/POLR2F	5	sc_tumor_Endothelial cells
hsa04218	Cellular senescence	10/378	156/8577	0.150396	0.514704	0.445731	IGFBP3/CCND1/SERPINE1/CALM2/CAPN2/CDKN2A/VDAC1/CALM3/PPP1CA/SLC25A5	10	sc_tumor_Endothelial cells
hsa00620	Pyruvate metabolism	4/378	47/8577	0.151491	0.514704	0.445731	PKM/MDH2/MDH1/LDHB	4	sc_tumor_Endothelial cells
hsa04514	Cell adhesion molecules	10/378	158/8577	0.159195	0.534439	0.462822	CD34/ITGA6/ESAM/CLDN5/PECAM1/SDC2/ITGB1/PTPRM/CD99/MPZL1	10	sc_tumor_Endothelial cells
hsa04360	Axon guidance	11/378	182/8577	0.179515	0.595567	0.515758	PLCG2/EFNA1/RGS3/MYL9/UNC5B/ITGB1/MET/NCK1/GNAI1/CXCL12/SEMA3G	11	sc_tumor_Endothelial cells
hsa05031	Amphetamine addiction	5/378	69/8577	0.18721	0.613875	0.531613	CALM2/CALM3/PPP1CA/HDAC1/GNAS	5	sc_tumor_Endothelial cells
hsa04922	Glucagon signaling pathway	7/378	107/8577	0.192354	0.623491	0.53994	PKM/PGAM1/CALM2/CALM3/PRMT1/LDHB/GNAS	7	sc_tumor_Endothelial cells
hsa05131	Shigellosis	14/378	247/8577	0.20096	0.643984	0.557687	PLCG2/WASF2/MYL9/BNIP3/PFN1/ARPC1B/CAPN2/ITGB1/ARPC1A/ACTN4/VDAC1/BAX/SHARPIN/ARPC5	14	sc_tumor_Endothelial cells
hsa05206	MicroRNAs in cancer	17/378	310/8577	0.207539	0.657595	0.569473	VIM/PLCG2/TPM1/STMN1/EFNA1/MARCKS/DDIT4/CCND1/FSCN1/NOTCH4/PDGFB/CDKN2A/MET/SOX4/ZEB1/DNMT1/HDAC1	17	sc_tumor_Endothelial cells
hsa03030	DNA replication	3/378	36/8577	0.210443	0.659388	0.571027	POLD2/MCM7/MCM3	3	sc_tumor_Endothelial cells
hsa05145	Toxoplasmosis	7/378	111/8577	0.217469	0.673485	0.583234	ITGA6/LAMA4/LAMC1/LAMB1/ITGB1/GNAI1/BAD	7	sc_tumor_Endothelial cells
hsa04114	Oocyte meiosis	8/378	131/8577	0.220431	0.673485	0.583234	ANAPC11/PTTG1/YWHAH/CALM2/YWHAQ/CALM3/PPP1CA/RPS6KA2	8	sc_tumor_Endothelial cells
hsa05216	Thyroid cancer	3/378	37/8577	0.222107	0.673485	0.583234	CCND1/CTNNB1/BAX	3	sc_tumor_Endothelial cells
hsa01240	Biosynthesis of cofactors	9/378	153/8577	0.232968	0.698905	0.605248	NQO1/GGH/NME1/NME4/AK1/VKORC1/DHRS3/QPRT/UGDH	9	sc_tumor_Endothelial cells
hsa05212	Pancreatic cancer	5/378	76/8577	0.243118	0.721676	0.624968	CCND1/CDKN2A/BAX/RALBP1/BAD	5	sc_tumor_Endothelial cells
hsa05412	Arrhythmogenic right ventricular cardiomyopathy	5/378	77/8577	0.251453	0.728856	0.631186	ITGA6/CTNNB1/ITGB1/GJA1/JUP	5	sc_tumor_Endothelial cells
hsa05213	Endometrial cancer	4/378	58/8577	0.251896	0.728856	0.631186	CCND1/CTNNB1/BAX/BAD	4	sc_tumor_Endothelial cells
hsa05215	Prostate cancer	6/378	97/8577	0.255672	0.728856	0.631186	PDGFD/CCND1/CTNNB1/PDGFB/ZEB1/BAD	6	sc_tumor_Endothelial cells
hsa04110	Cell cycle	9/378	157/8577	0.255875	0.728856	0.631186	ANAPC11/PTTG1/YWHAH/CCND1/CDKN2A/YWHAQ/MCM7/HDAC1/MCM3	9	sc_tumor_Endothelial cells
hsa03018	RNA degradation	5/378	79/8577	0.268331	0.738808	0.639804	ENO1/LSM4/LSM5/LSM2/LSM7	5	sc_tumor_Endothelial cells
hsa04614	Renin-angiotensin system	2/378	23/8577	0.269297	0.738808	0.639804	AGT/ACE	2	sc_tumor_Endothelial cells
hsa04216	Ferroptosis	3/378	41/8577	0.269848	0.738808	0.639804	TF/GPX4/FTH1	3	sc_tumor_Endothelial cells
hsa05219	Bladder cancer	3/378	41/8577	0.269848	0.738808	0.639804	MMP2/CCND1/CDKN2A	3	sc_tumor_Endothelial cells
hsa04977	Vitamin digestion and absorption	2/378	24/8577	0.285892	0.77511	0.671241	SCARB1/APOB	2	sc_tumor_Endothelial cells
hsa05203	Viral carcinogenesis	11/378	204/8577	0.288605	0.77511	0.671241	GSN/PKM/RANBP1/YWHAH/CCND1/CDKN2A/ACTN4/YWHAQ/BAX/HDAC1/BAD	11	sc_tumor_Endothelial cells
hsa00140	Steroid hormone biosynthesis	4/378	62/8577	0.291422	0.775292	0.671399	AKR1C1/AKR1C2/AKR1C3/COMT	4	sc_tumor_Endothelial cells
hsa00561	Glycerolipid metabolism	4/378	63/8577	0.301441	0.794451	0.68799	MGLL/PLPP1/AGPAT2/DGKZ	4	sc_tumor_Endothelial cells
hsa03410	Base excision repair	3/378	44/8577	0.306358	0.799935	0.692739	HMGB1/POLD2/APEX1	3	sc_tumor_Endothelial cells
hsa04072	Phospholipase D signaling pathway	8/378	148/8577	0.328239	0.843487	0.730455	PLCG2/AGT/PLPP1/PDGFD/PDGFB/AGPAT2/DGKZ/GNAS	8	sc_tumor_Endothelial cells
hsa05210	Colorectal cancer	5/378	86/8577	0.32902	0.843487	0.730455	BIRC5/CCND1/CTNNB1/BAX/BAD	5	sc_tumor_Endothelial cells
hsa05207	Chemical carcinogenesis - receptor activation	11/378	212/8577	0.332426	0.844541	0.731368	MGST1/GSTA1/JAG1/MGST3/BIRC5/CCND1/GNAI1/EPHX1/RPS6KA2/GNAS/BAD	11	sc_tumor_Endothelial cells
hsa04926	Relaxin signaling pathway	7/378	129/8577	0.341658	0.845573	0.732262	COL4A1/COL4A2/MMP2/GNAI1/ACTA2/GNB2/GNAS	7	sc_tumor_Endothelial cells
hsa04720	Long-term potentiation	4/378	67/8577	0.341828	0.845573	0.732262	CALM2/CALM3/PPP1CA/RPS6KA2	4	sc_tumor_Endothelial cells
hsa05221	Acute myeloid leukemia	4/378	67/8577	0.341828	0.845573	0.732262	CCND1/JUP/RUNX1T1/BAD	4	sc_tumor_Endothelial cells
hsa04976	Bile secretion	5/378	89/8577	0.355489	0.871448	0.754669	CA2/AQP1/SCARB1/EPHX1/GNAS	5	sc_tumor_Endothelial cells
hsa04728	Dopaminergic synapse	7/378	132/8577	0.363412	0.871448	0.754669	CALM2/GNAI1/COMT/CALM3/GNB2/PPP1CA/GNAS	7	sc_tumor_Endothelial cells
hsa05410	Hypertrophic cardiomyopathy	5/378	90/8577	0.364337	0.871448	0.754669	ITGA6/AGT/TPM1/ITGB1/ACE	5	sc_tumor_Endothelial cells
hsa00520	Amino sugar and nucleotide sugar metabolism	3/378	49/8577	0.367433	0.871448	0.754669	CYB5R3/UGDH/GALK1	3	sc_tumor_Endothelial cells
hsa04744	Phototransduction	2/378	29/8577	0.367738	0.871448	0.754669	CALM2/CALM3	2	sc_tumor_Endothelial cells
hsa05120	Epithelial cell signaling in Helicobacter pylori infection	4/378	70/8577	0.372237	0.874757	0.757535	PLCG2/MET/ATP6V0B/TJP1	4	sc_tumor_Endothelial cells
hsa00565	Ether lipid metabolism	3/378	50/8577	0.379572	0.880951	0.762899	PLPP1/ENPP2/PAFAH1B3	3	sc_tumor_Endothelial cells
hsa00630	Glyoxylate and dicarboxylate metabolism	2/378	30/8577	0.383715	0.880951	0.762899	MDH2/MDH1	2	sc_tumor_Endothelial cells
hsa04970	Salivary secretion	5/378	93/8577	0.39089	0.880951	0.762899	CALM2/CHRM3/CALM3/LYZ/GNAS	5	sc_tumor_Endothelial cells
hsa04913	Ovarian steroidogenesis	3/378	51/8577	0.391661	0.880951	0.762899	AKR1C3/SCARB1/GNAS	3	sc_tumor_Endothelial cells
hsa05160	Hepatitis C	8/378	158/8577	0.395545	0.880951	0.762899	CLDN5/YWHAH/CCND1/CTNNB1/SCARB1/YWHAQ/BAX/BAD	8	sc_tumor_Endothelial cells
hsa05169	Epstein-Barr virus infection	10/378	202/8577	0.399186	0.880951	0.762899	VIM/PLCG2/CCND1/PSMD4/ENTPD1/PSMD8/BAX/PSMD2/PSMC5/HDAC1	10	sc_tumor_Endothelial cells
hsa04915	Estrogen signaling pathway	7/378	137/8577	0.399864	0.880951	0.762899	KRT18/MMP2/CALM2/KRT10/GNAI1/CALM3/GNAS	7	sc_tumor_Endothelial cells
hsa05135	Yersinia infection	7/378	137/8577	0.399864	0.880951	0.762899	FN1/WASF2/ARPC1B/ITGB1/ARPC1A/RPS6KA2/ARPC5	7	sc_tumor_Endothelial cells
hsa05163	Human cytomegalovirus infection	11/378	225/8577	0.405972	0.887475	0.768548	CCND1/CALM2/CTNNB1/CDKN2A/GNAI1/BAX/CXCL12/CALM3/GNB2/CX3CL1/GNAS	11	sc_tumor_Endothelial cells
hsa04215	Apoptosis - multiple species	2/378	32/8577	0.415124	0.895224	0.77526	BIRC5/BAX	2	sc_tumor_Endothelial cells
hsa05414	Dilated cardiomyopathy	5/378	96/8577	0.417364	0.895224	0.77526	ITGA6/AGT/TPM1/ITGB1/GNAS	5	sc_tumor_Endothelial cells
hsa04713	Circadian entrainment	5/378	97/8577	0.426152	0.895224	0.77526	CALM2/GNAI1/CALM3/GNB2/GNAS	5	sc_tumor_Endothelial cells
hsa04722	Neurotrophin signaling pathway	6/378	119/8577	0.428048	0.895224	0.77526	PLCG2/CALM2/BAX/CALM3/RPS6KA2/BAD	6	sc_tumor_Endothelial cells
hsa05133	Pertussis	4/378	76/8577	0.432576	0.895224	0.77526	CALM2/ITGB1/GNAI1/CALM3	4	sc_tumor_Endothelial cells
hsa04750	Inflammatory mediator regulation of TRP channels	5/378	98/8577	0.434914	0.895224	0.77526	PLCG2/CALM2/CALM3/PPP1CA/GNAS	5	sc_tumor_Endothelial cells
hsa04925	Aldosterone synthesis and secretion	5/378	98/8577	0.434914	0.895224	0.77526	AGT/CALM2/SCARB1/CALM3/GNAS	5	sc_tumor_Endothelial cells
hsa05231	Choline metabolism in cancer	5/378	98/8577	0.434914	0.895224	0.77526	PLPP1/PDGFD/WASF2/PDGFB/DGKZ	5	sc_tumor_Endothelial cells
hsa04919	Thyroid hormone signaling pathway	6/378	121/8577	0.443849	0.904251	0.783077	PLCG2/CCND1/NOTCH4/CTNNB1/HDAC1/BAD	6	sc_tumor_Endothelial cells
hsa00051	Fructose and mannose metabolism	2/378	34/8577	0.445712	0.904251	0.783077	TPI1/ALDOA	2	sc_tumor_Endothelial cells
hsa04022	cGMP-PKG signaling pathway	8/378	167/8577	0.456408	0.919337	0.796141	MYL9/CALM2/GNAI1/VDAC1/CALM3/PPP1CA/SLC25A5/BAD	8	sc_tumor_Endothelial cells
hsa04916	Melanogenesis	5/378	101/8577	0.461013	0.922025	0.798469	CALM2/CTNNB1/GNAI1/CALM3/GNAS	5	sc_tumor_Endothelial cells
hsa04611	Platelet activation	6/378	124/8577	0.467379	0.92433	0.800465	VWF/PLCG2/ITGB1/GNAI1/PPP1CA/GNAS	6	sc_tumor_Endothelial cells
hsa04014	Ras signaling pathway	11/378	236/8577	0.468721	0.92433	0.800465	PLCG2/EFNA1/PDGFD/PGF/CALM2/PDGFB/MET/CALM3/GNB2/RALBP1/BAD	11	sc_tumor_Endothelial cells
hsa05224	Breast cancer	7/378	147/8577	0.472386	0.924549	0.800655	JAG1/CCND1/NOTCH4/CTNNB1/JAG2/HEY1/BAX	7	sc_tumor_Endothelial cells
hsa00040	Pentose and glucuronate interconversions	2/378	36/8577	0.475389	0.924549	0.800655	DCXR/UGDH	2	sc_tumor_Endothelial cells
hsa03040	Spliceosome	10/378	216/8577	0.483017	0.93295	0.80793	LSM4/SNRPE/LSM5/LSM2/SNRPC/SNRPD2/LSM7/TXNL4A/SNRPD1/SF3B5	10	sc_tumor_Endothelial cells
hsa01250	Biosynthesis of nucleotide sugars	2/378	37/8577	0.489862	0.939735	0.813806	UGDH/GALK1	2	sc_tumor_Endothelial cells
hsa00230	Purine metabolism	6/378	128/8577	0.498321	0.949503	0.822265	GUK1/NME1/NME4/ENTPD1/AK1/NUDT5	6	sc_tumor_Endothelial cells
hsa04145	Phagosome	7/378	152/8577	0.507888	0.961239	0.832428	TUBB/SEC61B/TUBA1A/ITGB1/SCARB1/TUBA1B/ATP6V0B	7	sc_tumor_Endothelial cells
hsa05166	Human T-cell leukemia virus 1 infection	10/378	222/8577	0.518276	0.961875	0.832979	RANBP1/FDPS/ANAPC11/PTTG1/CCND1/CDKN2A/VDAC1/TSPO/BAX/SLC25A5	10	sc_tumor_Endothelial cells
hsa04350	TGF-beta signaling pathway	5/378	108/8577	0.520373	0.961875	0.832979	TF/ID3/FBN1/HDAC1/INHBB	5	sc_tumor_Endothelial cells
hsa04261	Adrenergic signaling in cardiomyocytes	7/378	154/8577	0.521868	0.961875	0.832979	AGT/TPM1/CALM2/GNAI1/CALM3/PPP1CA/GNAS	7	sc_tumor_Endothelial cells
hsa04921	Oxytocin signaling pathway	7/378	154/8577	0.521868	0.961875	0.832979	MYL9/CCND1/CALM2/GNAI1/CALM3/PPP1CA/GNAS	7	sc_tumor_Endothelial cells
hsa04934	Cushing syndrome	7/378	155/8577	0.528804	0.967427	0.837787	AGT/CCND1/CTNNB1/SCARB1/CDKN2A/GNAI1/GNAS	7	sc_tumor_Endothelial cells
hsa00260	Glycine, serine and threonine metabolism	2/378	40/8577	0.531742	0.967427	0.837787	PGAM1/GATM	2	sc_tumor_Endothelial cells
hsa00910	Nitrogen metabolism	1/378	17/8577	0.535575	0.968156	0.838418	CA2	1	sc_tumor_Endothelial cells
hsa04390	Hippo signaling pathway	7/378	157/8577	0.542558	0.97453	0.843938	BIRC5/YWHAH/CCND1/SERPINE1/CTNNB1/YWHAQ/PPP1CA	7	sc_tumor_Endothelial cells
hsa04144	Endocytosis	11/378	250/8577	0.546741	0.97583	0.845063	ARPC1B/CAV1/SNX3/AP2M1/ARPC1A/SNF8/MVB12A/VPS25/EHD2/ARPC5/EHD4	11	sc_tumor_Endothelial cells
hsa04927	Cortisol synthesis and secretion	3/378	65/8577	0.551121	0.977459	0.846475	AGT/SCARB1/GNAS	3	sc_tumor_Endothelial cells
hsa04217	Necroptosis	7/378	159/8577	0.556145	0.980205	0.848853	HMGB1/CAPN2/VDAC1/BAX/FTH1/SHARPIN/SLC25A5	7	sc_tumor_Endothelial cells
hsa04020	Calcium signaling pathway	11/378	253/8577	0.562955	0.986045	0.85391	PLCG2/PDGFD/ASPH/CALM2/PDGFB/MET/CHRM3/VDAC1/CALM3/SLC25A5/GNAS	11	sc_tumor_Endothelial cells
hsa05032	Morphine addiction	4/378	91/8577	0.574051	0.992094	0.859148	GABRD/GNAI1/GNB2/GNAS	4	sc_tumor_Endothelial cells
hsa01210	2-Oxocarboxylic acid metabolism	1/378	19/8577	0.575689	0.992094	0.859148	IDH2	1	sc_tumor_Endothelial cells
hsa04912	GnRH signaling pathway	4/378	93/8577	0.591403	0.992094	0.859148	MMP2/CALM2/CALM3/GNAS	4	sc_tumor_Endothelial cells
hsa05034	Alcoholism	8/378	188/8577	0.591907	0.992094	0.859148	SLC29A1/CALM2/GNAI1/CALM3/GNB2/PPP1CA/HDAC1/GNAS	8	sc_tumor_Endothelial cells
hsa05211	Renal cell carcinoma	3/378	69/8577	0.592015	0.992094	0.859148	PDGFB/MET/BAD	3	sc_tumor_Endothelial cells
hsa04140	Autophagy - animal	6/378	141/8577	0.593835	0.992094	0.859148	HMGB1/DDIT4/BNIP3/PRAP1/DEPTOR/BAD	6	sc_tumor_Endothelial cells
hsa00100	Steroid biosynthesis	1/378	20/8577	0.59443	0.992094	0.859148	SQLE	1	sc_tumor_Endothelial cells
hsa05170	Human immunodeficiency virus 1 infection	9/378	212/8577	0.594553	0.992094	0.859148	PLCG2/CALM2/RNF7/GNAI1/BAX/CALM3/GNB2/AP1S1/BAD	9	sc_tumor_Endothelial cells
hsa00982	Drug metabolism - cytochrome P450	3/378	72/8577	0.621065	1	0.865995	MGST1/GSTA1/MGST3	3	sc_tumor_Endothelial cells
hsa04137	Mitophagy - animal	3/378	72/8577	0.621065	1	0.865995	BNIP3/TOMM7/FIS1	3	sc_tumor_Endothelial cells
hsa04814	Motor proteins	8/378	193/8577	0.621751	1	0.865995	TPM1/TUBB/MYL9/MYO1B/TUBA1A/TUBA1B/ACTA2/MYO6	8	sc_tumor_Endothelial cells
hsa05202	Transcriptional misregulation in cancer	8/378	193/8577	0.621751	1	0.865995	IGFBP3/JUP/MET/ZEB1/LYL1/BAX/HDAC1/RUNX1T1	8	sc_tumor_Endothelial cells
hsa04070	Phosphatidylinositol signaling system	4/378	97/8577	0.624829	1	0.865995	PLCG2/CALM2/CALM3/DGKZ	4	sc_tumor_Endothelial cells
hsa05167	Kaposi sarcoma-associated herpesvirus infection	8/378	194/8577	0.627579	1	0.865995	PLCG2/CCND1/CALM2/CTNNB1/PDGFB/BAX/CALM3/GNB2	8	sc_tumor_Endothelial cells
hsa04640	Hematopoietic cell lineage	4/378	99/8577	0.640879	1	0.865995	CD34/ITGA6/CD24/IL3RA	4	sc_tumor_Endothelial cells
hsa05030	Cocaine addiction	2/378	49/8577	0.642765	1	0.865995	GNAI1/GNAS	2	sc_tumor_Endothelial cells
hsa00900	Terpenoid backbone biosynthesis	1/378	23/8577	0.645844	1	0.865995	FDPS	1	sc_tumor_Endothelial cells
hsa03430	Mismatch repair	1/378	23/8577	0.645844	1	0.865995	POLD2	1	sc_tumor_Endothelial cells
hsa04918	Thyroid hormone synthesis	3/378	75/8577	0.648678	1	0.865995	TTR/GPX2/GNAS	3	sc_tumor_Endothelial cells
hsa00330	Arginine and proline metabolism	2/378	50/8577	0.653732	1	0.865995	SRM/GATM	2	sc_tumor_Endothelial cells
hsa05142	Chagas disease	4/378	102/8577	0.664102	1	0.865995	SERPINE1/GNAI1/ACE/GNAS	4	sc_tumor_Endothelial cells
hsa04974	Protein digestion and absorption	4/378	103/8577	0.671613	1	0.865995	COL15A1/COL4A1/COL4A2/COL18A1	4	sc_tumor_Endothelial cells
hsa04961	Endocrine and other factor-regulated calcium reabsorption	2/378	53/8577	0.685023	1	0.865995	AP2M1/GNAS	2	sc_tumor_Endothelial cells
hsa00563	Glycosylphosphatidylinositol (GPI)-anchor biosynthesis	1/378	26/8577	0.690755	1	0.865995	GPAA1	1	sc_tumor_Endothelial cells
hsa04150	mTOR signaling pathway	6/378	156/8577	0.69092	1	0.865995	DDIT4/DEPTOR/LAMTOR5/GRB10/RPS6KA2/LAMTOR2	6	sc_tumor_Endothelial cells
hsa04928	Parathyroid hormone synthesis, secretion and action	4/378	106/8577	0.693446	1	0.865995	SLC9A3R1/NACA/GNAI1/GNAS	4	sc_tumor_Endothelial cells
hsa04142	Lysosome	5/378	132/8577	0.697568	1	0.865995	CTSH/ATP6V0B/CTSZ/CTSC/AP1S1	5	sc_tumor_Endothelial cells
hsa01040	Biosynthesis of unsaturated fatty acids	1/378	27/8577	0.704426	1	0.865995	SCD	1	sc_tumor_Endothelial cells
hsa04966	Collecting duct acid secretion	1/378	27/8577	0.704426	1	0.865995	CA2	1	sc_tumor_Endothelial cells
hsa04012	ErbB signaling pathway	3/378	85/8577	0.73021	1	0.865995	PLCG2/NCK1/BAD	3	sc_tumor_Endothelial cells
hsa04911	Insulin secretion	3/378	86/8577	0.737485	1	0.865995	KCNN3/CHRM3/GNAS	3	sc_tumor_Endothelial cells
hsa04370	VEGF signaling pathway	2/378	59/8577	0.740642	1	0.865995	PLCG2/BAD	2	sc_tumor_Endothelial cells
hsa00053	Ascorbate and aldarate metabolism	1/378	30/8577	0.741925	1	0.865995	UGDH	1	sc_tumor_Endothelial cells
hsa01523	Antifolate resistance	1/378	30/8577	0.741925	1	0.865995	GGH	1	sc_tumor_Endothelial cells
hsa04730	Long-term depression	2/378	60/8577	0.749051	1	0.865995	GNAI1/GNAS	2	sc_tumor_Endothelial cells
hsa04978	Mineral absorption	2/378	60/8577	0.749051	1	0.865995	TF/FTH1	2	sc_tumor_Endothelial cells
hsa05416	Viral myocarditis	2/378	60/8577	0.749051	1	0.865995	CCND1/CAV1	2	sc_tumor_Endothelial cells
hsa04120	Ubiquitin mediated proteolysis	5/378	142/8577	0.756518	1	0.865995	UBE2C/ANAPC11/RNF7/STUB1/HERC2	5	sc_tumor_Endothelial cells
hsa04727	GABAergic synapse	3/378	89/8577	0.758381	1	0.865995	GABRD/GNAI1/GNB2	3	sc_tumor_Endothelial cells
hsa00052	Galactose metabolism	1/378	32/8577	0.764249	1	0.865995	GALK1	1	sc_tumor_Endothelial cells
hsa00640	Propanoate metabolism	1/378	32/8577	0.764249	1	0.865995	LDHB	1	sc_tumor_Endothelial cells
hsa03250	Viral life cycle - HIV-1	2/378	63/8577	0.772886	1	0.865995	MAP1B/PIN1	2	sc_tumor_Endothelial cells
hsa05217	Basal cell carcinoma	2/378	63/8577	0.772886	1	0.865995	CTNNB1/BAX	2	sc_tumor_Endothelial cells
hsa04929	GnRH secretion	2/378	64/8577	0.780382	1	0.865995	SPP1/KCNN3	2	sc_tumor_Endothelial cells
hsa04141	Protein processing in endoplasmic reticulum	6/378	173/8577	0.780852	1	0.865995	SEC61B/CAPN2/P4HB/BAX/RNF5/STUB1	6	sc_tumor_Endothelial cells
hsa04935	Growth hormone synthesis, secretion and action	4/378	120/8577	0.781553	1	0.865995	IGFBP3/PLCG2/GNAI1/GNAS	4	sc_tumor_Endothelial cells
hsa05226	Gastric cancer	5/378	149/8577	0.792392	1	0.865995	CCND1/CTNNB1/JUP/MET/BAX	5	sc_tumor_Endothelial cells
hsa05150	Staphylococcus aureus infection	3/378	96/8577	0.801926	1	0.865995	KRT18/KRT10/CFH	3	sc_tumor_Endothelial cells
hsa00350	Tyrosine metabolism	1/378	36/8577	0.803283	1	0.865995	COMT	1	sc_tumor_Endothelial cells
hsa00512	Mucin type O-glycan biosynthesis	1/378	36/8577	0.803283	1	0.865995	GALNT18	1	sc_tumor_Endothelial cells
hsa00760	Nicotinate and nicotinamide metabolism	1/378	37/8577	0.811989	1	0.865995	QPRT	1	sc_tumor_Endothelial cells
hsa04960	Aldosterone-regulated sodium reabsorption	1/378	37/8577	0.811989	1	0.865995	SLC9A3R2	1	sc_tumor_Endothelial cells
hsa00564	Glycerophospholipid metabolism	3/378	99/8577	0.818476	1	0.865995	PLPP1/AGPAT2/DGKZ	3	sc_tumor_Endothelial cells
hsa04914	Progesterone-mediated oocyte maturation	3/378	102/8577	0.833838	1	0.865995	ANAPC11/GNAI1/RPS6KA2	3	sc_tumor_Endothelial cells
hsa04972	Pancreatic secretion	3/378	102/8577	0.833838	1	0.865995	CA2/CHRM3/GNAS	3	sc_tumor_Endothelial cells
hsa04068	FoxO signaling pathway	4/378	131/8577	0.835681	1	0.865995	PLK2/BNIP3/CCND1/PRMT1	4	sc_tumor_Endothelial cells
hsa05033	Nicotine addiction	1/378	40/8577	0.835868	1	0.865995	GABRD	1	sc_tumor_Endothelial cells
hsa00562	Inositol phosphate metabolism	2/378	73/8577	0.838608	1	0.865995	PLCG2/TPI1	2	sc_tumor_Endothelial cells
hsa03440	Homologous recombination	1/378	41/8577	0.843136	1	0.865995	POLD2	1	sc_tumor_Endothelial cells
hsa04625	C-type lectin receptor signaling pathway	3/378	104/8577	0.843448	1	0.865995	PLCG2/CALM2/CALM3	3	sc_tumor_Endothelial cells
hsa05161	Hepatitis B	5/378	162/8577	0.847922	1	0.865995	HSPG2/BIRC5/YWHAQ/BAX/BAD	5	sc_tumor_Endothelial cells
hsa04623	Cytosolic DNA-sensing pathway	2/378	75/8577	0.84949	1	0.865995	POLR2E/POLR2F	2	sc_tumor_Endothelial cells
hsa04613	Neutrophil extracellular trap formation	6/378	191/8577	0.852994	1	0.865995	VWF/PLCG2/HMGB1/VDAC1/HDAC1/SLC25A5	6	sc_tumor_Endothelial cells
hsa04062	Chemokine signaling pathway	6/378	192/8577	0.856358	1	0.865995	PLCG2/GNAI1/CXCL12/GNB2/CX3CL1/BAD	6	sc_tumor_Endothelial cells
hsa04910	Insulin signaling pathway	4/378	137/8577	0.860176	1	0.865995	CALM2/CALM3/PPP1CA/BAD	4	sc_tumor_Endothelial cells
hsa04931	Insulin resistance	3/378	108/8577	0.861234	1	0.865995	AGT/PPP1CA/RPS6KA2	3	sc_tumor_Endothelial cells
hsa04010	MAPK signaling pathway	10/378	301/8577	0.861367	1	0.865995	STMN1/EFNA1/PDGFD/FLNA/PGF/PDGFB/MECOM/MAP4K4/MET/RPS6KA2	10	sc_tumor_Endothelial cells
hsa04962	Vasopressin-regulated water reabsorption	1/378	44/8577	0.863068	1	0.865995	GNAS	1	sc_tumor_Endothelial cells
hsa04721	Synaptic vesicle cycle	2/378	78/8577	0.864566	1	0.865995	AP2M1/ATP6V0B	2	sc_tumor_Endothelial cells
hsa04024	cAMP signaling pathway	7/378	225/8577	0.873502	1	0.865995	MYL9/CALM2/GNAI1/CALM3/PPP1CA/GNAS/BAD	7	sc_tumor_Endothelial cells
hsa04930	Type II diabetes mellitus	1/378	46/8577	0.874932	1	0.865995	PKM	1	sc_tumor_Endothelial cells
hsa00514	Other types of O-glycan biosynthesis	1/378	47/8577	0.880473	1	0.865995	GALNT18	1	sc_tumor_Endothelial cells
hsa04725	Cholinergic synapse	3/378	113/8577	0.880959	1	0.865995	CHRM3/GNAI1/GNB2	3	sc_tumor_Endothelial cells
hsa04146	Peroxisome	2/378	83/8577	0.88665	1	0.865995	IDH2/ECH1	2	sc_tumor_Endothelial cells
hsa04724	Glutamatergic synapse	3/378	115/8577	0.888126	1	0.865995	GNAI1/GNB2/GNAS	3	sc_tumor_Endothelial cells
hsa04726	Serotonergic synapse	3/378	115/8577	0.888126	1	0.865995	GNAI1/GNB2/GNAS	3	sc_tumor_Endothelial cells
hsa03083	Polycomb repressive complex	2/378	84/8577	0.890647	1	0.865995	HDAC1/CBX6	2	sc_tumor_Endothelial cells
hsa04672	Intestinal immune network for IgA production	1/378	49/8577	0.890833	1	0.865995	CXCL12	1	sc_tumor_Endothelial cells
hsa05152	Tuberculosis	5/378	180/8577	0.904032	1	0.865995	CALM2/ATP6V0B/BAX/CALM3/BAD	5	sc_tumor_Endothelial cells
hsa00510	N-Glycan biosynthesis	1/378	53/8577	0.908942	1	0.865995	DPM3	1	sc_tumor_Endothelial cells
hsa00600	Sphingolipid metabolism	1/378	53/8577	0.908942	1	0.865995	PLPP1	1	sc_tumor_Endothelial cells
hsa04658	Th1 and Th2 cell differentiation	2/378	92/8577	0.918213	1	0.865995	JAG1/JAG2	2	sc_tumor_Endothelial cells
hsa04340	Hedgehog signaling pathway	1/378	56/8577	0.920528	1	0.865995	CCND1	1	sc_tumor_Endothelial cells
hsa05134	Legionellosis	1/378	56/8577	0.920528	1	0.865995	BNIP3	1	sc_tumor_Endothelial cells
hsa05323	Rheumatoid arthritis	2/378	93/8577	0.92116	1	0.865995	ATP6V0B/CXCL12	2	sc_tumor_Endothelial cells
hsa01212	Fatty acid metabolism	1/378	57/8577	0.924053	1	0.865995	SCD	1	sc_tumor_Endothelial cells
hsa04213	Longevity regulating pathway - multiple species	1/378	61/8577	0.936662	1	0.865995	HDAC1	1	sc_tumor_Endothelial cells
hsa04061	Viral protein interaction with cytokine and cytokine receptor	2/378	100/8577	0.939155	1	0.865995	CXCL12/CX3CL1	2	sc_tumor_Endothelial cells
hsa00310	Lysine degradation	1/378	63/8577	0.942161	1	0.865995	MECOM	1	sc_tumor_Endothelial cells
hsa05162	Measles	3/378	138/8577	0.946721	1	0.865995	CCND1/BAX/BAD	3	sc_tumor_Endothelial cells
hsa04064	NF-kappa B signaling pathway	2/378	104/8577	0.947613	1	0.865995	PLCG2/CXCL12	2	sc_tumor_Endothelial cells
hsa04310	Wnt signaling pathway	4/378	171/8577	0.94771	1	0.865995	CCND1/CTNNB1/TBL1XR1/SERPINF1	4	sc_tumor_Endothelial cells
hsa05164	Influenza A	4/378	171/8577	0.94771	1	0.865995	FDPS/VDAC1/BAX/SLC25A5	4	sc_tumor_Endothelial cells
hsa04936	Alcoholic liver disease	3/378	142/8577	0.953387	1	0.865995	CCND1/CTNNB1/SCD	3	sc_tumor_Endothelial cells
hsa00830	Retinol metabolism	1/378	68/8577	0.953912	1	0.865995	DHRS3	1	sc_tumor_Endothelial cells
hsa04664	Fc epsilon RI signaling pathway	1/378	68/8577	0.953912	1	0.865995	PLCG2	1	sc_tumor_Endothelial cells
hsa04550	Signaling pathways regulating pluripotency of stem cells	3/378	143/8577	0.954927	1	0.865995	CTNNB1/ID3/INHBB	3	sc_tumor_Endothelial cells
hsa04917	Prolactin signaling pathway	1/378	70/8577	0.957916	1	0.865995	CCND1	1	sc_tumor_Endothelial cells
hsa04622	RIG-I-like receptor signaling pathway	1/378	71/8577	0.959786	1	0.865995	PIN1	1	sc_tumor_Endothelial cells
hsa05417	Lipid and atherosclerosis	5/378	215/8577	0.963886	1	0.865995	CALM2/BAX/CALM3/APOB/BAD	5	sc_tumor_Endothelial cells
hsa04668	TNF signaling pathway	2/378	114/8577	0.964134	1	0.865995	JAG1/CX3CL1	2	sc_tumor_Endothelial cells
hsa04621	NOD-like receptor signaling pathway	4/378	186/8577	0.967163	1	0.865995	TXN/TXNIP/VDAC1/SHARPIN	4	sc_tumor_Endothelial cells
hsa05140	Leishmaniasis	1/378	77/8577	0.969388	1	0.865995	ITGB1	1	sc_tumor_Endothelial cells
hsa04071	Sphingolipid signaling pathway	2/378	121/8577	0.972589	1	0.865995	GNAI1/BAX	2	sc_tumor_Endothelial cells
hsa04152	AMPK signaling pathway	2/378	121/8577	0.972589	1	0.865995	CCND1/SCD	2	sc_tumor_Endothelial cells
hsa04662	B cell receptor signaling pathway	1/378	84/8577	0.977739	1	0.865995	PLCG2	1	sc_tumor_Endothelial cells
hsa03008	Ribosome biogenesis in eukaryotes	3/378	164/8577	0.978107	1	0.865995	NHP2/POP7/IMP3	3	sc_tumor_Endothelial cells
hsa04630	JAK-STAT signaling pathway	3/378	166/8577	0.979593	1	0.865995	CCND1/IL3RA/PDGFB	3	sc_tumor_Endothelial cells
hsa04742	Taste transduction	1/378	86/8577	0.979676	1	0.865995	CHRM3	1	sc_tumor_Endothelial cells
hsa04211	Longevity regulating pathway	1/378	89/8577	0.982272	1	0.865995	BAX	1	sc_tumor_Endothelial cells
hsa05322	Systemic lupus erythematosus	2/378	137/8577	0.985315	1	0.865995	ACTN4/SNRPD1	2	sc_tumor_Endothelial cells
hsa03015	mRNA surveillance pathway	1/378	97/8577	0.987688	1	0.865995	PPP1CA	1	sc_tumor_Endothelial cells
hsa04620	Toll-like receptor signaling pathway	1/378	104/8577	0.991054	1	0.865995	SPP1	1	sc_tumor_Endothelial cells
hsa04060	Cytokine-cytokine receptor interaction	6/378	297/8577	0.991859	1	0.865995	TNFRSF4/ACVRL1/IL3RA/CXCL12/INHBB/CX3CL1	6	sc_tumor_Endothelial cells
hsa03013	Nucleocytoplasmic transport	1/378	108/8577	0.992547	1	0.865995	SUMO1	1	sc_tumor_Endothelial cells
hsa03082	ATP-dependent chromatin remodeling	1/378	117/8577	0.995059	1	0.865995	HDAC1	1	sc_tumor_Endothelial cells
hsa04660	T cell receptor signaling pathway	1/378	121/8577	0.995885	1	0.865995	NCK1	1	sc_tumor_Endothelial cells
hsa04380	Osteoclast differentiation	1/378	128/8577	0.997013	1	0.865995	PLCG2	1	sc_tumor_Endothelial cells
hsa04080	Neuroactive ligand-receptor interaction	7/378	367/8577	0.99737	1	0.865995	AGT/NTS/CALCRL/APLNR/GABRD/CHRM3/TSPO	7	sc_tumor_Endothelial cells
hsa04650	Natural killer cell mediated cytotoxicity	1/378	132/8577	0.997512	1	0.865995	PLCG2	1	sc_tumor_Endothelial cells
hsa04740	Olfactory transduction	2/378	439/8577	1	1	0.865995	CALM2/CALM3	2	sc_tumor_Endothelial cells

## Sheet: Fibroblast_up
KEGG pathway terms enriched by each group of DEGs between the major cell types and blood-derived exosomes derived from HCC and control cases.
ID	Description	GeneRatio	BgRatio	pvalue	p.adjust	qvalue	geneID	Count	data
hsa04512	ECM-receptor interaction	20/297	89/8577	1.48832e-11	3.37374e-09	2.902e-09	FN1/CD36/SPP1/COL4A1/COL1A2/COL1A1/COL4A2/THBS4/VTN/THBS2/COL6A3/HSPG2/VWF/LAMA4/ITGB1/COL6A2/ITGA1/LAMC1/ITGAV/COL6A1	20	sc_tumor_Fibroblast
hsa05208	Chemical carcinogenesis - reactive oxygen species	31/297	223/8577	2.51772e-11	3.37374e-09	2.902e-09	NDUFA4L2/COX4I2/CYC1/GSTA1/MGST1/COX6B1/JUN/NDUFS6/AKR1C3/NDUFB10/CBR1/NDUFB2/UQCRQ/RAC1/PTK2/NQO1/NDUFS7/EPHX1/MGST3/UQCRC1/COX5A/NDUFB9/UQCRFS1/UQCR10/NDUFB3/COX5B/UQCRH/COX8A/UQCR11/MAP2K2/NDUFA6	31	sc_tumor_Fibroblast
hsa04510	Focal adhesion	29/297	203/8577	5.85962e-11	3.92595e-09	3.37699e-09	FN1/SPP1/COL4A1/COL1A2/COL1A1/COL4A2/THBS4/PGF/VTN/THBS2/COL6A3/CCND1/CAV1/VWF/LAMA4/ITGB1/COL6A2/ITGA1/JUN/LAMC1/MYLK/RAC1/PTK2/PDGFRB/ITGAV/ILK/CAV2/ACTN1/COL6A1	29	sc_tumor_Fibroblast
hsa05415	Diabetic cardiomyopathy	29/297	203/8577	5.85962e-11	3.92595e-09	3.37699e-09	CD36/NDUFA4L2/COL1A2/COL1A1/AGT/COL3A1/GAPDH/COX4I2/CYC1/COX6B1/NDUFS6/MPC2/NDUFB10/NDUFB2/UQCRQ/RAC1/NDUFS7/UQCRC1/COX5A/NDUFB9/INSR/UQCRFS1/UQCR10/NDUFB3/COX5B/UQCRH/COX8A/UQCR11/NDUFA6	29	sc_tumor_Fibroblast
hsa04932	Non-alcoholic fatty liver disease	24/297	155/8577	5.34496e-10	2.8649e-08	2.46431e-08	NDUFA4L2/COX4I2/CYC1/COX6B1/JUN/NDUFS6/NDUFB10/NDUFB2/UQCRQ/RAC1/PPARG/NDUFS7/UQCRC1/COX5A/NDUFB9/INSR/UQCRFS1/UQCR10/NDUFB3/COX5B/UQCRH/COX8A/UQCR11/NDUFA6	24	sc_tumor_Fibroblast
hsa05020	Prion disease	31/297	272/8577	3.89862e-09	1.74138e-07	1.49789e-07	NDUFA4L2/HSPA6/HSPA1B/TUBA1A/CAV1/COX4I2/CYC1/HSPA1A/COX6B1/LAMC1/NDUFS6/NDUFB10/NDUFB2/UQCRQ/PSMB5/RAC1/PSMD8/NDUFS7/UQCRC1/COX5A/NDUFB9/UQCRFS1/UQCR10/NDUFB3/COX5B/PSMD1/UQCRH/CAV2/COX8A/UQCR11/NDUFA6	31	sc_tumor_Fibroblast
hsa05016	Huntington disease	33/297	306/8577	4.8682e-09	1.79285e-07	1.54216e-07	NDUFA4L2/TUBA1A/COX4I2/CYC1/COX6B1/AP2S1/POLR2L/NDUFS6/NDUFB10/NDUFB2/UQCRQ/PSMB5/POLR2I/GPX1/PPARG/PSMD8/NDUFS7/UQCRC1/COX5A/NDUFB9/UQCRFS1/UQCR10/CLTA/POLR2F/AP2M1/NDUFB3/COX5B/PSMD1/UQCRH/COX8A/UQCR11/DCTN2/NDUFA6	33	sc_tumor_Fibroblast
hsa00190	Oxidative phosphorylation	21/297	134/8577	5.35179e-09	1.79285e-07	1.54216e-07	NDUFA4L2/COX4I2/CYC1/ATP6V0B/COX6B1/NDUFS6/NDUFB10/NDUFB2/UQCRQ/NDUFS7/UQCRC1/COX5A/NDUFB9/UQCRFS1/UQCR10/NDUFB3/COX5B/UQCRH/COX8A/UQCR11/NDUFA6	21	sc_tumor_Fibroblast
hsa04260	Cardiac muscle contraction	15/297	87/8577	2.4048e-07	7.16095e-06	6.15965e-06	TPM4/TPM1/COX4I2/CYC1/COX6B1/UQCRQ/UQCRC1/COX5A/UQCRFS1/UQCR10/COX5B/ASPH/UQCRH/COX8A/UQCR11	15	sc_tumor_Fibroblast
hsa04974	Protein digestion and absorption	16/297	103/8577	4.21273e-07	1.12901e-05	9.71145e-06	COL4A1/COL1A2/COL1A1/COL4A2/COL18A1/COL3A1/COL6A3/COL5A2/COL6A2/COL15A1/COL5A1/COL14A1/COL8A1/COL12A1/COL5A3/COL6A1	16	sc_tumor_Fibroblast
hsa04714	Thermogenesis	24/297	232/8577	1.45546e-06	3.4662e-05	2.98153e-05	NDUFA4L2/COX4I2/CYC1/COX6B1/MGLL/SMARCB1/NDUFS6/NDUFB10/NDUFB2/UQCRQ/PPARG/NDUFS7/UQCRC1/COX5A/NDUFB9/UQCRFS1/COA3/UQCR10/NDUFB3/COX5B/UQCRH/COX8A/UQCR11/NDUFA6	24	sc_tumor_Fibroblast
hsa05012	Parkinson disease	26/297	266/8577	1.55203e-06	3.4662e-05	2.98153e-05	NDUFA4L2/TUBA1A/COX4I2/CYC1/COX6B1/NDUFS6/NDUFB10/NDUFB2/UQCRQ/PSMB5/PSMD8/NDUFS7/UQCRC1/COX5A/NDUFB9/UQCRFS1/UQCR10/SLC39A1/NDUFB3/COX5B/PSMD1/UQCRH/COX8A/UQCR11/TXN/NDUFA6	26	sc_tumor_Fibroblast
hsa04151	PI3K-Akt signaling pathway	31/297	359/8577	2.18265e-06	4.49962e-05	3.87045e-05	FN1/SPP1/COL4A1/COL1A2/COL1A1/COL4A2/THBS4/PGF/VTN/THBS2/COL6A3/CCND1/ANGPT2/VWF/LAMA4/ITGB1/COL6A2/ITGA1/F2R/LAMC1/RAC1/PTK2/PDGFRB/GNG11/HSP90AB1/INSR/ITGAV/EIF4E2/COL6A1/CDK4/MAP2K2	31	sc_tumor_Fibroblast
hsa05165	Human papillomavirus infection	29/297	331/8577	3.55297e-06	6.8014e-05	5.85038e-05	FN1/SPP1/COL4A1/COL1A2/COL1A1/COL4A2/THBS4/VTN/THBS2/COL6A3/NOTCH3/CCND1/VWF/LAMA4/ATP6V0B/ITGB1/COL6A2/ITGA1/JAG1/LAMC1/PTK2/PDGFRB/HES4/ITGAV/PKM/COL6A1/CDK4/ISG15/MAP2K2	29	sc_tumor_Fibroblast
hsa05014	Amyotrophic lateral sclerosis	29/297	364/8577	2.23215e-05	0.000367925	0.000316479	NDUFA4L2/TUBA1A/CHCHD10/COX4I2/CYC1/COX6B1/NDUFS6/NDUFB10/NDUFB2/UQCRQ/PSMB5/RAC1/GPX1/PSMD8/NDUFS7/UQCRC1/COX5A/NDUFB9/UQCRFS1/UQCR10/NDUFB3/COX5B/PSMD1/UQCRH/COX8A/UQCR11/DCTN2/SQSTM1/NDUFA6	29	sc_tumor_Fibroblast
hsa05418	Fluid shear stress and atherosclerosis	16/297	139/8577	2.30069e-05	0.000367925	0.000316479	SDC2/MEF2C/CAV1/GSTA1/MGST1/JUN/RAC1/PTK2/NQO1/MGST3/HSP90AB1/ITGAV/CAV2/PLAT/TXN/SQSTM1	16	sc_tumor_Fibroblast
hsa05010	Alzheimer disease	30/297	384/8577	2.33385e-05	0.000367925	0.000316479	NDUFA4L2/APOE/TUBA1A/GAPDH/COX4I2/CYC1/COX6B1/NDUFS6/NDUFB10/NDUFB2/UQCRQ/PSMB5/PSMD8/NDUFS7/UQCRC1/LPL/COX5A/NDUFB9/INSR/UQCRFS1/UQCR10/SLC39A1/NDUFB3/COX5B/PSMD1/UQCRH/COX8A/UQCR11/MAP2K2/NDUFA6	30	sc_tumor_Fibroblast
hsa04933	AGE-RAGE signaling pathway in diabetic complications	13/297	100/8577	3.75632e-05	0.000559275	0.000481073	FN1/COL4A1/COL1A2/COL1A1/COL4A2/AGT/PLCG2/COL3A1/CCND1/SERPINE1/JUN/RAC1/CDK4	13	sc_tumor_Fibroblast
hsa05146	Amoebiasis	12/297	102/8577	0.000197617	0.00278744	0.00239768	FN1/COL4A1/COL1A2/COL1A1/COL4A2/HSPB1/COL3A1/LAMA4/LAMC1/PTK2/PRDX1/ACTN1	12	sc_tumor_Fibroblast
hsa05205	Proteoglycans in cancer	18/297	205/8577	0.0002588	0.00346791	0.00298301	FN1/SDC2/COL1A2/COL1A1/GPC3/PLCG2/VTN/CCND1/CAV1/HSPG2/ITGB1/CD63/CTTN/RAC1/PTK2/ITGAV/CAV2/MAP2K2	18	sc_tumor_Fibroblast
hsa05100	Bacterial invasion of epithelial cells	10/297	77/8577	0.0002991	0.00381709	0.00328335	FN1/CAV1/ARPC5/ITGB1/CTTN/RAC1/PTK2/CLTA/ILK/CAV2	10	sc_tumor_Fibroblast
hsa04979	Cholesterol metabolism	8/297	51/8577	0.000327224	0.00398618	0.0034288	CD36/APOA2/APOE/APOC1/APOA1/APOH/APOB/LPL	8	sc_tumor_Fibroblast
hsa04066	HIF-1 signaling pathway	12/297	109/8577	0.000369402	0.00430433	0.00370247	TIMP1/TF/PLCG2/GAPDH/ANGPT2/SERPINE1/IFNGR2/ENO1/INSR/ALDOA/EIF4E2/MAP2K2	12	sc_tumor_Fibroblast
hsa04610	Complement and coagulation cascades	10/297	86/8577	0.000733892	0.00819513	0.00704923	SERPINA1/VTN/CD59/VWF/SERPINE1/SERPINC1/F2R/KNG1/TFPI/PLAT	10	sc_tumor_Fibroblast
hsa03320	PPAR signaling pathway	9/297	75/8577	0.00106931	0.011463	0.00986014	CD36/APOA2/APOA1/FABP5/FABP4/PPARG/LPL/SCD/ILK	9	sc_tumor_Fibroblast
hsa05222	Small cell lung cancer	10/297	92/8577	0.00124528	0.0128359	0.0110411	FN1/COL4A1/COL4A2/CCND1/LAMA4/ITGB1/LAMC1/PTK2/ITGAV/CDK4	10	sc_tumor_Fibroblast
hsa05143	African trypanosomiasis	6/297	37/8577	0.0015395	0.0142909	0.0122927	HBB/HBA2/APOA1/LAMA4/HBA1/KNG1	6	sc_tumor_Fibroblast
hsa05110	Vibrio cholerae infection	7/297	50/8577	0.0015464	0.0142909	0.0122927	PLCG2/ATP6V0B/KDELR2/SLC12A2/SEC61G/SEC61B/KDELR3	7	sc_tumor_Fibroblast
hsa05144	Malaria	7/297	50/8577	0.0015464	0.0142909	0.0122927	CD36/HBB/SDC2/HBA2/THBS4/THBS2/HBA1	7	sc_tumor_Fibroblast
hsa05022	Pathways of neurodegeneration - multiple diseases	29/297	476/8577	0.00207548	0.018541	0.0159484	NDUFA4L2/TUBA1A/COX4I2/CYC1/COX6B1/NDUFS6/NDUFB10/NDUFB2/UQCRQ/PSMB5/RAC1/GPX1/PSMD8/NDUFS7/UQCRC1/COX5A/NDUFB9/UQCRFS1/UQCR10/NDUFB3/COX5B/PSMD1/UQCRH/COX8A/UQCR11/DCTN2/MAP2K2/SQSTM1/NDUFA6	29	sc_tumor_Fibroblast
hsa04270	Vascular smooth muscle contraction	12/297	134/8577	0.00230367	0.0199156	0.0171309	ACTA2/AGT/ACTG2/PPP1R14A/RAMP2/EDNRA/GUCY1A2/CALCRL/MYLK/CALD1/MYL6/MAP2K2	12	sc_tumor_Fibroblast
hsa00480	Glutathione metabolism	7/297	57/8577	0.00333125	0.0278992	0.0239981	GSTA1/MGST1/SRM/GPX4/GPX1/MGST3/LAP3	7	sc_tumor_Fibroblast
hsa04144	Endocytosis	17/297	250/8577	0.00602348	0.048918	0.0420779	HSPA6/HSPA1B/SNX3/EHD2/CAV1/HSPA1A/ARPC5/AP2S1/RAB31/SNF8/ARF4/CLTA/AP2M1/CAV2/MVB12A/VPS25/SMAP1	17	sc_tumor_Fibroblast
hsa04141	Protein processing in endoplasmic reticulum	13/297	173/8577	0.00698608	0.0550668	0.047367	HSPA6/HSPA1B/P4HB/HSPA1A/SEC61G/SEC61B/HSPH1/HSP90AB1/TMEM258/SSR3/CKAP4/SSR1/OSTC	13	sc_tumor_Fibroblast
hsa04371	Apelin signaling pathway	11/297	139/8577	0.00873133	0.066857	0.0575086	SPP1/ACTA2/MEF2C/NOTCH3/CCND1/SERPINE1/JAG1/MYLK/GNG11/PLAT/MAP2K2	11	sc_tumor_Fibroblast
hsa04216	Ferroptosis	5/297	41/8577	0.0129945	0.0933494	0.0802967	TF/FTH1/FTL/GPX4/SAT2	5	sc_tumor_Fibroblast
hsa03010	Ribosome	12/297	167/8577	0.0130883	0.0933494	0.0802967	RPS2/RPL13/MRPL12/MRPL18/MRPL14/MRPL36/MRPL34/MRPS12/RPLP0/MRPS7/RPS27L/MRPS16	12	sc_tumor_Fibroblast
hsa04810	Regulation of actin cytoskeleton	15/297	229/8577	0.0132361	0.0933494	0.0802967	FN1/ARPC5/ITGB1/GSN/ITGA1/F2R/MYLK/RAC1/PTK2/PDGFRB/ABI2/ITGAV/KNG1/ACTN1/MAP2K2	15	sc_tumor_Fibroblast
hsa04530	Tight junction	12/297	170/8577	0.0149028	0.102409	0.0880894	TUBA1A/RAB13/CCND1/ARPC5/ITGB1/CLDN5/JUN/CTTN/RAC1/MYL6/ACTN1/CDK4	12	sc_tumor_Fibroblast
hsa04611	Platelet activation	9/297	124/8577	0.027936	0.182521	0.157	COL1A2/COL1A1/PLCG2/COL3A1/VWF/ITGB1/F2R/GUCY1A2/MYLK	9	sc_tumor_Fibroblast
hsa00010	Glycolysis / Gluconeogenesis	6/297	67/8577	0.0279446	0.182521	0.157	GAPDH/TPI1/ENO1/PGAM1/PKM/ALDOA	6	sc_tumor_Fibroblast
hsa00330	Arginine and proline metabolism	5/297	50/8577	0.0286041	0.182521	0.157	SRM/GAMT/GATM/LAP3/SAT2	5	sc_tumor_Fibroblast
hsa04723	Retrograde endocannabinoid signaling	10/297	148/8577	0.0326054	0.203215	0.1748	NDUFA4L2/MGLL/NDUFS6/NDUFB10/NDUFB2/GNG11/NDUFS7/NDUFB9/NDUFB3/NDUFA6	10	sc_tumor_Fibroblast
hsa04926	Relaxin signaling pathway	9/297	129/8577	0.0348081	0.212013	0.182368	COL4A1/COL1A2/COL1A1/COL4A2/ACTA2/COL3A1/JUN/GNG11/MAP2K2	9	sc_tumor_Fibroblast
hsa04145	Phagosome	10/297	152/8577	0.0381124	0.22698	0.195242	CD36/THBS4/TUBA1A/THBS2/ATP6V0B/ITGB1/SEC61G/SEC61B/RAC1/ITGAV	10	sc_tumor_Fibroblast
hsa04115	p53 signaling pathway	6/297	74/8577	0.0425586	0.24795	0.21328	CCND1/SERPINE1/EI24/ZMAT3/TP53I3/CDK4	6	sc_tumor_Fibroblast
hsa01230	Biosynthesis of amino acids	6/297	75/8577	0.044974	0.25056	0.215525	GAPDH/TPI1/ENO1/PGAM1/PKM/ALDOA	6	sc_tumor_Fibroblast
hsa01200	Carbon metabolism	8/297	115/8577	0.0458113	0.25056	0.215525	GAPDH/PGLS/TPI1/ENO1/MDH2/PGAM1/PKM/ALDOA	8	sc_tumor_Fibroblast
hsa04670	Leukocyte transendothelial migration	8/297	115/8577	0.0458113	0.25056	0.215525	THY1/PLCG2/ESAM/ITGB1/CLDN5/RAC1/PTK2/ACTN1	8	sc_tumor_Fibroblast
hsa04370	VEGF signaling pathway	5/297	59/8577	0.0527458	0.275607	0.23707	HSPB1/PLCG2/RAC1/PTK2/MAP2K2	5	sc_tumor_Fibroblast
hsa01522	Endocrine resistance	7/297	98/8577	0.0530806	0.275607	0.23707	NOTCH3/CCND1/JAG1/JUN/PTK2/CDK4/MAP2K2	7	sc_tumor_Fibroblast
hsa00130	Ubiquinone and other terpenoid-quinone biosynthesis	2/297	11/8577	0.0534761	0.275607	0.23707	VKORC1/NQO1	2	sc_tumor_Fibroblast
hsa00983	Drug metabolism - other enzymes	6/297	80/8577	0.0583189	0.294492	0.253314	CES1/GSTA1/MGST1/NME1/MGST3/NME4	6	sc_tumor_Fibroblast
hsa00590	Arachidonic acid metabolism	5/297	61/8577	0.059338	0.294492	0.253314	GPX4/AKR1C3/CBR1/PTGR1/PTGES2	5	sc_tumor_Fibroblast
hsa00790	Folate biosynthesis	3/297	27/8577	0.0651793	0.317601	0.273192	AKR1C3/CBR1/GGH	3	sc_tumor_Fibroblast
hsa05145	Toxoplasmosis	7/297	111/8577	0.0900189	0.415914	0.357758	HSPA6/HSPA1B/HSPA1A/LAMA4/ITGB1/LAMC1/IFNGR2	7	sc_tumor_Fibroblast
hsa05204	Chemical carcinogenesis - DNA adducts	5/297	69/8577	0.0901552	0.415914	0.357758	GSTA1/MGST1/CBR1/EPHX1/MGST3	5	sc_tumor_Fibroblast
hsa05410	Hypertrophic cardiomyopathy	6/297	90/8577	0.0914065	0.415914	0.357758	AGT/TPM4/TPM1/ITGB1/ITGA1/ITGAV	6	sc_tumor_Fibroblast
hsa05132	Salmonella infection	13/297	249/8577	0.0915632	0.415914	0.357758	TUBA1A/GAPDH/ANXA2/ARPC5/DYNLL1/JUN/RAC1/HSP90AB1/DYNLT3/TXN/DCTN2/MAP2K2/PODXL	13	sc_tumor_Fibroblast
hsa03020	RNA polymerase	3/297	34/8577	0.112122	0.500812	0.430785	POLR2L/POLR2I/POLR2F	3	sc_tumor_Fibroblast
hsa05414	Dilated cardiomyopathy	6/297	96/8577	0.115265	0.506412	0.435601	AGT/TPM4/TPM1/ITGB1/ITGA1/ITGAV	6	sc_tumor_Fibroblast
hsa05214	Glioma	5/297	75/8577	0.117748	0.508439	0.437345	PLCG2/CCND1/PDGFRB/CDK4/MAP2K2	5	sc_tumor_Fibroblast
hsa05215	Prostate cancer	6/297	97/8577	0.119521	0.508439	0.437345	CCND1/PDGFRB/HSP90AB1/PLAT/ZEB1/MAP2K2	6	sc_tumor_Fibroblast
hsa04152	AMPK signaling pathway	7/297	121/8577	0.126239	0.51451	0.442568	CD36/CCND1/RAB2A/PPARG/INSR/SCD/ELAVL1	7	sc_tumor_Fibroblast
hsa05417	Lipid and atherosclerosis	11/297	215/8577	0.126499	0.51451	0.442568	CD36/HSPA6/APOA1/HSPA1B/HSPA1A/JUN/APOB/RAC1/PTK2/PPARG/HSP90AB1	11	sc_tumor_Fibroblast
hsa05134	Legionellosis	4/297	56/8577	0.128126	0.51451	0.442568	HSPA6/HSPA1B/HSPA1A/BNIP3	4	sc_tumor_Fibroblast
hsa05225	Hepatocellular carcinoma	9/297	168/8577	0.128628	0.51451	0.442568	PLCG2/CCND1/GSTA1/MGST1/SMARCB1/NQO1/MGST3/CDK4/MAP2K2	9	sc_tumor_Fibroblast
hsa04814	Motor proteins	10/297	193/8577	0.132651	0.516109	0.443943	ACTA2/TUBA1A/ACTG2/TPM4/MYO1B/TPM1/DYNLL1/MYL6/DYNLT3/DCTN2	10	sc_tumor_Fibroblast
hsa00980	Metabolism of xenobiotics by cytochrome P450	5/297	78/8577	0.132879	0.516109	0.443943	GSTA1/MGST1/CBR1/EPHX1/MGST3	5	sc_tumor_Fibroblast
hsa05216	Thyroid cancer	3/297	37/8577	0.135268	0.517885	0.445471	CCND1/PPARG/MAP2K2	3	sc_tumor_Fibroblast
hsa01521	EGFR tyrosine kinase inhibitor resistance	5/297	79/8577	0.138108	0.521311	0.448417	PLCG2/PDGFRB/GAS6/EIF4E2/MAP2K2	5	sc_tumor_Fibroblast
hsa04923	Regulation of lipolysis in adipocytes	4/297	58/8577	0.140549	0.523155	0.450004	FABP4/MGLL/PTGER3/INSR	4	sc_tumor_Fibroblast
hsa05131	Shigellosis	12/297	247/8577	0.148979	0.539814	0.464333	PLCG2/ARPC5/ITGB1/JUN/BNIP3/CTTN/RAC1/PTK2/ILK/ACTN1/SQSTM1/SHARPIN	12	sc_tumor_Fibroblast
hsa05130	Pathogenic Escherichia coli infection	10/297	198/8577	0.149053	0.539814	0.464333	TUBA1A/GAPDH/MYO1B/ARPC5/ITGB1/F2R/CLDN5/JUN/CTTN/RAC1	10	sc_tumor_Fibroblast
hsa04978	Mineral absorption	4/297	60/8577	0.153431	0.545983	0.46964	TF/FTH1/FTL/ATOX1	4	sc_tumor_Fibroblast
hsa04380	Osteoclast differentiation	7/297	128/8577	0.155369	0.545983	0.46964	PLCG2/JUN/RAC1/PPARG/IFNGR2/CTSK/SQSTM1	7	sc_tumor_Fibroblast
hsa00260	Glycine, serine and threonine metabolism	3/297	40/8577	0.159888	0.545983	0.46964	GAMT/PGAM1/GATM	3	sc_tumor_Fibroblast
hsa04213	Longevity regulating pathway - multiple species	4/297	61/8577	0.160034	0.545983	0.46964	HSPA6/HSPA1B/HSPA1A/INSR	4	sc_tumor_Fibroblast
hsa01240	Biosynthesis of cofactors	8/297	153/8577	0.160943	0.545983	0.46964	VKORC1/NME1/TDO2/NQO1/NME4/UROS/QPRT/GGH	8	sc_tumor_Fibroblast
hsa05219	Bladder cancer	3/297	41/8577	0.168381	0.564075	0.485202	CCND1/CDK4/MAP2K2	3	sc_tumor_Fibroblast
hsa01232	Nucleotide metabolism	5/297	85/8577	0.171294	0.566367	0.487173	NME1/GUK1/APRT/NME4/NT5C3B	5	sc_tumor_Fibroblast
hsa04142	Lysosome	7/297	132/8577	0.173291	0.566367	0.487173	CTSA/ATP6V0B/CD63/LAPTM4B/CTSK/CLTA/CTSZ	7	sc_tumor_Fibroblast
hsa04514	Cell adhesion molecules	8/297	158/8577	0.181834	0.587125	0.505029	SDC2/VCAN/ESAM/ITGB1/CLDN5/CD34/ITGAV/CD276	8	sc_tumor_Fibroblast
hsa04975	Fat digestion and absorption	3/297	43/8577	0.18574	0.587302	0.505181	CD36/APOA1/APOB	3	sc_tumor_Fibroblast
hsa03060	Protein export	2/297	23/8577	0.188463	0.587302	0.505181	SEC61G/SEC61B	2	sc_tumor_Fibroblast
hsa04614	Renin-angiotensin system	2/297	23/8577	0.188463	0.587302	0.505181	AGT/CTSA	2	sc_tumor_Fibroblast
hsa04915	Estrogen signaling pathway	7/297	137/8577	0.19688	0.59959	0.515751	HSPA6/HSPA1B/HSPA1A/JUN/KRT10/HSP90AB1/MAP2K2	7	sc_tumor_Fibroblast
hsa05135	Yersinia infection	7/297	137/8577	0.19688	0.59959	0.515751	FN1/ARPC5/ITGB1/JUN/RAC1/PTK2/MAP2K2	7	sc_tumor_Fibroblast
hsa04977	Vitamin digestion and absorption	2/297	24/8577	0.201176	0.605788	0.521082	APOA1/APOB	2	sc_tumor_Fibroblast
hsa03050	Proteasome	3/297	46/8577	0.212588	0.630729	0.542536	PSMB5/PSMD8/PSMD1	3	sc_tumor_Fibroblast
hsa04924	Renin secretion	4/297	69/8577	0.216203	0.630729	0.542536	AGT/EDNRA/GUCY1A2/AQP1	4	sc_tumor_Fibroblast
hsa04520	Adherens junction	5/297	93/8577	0.219714	0.630729	0.542536	ARHGAP29/RAC1/INSR/SNAI2/ACTN1	5	sc_tumor_Fibroblast
hsa04022	cGMP-PKG signaling pathway	8/297	167/8577	0.222172	0.630729	0.542536	MEF2C/KCNJ8/EDNRA/GUCY1A2/MYLK/INSR/KNG1/MAP2K2	8	sc_tumor_Fibroblast
hsa05120	Epithelial cell signaling in Helicobacter pylori infection	4/297	70/8577	0.223579	0.630729	0.542536	PLCG2/ATP6V0B/JUN/RAC1	4	sc_tumor_Fibroblast
hsa05230	Central carbon metabolism in cancer	4/297	70/8577	0.223579	0.630729	0.542536	PDGFRB/PGAM1/PKM/MAP2K2	4	sc_tumor_Fibroblast
hsa05218	Melanoma	4/297	72/8577	0.238522	0.659009	0.566862	CCND1/PDGFRB/CDK4/MAP2K2	4	sc_tumor_Fibroblast
hsa05223	Non-small cell lung cancer	4/297	72/8577	0.238522	0.659009	0.566862	PLCG2/CCND1/CDK4/MAP2K2	4	sc_tumor_Fibroblast
hsa04010	MAPK signaling pathway	13/297	301/8577	0.244247	0.659495	0.56728	HSPA6/PGF/HSPB1/MEF2C/HSPA1B/ANGPT2/HSPA1A/JUN/RAC1/PDGFRB/INSR/MAP4K4/MAP2K2	13	sc_tumor_Fibroblast
hsa04666	Fc gamma R-mediated phagocytosis	5/297	97/8577	0.245358	0.659495	0.56728	PLCG2/ARPC5/GSN/MARCKSL1/RAC1	5	sc_tumor_Fibroblast
hsa00562	Inositol phosphate metabolism	4/297	73/8577	0.24608	0.659495	0.56728	PLCG2/TPI1/IMPA2/INPP4B	4	sc_tumor_Fibroblast
hsa05231	Choline metabolism in cancer	5/297	98/8577	0.251891	0.668383	0.574925	JUN/RAC1/PDGFRB/LYPLA1/MAP2K2	5	sc_tumor_Fibroblast
hsa05169	Epstein-Barr virus infection	9/297	202/8577	0.266234	0.699516	0.601704	PLCG2/CCND1/VIM/JUN/RAC1/PSMD8/PSMD1/CDK4/ISG15	9	sc_tumor_Fibroblast
hsa05140	Leishmaniasis	4/297	77/8577	0.276796	0.700832	0.602836	ITGB1/MARCKSL1/JUN/IFNGR2	4	sc_tumor_Fibroblast
hsa00510	N-Glycan biosynthesis	3/297	53/8577	0.27785	0.700832	0.602836	TMEM258/OSTC/DPM3	3	sc_tumor_Fibroblast
hsa04961	Endocrine and other factor-regulated calcium reabsorption	3/297	53/8577	0.27785	0.700832	0.602836	AP2S1/CLTA/AP2M1	3	sc_tumor_Fibroblast
hsa00030	Pentose phosphate pathway	2/297	30/8577	0.27874	0.700832	0.602836	PGLS/ALDOA	2	sc_tumor_Fibroblast
hsa04612	Antigen processing and presentation	4/297	78/8577	0.284575	0.700832	0.602836	HSPA6/HSPA1B/HSPA1A/HSP90AB1	4	sc_tumor_Fibroblast
hsa04721	Synaptic vesicle cycle	4/297	78/8577	0.284575	0.700832	0.602836	ATP6V0B/AP2S1/CLTA/AP2M1	4	sc_tumor_Fibroblast
hsa04921	Oxytocin signaling pathway	7/297	154/8577	0.28504	0.700832	0.602836	MEF2C/CCND1/GUCY1A2/JUN/MYLK/MYL6/MAP2K2	7	sc_tumor_Fibroblast
hsa04620	Toll-like receptor signaling pathway	5/297	104/8577	0.291908	0.711193	0.611749	SPP1/JUN/RAC1/CTSK/MAP2K2	5	sc_tumor_Fibroblast
hsa05207	Chemical carcinogenesis - receptor activation	9/297	212/8577	0.313517	0.756959	0.651116	CCND1/GSTA1/MGST1/JAG1/JUN/EPHX1/MGST3/HSP90AB1/MAP2K2	9	sc_tumor_Fibroblast
hsa04350	TGF-beta signaling pathway	5/297	108/8577	0.319182	0.763756	0.656963	TF/INHBA/FBN1/ID3/NBL1	5	sc_tumor_Fibroblast
hsa00240	Pyrimidine metabolism	3/297	58/8577	0.325583	0.765405	0.65838	NME1/NME4/NT5C3B	3	sc_tumor_Fibroblast
hsa05213	Endometrial cancer	3/297	58/8577	0.325583	0.765405	0.65838	CCND1/ILK/MAP2K2	3	sc_tumor_Fibroblast
hsa00051	Fructose and mannose metabolism	2/297	34/8577	0.330381	0.76656	0.659374	TPI1/ALDOA	2	sc_tumor_Fibroblast
hsa04662	B cell receptor signaling pathway	4/297	84/8577	0.331795	0.76656	0.659374	PLCG2/JUN/RAC1/MAP2K2	4	sc_tumor_Fibroblast
hsa04012	ErbB signaling pathway	4/297	85/8577	0.339721	0.776338	0.667785	PLCG2/JUN/PTK2/MAP2K2	4	sc_tumor_Fibroblast
hsa05162	Measles	6/297	138/8577	0.344175	0.776338	0.667785	HSPA6/HSPA1B/CCND1/HSPA1A/JUN/CDK4	6	sc_tumor_Fibroblast
hsa05416	Viral myocarditis	3/297	60/8577	0.344717	0.776338	0.667785	CCND1/CAV1/RAC1	3	sc_tumor_Fibroblast
hsa05210	Colorectal cancer	4/297	86/8577	0.347653	0.776425	0.66786	CCND1/JUN/RAC1/MAP2K2	4	sc_tumor_Fibroblast
hsa05167	Kaposi sarcoma-associated herpesvirus infection	8/297	194/8577	0.357994	0.792913	0.682042	PLCG2/CCND1/ANGPT2/JUN/RAC1/GNG11/CDK4/MAP2K2	8	sc_tumor_Fibroblast
hsa04540	Gap junction	4/297	88/8577	0.363524	0.798561	0.686901	TUBA1A/GUCY1A2/PDGFRB/MAP2K2	4	sc_tumor_Fibroblast
hsa04960	Aldosterone-regulated sodium reabsorption	2/297	37/8577	0.368449	0.800395	0.688478	SLC9A3R2/INSR	2	sc_tumor_Fibroblast
hsa00561	Glycerolipid metabolism	3/297	63/8577	0.373318	0.800395	0.688478	MGLL/GPAT2/LPL	3	sc_tumor_Fibroblast
hsa03420	Nucleotide excision repair	3/297	63/8577	0.373318	0.800395	0.688478	POLR2L/POLR2I/POLR2F	3	sc_tumor_Fibroblast
hsa04658	Th1 and Th2 cell differentiation	4/297	92/8577	0.395199	0.840582	0.723046	NOTCH3/JAG1/JUN/IFNGR2	4	sc_tumor_Fibroblast
hsa05224	Breast cancer	6/297	147/8577	0.400215	0.840874	0.723297	NOTCH3/CCND1/JAG1/JUN/CDK4/MAP2K2	6	sc_tumor_Fibroblast
hsa04970	Salivary secretion	4/297	93/8577	0.403086	0.840874	0.723297	CST3/SLC12A2/GUCY1A2/LYZ	4	sc_tumor_Fibroblast
hsa04072	Phospholipase D signaling pathway	6/297	148/8577	0.406446	0.840874	0.723297	AGT/PLCG2/F2R/PDGFRB/INSR/MAP2K2	6	sc_tumor_Fibroblast
hsa04919	Thyroid hormone signaling pathway	5/297	121/8577	0.409068	0.840874	0.723297	PLCG2/NOTCH3/CCND1/ITGAV/MAP2K2	5	sc_tumor_Fibroblast
hsa05203	Viral carcinogenesis	8/297	204/8577	0.411024	0.840874	0.723297	CCND1/GSN/JUN/RAC1/RANBP1/PKM/ACTN1/CDK4	8	sc_tumor_Fibroblast
hsa04664	Fc epsilon RI signaling pathway	3/297	68/8577	0.42038	0.853499	0.734157	PLCG2/RAC1/MAP2K2	3	sc_tumor_Fibroblast
hsa05211	Renal cell carcinoma	3/297	69/8577	0.429661	0.856165	0.73645	JUN/RAC1/MAP2K2	3	sc_tumor_Fibroblast
hsa00513	Various types of N-glycan biosynthesis	2/297	42/8577	0.429853	0.856165	0.73645	TMEM258/OSTC	2	sc_tumor_Fibroblast
hsa00360	Phenylalanine metabolism	1/297	16/8577	0.431277	0.856165	0.73645	MIF	1	sc_tumor_Fibroblast
hsa04015	Rap1 signaling pathway	8/297	210/8577	0.442852	0.862827	0.74218	PGF/ANGPT2/ITGB1/F2R/RAC1/PDGFRB/INSR/MAP2K2	8	sc_tumor_Fibroblast
hsa04640	Hematopoietic cell lineage	4/297	99/8577	0.449924	0.862827	0.74218	CD36/CD59/ITGA1/CD34	4	sc_tumor_Fibroblast
hsa04962	Vasopressin-regulated water reabsorption	2/297	44/8577	0.453531	0.862827	0.74218	DYNLL1/DCTN2	2	sc_tumor_Fibroblast
hsa04150	mTOR signaling pathway	6/297	156/8577	0.456003	0.862827	0.74218	LAMTOR1/LAMTOR5/INSR/LAMTOR2/EIF4E2/MAP2K2	6	sc_tumor_Fibroblast
hsa00230	Purine metabolism	5/297	128/8577	0.457035	0.862827	0.74218	NME1/GUCY1A2/GUK1/APRT/NME4	5	sc_tumor_Fibroblast
hsa00982	Drug metabolism - cytochrome P450	3/297	72/8577	0.457169	0.862827	0.74218	GSTA1/MGST1/MGST3	3	sc_tumor_Fibroblast
hsa04137	Mitophagy - animal	3/297	72/8577	0.457169	0.862827	0.74218	JUN/BNIP3/SQSTM1	3	sc_tumor_Fibroblast
hsa01524	Platinum drug resistance	3/297	73/8577	0.466216	0.870142	0.748472	GSTA1/MGST1/MGST3	3	sc_tumor_Fibroblast
hsa05142	Chagas disease	4/297	102/8577	0.472918	0.870142	0.748472	SERPINE1/JUN/IFNGR2/KNG1	4	sc_tumor_Fibroblast
hsa04217	Necroptosis	6/297	159/8577	0.474362	0.870142	0.748472	FTH1/FTL/IFNGR2/HSP90AB1/SQSTM1/SHARPIN	6	sc_tumor_Fibroblast
hsa04930	Type II diabetes mellitus	2/297	46/8577	0.476639	0.870142	0.748472	INSR/PKM	2	sc_tumor_Fibroblast
hsa04068	FoxO signaling pathway	5/297	131/8577	0.477279	0.870142	0.748472	CCND1/BNIP3/FBXO32/INSR/MAP2K2	5	sc_tumor_Fibroblast
hsa04918	Thyroid hormone synthesis	3/297	75/8577	0.484106	0.874894	0.75256	TTR/ALB/GPX1	3	sc_tumor_Fibroblast
hsa00620	Pyruvate metabolism	2/297	47/8577	0.487969	0.874894	0.75256	MDH2/PKM	2	sc_tumor_Fibroblast
hsa05212	Pancreatic cancer	3/297	76/8577	0.492944	0.874894	0.75256	CCND1/RAC1/CDK4	3	sc_tumor_Fibroblast
hsa05220	Chronic myeloid leukemia	3/297	76/8577	0.492944	0.874894	0.75256	CCND1/CDK4/MAP2K2	3	sc_tumor_Fibroblast
hsa05412	Arrhythmogenic right ventricular cardiomyopathy	3/297	77/8577	0.501707	0.884589	0.760899	ITGB1/ITGA1/ITGAV	3	sc_tumor_Fibroblast
hsa00520	Amino sugar and nucleotide sugar metabolism	2/297	49/8577	0.510164	0.888299	0.764091	CYB5R3/GALK1	2	sc_tumor_Fibroblast
hsa04210	Apoptosis	5/297	136/8577	0.510441	0.888299	0.764091	TUBA1A/JUN/CTSK/CTSZ/MAP2K2	5	sc_tumor_Fibroblast
hsa05163	Human cytomegalovirus infection	8/297	225/8577	0.520992	0.900811	0.774853	CCND1/RAC1/PTK2/GNG11/PTGER3/ITGAV/CDK4/MAP2K2	8	sc_tumor_Fibroblast
hsa04913	Ovarian steroidogenesis	2/297	51/8577	0.53172	0.913468	0.785741	AKR1C3/INSR	2	sc_tumor_Fibroblast
hsa00270	Cysteine and methionine metabolism	2/297	52/8577	0.542254	0.925632	0.796203	SRM/MDH2	2	sc_tumor_Fibroblast
hsa00900	Terpenoid backbone biosynthesis	1/297	23/8577	0.555857	0.931626	0.80136	FDPS	1	sc_tumor_Fibroblast
hsa04964	Proximal tubule bicarbonate reclamation	1/297	23/8577	0.555857	0.931626	0.80136	AQP1	1	sc_tumor_Fibroblast
hsa05171	Coronavirus disease - COVID-19	8/297	232/8577	0.556195	0.931626	0.80136	PLCG2/RPS2/VWF/RPL13/JUN/RPLP0/RPS27L/ISG15	8	sc_tumor_Fibroblast
hsa04014	Ras signaling pathway	8/297	236/8577	0.575822	0.958512	0.824486	PGF/PLCG2/ANGPT2/RAC1/PDGFRB/GNG11/INSR/MAP2K2	8	sc_tumor_Fibroblast
hsa04722	Neurotrophin signaling pathway	4/297	119/8577	0.594949	0.980368	0.843286	PLCG2/JUN/RAC1/MAP2K2	4	sc_tumor_Fibroblast
hsa04211	Longevity regulating pathway	3/297	89/8577	0.600262	0.980368	0.843286	PPARG/INSR/EIF4E2	3	sc_tumor_Fibroblast
hsa05235	PD-L1 expression and PD-1 checkpoint pathway in cancer	3/297	89/8577	0.600262	0.980368	0.843286	JUN/IFNGR2/MAP2K2	3	sc_tumor_Fibroblast
hsa01040	Biosynthesis of unsaturated fatty acids	1/297	27/8577	0.614411	0.980368	0.843286	SCD	1	sc_tumor_Fibroblast
hsa04730	Long-term depression	2/297	60/8577	0.620511	0.980368	0.843286	GUCY1A2/MAP2K2	2	sc_tumor_Fibroblast
hsa04912	GnRH signaling pathway	3/297	93/8577	0.630146	0.980368	0.843286	JUN/MMP14/MAP2K2	3	sc_tumor_Fibroblast
hsa05323	Rheumatoid arthritis	3/297	93/8577	0.630146	0.980368	0.843286	ATP6V0B/JUN/CTSK	3	sc_tumor_Fibroblast
hsa04218	Cellular senescence	5/297	156/8577	0.63299	0.980368	0.843286	CCND1/SERPINE1/CDK4/MAP2K2/SQSTM1	5	sc_tumor_Fibroblast
hsa04657	IL-17 signaling pathway	3/297	94/8577	0.637372	0.980368	0.843286	JUN/HSP90AB1/ELAVL1	3	sc_tumor_Fibroblast
hsa04330	Notch signaling pathway	2/297	62/8577	0.638394	0.980368	0.843286	NOTCH3/JAG1	2	sc_tumor_Fibroblast
hsa00310	Lysine degradation	2/297	63/8577	0.647085	0.980368	0.843286	PLOD1/PLOD3	2	sc_tumor_Fibroblast
hsa03250	Viral life cycle - HIV-1	2/297	63/8577	0.647085	0.980368	0.843286	MAP1B/SMARCB1	2	sc_tumor_Fibroblast
hsa00020	Citrate cycle (TCA cycle)	1/297	30/8577	0.653219	0.980368	0.843286	MDH2	1	sc_tumor_Fibroblast
hsa00630	Glyoxylate and dicarboxylate metabolism	1/297	30/8577	0.653219	0.980368	0.843286	MDH2	1	sc_tumor_Fibroblast
hsa01523	Antifolate resistance	1/297	30/8577	0.653219	0.980368	0.843286	GGH	1	sc_tumor_Fibroblast
hsa05166	Human T-cell leukemia virus 1 infection	7/297	222/8577	0.653777	0.980368	0.843286	CCND1/ANAPC11/JUN/FDPS/RANBP1/CDK4/MAP2K2	7	sc_tumor_Fibroblast
hsa04020	Calcium signaling pathway	8/297	253/8577	0.65442	0.980368	0.843286	PLCG2/F2R/EDNRA/MYLK/PDGFRB/PTGER3/C4orf3/ASPH	8	sc_tumor_Fibroblast
hsa04929	GnRH secretion	2/297	64/8577	0.655611	0.980368	0.843286	SPP1/MAP2K2	2	sc_tumor_Fibroblast
hsa04070	Phosphatidylinositol signaling system	3/297	97/8577	0.658456	0.980368	0.843286	PLCG2/IMPA2/INPP4B	3	sc_tumor_Fibroblast
hsa05321	Inflammatory bowel disease	2/297	65/8577	0.663971	0.983117	0.845651	JUN/IFNGR2	2	sc_tumor_Fibroblast
hsa04650	Natural killer cell mediated cytotoxicity	4/297	132/8577	0.676065	0.990729	0.852198	PLCG2/RAC1/IFNGR2/MAP2K2	4	sc_tumor_Fibroblast
hsa00052	Galactose metabolism	1/297	32/8577	0.676902	0.990729	0.852198	GALK1	1	sc_tumor_Fibroblast
hsa05221	Acute myeloid leukemia	2/297	67/8577	0.680202	0.990729	0.852198	CCND1/MAP2K2	2	sc_tumor_Fibroblast
hsa04917	Prolactin signaling pathway	2/297	70/8577	0.703345	0.992307	0.853555	CCND1/MAP2K2	2	sc_tumor_Fibroblast
hsa04910	Insulin signaling pathway	4/297	137/8577	0.704099	0.992307	0.853555	INSR/FLOT1/EIF4E2/MAP2K2	4	sc_tumor_Fibroblast
hsa04310	Wnt signaling pathway	5/297	171/8577	0.711565	0.992307	0.853555	CCND1/SERPINF1/FRZB/JUN/RAC1	5	sc_tumor_Fibroblast
hsa00350	Tyrosine metabolism	1/297	36/8577	0.719541	0.992307	0.853555	MIF	1	sc_tumor_Fibroblast
hsa04140	Autophagy - animal	4/297	141/8577	0.725238	0.992307	0.853555	PRAP1/BNIP3/MAP2K2/SQSTM1	4	sc_tumor_Fibroblast
hsa04659	Th17 cell differentiation	3/297	108/8577	0.728136	0.992307	0.853555	JUN/IFNGR2/HSP90AB1	3	sc_tumor_Fibroblast
hsa04931	Insulin resistance	3/297	108/8577	0.728136	0.992307	0.853555	CD36/AGT/INSR	3	sc_tumor_Fibroblast
hsa00760	Nicotinate and nicotinamide metabolism	1/297	37/8577	0.729293	0.992307	0.853555	QPRT	1	sc_tumor_Fibroblast
hsa01250	Biosynthesis of nucleotide sugars	1/297	37/8577	0.729293	0.992307	0.853555	GALK1	1	sc_tumor_Fibroblast
hsa04623	Cytosolic DNA-sensing pathway	2/297	75/8577	0.738816	0.992307	0.853555	POLR2L/POLR2F	2	sc_tumor_Fibroblast
hsa05133	Pertussis	2/297	76/8577	0.745461	0.992307	0.853555	ITGB1/JUN	2	sc_tumor_Fibroblast
hsa05170	Human immunodeficiency virus 1 infection	6/297	212/8577	0.748821	0.992307	0.853555	PLCG2/JUN/RAC1/PTK2/GNG11/MAP2K2	6	sc_tumor_Fibroblast
hsa05206	MicroRNAs in cancer	9/297	310/8577	0.752958	0.992307	0.853555	PLCG2/SOX4/NOTCH3/CCND1/VIM/TPM1/PDGFRB/ZEB1/MAP2K2	9	sc_tumor_Fibroblast
hsa04360	Axon guidance	5/297	182/8577	0.761194	0.992307	0.853555	PLCG2/ITGB1/RAC1/PTK2/ILK	5	sc_tumor_Fibroblast
hsa04668	TNF signaling pathway	3/297	114/8577	0.761196	0.992307	0.853555	JAG1/JUN/MMP14	3	sc_tumor_Fibroblast
hsa00380	Tryptophan metabolism	1/297	42/8577	0.773213	0.992307	0.853555	TDO2	1	sc_tumor_Fibroblast
hsa04621	NOD-like receptor signaling pathway	5/297	186/8577	0.777569	0.992307	0.853555	JUN/GBP2/HSP90AB1/TXN/SHARPIN	5	sc_tumor_Fibroblast
hsa00860	Porphyrin metabolism	1/297	43/8577	0.781105	0.992307	0.853555	UROS	1	sc_tumor_Fibroblast
hsa04940	Type I diabetes mellitus	1/297	43/8577	0.781105	0.992307	0.853555	CPE	1	sc_tumor_Fibroblast
hsa04146	Peroxisome	2/297	83/8577	0.788031	0.992307	0.853555	PRDX5/PRDX1	2	sc_tumor_Fibroblast
hsa03410	Base excision repair	1/297	44/8577	0.788723	0.992307	0.853555	MPG	1	sc_tumor_Fibroblast
hsa04934	Cushing syndrome	4/297	155/8577	0.790372	0.992307	0.853555	AGT/CCND1/CDK4/MAP2K2	4	sc_tumor_Fibroblast
hsa04935	Growth hormone synthesis, secretion and action	3/297	120/8577	0.790935	0.992307	0.853555	PLCG2/PTK2/MAP2K2	3	sc_tumor_Fibroblast
hsa04071	Sphingolipid signaling pathway	3/297	121/8577	0.795581	0.992307	0.853555	RAC1/KNG1/MAP2K2	3	sc_tumor_Fibroblast
hsa04660	T cell receptor signaling pathway	3/297	121/8577	0.795581	0.992307	0.853555	JUN/CDK4/MAP2K2	3	sc_tumor_Fibroblast
hsa04024	cAMP signaling pathway	6/297	225/8577	0.797369	0.992307	0.853555	F2R/EDNRA/JUN/RAC1/PTGER3/MAP2K2	6	sc_tumor_Fibroblast
hsa04062	Chemokine signaling pathway	5/297	192/8577	0.800503	0.992307	0.853555	PLCG2/RAC1/PTK2/GNG11/CCR10	5	sc_tumor_Fibroblast
hsa05160	Hepatitis C	4/297	158/8577	0.802601	0.992307	0.853555	CCND1/CLDN5/CDK4/MAP2K2	4	sc_tumor_Fibroblast
hsa05202	Transcriptional misregulation in cancer	5/297	193/8577	0.80414	0.992307	0.853555	MEF2C/PTK2/PPARG/PLAT/ZEB1	5	sc_tumor_Fibroblast
hsa00514	Other types of O-glycan biosynthesis	1/297	47/8577	0.810027	0.992307	0.853555	PLOD3	1	sc_tumor_Fibroblast
hsa04976	Bile secretion	2/297	89/8577	0.819413	0.992307	0.853555	AQP1/EPHX1	2	sc_tumor_Fibroblast
hsa04672	Intestinal immune network for IgA production	1/297	49/8577	0.823027	0.992307	0.853555	CCR10	1	sc_tumor_Fibroblast
hsa05030	Cocaine addiction	1/297	49/8577	0.823027	0.992307	0.853555	JUN	1	sc_tumor_Fibroblast
hsa03008	Ribosome biogenesis in eukaryotes	4/297	164/8577	0.825327	0.992307	0.853555	NMD3/NOP10/NHP2/POP7	4	sc_tumor_Fibroblast
hsa05164	Influenza A	4/297	171/8577	0.849069	0.992307	0.853555	FDPS/IFNGR2/CDK4/MAP2K2	4	sc_tumor_Fibroblast
hsa04713	Circadian entrainment	2/297	97/8577	0.854775	0.992307	0.853555	GUCY1A2/GNG11	2	sc_tumor_Fibroblast
hsa04750	Inflammatory mediator regulation of TRP channels	2/297	98/8577	0.858723	0.992307	0.853555	PLCG2/KNG1	2	sc_tumor_Fibroblast
hsa04340	Hedgehog signaling pathway	1/297	56/8577	0.861928	0.992307	0.853555	CCND1	1	sc_tumor_Fibroblast
hsa00564	Glycerophospholipid metabolism	2/297	99/8577	0.862573	0.992307	0.853555	GPAT2/LYPLA1	2	sc_tumor_Fibroblast
hsa04061	Viral protein interaction with cytokine and cytokine receptor	2/297	100/8577	0.866326	0.992307	0.853555	IL34/CCR10	2	sc_tumor_Fibroblast
hsa01212	Fatty acid metabolism	1/297	57/8577	0.86674	0.992307	0.853555	SCD	1	sc_tumor_Fibroblast
hsa04914	Progesterone-mediated oocyte maturation	2/297	102/8577	0.873553	0.992307	0.853555	ANAPC11/HSP90AB1	2	sc_tumor_Fibroblast
hsa04972	Pancreatic secretion	2/297	102/8577	0.873553	0.992307	0.853555	SLC12A2/RAC1	2	sc_tumor_Fibroblast
hsa04550	Signaling pathways regulating pluripotency of stem cells	3/297	143/8577	0.8778	0.992307	0.853555	INHBA/ID3/MAP2K2	3	sc_tumor_Fibroblast
hsa05017	Spinocerebellar ataxia	3/297	143/8577	0.8778	0.992307	0.853555	PSMB5/PSMD8/PSMD1	3	sc_tumor_Fibroblast
hsa04625	C-type lectin receptor signaling pathway	2/297	104/8577	0.88042	0.992307	0.853555	PLCG2/JUN	2	sc_tumor_Fibroblast
hsa04928	Parathyroid hormone synthesis, secretion and action	2/297	106/8577	0.886942	0.992307	0.853555	MEF2C/MMP14	2	sc_tumor_Fibroblast
hsa00140	Steroid hormone biosynthesis	1/297	62/8577	0.888408	0.992307	0.853555	AKR1C3	1	sc_tumor_Fibroblast
hsa04922	Glucagon signaling pathway	2/297	107/8577	0.890078	0.992307	0.853555	PGAM1/PKM	2	sc_tumor_Fibroblast
hsa04927	Cortisol synthesis and secretion	1/297	65/8577	0.899683	0.992307	0.853555	AGT	1	sc_tumor_Fibroblast
hsa04613	Neutrophil extracellular trap formation	4/297	191/8577	0.902391	0.992307	0.853555	PLCG2/VWF/RAC1/MAP2K2	4	sc_tumor_Fibroblast
hsa04720	Long-term potentiation	1/297	67/8577	0.906562	0.992307	0.853555	MAP2K2	1	sc_tumor_Fibroblast
hsa04261	Adrenergic signaling in cardiomyocytes	3/297	154/8577	0.906718	0.992307	0.853555	AGT/TPM4/TPM1	3	sc_tumor_Fibroblast
hsa04920	Adipocytokine signaling pathway	1/297	69/8577	0.912971	0.992307	0.853555	CD36	1	sc_tumor_Fibroblast
hsa05031	Amphetamine addiction	1/297	69/8577	0.912971	0.992307	0.853555	JUN	1	sc_tumor_Fibroblast
hsa04110	Cell cycle	3/297	157/8577	0.913455	0.992307	0.853555	CCND1/ANAPC11/CDK4	3	sc_tumor_Fibroblast
hsa04390	Hippo signaling pathway	3/297	157/8577	0.913455	0.992307	0.853555	CCND1/SERPINE1/SNAI2	3	sc_tumor_Fibroblast
hsa03082	ATP-dependent chromatin remodeling	2/297	117/8577	0.917291	0.992307	0.853555	SMARCB1/ZNHIT1	2	sc_tumor_Fibroblast
hsa04622	RIG-I-like receptor signaling pathway	1/297	71/8577	0.918941	0.992307	0.853555	ISG15	1	sc_tumor_Fibroblast
hsa05161	Hepatitis B	3/297	162/8577	0.923708	0.992307	0.853555	HSPG2/JUN/MAP2K2	3	sc_tumor_Fibroblast
hsa04630	JAK-STAT signaling pathway	3/297	166/8577	0.931099	0.992307	0.853555	CCND1/PDGFRB/IFNGR2	3	sc_tumor_Fibroblast
hsa04971	Gastric acid secretion	1/297	76/8577	0.932141	0.992307	0.853555	MYLK	1	sc_tumor_Fibroblast
hsa03018	RNA degradation	1/297	79/8577	0.939009	0.992307	0.853555	ENO1	1	sc_tumor_Fibroblast
hsa03040	Spliceosome	4/297	216/8577	0.945269	0.992307	0.853555	HSPA6/HSPA1B/HSPA1A/TXNL4A	4	sc_tumor_Fibroblast
hsa04060	Cytokine-cytokine receptor interaction	6/297	297/8577	0.948846	0.992307	0.853555	IL34/INHBA/TNFRSF12A/IFNGR2/CCR10/GDF15	6	sc_tumor_Fibroblast
hsa04727	GABAergic synapse	1/297	89/8577	0.957275	0.992307	0.853555	GNG11	1	sc_tumor_Fibroblast
hsa05032	Morphine addiction	1/297	91/8577	0.960212	0.992307	0.853555	GNG11	1	sc_tumor_Fibroblast
hsa04120	Ubiquitin mediated proteolysis	2/297	142/8577	0.960244	0.992307	0.853555	UBE2E2/ANAPC11	2	sc_tumor_Fibroblast
hsa04936	Alcoholic liver disease	2/297	142/8577	0.960244	0.992307	0.853555	CCND1/SCD	2	sc_tumor_Fibroblast
hsa05150	Staphylococcus aureus infection	1/297	96/8577	0.966706	0.992307	0.853555	KRT10	1	sc_tumor_Fibroblast
hsa05226	Gastric cancer	2/297	149/8577	0.967768	0.992307	0.853555	CCND1/MAP2K2	2	sc_tumor_Fibroblast
hsa04925	Aldosterone synthesis and secretion	1/297	98/8577	0.968997	0.992307	0.853555	AGT	1	sc_tumor_Fibroblast
hsa04916	Melanogenesis	1/297	101/8577	0.972143	0.992307	0.853555	MAP2K2	1	sc_tumor_Fibroblast
hsa04064	NF-kappa B signaling pathway	1/297	104/8577	0.97497	0.992307	0.853555	PLCG2	1	sc_tumor_Fibroblast
hsa03013	Nucleocytoplasmic transport	1/297	108/8577	0.9783	0.992307	0.853555	NMD3	1	sc_tumor_Fibroblast
hsa04725	Cholinergic synapse	1/297	113/8577	0.981848	0.992307	0.853555	GNG11	1	sc_tumor_Fibroblast
hsa04724	Glutamatergic synapse	1/297	115/8577	0.983099	0.992307	0.853555	GNG11	1	sc_tumor_Fibroblast
hsa04726	Serotonergic synapse	1/297	115/8577	0.983099	0.992307	0.853555	GNG11	1	sc_tumor_Fibroblast
hsa05152	Tuberculosis	2/297	180/8577	0.987521	0.992307	0.853555	ATP6V0B/IFNGR2	2	sc_tumor_Fibroblast
hsa04080	Neuroactive ligand-receptor interaction	6/297	367/8577	0.989399	0.992307	0.853555	AGT/F2R/EDNRA/CALCRL/PTGER3/KNG1	6	sc_tumor_Fibroblast
hsa05034	Alcoholism	2/297	188/8577	0.990276	0.992307	0.853555	SLC29A1/GNG11	2	sc_tumor_Fibroblast
hsa04114	Oocyte meiosis	1/297	131/8577	0.990463	0.992307	0.853555	ANAPC11	1	sc_tumor_Fibroblast
hsa04728	Dopaminergic synapse	1/297	132/8577	0.990798	0.992307	0.853555	GNG11	1	sc_tumor_Fibroblast
hsa05322	Systemic lupus erythematosus	1/297	137/8577	0.992307	0.992307	0.853555	ACTN1	1	sc_tumor_Fibroblast

## Sheet: T cells_up
KEGG pathway terms enriched by each group of DEGs between the major cell types and blood-derived exosomes derived from HCC and control cases.
ID	Description	GeneRatio	BgRatio	pvalue	p.adjust	qvalue	geneID	Count	data
hsa05415	Diabetic cardiomyopathy	26/188	203/8577	2.12535e-13	3.52039e-11	3.2017e-11	GAPDH/NDUFC2/NDUFB7/COX5A/AGT/COX8A/UQCR10/NCF1/NDUFS6/NDUFB3/NDUFB2/COX6B1/NDUFA4/COX6C/UQCR11/MPC2/NDUFA11/NDUFC1/COX6A1/NDUFAB1/COX5B/PPP1CA/NDUFB8/RAC1/NDUFB10/UQCRQ	26	sc_tumor_T cells
hsa05208	Chemical carcinogenesis - reactive oxygen species	27/188	223/8577	2.81631e-13	3.52039e-11	3.2017e-11	NDUFC2/NDUFB7/COX5A/MGST1/COX8A/UQCR10/NCF1/NDUFS6/MAP2K2/NDUFB3/NDUFB2/COX6B1/NDUFA4/COX6C/UQCR11/NDUFA11/NDUFC1/COX6A1/NDUFAB1/SOD1/GSTO1/COX5B/NDUFB8/RAC1/NDUFB10/UQCRQ/MGST3	27	sc_tumor_T cells
hsa00190	Oxidative phosphorylation	21/188	134/8577	9.55299e-13	7.96082e-11	7.24016e-11	NDUFC2/NDUFB7/COX5A/COX8A/UQCR10/NDUFS6/NDUFB3/NDUFB2/COX6B1/NDUFA4/COX6C/UQCR11/NDUFA11/NDUFC1/COX6A1/NDUFAB1/COX5B/NDUFB8/NDUFB10/COX17/UQCRQ	21	sc_tumor_T cells
hsa04932	Non-alcoholic fatty liver disease	22/188	155/8577	2.10978e-12	1.31861e-10	1.19924e-10	NDUFC2/NDUFB7/COX5A/COX8A/UQCR10/NDUFS6/NDUFB3/NDUFB2/COX6B1/NDUFA4/COX6C/BAX/UQCR11/NDUFA11/NDUFC1/COX6A1/NDUFAB1/COX5B/NDUFB8/RAC1/NDUFB10/UQCRQ	22	sc_tumor_T cells
hsa05020	Prion disease	27/188	272/8577	3.26721e-11	1.6336e-09	1.48572e-09	NDUFC2/NDUFB7/COX5A/COX8A/UQCR10/NCF1/NDUFS6/NDUFB3/NDUFB2/COX6B1/NDUFA4/COX6C/BAX/UQCR11/NDUFA11/NDUFC1/PSMB3/COX6A1/NDUFAB1/TUBB/SOD1/HSPA6/COX5B/NDUFB8/RAC1/NDUFB10/UQCRQ	27	sc_tumor_T cells
hsa05012	Parkinson disease	26/188	266/8577	1.10857e-10	4.61904e-09	4.2009e-09	NDUFC2/NDUFB7/COX5A/TXN/COX8A/UQCR10/NDUFS6/NDUFB3/NDUFB2/COX6B1/NDUFA4/COX6C/GNAS/BAX/UQCR11/NDUFA11/NDUFC1/PSMB3/COX6A1/NDUFAB1/TUBB/SOD1/COX5B/NDUFB8/NDUFB10/UQCRQ	26	sc_tumor_T cells
hsa05016	Huntington disease	27/188	306/8577	4.84131e-10	1.72904e-08	1.57252e-08	NDUFC2/NDUFB7/COX5A/COX8A/UQCR10/NDUFS6/NDUFB3/NDUFB2/COX6B1/NDUFA4/COX6C/BAX/UQCR11/NDUFA11/NDUFC1/PSMB3/COX6A1/POLR2J/NDUFAB1/TUBB/SOD1/COX5B/NDUFB8/NDUFB10/POLR2I/UQCRQ/CLTA	27	sc_tumor_T cells
hsa04714	Thermogenesis	22/188	232/8577	5.97744e-09	1.86795e-07	1.69885e-07	NDUFC2/NDUFB7/COX5A/COX8A/UQCR10/NDUFS6/NDUFB3/NDUFB2/COX6B1/NDUFA4/COX6C/GNAS/UQCR11/NDUFA11/NDUFC1/COX6A1/NDUFAB1/COX5B/NDUFB8/NDUFB10/COX17/UQCRQ	22	sc_tumor_T cells
hsa05014	Amyotrophic lateral sclerosis	27/188	364/8577	2.13971e-08	5.38934e-07	4.90146e-07	PFN1/NDUFC2/NDUFB7/COX5A/CHCHD10/COX8A/UQCR10/NDUFS6/NDUFB3/NDUFB2/COX6B1/NDUFA4/COX6C/BAX/UQCR11/NDUFA11/NDUFC1/PSMB3/COX6A1/NDUFAB1/TUBB/SOD1/COX5B/NDUFB8/RAC1/NDUFB10/UQCRQ	27	sc_tumor_T cells
hsa03010	Ribosome	18/188	167/8577	2.15573e-08	5.38934e-07	4.90146e-07	RPS27L/RPL7A/RPL28/MRPL18/RPLP1/RPL13/RPL30/RPS24/RPL29/RPS12/RPL37/RPL24/RPL23/MRPL20/RPS23/RPL37A/RPS16/RPL22	18	sc_tumor_T cells
hsa05171	Coronavirus disease - COVID-19	19/188	232/8577	6.97318e-07	1.58481e-05	1.44135e-05	FGG/RPS27L/RPL7A/RPL28/RPLP1/RPL13/RPL30/RPS24/FGA/RPL29/RPS12/RPL37/STAT1/RPL24/RPL23/RPS23/RPL37A/RPS16/RPL22	19	sc_tumor_T cells
hsa05010	Alzheimer disease	25/188	384/8577	9.03265e-07	1.8818e-05	1.71145e-05	APOE/GAPDH/NDUFC2/NDUFB7/COX5A/COX8A/UQCR10/NDUFS6/MAP2K2/NDUFB3/NDUFB2/COX6B1/NDUFA4/COX6C/UQCR11/NDUFA11/NDUFC1/PSMB3/COX6A1/NDUFAB1/TUBB/COX5B/NDUFB8/NDUFB10/UQCRQ	25	sc_tumor_T cells
hsa05022	Pathways of neurodegeneration - multiple diseases	26/188	476/8577	1.3676e-05	0.000263	0.000239192	NDUFC2/NDUFB7/COX5A/COX8A/UQCR10/NDUFS6/MAP2K2/NDUFB3/NDUFB2/COX6B1/NDUFA4/COX6C/BAX/UQCR11/NDUFA11/NDUFC1/PSMB3/COX6A1/NDUFAB1/TUBB/SOD1/COX5B/NDUFB8/RAC1/NDUFB10/UQCRQ	26	sc_tumor_T cells
hsa04260	Cardiac muscle contraction	10/188	87/8577	1.86573e-05	0.000333166	0.000303005	COX5A/COX8A/UQCR10/COX6B1/COX6C/UQCR11/COX6A1/COX5B/TPM3/UQCRQ	10	sc_tumor_T cells
hsa04723	Retrograde endocannabinoid signaling	12/188	148/8577	9.37839e-05	0.00156306	0.00142157	NDUFC2/NDUFB7/NDUFS6/NDUFB3/NDUFB2/NDUFA4/GNG5/NDUFA11/NDUFC1/NDUFAB1/NDUFB8/NDUFB10	12	sc_tumor_T cells
hsa05132	Salmonella infection	16/188	249/8577	0.000109755	0.00171492	0.00155967	GAPDH/ARPC1B/PFN1/TXN/DYNLL1/MAP2K2/TRADD/DYNLRB1/BAX/TNFSF10/TUBB/S100A10/AHNAK/RAC1/ANXA2/PYCARD	16	sc_tumor_T cells
hsa04979	Cholesterol metabolism	6/188	51/8577	0.000812205	0.0119442	0.0108629	APOA2/APOE/APOC1/APOH/TSPO/APOA1	6	sc_tumor_T cells
hsa01230	Biosynthesis of amino acids	6/188	75/8577	0.00589229	0.0818373	0.0744289	GAPDH/PKM/ENO1/TPI1/PGAM1/TALDO1	6	sc_tumor_T cells
hsa03040	Spliceosome	11/188	216/8577	0.0078664	0.0999191	0.0908738	SNRPE/HSPA6/LSM7/LSM2/LSM4/SNRPD1/SNRPC/LSM5/TXNL4A/SNRPF/U2SURP	11	sc_tumor_T cells
hsa00983	Drug metabolism - other enzymes	6/188	80/8577	0.00803984	0.0999191	0.0908738	TYMP/MGST1/CES1/NME1/GSTO1/MGST3	6	sc_tumor_T cells
hsa05143	African trypanosomiasis	4/188	37/8577	0.00839321	0.0999191	0.0908738	HBB/HBA2/HBA1/APOA1	4	sc_tumor_T cells
hsa03420	Nucleotide excision repair	5/188	63/8577	0.0120789	0.13726	0.124834	POLR2J/GTF2H5/RBX1/POLR2I/RFC1	5	sc_tumor_T cells
hsa01200	Carbon metabolism	7/188	115/8577	0.0130537	0.13845	0.125917	GAPDH/PKM/ENO1/TPI1/PGAM1/PGLS/TALDO1	7	sc_tumor_T cells
hsa03060	Protein export	3/188	23/8577	0.0132912	0.13845	0.125917	SEC61B/SEC11C/SEC61G	3	sc_tumor_T cells
hsa00010	Glycolysis / Gluconeogenesis	5/188	67/8577	0.0154788	0.154788	0.140775	GAPDH/PKM/ENO1/TPI1/PGAM1	5	sc_tumor_T cells
hsa05144	Malaria	4/188	50/8577	0.0235104	0.226062	0.205597	HBB/HBA2/HBA1/CD81	4	sc_tumor_T cells
hsa03018	RNA degradation	5/188	79/8577	0.0293337	0.267721	0.243485	ENO1/LSM7/LSM2/LSM4/LSM5	5	sc_tumor_T cells
hsa05130	Pathogenic Escherichia coli infection	9/188	198/8577	0.0299848	0.267721	0.243485	GAPDH/ARPC1B/TRADD/BAX/TNFSF10/TUBB/PAK2/RAC1/PYCARD	9	sc_tumor_T cells
hsa05418	Fluid shear stress and atherosclerosis	7/188	139/8577	0.0329682	0.284208	0.25848	TXN/MGST1/NCF1/KLF2/GSTO1/RAC1/MGST3	7	sc_tumor_T cells
hsa00480	Glutathione metabolism	4/188	57/8577	0.0358726	0.292884	0.26637	MGST1/SRM/GSTO1/MGST3	4	sc_tumor_T cells
hsa04141	Protein processing in endoplasmic reticulum	8/188	173/8577	0.0363176	0.292884	0.26637	BAX/SEC61B/TMEM258/HSPA6/PDIA6/SEC61G/RBX1/DAD1	8	sc_tumor_T cells
hsa04610	Complement and coagulation cascades	5/188	86/8577	0.0401735	0.313855	0.285443	SERPINA1/VTN/FGG/CLU/FGA	5	sc_tumor_T cells
hsa05170	Human immunodeficiency virus 1 infection	9/188	212/8577	0.0434226	0.328959	0.29918	MAP2K2/TRADD/GNG5/BAX/BST2/PAK2/RAC1/RBX1/APOBEC3G	9	sc_tumor_T cells
hsa05216	Thyroid cancer	3/188	37/8577	0.0467074	0.343436	0.312346	MAP2K2/BAX/TPM3	3	sc_tumor_T cells
hsa04611	Platelet activation	6/188	124/8577	0.0547842	0.391316	0.355891	FGG/GNAS/FGA/APBB1IP/PPP1CA/TLN1	6	sc_tumor_T cells
hsa05211	Renal cell carcinoma	4/188	69/8577	0.0643446	0.446838	0.406387	MAP2K2/PAK2/RAC1/RBX1	4	sc_tumor_T cells
hsa04933	AGE-RAGE signaling pathway in diabetic complications	5/188	100/8577	0.0683296	0.461687	0.419892	AGT/BAX/FN1/STAT1/RAC1	5	sc_tumor_T cells
hsa01524	Platinum drug resistance	4/188	73/8577	0.0758483	0.499002	0.453829	MGST1/BAX/GSTO1/MGST3	4	sc_tumor_T cells
hsa03050	Proteasome	3/188	46/8577	0.0792724	0.499778	0.454535	PSME2/PSMB9/PSMB3	3	sc_tumor_T cells
hsa05135	Yersinia infection	6/188	137/8577	0.0803456	0.499778	0.454535	ARPC1B/MAP2K2/FN1/LAT/RAC1/PYCARD	6	sc_tumor_T cells
hsa03320	PPAR signaling pathway	4/188	75/8577	0.0819636	0.499778	0.454535	APOA2/APOA1/FABP1/FABP5	4	sc_tumor_T cells
hsa05100	Bacterial invasion of epithelial cells	4/188	77/8577	0.088315	0.505514	0.459752	ARPC1B/FN1/RAC1/CLTA	4	sc_tumor_T cells
hsa03430	Mismatch repair	2/188	23/8577	0.0895449	0.505514	0.459752	SSBP1/RFC1	2	sc_tumor_T cells
hsa04614	Renin-angiotensin system	2/188	23/8577	0.0895449	0.505514	0.459752	AGT/CTSA	2	sc_tumor_T cells
hsa04066	HIF-1 signaling pathway	5/188	109/8577	0.0909926	0.505514	0.459752	GAPDH/TF/ENO1/MAP2K2/RBX1	5	sc_tumor_T cells
hsa05131	Shigellosis	9/188	247/8577	0.0930622	0.505773	0.459987	ARPC1B/PFN1/TRADD/BAX/CBX3/RAC1/RBX1/TLN1/PYCARD	9	sc_tumor_T cells
hsa05110	Vibrio cholerae infection	3/188	50/8577	0.0961976	0.511689	0.465368	GNAS/SEC61B/SEC61G	3	sc_tumor_T cells
hsa04146	Peroxisome	4/188	83/8577	0.108732	0.566055	0.514812	PRDX1/SOD1/PRDX5/PMVK	4	sc_tumor_T cells
hsa05165	Human papillomavirus infection	11/188	331/8577	0.110947	0.566055	0.514812	SPP1/PKM/VTN/MAP2K2/TRADD/GNAS/BAX/RBPJ/FN1/IRF1/STAT1	11	sc_tumor_T cells
hsa04145	Phagosome	6/188	152/8577	0.116849	0.584246	0.531357	NCF1/SEC61B/TUBB/CORO1A/RAC1/SEC61G	6	sc_tumor_T cells
hsa04660	T cell receptor signaling pathway	5/188	121/8577	0.126461	0.619906	0.563788	CTLA4/MAP2K2/LAT/ICOS/PAK2	5	sc_tumor_T cells
hsa05235	PD-L1 expression and PD-1 checkpoint pathway in cancer	4/188	89/8577	0.131061	0.630101	0.573061	BATF/MAP2K2/LAT/STAT1	4	sc_tumor_T cells
hsa04217	Necroptosis	6/188	159/8577	0.136315	0.634814	0.577347	TRADD/BAX/TNFSF10/CHMP2A/STAT1/PYCARD	6	sc_tumor_T cells
hsa04370	VEGF signaling pathway	3/188	59/8577	0.138931	0.634814	0.577347	HSPB1/MAP2K2/RAC1	3	sc_tumor_T cells
hsa00030	Pentose phosphate pathway	2/188	30/8577	0.139659	0.634814	0.577347	PGLS/TALDO1	2	sc_tumor_T cells
hsa04510	Focal adhesion	7/188	203/8577	0.157977	0.6927	0.629993	SPP1/VTN/FN1/PAK2/PPP1CA/RAC1/TLN1	7	sc_tumor_T cells
hsa03250	Viral life cycle - HIV-1	3/188	63/8577	0.15967	0.6927	0.629993	BST2/APOBEC3G/PSIP1	3	sc_tumor_T cells
hsa05225	Hepatocellular carcinoma	6/188	168/8577	0.163422	0.6927	0.629993	MGST1/MAP2K2/BAX/GSTO1/BRD7/MGST3	6	sc_tumor_T cells
hsa04666	Fc gamma R-mediated phagocytosis	4/188	97/8577	0.163477	0.6927	0.629993	ARPC1B/NCF1/LAT/RAC1	4	sc_tumor_T cells
hsa03020	RNA polymerase	2/188	34/8577	0.170457	0.697103	0.633997	POLR2J/POLR2I	2	sc_tumor_T cells
hsa05164	Influenza A	6/188	171/8577	0.17294	0.697103	0.633997	MAP2K2/TRADD/BAX/TNFSF10/STAT1/PYCARD	6	sc_tumor_T cells
hsa04015	Rap1 signaling pathway	7/188	210/8577	0.177952	0.697103	0.633997	PFN1/MAP2K2/GNAS/LAT/APBB1IP/RAC1/TLN1	7	sc_tumor_T cells
hsa04210	Apoptosis	5/188	136/8577	0.178249	0.697103	0.633997	CTSC/MAP2K2/TRADD/BAX/TNFSF10	5	sc_tumor_T cells
hsa05146	Amoebiasis	4/188	102/8577	0.18507	0.697103	0.633997	HSPB1/PRDX1/GNAS/FN1	4	sc_tumor_T cells
hsa03030	DNA replication	2/188	36/8577	0.186252	0.697103	0.633997	SSBP1/RFC1	2	sc_tumor_T cells
hsa04664	Fc epsilon RI signaling pathway	3/188	68/8577	0.186803	0.697103	0.633997	MAP2K2/LAT/RAC1	3	sc_tumor_T cells
hsa05204	Chemical carcinogenesis - DNA adducts	3/188	69/8577	0.192369	0.697103	0.633997	MGST1/GSTO1/MGST3	3	sc_tumor_T cells
hsa05417	Lipid and atherosclerosis	7/188	215/8577	0.19285	0.697103	0.633997	APOA1/NCF1/BAX/TNFSF10/HSPA6/RAC1/PYCARD	7	sc_tumor_T cells
hsa04620	Toll-like receptor signaling pathway	4/188	104/8577	0.193959	0.697103	0.633997	SPP1/MAP2K2/STAT1/RAC1	4	sc_tumor_T cells
hsa04917	Prolactin signaling pathway	3/188	70/8577	0.197977	0.697103	0.633997	MAP2K2/IRF1/STAT1	3	sc_tumor_T cells
hsa05230	Central carbon metabolism in cancer	3/188	70/8577	0.197977	0.697103	0.633997	PKM/MAP2K2/PGAM1	3	sc_tumor_T cells
hsa00982	Drug metabolism - cytochrome P450	3/188	72/8577	0.209309	0.726767	0.660976	MGST1/GSTO1/MGST3	3	sc_tumor_T cells
hsa04115	p53 signaling pathway	3/188	74/8577	0.220782	0.755219	0.686852	CD82/BAX/SIVA1	3	sc_tumor_T cells
hsa05219	Bladder cancer	2/188	41/8577	0.226496	0.755219	0.686852	TYMP/MAP2K2	2	sc_tumor_T cells
hsa04918	Thyroid hormone synthesis	3/188	75/8577	0.226566	0.755219	0.686852	TTR/GNAS/ALB	3	sc_tumor_T cells
hsa05212	Pancreatic cancer	3/188	76/8577	0.232379	0.756968	0.688442	BAX/STAT1/RAC1	3	sc_tumor_T cells
hsa00513	Various types of N-glycan biosynthesis	2/188	42/8577	0.23463	0.756968	0.688442	TMEM258/DAD1	2	sc_tumor_T cells
hsa04810	Regulation of actin cytoskeleton	7/188	229/8577	0.237033	0.756968	0.688442	ARPC1B/PFN1/MAP2K2/FN1/PAK2/PPP1CA/RAC1	7	sc_tumor_T cells
hsa04975	Fat digestion and absorption	2/188	43/8577	0.242782	0.756968	0.688442	APOA1/FABP1	2	sc_tumor_T cells
hsa00980	Metabolism of xenobiotics by cytochrome P450	3/188	78/8577	0.244085	0.756968	0.688442	MGST1/GSTO1/MGST3	3	sc_tumor_T cells
hsa04062	Chemokine signaling pathway	6/188	192/8577	0.245258	0.756968	0.688442	NCF1/CXCR3/GNG5/STAT1/RAC1/GRK6	6	sc_tumor_T cells
hsa04962	Vasopressin-regulated water reabsorption	2/188	44/8577	0.250945	0.757596	0.689013	DYNLL1/GNAS	2	sc_tumor_T cells
hsa05167	Kaposi sarcoma-associated herpesvirus infection	6/188	194/8577	0.252581	0.757596	0.689013	MAP2K2/TRADD/GNG5/BAX/STAT1/RAC1	6	sc_tumor_T cells
hsa03082	ATP-dependent chromatin remodeling	4/188	117/8577	0.254552	0.757596	0.689013	ZNHIT1/BRD7/BCL7C/CHD3	4	sc_tumor_T cells
hsa05160	Hepatitis C	5/188	158/8577	0.265503	0.78089	0.710199	MAP2K2/CD81/TRADD/BAX/STAT1	5	sc_tumor_T cells
hsa04071	Sphingolipid signaling pathway	4/188	121/8577	0.273954	0.796379	0.724286	MAP2K2/TRADD/BAX/RAC1	4	sc_tumor_T cells
hsa04662	B cell receptor signaling pathway	3/188	84/8577	0.279704	0.799011	0.726679	MAP2K2/CD81/RAC1	3	sc_tumor_T cells
hsa05169	Epstein-Barr virus infection	6/188	202/8577	0.28245	0.799011	0.726679	VIM/TRADD/BAX/RBPJ/STAT1/RAC1	6	sc_tumor_T cells
hsa01232	Nucleotide metabolism	3/188	85/8577	0.285694	0.799011	0.726679	TYMP/NME1/APRT	3	sc_tumor_T cells
hsa05203	Viral carcinogenesis	6/188	204/8577	0.290044	0.799011	0.726679	PKM/RANBP1/TRADD/BAX/RBPJ/RAC1	6	sc_tumor_T cells
hsa05210	Colorectal cancer	3/188	86/8577	0.291695	0.799011	0.726679	MAP2K2/BAX/RAC1	3	sc_tumor_T cells
hsa04540	Gap junction	3/188	88/8577	0.303722	0.799011	0.726679	MAP2K2/GNAS/TUBB	3	sc_tumor_T cells
hsa04380	Osteoclast differentiation	4/188	128/8577	0.308455	0.799011	0.726679	NCF1/STAT1/RAC1/ACP5	4	sc_tumor_T cells
hsa04512	ECM-receptor interaction	3/188	89/8577	0.309745	0.799011	0.726679	SPP1/VTN/FN1	3	sc_tumor_T cells
hsa00270	Cysteine and methionine metabolism	2/188	52/8577	0.316198	0.799011	0.726679	SRM/ADI1	2	sc_tumor_T cells
hsa05032	Morphine addiction	3/188	91/8577	0.321802	0.799011	0.726679	GNAS/GNG5/GRK6	3	sc_tumor_T cells
hsa00510	N-Glycan biosynthesis	2/188	53/8577	0.324293	0.799011	0.726679	TMEM258/DAD1	2	sc_tumor_T cells
hsa04961	Endocrine and other factor-regulated calcium reabsorption	2/188	53/8577	0.324293	0.799011	0.726679	GNAS/CLTA	2	sc_tumor_T cells
hsa04060	Cytokine-cytokine receptor interaction	8/188	297/8577	0.326535	0.799011	0.726679	LTB/CD27/TNFRSF18/TNFRSF4/IL32/CXCR3/TNFSF10/TNFRSF25	8	sc_tumor_T cells
hsa04658	Th1 and Th2 cell differentiation	3/188	92/8577	0.327833	0.799011	0.726679	RBPJ/LAT/STAT1	3	sc_tumor_T cells
hsa04142	Lysosome	4/188	132/8577	0.328377	0.799011	0.726679	CTSC/CTSA/CLTA/ACP5	4	sc_tumor_T cells
hsa04650	Natural killer cell mediated cytotoxicity	4/188	132/8577	0.328377	0.799011	0.726679	MAP2K2/LAT/TNFSF10/RAC1	4	sc_tumor_T cells
hsa05323	Rheumatoid arthritis	3/188	93/8577	0.333864	0.799011	0.726679	LTB/CTLA4/ACP5	3	sc_tumor_T cells
hsa04270	Vascular smooth muscle contraction	4/188	134/8577	0.33837	0.799011	0.726679	AGT/MAP2K2/GNAS/PPP1CA	4	sc_tumor_T cells
hsa04010	MAPK signaling pathway	8/188	301/8577	0.339752	0.799011	0.726679	HSPB1/DUSP4/MAP2K2/TRADD/FLT3LG/HSPA6/PAK2/RAC1	8	sc_tumor_T cells
hsa05134	Legionellosis	2/188	56/8577	0.348421	0.799011	0.726679	HSPA6/PYCARD	2	sc_tumor_T cells
hsa05414	Dilated cardiomyopathy	3/188	96/8577	0.351939	0.799011	0.726679	AGT/GNAS/TPM3	3	sc_tumor_T cells
hsa04915	Estrogen signaling pathway	4/188	137/8577	0.35338	0.799011	0.726679	KRT10/MAP2K2/GNAS/HSPA6	4	sc_tumor_T cells
hsa05162	Measles	4/188	138/8577	0.358385	0.799011	0.726679	TRADD/BAX/HSPA6/STAT1	4	sc_tumor_T cells
hsa05166	Human T-cell leukemia virus 1 infection	6/188	222/8577	0.359904	0.799011	0.726679	TSPO/RANBP1/MAP2K2/BAX/ANAPC11/TLN1	6	sc_tumor_T cells
hsa04371	Apelin signaling pathway	4/188	139/8577	0.363391	0.799011	0.726679	SPP1/MAP2K2/KLF2/GNG5	4	sc_tumor_T cells
hsa01522	Endocrine resistance	3/188	98/8577	0.363961	0.799011	0.726679	MAP2K2/GNAS/BAX	3	sc_tumor_T cells
hsa00240	Pyrimidine metabolism	2/188	58/8577	0.364349	0.799011	0.726679	TYMP/NME1	2	sc_tumor_T cells
hsa05213	Endometrial cancer	2/188	58/8577	0.364349	0.799011	0.726679	MAP2K2/BAX	2	sc_tumor_T cells
hsa05163	Human cytomegalovirus infection	6/188	225/8577	0.371709	0.805357	0.732451	MAP2K2/TRADD/GNAS/GNG5/BAX/RAC1	6	sc_tumor_T cells
hsa04120	Ubiquitin mediated proteolysis	4/188	142/8577	0.378396	0.805357	0.732451	ANAPC11/RBX1/UBE2M/UBE2S	4	sc_tumor_T cells
hsa04730	Long-term depression	2/188	60/8577	0.380128	0.805357	0.732451	MAP2K2/GNAS	2	sc_tumor_T cells
hsa04978	Mineral absorption	2/188	60/8577	0.380128	0.805357	0.732451	TF/ATOX1	2	sc_tumor_T cells
hsa04621	NOD-like receptor signaling pathway	5/188	186/8577	0.386465	0.805423	0.732511	TXN/GBP1/GBP5/STAT1/PYCARD	5	sc_tumor_T cells
hsa04213	Longevity regulating pathway - multiple species	2/188	61/8577	0.387957	0.805423	0.732511	SOD1/HSPA6	2	sc_tumor_T cells
hsa00900	Terpenoid backbone biosynthesis	1/188	23/8577	0.39975	0.805423	0.732511	PMVK	1	sc_tumor_T cells
hsa04064	NF-kappa B signaling pathway	3/188	104/8577	0.39978	0.805423	0.732511	LTB/TRADD/LAT	3	sc_tumor_T cells
hsa04625	C-type lectin receptor signaling pathway	3/188	104/8577	0.39978	0.805423	0.732511	IRF1/STAT1/PYCARD	3	sc_tumor_T cells
hsa04613	Neutrophil extracellular trap formation	5/188	191/8577	0.408312	0.805423	0.732511	FGG/NCF1/MAP2K2/FGA/RAC1	5	sc_tumor_T cells
hsa04929	GnRH secretion	2/188	64/8577	0.411176	0.805423	0.732511	SPP1/MAP2K2	2	sc_tumor_T cells
hsa04977	Vitamin digestion and absorption	1/188	24/8577	0.412942	0.805423	0.732511	APOA1	1	sc_tumor_T cells
hsa04014	Ras signaling pathway	6/188	236/8577	0.415044	0.805423	0.732511	MAP2K2/GNG5/FLT3LG/LAT/PAK2/RAC1	6	sc_tumor_T cells
hsa04814	Motor proteins	5/188	193/8577	0.417027	0.805423	0.732511	DYNLL1/DYNLRB1/TUBB/TPM3/KIF2A	5	sc_tumor_T cells
hsa04922	Glucagon signaling pathway	3/188	107/8577	0.417493	0.805423	0.732511	PKM/GNAS/PGAM1	3	sc_tumor_T cells
hsa04927	Cortisol synthesis and secretion	2/188	65/8577	0.41882	0.805423	0.732511	AGT/GNAS	2	sc_tumor_T cells
hsa04350	TGF-beta signaling pathway	3/188	108/8577	0.42336	0.80794	0.7348	TF/EMP3/RBX1	3	sc_tumor_T cells
hsa04720	Long-term potentiation	2/188	67/8577	0.433957	0.821888	0.747486	MAP2K2/PPP1CA	2	sc_tumor_T cells
hsa04261	Adrenergic signaling in cardiomyocytes	4/188	154/8577	0.437905	0.82313	0.748615	AGT/GNAS/PPP1CA/TPM3	4	sc_tumor_T cells
hsa04924	Renin secretion	2/188	69/8577	0.448882	0.831262	0.756011	AGT/GNAS	2	sc_tumor_T cells
hsa05031	Amphetamine addiction	2/188	69/8577	0.448882	0.831262	0.756011	GNAS/PPP1CA	2	sc_tumor_T cells
hsa05205	Proteoglycans in cancer	5/188	205/8577	0.468777	0.852987	0.775769	VTN/MAP2K2/FN1/PPP1CA/RAC1	5	sc_tumor_T cells
hsa05218	Melanoma	2/188	72/8577	0.470849	0.852987	0.775769	MAP2K2/BAX	2	sc_tumor_T cells
hsa05223	Non-small cell lung cancer	2/188	72/8577	0.470849	0.852987	0.775769	MAP2K2/BAX	2	sc_tumor_T cells
hsa04722	Neurotrophin signaling pathway	3/188	119/8577	0.486397	0.866861	0.788387	MAP2K2/BAX/RAC1	3	sc_tumor_T cells
hsa04935	Growth hormone synthesis, secretion and action	3/188	120/8577	0.49197	0.866861	0.788387	MAP2K2/GNAS/STAT1	3	sc_tumor_T cells
hsa05214	Glioma	2/188	75/8577	0.492288	0.866861	0.788387	MAP2K2/BAX	2	sc_tumor_T cells
hsa05207	Chemical carcinogenesis - receptor activation	5/188	212/8577	0.498333	0.866861	0.788387	MGST1/MAP2K2/GNAS/GSTO1/MGST3	5	sc_tumor_T cells
hsa05133	Pertussis	2/188	76/8577	0.499312	0.866861	0.788387	IRF1/PYCARD	2	sc_tumor_T cells
hsa05220	Chronic myeloid leukemia	2/188	76/8577	0.499312	0.866861	0.788387	MAP2K2/BAX	2	sc_tumor_T cells
hsa05140	Leishmaniasis	2/188	77/8577	0.506275	0.870903	0.792063	NCF1/STAT1	2	sc_tumor_T cells
hsa04215	Apoptosis - multiple species	1/188	32/8577	0.508607	0.870903	0.792063	BAX	1	sc_tumor_T cells
hsa04612	Antigen processing and presentation	2/188	78/8577	0.513174	0.872745	0.793739	PSME2/HSPA6	2	sc_tumor_T cells
hsa01521	EGFR tyrosine kinase inhibitor resistance	2/188	79/8577	0.520011	0.878396	0.798878	MAP2K2/BAX	2	sc_tumor_T cells
hsa00051	Fructose and mannose metabolism	1/188	34/8577	0.529993	0.883322	0.803358	TPI1	1	sc_tumor_T cells
hsa04710	Circadian rhythm	1/188	34/8577	0.529993	0.883322	0.803358	RBX1	1	sc_tumor_T cells
hsa04926	Relaxin signaling pathway	3/188	129/8577	0.540721	0.895234	0.814192	MAP2K2/GNAS/GNG5	3	sc_tumor_T cells
hsa04068	FoxO signaling pathway	3/188	131/8577	0.55119	0.897174	0.815956	MAP2K2/KLF2/TNFSF10	3	sc_tumor_T cells
hsa04114	Oocyte meiosis	3/188	131/8577	0.55119	0.897174	0.815956	ANAPC11/PPP1CA/RBX1	3	sc_tumor_T cells
hsa04728	Dopaminergic synapse	3/188	132/8577	0.556371	0.897174	0.815956	GNAS/GNG5/PPP1CA	3	sc_tumor_T cells
hsa04012	ErbB signaling pathway	2/188	85/8577	0.559671	0.897174	0.815956	MAP2K2/PAK2	2	sc_tumor_T cells
hsa05152	Tuberculosis	4/188	180/8577	0.559837	0.897174	0.815956	TRADD/BAX/STAT1/CORO1A	4	sc_tumor_T cells
hsa05340	Primary immunodeficiency	1/188	38/8577	0.570026	0.90386	0.822037	ICOS	1	sc_tumor_T cells
hsa00260	Glycine, serine and threonine metabolism	1/188	40/8577	0.588752	0.90386	0.822037	PGAM1	1	sc_tumor_T cells
hsa05410	Hypertrophic cardiomyopathy	2/188	90/8577	0.590908	0.90386	0.822037	AGT/TPM3	2	sc_tumor_T cells
hsa03440	Homologous recombination	1/188	41/8577	0.597809	0.90386	0.822037	SSBP1	1	sc_tumor_T cells
hsa04216	Ferroptosis	1/188	41/8577	0.597809	0.90386	0.822037	TF	1	sc_tumor_T cells
hsa05222	Small cell lung cancer	2/188	92/8577	0.602936	0.90386	0.822037	BAX/FN1	2	sc_tumor_T cells
hsa04912	GnRH signaling pathway	2/188	93/8577	0.60885	0.90386	0.822037	MAP2K2/GNAS	2	sc_tumor_T cells
hsa03410	Base excision repair	1/188	44/8577	0.623805	0.90386	0.822037	RFC1	1	sc_tumor_T cells
hsa05150	Staphylococcus aureus infection	2/188	96/8577	0.62619	0.90386	0.822037	KRT10/FGG	2	sc_tumor_T cells
hsa04713	Circadian entrainment	2/188	97/8577	0.631838	0.90386	0.822037	GNAS/GNG5	2	sc_tumor_T cells
hsa03022	Basal transcription factors	1/188	45/8577	0.632093	0.90386	0.822037	GTF2H5	1	sc_tumor_T cells
hsa04072	Phospholipase D signaling pathway	3/188	148/8577	0.634244	0.90386	0.822037	AGT/MAP2K2/GNAS	3	sc_tumor_T cells
hsa04750	Inflammatory mediator regulation of TRP channels	2/188	98/8577	0.637418	0.90386	0.822037	GNAS/PPP1CA	2	sc_tumor_T cells
hsa04925	Aldosterone synthesis and secretion	2/188	98/8577	0.637418	0.90386	0.822037	AGT/GNAS	2	sc_tumor_T cells
hsa05231	Choline metabolism in cancer	2/188	98/8577	0.637418	0.90386	0.822037	MAP2K2/RAC1	2	sc_tumor_T cells
hsa04930	Type II diabetes mellitus	1/188	46/8577	0.6402	0.90386	0.822037	PKM	1	sc_tumor_T cells
hsa04640	Hematopoietic cell lineage	2/188	99/8577	0.642933	0.90386	0.822037	CD2/FLT3LG	2	sc_tumor_T cells
hsa04144	Endocytosis	5/188	250/8577	0.645309	0.90386	0.822037	ARPC1B/CHMP2A/HSPA6/GRK6/CLTA	5	sc_tumor_T cells
hsa00620	Pyruvate metabolism	1/188	47/8577	0.648129	0.90386	0.822037	PKM	1	sc_tumor_T cells
hsa04061	Viral protein interaction with cytokine and cytokine receptor	2/188	100/8577	0.648382	0.90386	0.822037	CXCR3/TNFSF10	2	sc_tumor_T cells
hsa04916	Melanogenesis	2/188	101/8577	0.653765	0.90386	0.822037	MAP2K2/GNAS	2	sc_tumor_T cells
hsa04972	Pancreatic secretion	2/188	102/8577	0.659082	0.90386	0.822037	GNAS/RAC1	2	sc_tumor_T cells
hsa04921	Oxytocin signaling pathway	3/188	154/8577	0.6609	0.90386	0.822037	MAP2K2/GNAS/PPP1CA	3	sc_tumor_T cells
hsa04672	Intestinal immune network for IgA production	1/188	49/8577	0.663469	0.90386	0.822037	ICOS	1	sc_tumor_T cells
hsa05030	Cocaine addiction	1/188	49/8577	0.663469	0.90386	0.822037	GNAS	1	sc_tumor_T cells
hsa04934	Cushing syndrome	3/188	155/8577	0.665205	0.90386	0.822037	AGT/MAP2K2/GNAS	3	sc_tumor_T cells
hsa04150	mTOR signaling pathway	3/188	156/8577	0.66947	0.90386	0.822037	MAP2K2/LAMTOR2/LAMTOR4	3	sc_tumor_T cells
hsa00330	Arginine and proline metabolism	1/188	50/8577	0.670888	0.90386	0.822037	SRM	1	sc_tumor_T cells
hsa04514	Cell adhesion molecules	3/188	158/8577	0.677881	0.90386	0.822037	CD2/CTLA4/ICOS	3	sc_tumor_T cells
hsa04151	PI3K-Akt signaling pathway	7/188	359/8577	0.678008	0.90386	0.822037	SPP1/VTN/MAP2K2/GNG5/FLT3LG/FN1/RAC1	7	sc_tumor_T cells
hsa04913	Ovarian steroidogenesis	1/188	51/8577	0.678144	0.90386	0.822037	GNAS	1	sc_tumor_T cells
hsa04928	Parathyroid hormone synthesis, secretion and action	2/188	106/8577	0.679703	0.90386	0.822037	GNAS/NACA	2	sc_tumor_T cells
hsa04659	Th17 cell differentiation	2/188	108/8577	0.689628	0.903946	0.822115	LAT/STAT1	2	sc_tumor_T cells
hsa04931	Insulin resistance	2/188	108/8577	0.689628	0.903946	0.822115	AGT/PPP1CA	2	sc_tumor_T cells
hsa05320	Autoimmune thyroid disease	1/188	53/8577	0.692182	0.903946	0.822115	CTLA4	1	sc_tumor_T cells
hsa05161	Hepatitis B	3/188	162/8577	0.69423	0.903946	0.822115	MAP2K2/BAX/STAT1	3	sc_tumor_T cells
hsa05145	Toxoplasmosis	2/188	111/8577	0.704043	0.911973	0.829415	HSPA6/STAT1	2	sc_tumor_T cells
hsa04668	TNF signaling pathway	2/188	114/8577	0.7179	0.914988	0.832157	TRADD/IRF1	2	sc_tumor_T cells
hsa04670	Leukocyte transendothelial migration	2/188	115/8577	0.722397	0.914988	0.832157	NCF1/RAC1	2	sc_tumor_T cells
hsa04724	Glutamatergic synapse	2/188	115/8577	0.722397	0.914988	0.832157	GNAS/GNG5	2	sc_tumor_T cells
hsa04726	Serotonergic synapse	2/188	115/8577	0.722397	0.914988	0.832157	GNAS/GNG5	2	sc_tumor_T cells
hsa04923	Regulation of lipolysis in adipocytes	1/188	58/8577	0.72467	0.914988	0.832157	GNAS	1	sc_tumor_T cells
hsa04310	Wnt signaling pathway	3/188	171/8577	0.728726	0.915048	0.832212	CACYBP/RAC1/RBX1	3	sc_tumor_T cells
hsa04024	cAMP signaling pathway	4/188	225/8577	0.732039	0.915048	0.832212	MAP2K2/GNAS/PPP1CA/RAC1	4	sc_tumor_T cells
hsa05416	Viral myocarditis	1/188	60/8577	0.736689	0.91628	0.833332	RAC1	1	sc_tumor_T cells
hsa04919	Thyroid hormone signaling pathway	2/188	121/8577	0.748129	0.921411	0.837999	MAP2K2/STAT1	2	sc_tumor_T cells
hsa04330	Notch signaling pathway	1/188	62/8577	0.748186	0.921411	0.837999	RBPJ	1	sc_tumor_T cells
hsa05217	Basal cell carcinoma	1/188	63/8577	0.753745	0.923708	0.840088	BAX	1	sc_tumor_T cells
hsa05321	Inflammatory bowel disease	1/188	65/8577	0.764501	0.932319	0.847919	STAT1	1	sc_tumor_T cells
hsa05221	Acute myeloid leukemia	1/188	67/8577	0.77479	0.936653	0.851861	MAP2K2	1	sc_tumor_T cells
hsa00230	Purine metabolism	2/188	128/8577	0.775548	0.936653	0.851861	NME1/APRT	2	sc_tumor_T cells
hsa04920	Adipocytokine signaling pathway	1/188	69/8577	0.784631	0.937829	0.85293	TRADD	1	sc_tumor_T cells
hsa05034	Alcoholism	3/188	188/8577	0.78551	0.937829	0.85293	GNAS/GNG5/PPP1CA	3	sc_tumor_T cells
hsa05120	Epithelial cell signaling in Helicobacter pylori infection	1/188	70/8577	0.78939	0.937829	0.85293	RAC1	1	sc_tumor_T cells
hsa04622	RIG-I-like receptor signaling pathway	1/188	71/8577	0.794044	0.937829	0.85293	TRADD	1	sc_tumor_T cells
hsa04137	Mitophagy - animal	1/188	72/8577	0.798596	0.937829	0.85293	TOMM7	1	sc_tumor_T cells
hsa00562	Inositol phosphate metabolism	1/188	73/8577	0.803048	0.937829	0.85293	TPI1	1	sc_tumor_T cells
hsa04910	Insulin signaling pathway	2/188	137/8577	0.806963	0.937829	0.85293	MAP2K2/PPP1CA	2	sc_tumor_T cells
hsa04623	Cytosolic DNA-sensing pathway	1/188	75/8577	0.811661	0.937829	0.85293	PYCARD	1	sc_tumor_T cells
hsa04971	Gastric acid secretion	1/188	76/8577	0.815825	0.937829	0.85293	GNAS	1	sc_tumor_T cells
hsa04140	Autophagy - animal	2/188	141/8577	0.819632	0.937829	0.85293	MAP2K2/PRAP1	2	sc_tumor_T cells
hsa04936	Alcoholic liver disease	2/188	142/8577	0.822681	0.937829	0.85293	TRADD/FABP1	2	sc_tumor_T cells
hsa04721	Synaptic vesicle cycle	1/188	78/8577	0.823882	0.937829	0.85293	CLTA	1	sc_tumor_T cells
hsa05017	Spinocerebellar ataxia	2/188	143/8577	0.825684	0.937829	0.85293	RBPJ/PSMB3	2	sc_tumor_T cells
hsa05224	Breast cancer	2/188	147/8577	0.837247	0.937829	0.85293	MAP2K2/BAX	2	sc_tumor_T cells
hsa05226	Gastric cancer	2/188	149/8577	0.842766	0.937829	0.85293	MAP2K2/BAX	2	sc_tumor_T cells
hsa03083	Polycomb repressive complex	1/188	84/8577	0.846007	0.937829	0.85293	CBX3	1	sc_tumor_T cells
hsa04911	Insulin secretion	1/188	86/8577	0.85275	0.937829	0.85293	GNAS	1	sc_tumor_T cells
hsa04218	Cellular senescence	2/188	156/8577	0.860776	0.937829	0.85293	MAP2K2/PPP1CA	2	sc_tumor_T cells
hsa04211	Longevity regulating pathway	1/188	89/8577	0.862317	0.937829	0.85293	BAX	1	sc_tumor_T cells
hsa04727	GABAergic synapse	1/188	89/8577	0.862317	0.937829	0.85293	GNG5	1	sc_tumor_T cells
hsa04976	Bile secretion	1/188	89/8577	0.862317	0.937829	0.85293	GNAS	1	sc_tumor_T cells
hsa04110	Cell cycle	2/188	157/8577	0.86319	0.937829	0.85293	ANAPC11/RBX1	2	sc_tumor_T cells
hsa04520	Adherens junction	1/188	93/8577	0.874118	0.937829	0.85293	RAC1	1	sc_tumor_T cells
hsa04970	Salivary secretion	1/188	93/8577	0.874118	0.937829	0.85293	GNAS	1	sc_tumor_T cells
hsa04657	IL-17 signaling pathway	1/188	94/8577	0.876907	0.937829	0.85293	TRADD	1	sc_tumor_T cells
hsa03008	Ribosome biogenesis in eukaryotes	2/188	164/8577	0.879046	0.937829	0.85293	NHP2/NOP10	2	sc_tumor_T cells
hsa03015	mRNA surveillance pathway	1/188	97/8577	0.884912	0.937829	0.85293	PPP1CA	1	sc_tumor_T cells
hsa05215	Prostate cancer	1/188	97/8577	0.884912	0.937829	0.85293	MAP2K2	1	sc_tumor_T cells
hsa04022	cGMP-PKG signaling pathway	2/188	167/8577	0.88531	0.937829	0.85293	MAP2K2/PPP1CA	2	sc_tumor_T cells
hsa04530	Tight junction	2/188	170/8577	0.891275	0.938409	0.853458	ARPC1B/RAC1	2	sc_tumor_T cells
hsa04914	Progesterone-mediated oocyte maturation	1/188	102/8577	0.897119	0.938409	0.853458	ANAPC11	1	sc_tumor_T cells
hsa05142	Chagas disease	1/188	102/8577	0.897119	0.938409	0.853458	GNAS	1	sc_tumor_T cells
hsa04360	Axon guidance	2/188	182/8577	0.912376	0.950392	0.864356	PAK2/RAC1	2	sc_tumor_T cells
hsa04725	Cholinergic synapse	1/188	113/8577	0.919628	0.953971	0.867611	GNG5	1	sc_tumor_T cells
hsa05322	Systemic lupus erythematosus	1/188	137/8577	0.953155	0.984665	0.895527	SNRPD1	1	sc_tumor_T cells
hsa04550	Signaling pathways regulating pluripotency of stem cells	1/188	143/8577	0.959079	0.986707	0.897384	MAP2K2	1	sc_tumor_T cells
hsa01240	Biosynthesis of cofactors	1/188	153/8577	0.967342	0.989961	0.900344	NME1	1	sc_tumor_T cells
hsa04390	Hippo signaling pathway	1/188	157/8577	0.970162	0.989961	0.900344	PPP1CA	1	sc_tumor_T cells
hsa04630	JAK-STAT signaling pathway	1/188	166/8577	0.975652	0.991516	0.901758	STAT1	1	sc_tumor_T cells
hsa05202	Transcriptional misregulation in cancer	1/188	193/8577	0.986787	0.997649	0.907335	BAX	1	sc_tumor_T cells
hsa05206	MicroRNAs in cancer	2/188	310/8577	0.992502	0.997649	0.907335	VIM/MAP2K2	2	sc_tumor_T cells
hsa04020	Calcium signaling pathway	1/188	253/8577	0.996628	0.997649	0.907335	GNAS	1	sc_tumor_T cells
hsa04080	Neuroactive ligand-receptor interaction	2/188	367/8577	0.997649	0.997649	0.907335	AGT/TSPO	2	sc_tumor_T cells

## Sheet: B cells_up
KEGG pathway terms enriched by each group of DEGs between the major cell types and blood-derived exosomes derived from HCC and control cases.
ID	Description	GeneRatio	BgRatio	pvalue	p.adjust	qvalue	geneID	Count	data
hsa05208	Chemical carcinogenesis - reactive oxygen species	56/314	223/8577	3.39162e-32	9.93744e-30	8.6397e-30	MGST1/AKR1C1/GSTA1/COX6C/AKR1C3/EPHX1/UQCRQ/COX6B1/CYC1/AKR1C2/NDUFS6/UQCR10/NDUFB9/NDUFC2/SOD1/NDUFB7/NDUFA4/COX5A/CBR1/COX5B/NDUFB2/COX8A/NQO1/NDUFA1/COX7A2/NDUFB4/NDUFC1/NDUFB3/NDUFB10/NDUFAB1/NDUFS8/MGST3/UQCRH/UQCRC1/COX6A1/NDUFA12/NDUFB8/CYP2E1/RAC1/GSTM3/GSTO1/NDUFA11/UQCRFS1/NDUFA3/AKR1A1/NDUFS5/NDUFS7/NDUFA6/UQCR11/NDUFA8/COX7B/NDUFS3/MAP2K2/SDHC/NDUFS2/NDUFA2	56	sc_tumor_B cells
hsa05012	Parkinson disease	56/314	266/8577	6.57147e-28	9.62721e-26	8.36998e-26	XBP1/COX6C/UQCRQ/TXN/COX6B1/CYC1/NDUFS6/UQCR10/NDUFB9/NDUFC2/SOD1/NDUFB7/NDUFA4/COX5A/COX5B/NDUFB2/COX8A/PSMB5/NDUFA1/TUBB/COX7A2/NDUFB4/NDUFC1/NDUFB3/NDUFB10/NDUFAB1/CALM3/NDUFS8/UQCRH/UQCRC1/PSMB3/COX6A1/NDUFA12/NDUFB8/PSMD4/PSMB2/NDUFA11/UBE2J1/UQCRFS1/NDUFA3/PSMA7/NDUFS5/NDUFS7/NDUFA6/UQCR11/PSMB6/PSMD8/NDUFA8/COX7B/NDUFS3/PSMD14/SDHC/NDUFS2/UBE2L6/NDUFA2/TUBA1C	56	sc_tumor_B cells
hsa00190	Oxidative phosphorylation	41/314	134/8577	2.44138e-27	2.1983e-25	1.91122e-25	COX6C/UQCRQ/COX6B1/CYC1/NDUFS6/UQCR10/NDUFB9/NDUFC2/NDUFB7/NDUFA4/COX5A/COX5B/NDUFB2/COX8A/NDUFA1/COX7A2/NDUFB4/NDUFC1/NDUFB3/NDUFB10/NDUFAB1/NDUFS8/UQCRH/UQCRC1/COX6A1/NDUFA12/NDUFB8/NDUFA11/UQCRFS1/NDUFA3/ATP6V0B/NDUFS5/NDUFS7/NDUFA6/UQCR11/NDUFA8/COX7B/NDUFS3/SDHC/NDUFS2/NDUFA2	41	sc_tumor_B cells
hsa05016	Huntington disease	59/314	306/8577	3.00109e-27	2.1983e-25	1.91122e-25	COX6C/UQCRQ/COX6B1/CYC1/NDUFS6/UQCR10/NDUFB9/NDUFC2/SOD1/NDUFB7/NDUFA4/COX5A/GPX2/COX5B/NDUFB2/COX8A/POLR2L/PSMB5/POLR2I/NDUFA1/TUBB/COX7A2/CLTA/NDUFB4/NDUFC1/NDUFB3/NDUFB10/NDUFAB1/NDUFS8/UQCRH/UQCRC1/PSMB3/COX6A1/NDUFA12/NDUFB8/POLR2J/PSMD4/POLR2F/PSMB2/NDUFA11/POLR2E/UQCRFS1/AP2S1/NDUFA3/PSMA7/NDUFS5/NDUFS7/NDUFA6/UQCR11/PSMB6/PSMD8/NDUFA8/COX7B/NDUFS3/PSMD14/SDHC/NDUFS2/NDUFA2/TUBA1C	59	sc_tumor_B cells
hsa04932	Non-alcoholic fatty liver disease	43/314	155/8577	1.07819e-26	6.31821e-25	5.4931e-25	XBP1/COX6C/UQCRQ/COX6B1/CYC1/NDUFS6/UQCR10/NDUFB9/NDUFC2/NDUFB7/NDUFA4/COX5A/COX5B/NDUFB2/COX8A/NDUFA1/COX7A2/NDUFB4/NDUFC1/NDUFB3/NDUFB10/NDUFAB1/NDUFS8/UQCRH/UQCRC1/COX6A1/NDUFA12/NDUFB8/CYP2E1/RAC1/NDUFA11/UQCRFS1/NDUFA3/NDUFS5/NDUFS7/NDUFA6/UQCR11/NDUFA8/COX7B/NDUFS3/SDHC/NDUFS2/NDUFA2	43	sc_tumor_B cells
hsa05020	Prion disease	55/314	272/8577	1.77749e-26	8.68009e-25	7.54655e-25	COX6C/UQCRQ/COX6B1/CYC1/NDUFS6/UQCR10/NDUFB9/NDUFC2/SOD1/NDUFB7/NDUFA4/COX5A/COX5B/NDUFB2/COX8A/PSMB5/NDUFA1/TUBB/COX7A2/NDUFB4/NDUFC1/NDUFB3/HSPA6/NDUFB10/NDUFAB1/NDUFS8/UQCRH/UQCRC1/PSMB3/COX6A1/NDUFA12/NDUFB8/PSMD4/RAC1/PSMB2/NDUFA11/CAV1/HSPA1B/UQCRFS1/NDUFA3/PSMA7/NDUFS5/NDUFS7/NDUFA6/UQCR11/PSMB6/PSMD8/NDUFA8/COX7B/NDUFS3/PSMD14/SDHC/NDUFS2/NDUFA2/TUBA1C	55	sc_tumor_B cells
hsa05415	Diabetic cardiomyopathy	47/314	203/8577	2.34411e-25	9.81178e-24	8.53045e-24	GAPDH/AGT/CTSD/MPC2/COX6C/UQCRQ/COX6B1/CYC1/NDUFS6/UQCR10/NDUFB9/NDUFC2/NDUFB7/NDUFA4/COX5A/COX5B/NDUFB2/COX8A/NDUFA1/COX7A2/NDUFB4/NDUFC1/NDUFB3/NDUFB10/NDUFAB1/NDUFS8/UQCRH/UQCRC1/COX6A1/NDUFA12/NDUFB8/RAC1/NDUFA11/UQCRFS1/G6PD/NDUFA3/NDUFS5/NDUFS7/NDUFA6/UQCR11/NDUFA8/COX7B/NDUFS3/SDHC/NDUFS2/PDHA1/NDUFA2	47	sc_tumor_B cells
hsa05014	Amyotrophic lateral sclerosis	60/314	364/8577	6.28644e-24	2.30241e-22	2.00173e-22	XBP1/COX6C/UQCRQ/COX6B1/CYC1/NDUFS6/UQCR10/CHCHD10/NDUFB9/NDUFC2/SOD1/NDUFB7/NDUFA4/COX5A/GPX2/SQSTM1/COX5B/NDUFB2/COX8A/PSMB5/NDUFA1/TUBB/COX7A2/NDUFB4/NDUFC1/NDUFB3/NDUFB10/NDUFAB1/NDUFS8/UQCRH/UQCRC1/PSMB3/COX6A1/NDUFA12/NDUFB8/PSMD4/RAC1/PSMB2/NDUFA11/UQCRFS1/NDUFA3/PSMA7/ANG/NDUFS5/NDUFS7/NDUFA6/UQCR11/PSMB6/PSMD8/NDUFA8/COX7B/NDUFS3/PSMD14/PFN1/DERL1/SDHC/NDUFS2/NDUFA2/TUBA1C/TOMM40	60	sc_tumor_B cells
hsa04714	Thermogenesis	44/314	232/8577	4.43014e-20	1.44226e-18	1.25391e-18	COX6C/UQCRQ/COX6B1/CYC1/NDUFS6/UQCR10/NDUFB9/NDUFC2/NDUFB7/NDUFA4/COX5A/COX5B/NDUFB2/COX8A/NDUFA1/COX7A2/NDUFB4/NDUFC1/NDUFB3/COA3/NDUFB10/NDUFAB1/NDUFS8/UQCRH/UQCRC1/COX6A1/NDUFA12/NDUFB8/NDUFA11/UQCRFS1/NDUFA3/NDUFS5/NDUFS7/NDUFA6/UQCR11/NDUFA8/COA4/COX20/COX7B/NDUFS3/SDHC/NDUFS2/NDUFA2/COA6	44	sc_tumor_B cells
hsa05010	Alzheimer disease	56/314	384/8577	1.07647e-19	3.15406e-18	2.74217e-18	APOE/GAPDH/XBP1/COX6C/UQCRQ/COX6B1/CYC1/NDUFS6/UQCR10/NDUFB9/NDUFC2/NDUFB7/NDUFA4/COX5A/COX5B/NDUFB2/COX8A/PSMB5/NDUFA1/TUBB/COX7A2/NDUFB4/NDUFC1/NDUFB3/NDUFB10/NDUFAB1/CALM3/NDUFS8/UQCRH/UQCRC1/PSMB3/COX6A1/NDUFA12/NDUFB8/PSMD4/PSMB2/NDUFA11/UQCRFS1/NDUFA3/PSMA7/NDUFS5/NDUFS7/NDUFA6/UQCR11/PSMB6/PSMD8/NDUFA8/COX7B/NDUFS3/PSMD14/HSD17B10/MAP2K2/SDHC/NDUFS2/NDUFA2/TUBA1C	56	sc_tumor_B cells
hsa05022	Pathways of neurodegeneration - multiple diseases	62/314	476/8577	3.20508e-19	8.53715e-18	7.42228e-18	XBP1/COX6C/UQCRQ/COX6B1/CYC1/NDUFS6/UQCR10/NDUFB9/NDUFC2/SOD1/NDUFB7/NDUFA4/COX5A/GPX2/SQSTM1/COX5B/NDUFB2/COX8A/PSMB5/NDUFA1/TUBB/COX7A2/NDUFB4/NDUFC1/NDUFB3/NDUFB10/NDUFAB1/CALM3/NDUFS8/UQCRH/UQCRC1/PSMB3/COX6A1/NDUFA12/NDUFB8/PSMD4/RAC1/PSMB2/NDUFA11/UBE2J1/UQCRFS1/NDUFA3/PSMA7/NDUFS5/NDUFS7/NDUFA6/UQCR11/PSMB6/PSMD8/NDUFA8/COX7B/NDUFS3/PSMD14/HSD17B10/MAP2K2/DERL1/SDHC/NDUFS2/UBE2L6/NDUFA2/TU…	62	sc_tumor_B cells
hsa04723	Retrograde endocannabinoid signaling	25/314	148/8577	1.098e-10	2.68096e-09	2.33085e-09	NDUFS6/NDUFB9/NDUFC2/NDUFB7/NDUFA4/NDUFB2/GNG5/NDUFA1/NDUFB4/NDUFC1/NDUFB3/NDUFB10/NDUFAB1/NDUFS8/NDUFA12/NDUFB8/NDUFA11/NDUFA3/NDUFS5/NDUFS7/NDUFA6/NDUFA8/NDUFS3/NDUFS2/NDUFA2	25	sc_tumor_B cells
hsa04610	Complement and coagulation cascades	19/314	86/8577	1.75168e-10	3.94802e-09	3.43244e-09	SERPINA1/CLU/VTN/FGG/FGA/CFH/FGB/KNG1/SERPINC1/C1S/C2/CFHR1/C3/SERPING1/TFPI/F2/SERPIND1/A2M/C4BPB	19	sc_tumor_B cells
hsa04141	Protein processing in endoplasmic reticulum	26/314	173/8577	6.57325e-10	1.37569e-08	1.19603e-08	XBP1/P4HB/RRBP1/SSR4/PDIA6/SSR3/LMAN1/DERL3/SEC61G/ERLEC1/HSPA6/RPN2/SEL1L/HSP90B1/UBE2J1/HSPA1B/LMAN2/DAD1/TMEM258/STUB1/DNAJC1/OSTC/CANX/SEC61A1/DERL1/GANAB	26	sc_tumor_B cells
hsa04260	Cardiac muscle contraction	18/314	87/8577	1.66884e-09	3.25981e-08	2.83411e-08	COX6C/UQCRQ/COX6B1/CYC1/UQCR10/COX5A/COX5B/COX8A/COX7A2/ATP1B1/UQCRH/UQCRC1/COX6A1/ASPH/UQCRFS1/TPM1/UQCR11/COX7B	18	sc_tumor_B cells
hsa00480	Glutathione metabolism	14/314	57/8577	1.07954e-08	1.97691e-07	1.71874e-07	MGST1/GSTA1/IDH2/GPX2/SRM/MGST3/GPX4/GSTM3/GSTO1/PRDX6/G6PD/GGCT/IDH1/GSTP1	14	sc_tumor_B cells
hsa01200	Carbon metabolism	19/314	115/8577	2.95847e-08	5.09902e-07	4.43313e-07	GAPDH/ENO1/TPI1/IDH2/TKT/ALDOA/PKM/PGAM1/ECHS1/TALDO1/MDH2/G6PD/GPI/IDH1/AGXT/SDHC/ADH5/GCSH/PDHA1	19	sc_tumor_B cells
hsa00980	Metabolism of xenobiotics by cytochrome P450	13/314	78/8577	4.27119e-06	6.95254e-05	6.0446e-05	MGST1/AKR1C1/GSTA1/EPHX1/CBR1/MGST3/CYP2E1/GSTM3/GSTO1/UGT2B4/AKR7A2/ADH5/GSTP1	13	sc_tumor_B cells
hsa00010	Glycolysis / Gluconeogenesis	11/314	67/8577	2.72899e-05	0.000420839	0.000365881	GAPDH/ENO1/TPI1/LDHA/ALDOA/PKM/PGAM1/GPI/AKR1A1/ADH5/PDHA1	11	sc_tumor_B cells
hsa03050	Proteasome	9/314	46/8577	3.50878e-05	0.000506222	0.000440114	PSME2/PSMB5/PSMB3/PSMD4/PSMB2/PSMA7/PSMB6/PSMD8/PSMD14	9	sc_tumor_B cells
hsa05204	Chemical carcinogenesis - DNA adducts	11/314	69/8577	3.62821e-05	0.000506222	0.000440114	MGST1/GSTA1/EPHX1/AKR1C2/CBR1/MGST3/CYP2E1/GSTM3/GSTO1/UGT2B4/GSTP1	11	sc_tumor_B cells
hsa04146	Peroxisome	12/314	83/8577	4.40614e-05	0.000586818	0.000510185	IDH2/SOD1/PRDX5/PRDX1/BAAT/ECH1/IDH1/AGXT/PHYH/ACAA1/PMVK/PXMP2	12	sc_tumor_B cells
hsa01230	Biosynthesis of amino acids	11/314	75/8577	8.01184e-05	0.00100689	0.000875401	GAPDH/GLUL/ENO1/TPI1/IDH2/TKT/ALDOA/PKM/PGAM1/TALDO1/IDH1	11	sc_tumor_B cells
hsa04979	Cholesterol metabolism	9/314	51/8577	8.24758e-05	0.00100689	0.000875401	APOA2/APOE/APOC1/APOA1/APOH/APOB/APOC3/APOC2/TSPO	9	sc_tumor_B cells
hsa00983	Drug metabolism - other enzymes	11/314	80/8577	0.000145611	0.00170656	0.0014837	CES1/MGST1/GSTA1/NME1/MGST3/CYP2E1/GSTM3/GSTO1/UGT2B4/NME4/GSTP1	11	sc_tumor_B cells
hsa05418	Fluid shear stress and atherosclerosis	15/314	139/8577	0.000163362	0.00184097	0.00160055	MGST1/GSTA1/TXN/SQSTM1/NQO1/SDC2/CALM3/MGST3/SDC1/HSP90B1/RAC1/GSTM3/GSTO1/CAV1/GSTP1	15	sc_tumor_B cells
hsa00982	Drug metabolism - cytochrome P450	9/314	72/8577	0.00117638	0.0127659	0.0110988	MGST1/GSTA1/MGST3/CYP2E1/GSTM3/GSTO1/UGT2B4/ADH5/GSTP1	9	sc_tumor_B cells
hsa00040	Pentose and glucuronate interconversions	6/314	36/8577	0.001766	0.0184799	0.0160666	AKR1B10/DCXR/UGDH/UGT2B4/AKR1A1/SORD	6	sc_tumor_B cells
hsa00790	Folate biosynthesis	5/314	27/8577	0.00264708	0.0267447	0.0232521	AKR1C3/GGH/AKR1B10/CBR1/PCBD1	5	sc_tumor_B cells
hsa00510	N-Glycan biosynthesis	7/314	53/8577	0.00298785	0.0291814	0.0253705	RPN2/DAD1/TMEM258/DPM3/OSTC/ALG3/GANAB	7	sc_tumor_B cells
hsa05230	Central carbon metabolism in cancer	8/314	70/8577	0.00386508	0.0365313	0.0317606	IDH2/LDHA/PKM/PGAM1/G6PD/IDH1/MAP2K2/PDHA1	8	sc_tumor_B cells
hsa00020	Citrate cycle (TCA cycle)	5/314	30/8577	0.00427188	0.0379291	0.0329759	IDH2/MDH2/IDH1/SDHC/PDHA1	5	sc_tumor_B cells
hsa00030	Pentose phosphate pathway	5/314	30/8577	0.00427188	0.0379291	0.0329759	TKT/ALDOA/TALDO1/G6PD/GPI	5	sc_tumor_B cells
hsa00620	Pyruvate metabolism	6/314	47/8577	0.00695477	0.0599337	0.0521069	LDHA/PKM/MDH2/AKR1A1/ADH5/PDHA1	6	sc_tumor_B cells
hsa00051	Fructose and mannose metabolism	5/314	34/8577	0.00740419	0.0602619	0.0523922	TPI1/AKR1B10/ALDOA/KHK/SORD	5	sc_tumor_B cells
hsa03020	RNA polymerase	5/314	34/8577	0.00740419	0.0602619	0.0523922	POLR2L/POLR2I/POLR2J/POLR2F/POLR2E	5	sc_tumor_B cells
hsa03060	Protein export	4/314	23/8577	0.00899407	0.0712233	0.0619222	SEC11C/SEC61G/SPCS3/SEC61A1	4	sc_tumor_B cells
hsa05110	Vibrio cholerae infection	6/314	50/8577	0.00939495	0.07244	0.06298	KDELR2/SEC61G/PLCG2/KDELR1/ATP6V0B/SEC61A1	6	sc_tumor_B cells
hsa00260	Glycine, serine and threonine metabolism	5/314	40/8577	0.0146563	0.11011	0.0957309	PGAM1/GAMT/GATM/AGXT/GCSH	5	sc_tumor_B cells
hsa04216	Ferroptosis	5/314	41/8577	0.0162061	0.11871	0.103208	TF/FTL/FTH1/CP/GPX4	5	sc_tumor_B cells
hsa00513	Various types of N-glycan biosynthesis	5/314	42/8577	0.0178614	0.126885	0.110315	RPN2/DAD1/TMEM258/OSTC/ALG3	5	sc_tumor_B cells
hsa04066	HIF-1 signaling pathway	9/314	109/8577	0.0182254	0.126885	0.110315	GAPDH/TF/ENO1/LDHA/ALDOA/PLCG2/EIF4EBP1/MAP2K2/PDHA1	9	sc_tumor_B cells
hsa03010	Ribosome	12/314	167/8577	0.0194786	0.126885	0.110315	MRPL12/MRPS21/MRPL13/MRPS15/MRPL36/MRPS16/MRPL24/MRPL34/MRPS7/MRPS12/MRPL20/MRPL27	12	sc_tumor_B cells
hsa03320	PPAR signaling pathway	7/314	75/8577	0.0194875	0.126885	0.110315	APOA2/APOA1/FABP1/SCD/APOC3/FABP5/ACAA1	7	sc_tumor_B cells
hsa04918	Thyroid hormone synthesis	7/314	75/8577	0.0194875	0.126885	0.110315	TTR/ALB/GPX2/ASGR1/ATP1B1/HSP90B1/CANX	7	sc_tumor_B cells
hsa04978	Mineral absorption	6/314	60/8577	0.0218721	0.139316	0.121122	TF/FTL/FTH1/ATOX1/ATP1B1/MT1X	6	sc_tumor_B cells
hsa00630	Glyoxylate and dicarboxylate metabolism	4/314	30/8577	0.022794	0.142099	0.123542	GLUL/MDH2/AGXT/GCSH	4	sc_tumor_B cells
hsa00590	Arachidonic acid metabolism	6/314	61/8577	0.0235386	0.143683	0.12492	AKR1C3/PTGR1/CBR1/CYP2E1/GPX4/PTGES2	6	sc_tumor_B cells
hsa01240	Biosynthesis of cofactors	11/314	153/8577	0.0246212	0.147225	0.127999	GGH/NME1/NQO1/QPRT/UGDH/VKORC1/UGT2B4/NME4/AKR1A1/PDXK/UROD	11	sc_tumor_B cells
hsa00270	Cysteine and methionine metabolism	5/314	52/8577	0.0406997	0.2385	0.207354	LDHA/ADI1/SRM/MPST/MDH2	5	sc_tumor_B cells
hsa05143	African trypanosomiasis	4/314	37/8577	0.0450731	0.25895	0.225133	APOA1/HBB/HBA2/KNG1	4	sc_tumor_B cells
hsa01524	Platinum drug resistance	6/314	73/8577	0.0503853	0.283902	0.246827	MGST1/GSTA1/MGST3/GSTM3/GSTO1/GSTP1	6	sc_tumor_B cells
hsa00130	Ubiquinone and other terpenoid-quinone biosynthesis	2/314	11/8577	0.059078	0.32114	0.279202	NQO1/VKORC1	2	sc_tumor_B cells
hsa05133	Pertussis	6/314	76/8577	0.0591863	0.32114	0.279202	CALM3/C1S/C2/C3/SERPING1/C4BPB	6	sc_tumor_B cells
hsa05150	Staphylococcus aureus infection	7/314	96/8577	0.0617321	0.328864	0.285917	KRT18/FGG/CFH/C1S/C2/C3/KRT10	7	sc_tumor_B cells
hsa00071	Fatty acid degradation	4/314	43/8577	0.0712045	0.359706	0.312731	ECHS1/ACAA1/ACAA2/ADH5	4	sc_tumor_B cells
hsa00860	Porphyrin metabolism	4/314	43/8577	0.0712045	0.359706	0.312731	CP/BLVRB/UGT2B4/UROD	4	sc_tumor_B cells
hsa04975	Fat digestion and absorption	4/314	43/8577	0.0712045	0.359706	0.312731	APOA1/FABP1/APOB/AGPAT2	4	sc_tumor_B cells
hsa01040	Biosynthesis of unsaturated fatty acids	3/314	27/8577	0.0744146	0.36955	0.32129	SCD/BAAT/ACAA1	3	sc_tumor_B cells
hsa00140	Steroid hormone biosynthesis	5/314	62/8577	0.0758337	0.370321	0.321961	AKR1C1/AKR1C3/AKR1C2/CYP2E1/UGT2B4	5	sc_tumor_B cells
hsa05017	Spinocerebellar ataxia	9/314	143/8577	0.0789658	0.37822	0.328828	XBP1/PSMB5/PSMB3/PSMD4/PSMB2/PSMA7/PSMB6/PSMD8/PSMD14	9	sc_tumor_B cells
hsa03420	Nucleotide excision repair	5/314	63/8577	0.080033	0.37822	0.328828	POLR2L/POLR2I/POLR2J/POLR2F/POLR2E	5	sc_tumor_B cells
hsa05225	Hepatocellular carcinoma	10/314	168/8577	0.0886474	0.412281	0.358441	MGST1/GSTA1/NQO1/MGST3/PLCG2/GSTM3/GSTO1/GADD45A/MAP2K2/GSTP1	10	sc_tumor_B cells
hsa00053	Ascorbate and aldarate metabolism	3/314	30/8577	0.0954707	0.437077	0.379998	UGDH/UGT2B4/AKR1A1	3	sc_tumor_B cells
hsa00280	Valine, leucine and isoleucine degradation	4/314	48/8577	0.0977271	0.440524	0.382995	ECHS1/HSD17B10/ACAA1/ACAA2	4	sc_tumor_B cells
hsa00330	Arginine and proline metabolism	4/314	50/8577	0.109459	0.477	0.414708	CKB/SRM/GAMT/GATM	4	sc_tumor_B cells
hsa05144	Malaria	4/314	50/8577	0.109459	0.477	0.414708	HBB/HBA2/SDC2/SDC1	4	sc_tumor_B cells
hsa00052	Galactose metabolism	3/314	32/8577	0.110703	0.477	0.414708	AKR1B10/GALK1/GLB1	3	sc_tumor_B cells
hsa05132	Salmonella infection	13/314	249/8577	0.125486	0.532862	0.463275	GAPDH/TXN/S100A10/ANXA2/TUBB/DYNLL1/HSP90B1/RAC1/DYNLRB1/PFN1/MAP2K2/ARPC1A/TUBA1C	13	sc_tumor_B cells
hsa04915	Estrogen signaling pathway	8/314	137/8577	0.12937	0.541506	0.47079	CTSD/KRT18/HSPA6/CALM3/HSP90B1/HSPA1B/MAP2K2/KRT10	8	sc_tumor_B cells
hsa00511	Other glycan degradation	2/314	18/8577	0.139291	0.574821	0.499754	GLB1/FUCA2	2	sc_tumor_B cells
hsa05134	Legionellosis	4/314	56/8577	0.148107	0.587408	0.510698	BNIP3/HSPA6/HSPA1B/C3	4	sc_tumor_B cells
hsa05100	Bacterial invasion of epithelial cells	5/314	77/8577	0.150915	0.587408	0.510698	FN1/CLTA/RAC1/CAV1/ARPC1A	5	sc_tumor_B cells
hsa00785	Lipoic acid metabolism	2/314	19/8577	0.152092	0.587408	0.510698	GCSH/PDHA1	2	sc_tumor_B cells
hsa01210	2-Oxocarboxylic acid metabolism	2/314	19/8577	0.152092	0.587408	0.510698	IDH2/IDH1	2	sc_tumor_B cells
hsa01250	Biosynthesis of nucleotide sugars	3/314	37/8577	0.152365	0.587408	0.510698	UGDH/GALK1/GPI	3	sc_tumor_B cells
hsa01212	Fatty acid metabolism	4/314	57/8577	0.155006	0.589829	0.512803	SCD/ECHS1/ACAA1/ACAA2	4	sc_tumor_B cells
hsa04145	Phagosome	8/314	152/8577	0.19349	0.726829	0.631912	TUBB/SEC61G/RAC1/C3/ATP6V0B/CANX/SEC61A1/TUBA1C	8	sc_tumor_B cells
hsa00900	Terpenoid backbone biosynthesis	2/314	23/8577	0.205159	0.751396	0.653271	FDPS/PMVK	2	sc_tumor_B cells
hsa04614	Renin-angiotensin system	2/314	23/8577	0.205159	0.751396	0.653271	AGT/CTSA	2	sc_tumor_B cells
hsa04142	Lysosome	7/314	132/8577	0.209306	0.757118	0.658245	CD63/CTSA/CTSD/CLTA/ATP6V0B/GLB1/FUCA2	7	sc_tumor_B cells
hsa04977	Vitamin digestion and absorption	2/314	24/8577	0.218743	0.772283	0.67143	APOA1/APOB	2	sc_tumor_B cells
hsa05205	Proteoglycans in cancer	10/314	205/8577	0.21877	0.772283	0.67143	VTN/CD63/FN1/SDC2/GPC3/SDC1/PLCG2/RAC1/CAV1/MAP2K2	10	sc_tumor_B cells
hsa00563	Glycosylphosphatidylinositol (GPI)-anchor biosynthesis	2/314	26/8577	0.246108	0.858447	0.746342	PIGT/GPAA1	2	sc_tumor_B cells
hsa05207	Chemical carcinogenesis - receptor activation	10/314	212/8577	0.249463	0.859914	0.747617	MGST1/GSTA1/EPHX1/MGST3/HSP90B1/GSTM3/GSTO1/UGT2B4/EIF4EBP1/MAP2K2	10	sc_tumor_B cells
hsa00062	Fatty acid elongation	2/314	27/8577	0.259843	0.88528	0.76967	ECHS1/ACAA2	2	sc_tumor_B cells
hsa00520	Amino sugar and nucleotide sugar metabolism	3/314	49/8577	0.266474	0.897436	0.780239	UGDH/GALK1/GPI	3	sc_tumor_B cells
hsa04623	Cytosolic DNA-sensing pathway	4/314	75/8577	0.294633	0.969971	0.843301	POLR2L/POLR2F/CXCL10/POLR2E	4	sc_tumor_B cells
hsa05214	Glioma	4/314	75/8577	0.294633	0.969971	0.843301	CALM3/PLCG2/GADD45A/MAP2K2	4	sc_tumor_B cells
hsa04933	AGE-RAGE signaling pathway in diabetic complications	5/314	100/8577	0.303568	0.987673	0.858691	AGT/FN1/PLCG2/RAC1/STAT1	5	sc_tumor_B cells
hsa04961	Endocrine and other factor-regulated calcium reabsorption	3/314	53/8577	0.306752	0.987673	0.858691	CLTA/ATP1B1/AP2S1	3	sc_tumor_B cells
hsa00920	Sulfur metabolism	1/314	10/8577	0.311448	0.991894	0.862362	MPST	1	sc_tumor_B cells
hsa04612	Antigen processing and presentation	4/314	78/8577	0.319618	1	0.869409	PSME2/HSPA6/HSPA1B/CANX	4	sc_tumor_B cells
hsa05169	Epstein-Barr virus infection	9/314	202/8577	0.321045	1	0.869409	HES1/PSMD4/PLCG2/RAC1/CXCL10/STAT1/PSMD8/PSMD14/GADD45A	9	sc_tumor_B cells
hsa00640	Propanoate metabolism	2/314	32/8577	0.328279	1	0.869409	LDHA/ECHS1	2	sc_tumor_B cells
hsa04620	Toll-like receptor signaling pathway	5/314	104/8577	0.332585	1	0.869409	SPP1/RAC1/CXCL10/STAT1/MAP2K2	5	sc_tumor_B cells
hsa05171	Coronavirus disease - COVID-19	10/314	232/8577	0.343919	1	0.869409	FGG/FGA/FGB/PLCG2/C1S/CXCL10/C2/C3/STAT1/F2	10	sc_tumor_B cells
hsa04922	Glucagon signaling pathway	5/314	107/8577	0.354516	1	0.869409	LDHA/PKM/PGAM1/CALM3/PDHA1	5	sc_tumor_B cells
hsa04370	VEGF signaling pathway	3/314	59/8577	0.367429	1	0.869409	PLCG2/RAC1/MAP2K2	3	sc_tumor_B cells
hsa00350	Tyrosine metabolism	2/314	36/8577	0.381811	1	0.869409	MIF/ADH5	2	sc_tumor_B cells
hsa04213	Longevity regulating pathway - multiple species	3/314	61/8577	0.387505	1	0.869409	SOD1/HSPA6/HSPA1B	3	sc_tumor_B cells
hsa00250	Alanine, aspartate and glutamate metabolism	2/314	37/8577	0.394922	1	0.869409	GLUL/AGXT	2	sc_tumor_B cells
hsa00760	Nicotinate and nicotinamide metabolism	2/314	37/8577	0.394922	1	0.869409	QPRT/CD38	2	sc_tumor_B cells
hsa05216	Thyroid cancer	2/314	37/8577	0.394922	1	0.869409	GADD45A/MAP2K2	2	sc_tumor_B cells
hsa00561	Glycerolipid metabolism	3/314	63/8577	0.407427	1	0.869409	AKR1B10/AKR1A1/AGPAT2	3	sc_tumor_B cells
hsa04512	ECM-receptor interaction	4/314	89/8577	0.411736	1	0.869409	SPP1/VTN/FN1/SDC1	4	sc_tumor_B cells
hsa04976	Bile secretion	4/314	89/8577	0.411736	1	0.869409	EPHX1/ATP1B1/BAAT/UGT2B4	4	sc_tumor_B cells
hsa04936	Alcoholic liver disease	6/314	142/8577	0.419706	1	0.869409	FABP1/SCD/CYP2E1/C2/C3/ADH5	6	sc_tumor_B cells
hsa00604	Glycosphingolipid biosynthesis - ganglio series	1/314	15/8577	0.428741	1	0.869409	GLB1	1	sc_tumor_B cells
hsa04970	Salivary secretion	4/314	93/8577	0.444755	1	0.869409	LYZ/ATP1B1/CALM3/CD38	4	sc_tumor_B cells
hsa00360	Phenylalanine metabolism	1/314	16/8577	0.449691	1	0.869409	MIF	1	sc_tumor_B cells
hsa00430	Taurine and hypotaurine metabolism	1/314	16/8577	0.449691	1	0.869409	BAAT	1	sc_tumor_B cells
hsa00830	Retinol metabolism	3/314	68/8577	0.456291	1	0.869409	ALDH1A1/UGT2B4/ADH5	3	sc_tumor_B cells
hsa04664	Fc epsilon RI signaling pathway	3/314	68/8577	0.456291	1	0.869409	PLCG2/RAC1/MAP2K2	3	sc_tumor_B cells
hsa00120	Primary bile acid biosynthesis	1/314	17/8577	0.469876	1	0.869409	BAAT	1	sc_tumor_B cells
hsa00910	Nitrogen metabolism	1/314	17/8577	0.469876	1	0.869409	GLUL	1	sc_tumor_B cells
hsa05120	Epithelial cell signaling in Helicobacter pylori infection	3/314	70/8577	0.475369	1	0.869409	PLCG2/RAC1/ATP6V0B	3	sc_tumor_B cells
hsa04611	Platelet activation	5/314	124/8577	0.477996	1	0.869409	FGG/FGA/FGB/PLCG2/F2	5	sc_tumor_B cells
hsa04137	Mitophagy - animal	3/314	72/8577	0.494135	1	0.869409	BNIP3/SQSTM1/FIS1	3	sc_tumor_B cells
hsa05223	Non-small cell lung cancer	3/314	72/8577	0.494135	1	0.869409	PLCG2/GADD45A/MAP2K2	3	sc_tumor_B cells
hsa00531	Glycosaminoglycan degradation	1/314	19/8577	0.508057	1	0.869409	GLB1	1	sc_tumor_B cells
hsa04115	p53 signaling pathway	3/314	74/8577	0.512563	1	0.869409	PERP/EI24/GADD45A	3	sc_tumor_B cells
hsa00100	Steroid biosynthesis	1/314	20/8577	0.526107	1	0.869409	DHCR24	1	sc_tumor_B cells
hsa04217	Necroptosis	6/314	159/8577	0.528911	1	0.869409	FTL/GLUL/FTH1/SQSTM1/STAT1/RBCK1	6	sc_tumor_B cells
hsa05212	Pancreatic cancer	3/314	76/8577	0.530631	1	0.869409	RAC1/STAT1/GADD45A	3	sc_tumor_B cells
hsa05417	Lipid and atherosclerosis	8/314	215/8577	0.532737	1	0.869409	APOA1/XBP1/APOB/HSPA6/CALM3/HSP90B1/RAC1/HSPA1B	8	sc_tumor_B cells
hsa03040	Spliceosome	8/314	216/8577	0.538071	1	0.869409	HSPA6/SNRPC/HSPA1B/SRSF9/SNRPD1/SNRPE/LSM4/TXNL4A	8	sc_tumor_B cells
hsa04270	Vascular smooth muscle contraction	5/314	134/8577	0.547073	1	0.869409	AGT/CALD1/CALM3/RAMP1/MAP2K2	5	sc_tumor_B cells
hsa04721	Synaptic vesicle cycle	3/314	78/8577	0.548321	1	0.869409	CLTA/AP2S1/ATP6V0B	3	sc_tumor_B cells
hsa04613	Neutrophil extracellular trap formation	7/314	191/8577	0.553564	1	0.869409	FGG/FGA/FGB/PLCG2/RAC1/C3/MAP2K2	7	sc_tumor_B cells
hsa01521	EGFR tyrosine kinase inhibitor resistance	3/314	79/8577	0.557018	1	0.869409	PLCG2/EIF4EBP1/MAP2K2	3	sc_tumor_B cells
hsa03018	RNA degradation	3/314	79/8577	0.557018	1	0.869409	ENO1/EXOSC4/LSM4	3	sc_tumor_B cells
hsa00220	Arginine biosynthesis	1/314	22/8577	0.56025	1	0.869409	GLUL	1	sc_tumor_B cells
hsa05167	Kaposi sarcoma-associated herpesvirus infection	7/314	194/8577	0.57026	1	0.869409	GNG5/CALM3/PLCG2/RAC1/C3/STAT1/MAP2K2	7	sc_tumor_B cells
hsa03430	Mismatch repair	1/314	23/8577	0.57639	1	0.869409	SSBP1	1	sc_tumor_B cells
hsa04964	Proximal tubule bicarbonate reclamation	1/314	23/8577	0.57639	1	0.869409	ATP1B1	1	sc_tumor_B cells
hsa05130	Pathogenic Escherichia coli infection	7/314	198/8577	0.592062	1	0.869409	GAPDH/TUBB/SLC9A3R1/RAC1/F2/ARPC1A/TUBA1C	7	sc_tumor_B cells
hsa04140	Autophagy - animal	5/314	141/8577	0.592741	1	0.869409	PRAP1/CTSD/BNIP3/SQSTM1/MAP2K2	5	sc_tumor_B cells
hsa04662	B cell receptor signaling pathway	3/314	84/8577	0.598965	1	0.869409	PLCG2/RAC1/MAP2K2	3	sc_tumor_B cells
hsa04120	Ubiquitin mediated proteolysis	5/314	142/8577	0.599056	1	0.869409	ANAPC11/UBE2J1/STUB1/UBE2C/UBE2L6	5	sc_tumor_B cells
hsa01232	Nucleotide metabolism	3/314	85/8577	0.607037	1	0.869409	NME1/GUK1/NME4	3	sc_tumor_B cells
hsa04012	ErbB signaling pathway	3/314	85/8577	0.607037	1	0.869409	PLCG2/EIF4EBP1/MAP2K2	3	sc_tumor_B cells
hsa05210	Colorectal cancer	3/314	86/8577	0.615	1	0.869409	RAC1/GADD45A/MAP2K2	3	sc_tumor_B cells
hsa00592	alpha-Linolenic acid metabolism	1/314	26/8577	0.621353	1	0.869409	ACAA1	1	sc_tumor_B cells
hsa04950	Maturity onset diabetes of the young	1/314	26/8577	0.621353	1	0.869409	HES1	1	sc_tumor_B cells
hsa04540	Gap junction	3/314	88/8577	0.6306	1	0.869409	TUBB/MAP2K2/TUBA1C	3	sc_tumor_B cells
hsa00240	Pyrimidine metabolism	2/314	58/8577	0.632625	1	0.869409	NME1/NME4	2	sc_tumor_B cells
hsa05213	Endometrial cancer	2/314	58/8577	0.632625	1	0.869409	GADD45A/MAP2K2	2	sc_tumor_B cells
hsa00650	Butanoate metabolism	1/314	27/8577	0.635257	1	0.869409	ECHS1	1	sc_tumor_B cells
hsa04072	Phospholipase D signaling pathway	5/314	148/8577	0.635765	1	0.869409	AGT/PLCG2/F2/AGPAT2/MAP2K2	5	sc_tumor_B cells
hsa04722	Neurotrophin signaling pathway	4/314	119/8577	0.639057	1	0.869409	CALM3/PLCG2/RAC1/MAP2K2	4	sc_tumor_B cells
hsa05416	Viral myocarditis	2/314	60/8577	0.651049	1	0.869409	RAC1/CAV1	2	sc_tumor_B cells
hsa04071	Sphingolipid signaling pathway	4/314	121/8577	0.652059	1	0.869409	CTSD/KNG1/RAC1/MAP2K2	4	sc_tumor_B cells
hsa04919	Thyroid hormone signaling pathway	4/314	121/8577	0.652059	1	0.869409	ATP1B1/PLCG2/STAT1/MAP2K2	4	sc_tumor_B cells
hsa05222	Small cell lung cancer	3/314	92/8577	0.660474	1	0.869409	FN1/CKS1B/GADD45A	3	sc_tumor_B cells
hsa04744	Phototransduction	1/314	29/8577	0.661557	1	0.869409	CALM3	1	sc_tumor_B cells
hsa05165	Human papillomavirus infection	11/314	331/8577	0.673348	1	0.869409	SPP1/VTN/FN1/HES6/PKM/SLC9A3R1/HES1/ATP6V0B/STAT1/EIF4EBP1/MAP2K2	11	sc_tumor_B cells
hsa00591	Linoleic acid metabolism	1/314	30/8577	0.67399	1	0.869409	CYP2E1	1	sc_tumor_B cells
hsa01523	Antifolate resistance	1/314	30/8577	0.67399	1	0.869409	GGH	1	sc_tumor_B cells
hsa04218	Cellular senescence	5/314	156/8577	0.681388	1	0.869409	SQSTM1/CALM3/GADD45A/EIF4EBP1/MAP2K2	5	sc_tumor_B cells
hsa04929	GnRH secretion	2/314	64/8577	0.685687	1	0.869409	SPP1/MAP2K2	2	sc_tumor_B cells
hsa00410	beta-Alanine metabolism	1/314	31/8577	0.685967	1	0.869409	ECHS1	1	sc_tumor_B cells
hsa05131	Shigellosis	8/314	247/8577	0.688944	1	0.869409	BNIP3/SQSTM1/PLCG2/RAC1/C3/RBCK1/PFN1/ARPC1A	8	sc_tumor_B cells
hsa04380	Osteoclast differentiation	4/314	128/8577	0.695074	1	0.869409	SQSTM1/PLCG2/RAC1/STAT1	4	sc_tumor_B cells
hsa04666	Fc gamma R-mediated phagocytosis	3/314	97/8577	0.695315	1	0.869409	PLCG2/RAC1/ARPC1A	3	sc_tumor_B cells
hsa05215	Prostate cancer	3/314	97/8577	0.695315	1	0.869409	HSP90B1/MAP2K2/GSTP1	3	sc_tumor_B cells
hsa04750	Inflammatory mediator regulation of TRP channels	3/314	98/8577	0.70195	1	0.869409	CALM3/KNG1/PLCG2	3	sc_tumor_B cells
hsa04925	Aldosterone synthesis and secretion	3/314	98/8577	0.70195	1	0.869409	AGT/ATP1B1/CALM3	3	sc_tumor_B cells
hsa05231	Choline metabolism in cancer	3/314	98/8577	0.70195	1	0.869409	RAC1/EIF4EBP1/MAP2K2	3	sc_tumor_B cells
hsa04640	Hematopoietic cell lineage	3/314	99/8577	0.708476	1	0.869409	CD24/CD2/CD38	3	sc_tumor_B cells
hsa04720	Long-term potentiation	2/314	67/8577	0.709779	1	0.869409	CALM3/MAP2K2	2	sc_tumor_B cells
hsa05221	Acute myeloid leukemia	2/314	67/8577	0.709779	1	0.869409	EIF4EBP1/MAP2K2	2	sc_tumor_B cells
hsa04924	Renin secretion	2/314	69/8577	0.724971	1	0.869409	AGT/CALM3	2	sc_tumor_B cells
hsa05211	Renal cell carcinoma	2/314	69/8577	0.724971	1	0.869409	RAC1/MAP2K2	2	sc_tumor_B cells
hsa04972	Pancreatic secretion	3/314	102/8577	0.727395	1	0.869409	ATP1B1/RAC1/CD38	3	sc_tumor_B cells
hsa04917	Prolactin signaling pathway	2/314	70/8577	0.732312	1	0.869409	STAT1/MAP2K2	2	sc_tumor_B cells
hsa04210	Apoptosis	4/314	136/8577	0.739438	1	0.869409	CTSD/GADD45A/MAP2K2/TUBA1C	4	sc_tumor_B cells
hsa04064	NF-kappa B signaling pathway	3/314	104/8577	0.739466	1	0.869409	PLCG2/LTB/GADD45A	3	sc_tumor_B cells
hsa04625	C-type lectin receptor signaling pathway	3/314	104/8577	0.739466	1	0.869409	CALM3/PLCG2/STAT1	3	sc_tumor_B cells
hsa04622	RIG-I-like receptor signaling pathway	2/314	71/8577	0.739487	1	0.869409	CXCL10/PIN1	2	sc_tumor_B cells
hsa00500	Starch and sucrose metabolism	1/314	36/8577	0.739583	1	0.869409	GPI	1	sc_tumor_B cells
hsa03030	DNA replication	1/314	36/8577	0.739583	1	0.869409	SSBP1	1	sc_tumor_B cells
hsa04810	Regulation of actin cytoskeleton	7/314	229/8577	0.739643	1	0.869409	FN1/KNG1/RAC1/F2/PFN1/MAP2K2/ARPC1A	7	sc_tumor_B cells
hsa05135	Yersinia infection	4/314	137/8577	0.744626	1	0.869409	FN1/RAC1/MAP2K2/ARPC1A	4	sc_tumor_B cells
hsa05322	Systemic lupus erythematosus	4/314	137/8577	0.744626	1	0.869409	C1S/C2/C3/SNRPD1	4	sc_tumor_B cells
hsa05218	Melanoma	2/314	72/8577	0.746497	1	0.869409	GADD45A/MAP2K2	2	sc_tumor_B cells
hsa04960	Aldosterone-regulated sodium reabsorption	1/314	37/8577	0.749157	1	0.869409	ATP1B1	1	sc_tumor_B cells
hsa04530	Tight junction	5/314	170/8577	0.751633	1	0.869409	RAB13/SLC9A3R1/RAC1/ARPC1A/TUBA1C	5	sc_tumor_B cells
hsa00562	Inositol phosphate metabolism	2/314	73/8577	0.753345	1	0.869409	TPI1/PLCG2	2	sc_tumor_B cells
hsa04371	Apelin signaling pathway	4/314	139/8577	0.754766	1	0.869409	SPP1/GNG5/CALM3/MAP2K2	4	sc_tumor_B cells
hsa04971	Gastric acid secretion	2/314	76/8577	0.772941	1	0.869409	ATP1B1/CALM3	2	sc_tumor_B cells
hsa05220	Chronic myeloid leukemia	2/314	76/8577	0.772941	1	0.869409	GADD45A/MAP2K2	2	sc_tumor_B cells
hsa05145	Toxoplasmosis	3/314	111/8577	0.778405	1	0.869409	HSPA6/HSPA1B/STAT1	3	sc_tumor_B cells
hsa05140	Leishmaniasis	2/314	77/8577	0.779166	1	0.869409	C3/STAT1	2	sc_tumor_B cells
hsa03440	Homologous recombination	1/314	41/8577	0.78407	1	0.869409	SSBP1	1	sc_tumor_B cells
hsa05219	Bladder cancer	1/314	41/8577	0.78407	1	0.869409	MAP2K2	1	sc_tumor_B cells
hsa00380	Tryptophan metabolism	1/314	42/8577	0.792013	1	0.869409	ECHS1	1	sc_tumor_B cells
hsa05152	Tuberculosis	5/314	180/8577	0.794327	1	0.869409	CTSD/CALM3/C3/ATP6V0B/STAT1	5	sc_tumor_B cells
hsa04962	Vasopressin-regulated water reabsorption	1/314	44/8577	0.807036	1	0.869409	DYNLL1	1	sc_tumor_B cells
hsa04144	Endocytosis	7/314	250/8577	0.815813	1	0.869409	CLTA/HSPA6/CAV1/HSPA1B/AP2S1/SNF8/ARPC1A	7	sc_tumor_B cells
hsa04930	Type II diabetes mellitus	1/314	46/8577	0.820977	1	0.869409	PKM	1	sc_tumor_B cells
hsa04261	Adrenergic signaling in cardiomyocytes	4/314	154/8577	0.821156	1	0.869409	AGT/ATP1B1/CALM3/TPM1	4	sc_tumor_B cells
hsa04935	Growth hormone synthesis, secretion and action	3/314	120/8577	0.821319	1	0.869409	PLCG2/STAT1/MAP2K2	3	sc_tumor_B cells
hsa04152	AMPK signaling pathway	3/314	121/8577	0.825622	1	0.869409	SCD/RAB2A/EIF4EBP1	3	sc_tumor_B cells
hsa04973	Carbohydrate digestion and absorption	1/314	47/8577	0.827566	1	0.869409	ATP1B1	1	sc_tumor_B cells
hsa05166	Human T-cell leukemia virus 1 infection	6/314	222/8577	0.828755	1	0.869409	FDPS/ANAPC11/RANBP1/TSPO/CANX/MAP2K2	6	sc_tumor_B cells
hsa04062	Chemokine signaling pathway	5/314	192/8577	0.83775	1	0.869409	GNG5/PLCG2/RAC1/CXCL10/STAT1	5	sc_tumor_B cells
hsa04814	Motor proteins	5/314	193/8577	0.841005	1	0.869409	TUBB/DYNLL1/DYNLRB1/TPM1/TUBA1C	5	sc_tumor_B cells
hsa04727	GABAergic synapse	2/314	89/8577	0.84293	1	0.869409	GLUL/GNG5	2	sc_tumor_B cells
hsa05235	PD-L1 expression and PD-1 checkpoint pathway in cancer	2/314	89/8577	0.84293	1	0.869409	STAT1/MAP2K2	2	sc_tumor_B cells
hsa00565	Ether lipid metabolism	1/314	50/8577	0.845918	1	0.869409	PAFAH1B3	1	sc_tumor_B cells
hsa05410	Hypertrophic cardiomyopathy	2/314	90/8577	0.847412	1	0.869409	AGT/TPM1	2	sc_tumor_B cells
hsa04913	Ovarian steroidogenesis	1/314	51/8577	0.851592	1	0.869409	AKR1C3	1	sc_tumor_B cells
hsa00230	Purine metabolism	3/314	128/8577	0.853333	1	0.869409	NME1/GUK1/NME4	3	sc_tumor_B cells
hsa04912	GnRH signaling pathway	2/314	93/8577	0.860167	1	0.869409	CALM3/MAP2K2	2	sc_tumor_B cells
hsa05323	Rheumatoid arthritis	2/314	93/8577	0.860167	1	0.869409	ATP6V0B/LTB	2	sc_tumor_B cells
hsa00600	Sphingolipid metabolism	1/314	53/8577	0.862323	1	0.869409	GLB1	1	sc_tumor_B cells
hsa04068	FoxO signaling pathway	3/314	131/8577	0.863987	1	0.869409	BNIP3/GADD45A/MAP2K2	3	sc_tumor_B cells
hsa04657	IL-17 signaling pathway	2/314	94/8577	0.864198	1	0.869409	HSP90B1/CXCL10	2	sc_tumor_B cells
hsa04022	cGMP-PKG signaling pathway	4/314	167/8577	0.866052	1	0.869409	ATP1B1/CALM3/KNG1/MAP2K2	4	sc_tumor_B cells
hsa04650	Natural killer cell mediated cytotoxicity	3/314	132/8577	0.867385	1	0.869409	PLCG2/RAC1/MAP2K2	3	sc_tumor_B cells
hsa04014	Ras signaling pathway	6/314	236/8577	0.868946	1	0.869409	EFNA1/GNG5/CALM3/PLCG2/RAC1/MAP2K2	6	sc_tumor_B cells
hsa04510	Focal adhesion	5/314	203/8577	0.870696	1	0.869409	SPP1/VTN/FN1/RAC1/CAV1	5	sc_tumor_B cells
hsa05414	Dilated cardiomyopathy	2/314	96/8577	0.871943	1	0.869409	AGT/TPM1	2	sc_tumor_B cells
hsa03460	Fanconi anemia pathway	1/314	55/8577	0.87228	1	0.869409	HES1	1	sc_tumor_B cells
hsa04070	Phosphatidylinositol signaling system	2/314	97/8577	0.875662	1	0.869409	CALM3/PLCG2	2	sc_tumor_B cells
hsa04713	Circadian entrainment	2/314	97/8577	0.875662	1	0.869409	GNG5/CALM3	2	sc_tumor_B cells
hsa05164	Influenza A	4/314	171/8577	0.877773	1	0.869409	FDPS/CXCL10/STAT1/MAP2K2	4	sc_tumor_B cells
hsa04910	Insulin signaling pathway	3/314	137/8577	0.883276	1	0.869409	CALM3/EIF4EBP1/MAP2K2	3	sc_tumor_B cells
hsa05162	Measles	3/314	138/8577	0.886243	1	0.869409	HSPA6/HSPA1B/STAT1	3	sc_tumor_B cells
hsa04015	Rap1 signaling pathway	5/314	210/8577	0.888583	1	0.869409	EFNA1/CALM3/RAC1/PFN1/MAP2K2	5	sc_tumor_B cells
hsa04916	Melanogenesis	2/314	101/8577	0.889563	1	0.869409	CALM3/MAP2K2	2	sc_tumor_B cells
hsa05142	Chagas disease	2/314	102/8577	0.892806	1	0.869409	KNG1/C3	2	sc_tumor_B cells
hsa05146	Amoebiasis	2/314	102/8577	0.892806	1	0.869409	FN1/PRDX1	2	sc_tumor_B cells
hsa05170	Human immunodeficiency virus 1 infection	5/314	212/8577	0.893288	1	0.869409	GNG5/CALM3/PLCG2/RAC1/MAP2K2	5	sc_tumor_B cells
hsa04730	Long-term depression	1/314	60/8577	0.894143	1	0.869409	MAP2K2	1	sc_tumor_B cells
hsa04974	Protein digestion and absorption	2/314	103/8577	0.895961	1	0.869409	PGA5/ATP1B1	2	sc_tumor_B cells
hsa04330	Notch signaling pathway	1/314	62/8577	0.901805	1	0.869409	HES1	1	sc_tumor_B cells
hsa00310	Lysine degradation	1/314	63/8577	0.905426	1	0.869409	ECHS1	1	sc_tumor_B cells
hsa03250	Viral life cycle - HIV-1	1/314	63/8577	0.905426	1	0.869409	PIN1	1	sc_tumor_B cells
hsa05217	Basal cell carcinoma	1/314	63/8577	0.905426	1	0.869409	GADD45A	1	sc_tumor_B cells
hsa05224	Breast cancer	3/314	147/8577	0.910065	1	0.869409	HES1/GADD45A/MAP2K2	3	sc_tumor_B cells
hsa04927	Cortisol synthesis and secretion	1/314	65/8577	0.912274	1	0.869409	AGT	1	sc_tumor_B cells
hsa05321	Inflammatory bowel disease	1/314	65/8577	0.912274	1	0.869409	STAT1	1	sc_tumor_B cells
hsa04151	PI3K-Akt signaling pathway	9/314	359/8577	0.915301	1	0.869409	SPP1/VTN/FN1/EFNA1/GNG5/HSP90B1/RAC1/EIF4EBP1/MAP2K2	9	sc_tumor_B cells
hsa05163	Human cytomegalovirus infection	5/314	225/8577	0.919892	1	0.869409	GNG5/CALM3/RAC1/EIF4EBP1/MAP2K2	5	sc_tumor_B cells
hsa05031	Amphetamine addiction	1/314	69/8577	0.924522	1	0.869409	CALM3	1	sc_tumor_B cells
hsa04921	Oxytocin signaling pathway	3/314	154/8577	0.925369	1	0.869409	CALM3/CD38/MAP2K2	3	sc_tumor_B cells
hsa04670	Leukocyte transendothelial migration	2/314	115/8577	0.92765	1	0.869409	PLCG2/RAC1	2	sc_tumor_B cells
hsa04724	Glutamatergic synapse	2/314	115/8577	0.92765	1	0.869409	GLUL/GNG5	2	sc_tumor_B cells
hsa04150	mTOR signaling pathway	3/314	156/8577	0.929282	1	0.869409	LAMTOR2/EIF4EBP1/MAP2K2	3	sc_tumor_B cells
hsa04010	MAPK signaling pathway	7/314	301/8577	0.929459	1	0.869409	EFNA1/HSPA6/RAC1/HSPA1B/GADD45A/MAP2K2/DUSP4	7	sc_tumor_B cells
hsa04514	Cell adhesion molecules	3/314	158/8577	0.933007	1	0.869409	SDC2/CD2/SDC1	3	sc_tumor_B cells
hsa05160	Hepatitis C	3/314	158/8577	0.933007	1	0.869409	CXCL10/STAT1/MAP2K2	3	sc_tumor_B cells
hsa05203	Viral carcinogenesis	4/314	204/8577	0.944901	1	0.869409	RANBP1/PKM/RAC1/C3	4	sc_tumor_B cells
hsa04926	Relaxin signaling pathway	2/314	129/8577	0.953108	1	0.869409	GNG5/MAP2K2	2	sc_tumor_B cells
hsa04114	Oocyte meiosis	2/314	131/8577	0.955959	1	0.869409	ANAPC11/CALM3	2	sc_tumor_B cells
hsa04728	Dopaminergic synapse	2/314	132/8577	0.957322	1	0.869409	GNG5/CALM3	2	sc_tumor_B cells
hsa04911	Insulin secretion	1/314	86/8577	0.960197	1	0.869409	ATP1B1	1	sc_tumor_B cells
hsa04211	Longevity regulating pathway	1/314	89/8577	0.964452	1	0.869409	EIF4EBP1	1	sc_tumor_B cells
hsa04360	Axon guidance	3/314	182/8577	0.965611	1	0.869409	EFNA1/PLCG2/RAC1	3	sc_tumor_B cells
hsa05032	Morphine addiction	1/314	91/8577	0.967033	1	0.869409	GNG5	1	sc_tumor_B cells
hsa04024	cAMP signaling pathway	4/314	225/8577	0.967897	1	0.869409	ATP1B1/CALM3/RAC1/MAP2K2	4	sc_tumor_B cells
hsa04658	Th1 and Th2 cell differentiation	1/314	92/8577	0.968253	1	0.869409	STAT1	1	sc_tumor_B cells
hsa04621	NOD-like receptor signaling pathway	3/314	186/8577	0.969317	1	0.869409	TXN/STAT1/RBCK1	3	sc_tumor_B cells
hsa04520	Adherens junction	1/314	93/8577	0.969428	1	0.869409	RAC1	1	sc_tumor_B cells
hsa01522	Endocrine resistance	1/314	98/8577	0.974683	1	0.869409	MAP2K2	1	sc_tumor_B cells
hsa05226	Gastric cancer	2/314	149/8577	0.975147	1	0.869409	GADD45A/MAP2K2	2	sc_tumor_B cells
hsa00564	Glycerophospholipid metabolism	1/314	99/8577	0.975621	1	0.869409	AGPAT2	1	sc_tumor_B cells
hsa04061	Viral protein interaction with cytokine and cytokine receptor	1/314	100/8577	0.976523	1	0.869409	CXCL10	1	sc_tumor_B cells
hsa04914	Progesterone-mediated oocyte maturation	1/314	102/8577	0.978231	1	0.869409	ANAPC11	1	sc_tumor_B cells
hsa04934	Cushing syndrome	2/314	155/8577	0.97952	1	0.869409	AGT/MAP2K2	2	sc_tumor_B cells
hsa04110	Cell cycle	2/314	157/8577	0.980805	1	0.869409	ANAPC11/GADD45A	2	sc_tumor_B cells
hsa04928	Parathyroid hormone synthesis, secretion and action	1/314	106/8577	0.981282	1	0.869409	SLC9A3R1	1	sc_tumor_B cells
hsa04350	TGF-beta signaling pathway	1/314	108/8577	0.982644	1	0.869409	TF	1	sc_tumor_B cells
hsa04659	Th17 cell differentiation	1/314	108/8577	0.982644	1	0.869409	STAT1	1	sc_tumor_B cells
hsa04931	Insulin resistance	1/314	108/8577	0.982644	1	0.869409	AGT	1	sc_tumor_B cells
hsa04080	Neuroactive ligand-receptor interaction	7/314	367/8577	0.98337	1	0.869409	AGT/KNG1/C3/TSPO/F2/GZMA/PGRMC1	7	sc_tumor_B cells
hsa05161	Hepatitis B	2/314	162/8577	0.983685	1	0.869409	STAT1/MAP2K2	2	sc_tumor_B cells
hsa04020	Calcium signaling pathway	4/314	253/8577	0.984887	1	0.869409	CALM3/PLCG2/ASPH/CD38	4	sc_tumor_B cells
hsa04725	Cholinergic synapse	1/314	113/8577	0.985633	1	0.869409	GNG5	1	sc_tumor_B cells
hsa04668	TNF signaling pathway	1/314	114/8577	0.986166	1	0.869409	CXCL10	1	sc_tumor_B cells
hsa04726	Serotonergic synapse	1/314	115/8577	0.986679	1	0.869409	GNG5	1	sc_tumor_B cells
hsa03082	ATP-dependent chromatin remodeling	1/314	117/8577	0.987649	1	0.869409	ZNHIT1	1	sc_tumor_B cells
hsa04310	Wnt signaling pathway	2/314	171/8577	0.987848	1	0.869409	RAC1/SERPINF1	2	sc_tumor_B cells
hsa04660	T cell receptor signaling pathway	1/314	121/8577	0.989384	1	0.869409	MAP2K2	1	sc_tumor_B cells
hsa05034	Alcoholism	2/314	188/8577	0.99308	1	0.869409	GNG5/CALM3	2	sc_tumor_B cells
hsa05202	Transcriptional misregulation in cancer	2/314	193/8577	0.994145	1	0.869409	NUPR1/GADD45A	2	sc_tumor_B cells
hsa04550	Signaling pathways regulating pluripotency of stem cells	1/314	143/8577	0.995387	1	0.869409	MAP2K2	1	sc_tumor_B cells
hsa05206	MicroRNAs in cancer	4/314	310/8577	0.997034	1	0.869409	EFNA1/PLCG2/TPM1/MAP2K2	4	sc_tumor_B cells
hsa04630	JAK-STAT signaling pathway	1/314	166/8577	0.998075	1	0.869409	STAT1	1	sc_tumor_B cells
hsa04060	Cytokine-cytokine receptor interaction	3/314	297/8577	0.998977	1	0.869409	IL32/CXCL10/LTB	3	sc_tumor_B cells
hsa04740	Olfactory transduction	1/314	439/8577	1	1	0.869409	CALM3	1	sc_tumor_B cells

## Sheet: Macrophages_up
KEGG pathway terms enriched by each group of DEGs between the major cell types and blood-derived exosomes derived from HCC and control cases.
ID	Description	GeneRatio	BgRatio	pvalue	p.adjust	qvalue	geneID	Count	data
hsa05208	Chemical carcinogenesis - reactive oxygen species	27/248	223/8577	2.0906e-10	5.81187e-08	4.99544e-08	AKR1C2/GSTA1/EPHX1/MGST1/AKR1C1/MGST3/NDUFB2/UQCR10/AKR1C3/NDUFB7/UQCRQ/COX8A/NDUFB9/COX5B/SOD1/CYC1/AKR1A1/COX6B1/NQO1/COX6A1/NDUFB8/COX5A/NDUFA4L2/NDUFB10/NDUFA6/CBR1/GRB2	27	sc_tumor_Macrophages
hsa05012	Parkinson disease	28/248	266/8577	2.45697e-09	3.41519e-07	2.93543e-07	TUBA1B/TUBB/CALM3/NDUFB2/UQCR10/NDUFB7/UQCRQ/GNAI2/COX8A/NDUFB9/PSMB5/COX5B/SOD1/CYC1/PSMB3/COX6B1/TUBA1C/PSMD8/UBC/COX6A1/NDUFB8/COX5A/PSMD4/PARK7/NDUFA4L2/NDUFB10/NDUFA6/CALM1	28	sc_tumor_Macrophages
hsa05016	Huntington disease	28/248	306/8577	5.42736e-08	4.85437e-06	4.17244e-06	TUBA1B/TUBB/NDUFB2/UQCR10/NDUFB7/UQCRQ/GPX2/COX8A/GPX3/NDUFB9/PSMB5/COX5B/SOD1/CYC1/PSMB3/AP2M1/POLR2J/COX6B1/TUBA1C/PSMD8/AP2S1/COX6A1/NDUFB8/COX5A/PSMD4/NDUFA4L2/NDUFB10/NDUFA6	28	sc_tumor_Macrophages
hsa05020	Prion disease	26/248	272/8577	6.98471e-08	4.85437e-06	4.17244e-06	TUBA1B/HSPA6/TUBB/NDUFB2/HSPA1B/UQCR10/NDUFB7/UQCRQ/HSPA1A/COX8A/NDUFB9/PSMB5/COX5B/SOD1/CYC1/PSMB3/COX6B1/TUBA1C/PSMD8/COX6A1/NDUFB8/COX5A/PSMD4/NDUFA4L2/NDUFB10/NDUFA6	26	sc_tumor_Macrophages
hsa04979	Cholesterol metabolism	11/248	51/8577	1.62061e-07	9.0106e-06	7.74481e-06	APOC1/APOA2/APOE/PLTP/APOH/TSPO/APOC2/CYP27A1/ANGPTL4/APOA1/LRPAP1	11	sc_tumor_Macrophages
hsa00190	Oxidative phosphorylation	17/248	134/8577	2.7449e-07	1.27034e-05	1.09189e-05	ATP6V1F/NDUFB2/UQCR10/NDUFB7/UQCRQ/COX8A/NDUFB9/COX5B/CYC1/COX6B1/ATP6V0B/COX6A1/NDUFB8/COX5A/NDUFA4L2/NDUFB10/NDUFA6	17	sc_tumor_Macrophages
hsa04145	Phagosome	18/248	152/8577	3.48053e-07	1.27034e-05	1.09189e-05	TUBA1B/FCGR2A/ATP6V1F/CD14/TUBB/FCGR2B/ITGB2/FCGR1A/CALR/RAB5C/COLEC12/ACTG1/TUBA1C/ATP6V0B/CTSL/SEC61B/SEC61G/HLA-DMB	18	sc_tumor_Macrophages
hsa05415	Diabetic cardiomyopathy	21/248	203/8577	3.65565e-07	1.27034e-05	1.09189e-05	MMP9/GAPDH/CTSD/AGT/NDUFB2/UQCR10/MPC2/NDUFB7/UQCRQ/COX8A/NDUFB9/COX5B/CYC1/COX6B1/COX6A1/NDUFB8/COX5A/NDUFA4L2/NDUFB10/NDUFA6/SLC2A1	21	sc_tumor_Macrophages
hsa05014	Amyotrophic lateral sclerosis	29/248	364/8577	6.07531e-07	1.8766e-05	1.61298e-05	TUBA1B/TUBB/CHCHD10/PFN1/NDUFB2/UQCR10/NDUFB7/UQCRQ/GPX2/COX8A/GPX3/NDUFB9/PSMB5/COX5B/SOD1/CYC1/PSMB3/COX6B1/SQSTM1/ACTG1/TUBA1C/PSMD8/COX6A1/NDUFB8/COX5A/PSMD4/NDUFA4L2/NDUFB10/NDUFA6	29	sc_tumor_Macrophages
hsa04142	Lysosome	16/248	132/8577	1.15989e-06	3.22449e-05	2.77152e-05	ACP5/CTSD/CTSZ/CTSH/LGMN/CD68/PSAP/CD63/CTSA/HEXB/GM2A/LITAF/ATP6V0B/HEXA/CTSL/DNASE2	16	sc_tumor_Macrophages
hsa04714	Thermogenesis	21/248	232/8577	3.27327e-06	8.27245e-05	7.11036e-05	NDUFB2/UQCR10/NDUFB7/UQCRQ/COX8A/NDUFB9/COX5B/CYC1/COX6B1/ACTG1/MGLL/COX6A1/NDUFB8/COX20/COX5A/NDUFA4L2/NDUFB10/NDUFA6/NDUFAF3/RHEB/GRB2	21	sc_tumor_Macrophages
hsa01230	Biosynthesis of amino acids	11/248	75/8577	9.0246e-06	0.00020907	0.0001797	GAPDH/PKM/ENO1/TPI1/ALDOA/BCAT1/PGAM1/PGK1/TALDO1/IDH2/SDSL	11	sc_tumor_Macrophages
hsa00010	Glycolysis / Gluconeogenesis	10/248	67/8577	1.98199e-05	0.00042384	0.000364301	GAPDH/PKM/ENO1/TPI1/ALDOA/LDHA/PGAM1/AKR1A1/PGK1/GALM	10	sc_tumor_Macrophages
hsa04932	Non-alcoholic fatty liver disease	15/248	155/8577	3.97132e-05	0.000756834	0.000650516	NDUFB2/UQCR10/NDUFB7/UQCRQ/COX8A/NDUFB9/COX5B/CYC1/COX6B1/COX6A1/NDUFB8/COX5A/NDUFA4L2/NDUFB10/NDUFA6	15	sc_tumor_Macrophages
hsa05022	Pathways of neurodegeneration - multiple diseases	30/248	476/8577	4.29897e-05	0.000756834	0.000650516	TUBA1B/TUBB/CALM3/NDUFB2/UQCR10/NDUFB7/UQCRQ/GPX2/COX8A/GPX3/NDUFB9/PSMB5/COX5B/SOD1/CYC1/PSMB3/COX6B1/SQSTM1/TUBA1C/PSMD8/UBC/COX6A1/NDUFB8/COX5A/PSMD4/PARK7/NDUFA4L2/NDUFB10/NDUFA6/CALM1	30	sc_tumor_Macrophages
hsa05010	Alzheimer disease	26/248	384/8577	4.38906e-05	0.000756834	0.000650516	APOE/GAPDH/TUBA1B/TUBB/CALM3/NDUFB2/UQCR10/NDUFB7/UQCRQ/COX8A/NDUFB9/PSMB5/COX5B/CYC1/PSMB3/COX6B1/TUBA1C/PSMD8/COX6A1/NDUFB8/COX5A/PSMD4/NDUFA4L2/NDUFB10/NDUFA6/CALM1	26	sc_tumor_Macrophages
hsa05418	Fluid shear stress and atherosclerosis	14/248	139/8577	4.62812e-05	0.000756834	0.000650516	MMP9/CCL2/GSTA1/CALM3/MGST1/MGST3/HSP90AB1/SDC2/SQSTM1/ACTG1/NQO1/CTSL/SUMO3/CALM1	14	sc_tumor_Macrophages
hsa05144	Malaria	8/248	50/8577	8.18599e-05	0.00126428	0.00108668	CCL2/GYPC/HBB/HBA2/ITGB2/SDC2/CD81/CD40	8	sc_tumor_Macrophages
hsa05134	Legionellosis	8/248	56/8577	0.000186499	0.00267762	0.00230147	HSPA6/BNIP3/CD14/CXCL1/ITGB2/HSPA1B/HSPA1A/HSPD1	8	sc_tumor_Macrophages
hsa04260	Cardiac muscle contraction	10/248	87/8577	0.000192634	0.00267762	0.00230147	TPM4/UQCR10/UQCRQ/COX8A/COX5B/CYC1/COX6B1/COX6A1/COX5A/ASPH	10	sc_tumor_Macrophages
hsa00480	Glutathione metabolism	8/248	57/8577	0.000211612	0.00280133	0.00240781	GSTA1/GPX4/MGST1/MGST3/GPX2/GPX3/IDH2/SRM	8	sc_tumor_Macrophages
hsa03320	PPAR signaling pathway	9/248	75/8577	0.00029014	0.00366631	0.00315128	APOA2/FABP5/FABP4/PLTP/DBI/CYP27A1/ANGPTL4/APOA1/UBC	9	sc_tumor_Macrophages
hsa05110	Vibrio cholerae infection	7/248	50/8577	0.000536077	0.00647954	0.00556932	ATP6V1F/ERO1A/ACTG1/ATP6V0B/SEC61B/SEC61G/KDELR2	7	sc_tumor_Macrophages
hsa04610	Complement and coagulation cascades	9/248	86/8577	0.00080635	0.00934022	0.00802814	A2M/F13A1/VTN/ITGB2/CLU/SERPINA1/SERPINC1/PLAU/KNG1	9	sc_tumor_Macrophages
hsa00790	Folate biosynthesis	5/248	27/8577	0.000930213	0.010344	0.00889088	GGH/AKR1B10/PCBD1/AKR1C3/CBR1	5	sc_tumor_Macrophages
hsa04380	Osteoclast differentiation	11/248	128/8577	0.00116502	0.0124568	0.0107069	TREM2/ACP5/FCGR2A/FCGR2B/FCGR1A/LILRB4/SQSTM1/SIRPA/TYROBP/SPI1/GRB2	11	sc_tumor_Macrophages
hsa05417	Lipid and atherosclerosis	15/248	215/8577	0.00140332	0.0140565	0.0120819	MMP9/CCL2/HSPA6/CD14/CXCL1/CALM3/CCL3L3/HSP90AB1/HSPA1B/ERO1A/HSPA1A/CD40/HSPD1/APOA1/CALM1	15	sc_tumor_Macrophages
hsa05323	Rheumatoid arthritis	9/248	93/8577	0.00141576	0.0140565	0.0120819	CCL2/ACP5/ATP6V1F/CXCL1/ITGB2/CCL3L3/ATP6V0B/CTSL/HLA-DMB	9	sc_tumor_Macrophages
hsa04141	Protein processing in endoplasmic reticulum	13/248	173/8577	0.00149114	0.0142944	0.0122863	HSPA6/P4HB/HSP90AB1/HSPA1B/ERO1A/DNAJB1/CALR/LMAN2/HSPA1A/BCAP31/PPP1R15A/SEC61B/SEC61G	13	sc_tumor_Macrophages
hsa01200	Carbon metabolism	10/248	115/8577	0.00177154	0.0159901	0.0137439	GAPDH/PKM/ENO1/TPI1/ALDOA/PGAM1/PGK1/TALDO1/IDH2/SDSL	10	sc_tumor_Macrophages
hsa04612	Antigen processing and presentation	8/248	78/8577	0.00178307	0.0159901	0.0137439	HSPA6/LGMN/HSP90AB1/HSPA1B/CALR/HSPA1A/CTSL/HLA-DMB	8	sc_tumor_Macrophages
hsa04915	Estrogen signaling pathway	11/248	137/8577	0.00201853	0.017536	0.0150726	MMP9/HSPA6/CTSD/CALM3/HSP90AB1/KRT18/HSPA1B/HSPA1A/GNAI2/GRB2/CALM1	11	sc_tumor_Macrophages
hsa04066	HIF-1 signaling pathway	9/248	109/8577	0.00421178	0.035481	0.0304968	GAPDH/ENO1/ALDOA/LDHA/TF/EIF4EBP1/IGF1/PGK1/SLC2A1	9	sc_tumor_Macrophages
hsa05152	Tuberculosis	12/248	180/8577	0.00593412	0.0485201	0.0417042	CTSD/FCGR2A/CD14/FCGR2B/CALM3/ITGB2/FCGR1A/RAB5C/HSPD1/ATP6V0B/HLA-DMB/CALM1	12	sc_tumor_Macrophages
hsa05133	Pertussis	7/248	76/8577	0.00621902	0.0493968	0.0424576	CD14/CALM3/ITGB2/GNAI2/CFL1/IRF1/CALM1	7	sc_tumor_Macrophages
hsa00983	Drug metabolism - other enzymes	7/248	80/8577	0.00820129	0.0633322	0.0544354	CES1/GSTA1/MGST1/MGST3/NME1/TYMP/NME4	7	sc_tumor_Macrophages
hsa05132	Salmonella infection	14/248	249/8577	0.0131944	0.0991363	0.0852099	GAPDH/TUBA1B/ANXA2/S100A10/CD14/TUBB/PFN1/HSP90AB1/DYNLRB1/RAB5C/ACTG1/TUBA1C/AHNAK/DYNLL1	14	sc_tumor_Macrophages
hsa05204	Chemical carcinogenesis - DNA adducts	6/248	69/8577	0.0144332	0.10559	0.0907572	AKR1C2/GSTA1/EPHX1/MGST1/MGST3/CBR1	6	sc_tumor_Macrophages
hsa05230	Central carbon metabolism in cancer	6/248	70/8577	0.0154164	0.109891	0.0944541	PKM/LDHA/SLC16A3/PGAM1/SLC2A1/IDH2	6	sc_tumor_Macrophages
hsa00270	Cysteine and methionine metabolism	5/248	52/8577	0.0166978	0.11605	0.0997475	IL4I1/LDHA/BCAT1/SRM/SDSL	5	sc_tumor_Macrophages
hsa05150	Staphylococcus aureus infection	7/248	96/8577	0.020915	0.13788	0.118511	FCGR2A/FCGR2B/ITGB2/KRT18/FCGR1A/DEFB1/HLA-DMB	7	sc_tumor_Macrophages
hsa05214	Glioma	6/248	75/8577	0.0210335	0.13788	0.118511	CALM3/CAMK1/IGF1/RB1/GRB2/CALM1	6	sc_tumor_Macrophages
hsa05143	African trypanosomiasis	4/248	37/8577	0.0213268	0.13788	0.118511	HBB/HBA2/APOA1/KNG1	4	sc_tumor_Macrophages
hsa00980	Metabolism of xenobiotics by cytochrome P450	6/248	78/8577	0.0249959	0.157928	0.135743	GSTA1/EPHX1/MGST1/AKR1C1/MGST3/CBR1	6	sc_tumor_Macrophages
hsa04723	Retrograde endocannabinoid signaling	9/248	148/8577	0.0276165	0.169578	0.145756	NDUFB2/NDUFB7/GNAI2/NDUFB9/MGLL/NDUFB8/NDUFA4L2/NDUFB10/NDUFA6	9	sc_tumor_Macrophages
hsa05146	Amoebiasis	7/248	102/8577	0.0280596	0.169578	0.145756	FN1/HSPB1/CD14/CXCL1/ITGB2/PRDX1/RAB5C	7	sc_tumor_Macrophages
hsa04213	Longevity regulating pathway - multiple species	5/248	61/8577	0.0310599	0.183716	0.157908	HSPA6/HSPA1B/HSPA1A/IGF1/SOD1	5	sc_tumor_Macrophages
hsa00130	Ubiquinone and other terpenoid-quinone biosynthesis	2/248	11/8577	0.0385599	0.223326	0.191954	VKORC1/NQO1	2	sc_tumor_Macrophages
hsa03050	Proteasome	4/248	46/8577	0.0431538	0.239551	0.205899	PSMB5/PSMB3/PSMD8/PSMD4	4	sc_tumor_Macrophages
hsa04210	Apoptosis	8/248	136/8577	0.0433304	0.239551	0.205899	TUBA1B/CTSD/CTSZ/CTSH/LMNA/ACTG1/TUBA1C/CTSL	8	sc_tumor_Macrophages
hsa05221	Acute myeloid leukemia	5/248	67/8577	0.0439464	0.239551	0.205899	CD14/EIF4EBP1/FCGR1A/SPI1/GRB2	5	sc_tumor_Macrophages
hsa05166	Human T-cell leukemia virus 1 infection	11/248	222/8577	0.0571731	0.305656	0.262718	ANAPC11/TSPO/ITGB2/CALR/CD40/FDPS/RB1/RANBP1/SLC2A1/HLA-DMB/SPI1	11	sc_tumor_Macrophages
hsa04666	Fc gamma R-mediated phagocytosis	6/248	97/8577	0.0616196	0.317227	0.272664	FCGR2A/GSN/FCGR2B/MARCKS/FCGR1A/CFL1	6	sc_tumor_Macrophages
hsa05215	Prostate cancer	6/248	97/8577	0.0616196	0.317227	0.272664	MMP9/HSP90AB1/IGF1/PLAU/RB1/GRB2	6	sc_tumor_Macrophages
hsa00604	Glycosphingolipid biosynthesis - ganglio series	2/248	15/8577	0.0682763	0.34416	0.295813	HEXB/HEXA	2	sc_tumor_Macrophages
hsa04061	Viral protein interaction with cytokine and cytokine receptor	6/248	100/8577	0.0693271	0.34416	0.295813	CXCL10/CXCL9/CCL2/CCL18/CXCL1/CCL3L3	6	sc_tumor_Macrophages
hsa05205	Proteoglycans in cancer	10/248	205/8577	0.0735907	0.349024	0.299994	MMP9/FN1/VTN/CD63/SDC2/IGF1/PLAU/ACTG1/CTSL/GRB2	10	sc_tumor_Macrophages
hsa00051	Fructose and mannose metabolism	3/248	34/8577	0.0741191	0.349024	0.299994	TPI1/ALDOA/AKR1B10	3	sc_tumor_Macrophages
hsa01240	Biosynthesis of cofactors	8/248	153/8577	0.0756521	0.349024	0.299994	GGH/NME1/VKORC1/PDXK/BCAT1/AKR1A1/NQO1/NME4	8	sc_tumor_Macrophages
hsa00360	Phenylalanine metabolism	2/248	16/8577	0.0765845	0.349024	0.299994	IL4I1/MIF	2	sc_tumor_Macrophages
hsa00603	Glycosphingolipid biosynthesis - globo and isoglobo series	2/248	16/8577	0.0765845	0.349024	0.299994	HEXB/HEXA	2	sc_tumor_Macrophages
hsa04620	Toll-like receptor signaling pathway	6/248	104/8577	0.0804339	0.360655	0.309992	SPP1/CXCL10/CXCL9/CD14/CCL3L3/CD40	6	sc_tumor_Macrophages
hsa00040	Pentose and glucuronate interconversions	3/248	36/8577	0.0848612	0.374467	0.321863	AKR1B10/DCXR/AKR1A1	3	sc_tumor_Macrophages
hsa04922	Glucagon signaling pathway	6/248	107/8577	0.0893813	0.38825	0.33371	PKM/LDHA/CALM3/PGAM1/SLC2A1/CALM1	6	sc_tumor_Macrophages
hsa00511	Other glycan degradation	2/248	18/8577	0.0940744	0.399765	0.343607	HEXB/HEXA	2	sc_tumor_Macrophages
hsa05416	Viral myocarditis	4/248	60/8577	0.0949082	0.399765	0.343607	ITGB2/CD40/ACTG1/HLA-DMB	4	sc_tumor_Macrophages
hsa00590	Arachidonic acid metabolism	4/248	61/8577	0.0993888	0.409888	0.352308	GPX4/AKR1C3/PTGR1/CBR1	4	sc_tumor_Macrophages
hsa05145	Toxoplasmosis	6/248	111/8577	0.10212	0.409888	0.352308	HSPA6/HSPA1B/HSPA1A/CD40/GNAI2/HLA-DMB	6	sc_tumor_Macrophages
hsa00531	Glycosaminoglycan degradation	2/248	19/8577	0.103209	0.409888	0.352308	HEXB/HEXA	2	sc_tumor_Macrophages
hsa01210	2-Oxocarboxylic acid metabolism	2/248	19/8577	0.103209	0.409888	0.352308	BCAT1/IDH2	2	sc_tumor_Macrophages
hsa04814	Motor proteins	9/248	193/8577	0.10703	0.412831	0.354837	TUBA1B/TUBB/TPM4/MYL6/CAPZB/DYNLRB1/ACTG1/TUBA1C/DYNLL1	9	sc_tumor_Macrophages
hsa00260	Glycine, serine and threonine metabolism	3/248	40/8577	0.108167	0.412831	0.354837	PGAM1/GATM/SDSL	3	sc_tumor_Macrophages
hsa00561	Glycerolipid metabolism	4/248	63/8577	0.108638	0.412831	0.354837	AKR1B10/AKR1A1/MGLL/AGPAT2	4	sc_tumor_Macrophages
hsa04540	Gap junction	5/248	88/8577	0.110847	0.412831	0.354837	TUBA1B/TUBB/GNAI2/TUBA1C/GRB2	5	sc_tumor_Macrophages
hsa04668	TNF signaling pathway	6/248	114/8577	0.112267	0.412831	0.354837	MMP9/CXCL10/CCL2/CXCL1/MMP14/IRF1	6	sc_tumor_Macrophages
hsa04216	Ferroptosis	3/248	41/8577	0.114345	0.412831	0.354837	GPX4/TF/FTH1	3	sc_tumor_Macrophages
hsa05219	Bladder cancer	3/248	41/8577	0.114345	0.412831	0.354837	MMP9/TYMP/RB1	3	sc_tumor_Macrophages
hsa05163	Human cytomegalovirus infection	10/248	225/8577	0.117075	0.417269	0.358652	CCL2/CALM3/CCL3L3/EIF4EBP1/CALR/GNAI2/RB1/RHEB/GRB2/CALM1	10	sc_tumor_Macrophages
hsa05410	Hypertrophic cardiomyopathy	5/248	90/8577	0.118912	0.418449	0.359667	AGT/TPM4/LMNA/IGF1/ACTG1	5	sc_tumor_Macrophages
hsa00513	Various types of N-glycan biosynthesis	3/248	42/8577	0.120653	0.41927	0.360373	HEXB/MGAT4A/HEXA	3	sc_tumor_Macrophages
hsa04657	IL-17 signaling pathway	5/248	94/8577	0.135841	0.46622	0.400727	MMP9/CXCL10/CCL2/CXCL1/HSP90AB1	5	sc_tumor_Macrophages
hsa04924	Renin secretion	4/248	69/8577	0.138555	0.469449	0.403503	AGT/CALM3/GNAI2/CALM1	4	sc_tumor_Macrophages
hsa03060	Protein export	2/248	23/8577	0.141848	0.469449	0.403503	SEC61B/SEC61G	2	sc_tumor_Macrophages
hsa04614	Renin-angiotensin system	2/248	23/8577	0.141848	0.469449	0.403503	AGT/CTSA	2	sc_tumor_Macrophages
hsa05414	Dilated cardiomyopathy	5/248	96/8577	0.144687	0.473213	0.406738	AGT/TPM4/LMNA/IGF1/ACTG1	5	sc_tumor_Macrophages
hsa00620	Pyruvate metabolism	3/248	47/8577	0.15397	0.497717	0.427799	PKM/LDHA/AKR1A1	3	sc_tumor_Macrophages
hsa04640	Hematopoietic cell lineage	5/248	99/8577	0.158408	0.506176	0.43507	CD9/CD14/FCGR1A/CD24/HLA-DMB	5	sc_tumor_Macrophages
hsa05207	Chemical carcinogenesis - receptor activation	9/248	212/8577	0.160909	0.507011	0.435787	GSTA1/EPHX1/MGST1/MGST3/HSP90AB1/EIF4EBP1/GNAI2/RB1/GRB2	9	sc_tumor_Macrophages
hsa05165	Human papillomavirus infection	13/248	331/8577	0.162316	0.507011	0.435787	SPP1/PKM/ATP6V1F/FN1/VTN/EIF4EBP1/BCAP31/ATP6V0B/RB1/HES1/IRF1/RHEB/GRB2	13	sc_tumor_Macrophages
hsa04150	mTOR signaling pathway	7/248	156/8577	0.165679	0.511765	0.439874	ATP6V1F/EIF4EBP1/LAMTOR2/IGF1/LAMTOR1/RHEB/GRB2	7	sc_tumor_Macrophages
hsa05142	Chagas disease	5/248	102/8577	0.172638	0.527399	0.453311	CCL2/CCL3L3/CALR/GNAI2/KNG1	5	sc_tumor_Macrophages
hsa04971	Gastric acid secretion	4/248	76/8577	0.177078	0.535082	0.459915	CALM3/GNAI2/ACTG1/CALM1	4	sc_tumor_Macrophages
hsa05140	Leishmaniasis	4/248	77/8577	0.182856	0.546603	0.469817	FCGR2A/ITGB2/FCGR1A/HLA-DMB	4	sc_tumor_Macrophages
hsa04721	Synaptic vesicle cycle	4/248	78/8577	0.188697	0.55806	0.479665	ATP6V1F/AP2M1/ATP6V0B/AP2S1	4	sc_tumor_Macrophages
hsa04062	Chemokine signaling pathway	8/248	192/8577	0.192125	0.559337	0.480763	CXCL10/CXCL9/CCL2/CCL18/CXCL1/CCL3L3/GNAI2/GRB2	8	sc_tumor_Macrophages
hsa01521	EGFR tyrosine kinase inhibitor resistance	4/248	79/8577	0.194596	0.559337	0.480763	EIF4EBP1/GAS6/IGF1/GRB2	4	sc_tumor_Macrophages
hsa05202	Transcriptional misregulation in cancer	8/248	193/8577	0.195805	0.559337	0.480763	NUPR1/MMP9/CD14/FCGR1A/CD40/IGF1/PLAU/SPI1	8	sc_tumor_Macrophages
hsa00600	Sphingolipid metabolism	3/248	53/8577	0.197176	0.559337	0.480763	PSAP/HEXB/HEXA	3	sc_tumor_Macrophages
hsa04744	Phototransduction	2/248	29/8577	0.204101	0.573133	0.492621	CALM3/CALM1	2	sc_tumor_Macrophages
hsa03010	Ribosome	7/248	167/8577	0.209096	0.581286	0.499629	MRPL14/MRPL12/MRPL27/MRPL18/RPS2/RPS26/MRPS16	7	sc_tumor_Macrophages
hsa05225	Hepatocellular carcinoma	7/248	168/8577	0.213242	0.585374	0.503142	GSTA1/MGST1/MGST3/ACTG1/RB1/NQO1/GRB2	7	sc_tumor_Macrophages
hsa00030	Pentose phosphate pathway	2/248	30/8577	0.214777	0.585374	0.503142	ALDOA/TALDO1	2	sc_tumor_Macrophages
hsa04146	Peroxisome	4/248	83/8577	0.218738	0.59038	0.507445	PRDX1/SOD1/PRDX5/IDH2	4	sc_tumor_Macrophages
hsa04140	Autophagy - animal	6/248	141/8577	0.223551	0.591415	0.508335	CTSD/PRAP1/BNIP3/SQSTM1/CTSL/RHEB	6	sc_tumor_Macrophages
hsa04662	B cell receptor signaling pathway	4/248	84/8577	0.224897	0.591415	0.508335	FCGR2B/CD81/LILRB4/GRB2	4	sc_tumor_Macrophages
hsa05310	Asthma	2/248	31/8577	0.225503	0.591415	0.508335	CD40/HLA-DMB	2	sc_tumor_Macrophages
hsa05169	Epstein-Barr virus infection	8/248	202/8577	0.230174	0.591735	0.508609	CXCL10/CALR/CD40/RB1/PSMD8/PSMD4/HES1/HLA-DMB	8	sc_tumor_Macrophages
hsa01232	Nucleotide metabolism	4/248	85/8577	0.231101	0.591735	0.508609	NME1/GUK1/TYMP/NME4	4	sc_tumor_Macrophages
hsa00240	Pyrimidine metabolism	3/248	58/8577	0.235133	0.591735	0.508609	NME1/TYMP/NME4	3	sc_tumor_Macrophages
hsa04923	Regulation of lipolysis in adipocytes	3/248	58/8577	0.235133	0.591735	0.508609	FABP4/GNAI2/MGLL	3	sc_tumor_Macrophages
hsa00052	Galactose metabolism	2/248	32/8577	0.236268	0.591735	0.508609	AKR1B10/GALM	2	sc_tumor_Macrophages
hsa04670	Leukocyte transendothelial migration	5/248	115/8577	0.239283	0.593234	0.509898	MMP9/CD99/ITGB2/GNAI2/ACTG1	5	sc_tumor_Macrophages
hsa04060	Cytokine-cytokine receptor interaction	11/248	297/8577	0.241135	0.593234	0.509898	CXCL10/CXCL9/CCL2/CCL18/CXCL1/CCL3L3/IL32/IL1RN/CD40/TNFSF12/GDF15	11	sc_tumor_Macrophages
hsa04978	Mineral absorption	3/248	60/8577	0.250668	0.611278	0.525408	TF/ATOX1/FTH1	3	sc_tumor_Macrophages
hsa00140	Steroid hormone biosynthesis	3/248	62/8577	0.26635	0.643873	0.553423	AKR1C2/AKR1C1/AKR1C3	3	sc_tumor_Macrophages
hsa00350	Tyrosine metabolism	2/248	36/8577	0.279498	0.669831	0.575735	IL4I1/MIF	2	sc_tumor_Macrophages
hsa04912	GnRH signaling pathway	4/248	93/8577	0.28205	0.670169	0.576026	CALM3/MMP14/GRB2/CALM1	4	sc_tumor_Macrophages
hsa04921	Oxytocin signaling pathway	6/248	154/8577	0.286742	0.675544	0.580646	CALM3/MYL6/GNAI2/CAMK1/ACTG1/CALM1	6	sc_tumor_Macrophages
hsa04218	Cellular senescence	6/248	156/8577	0.296811	0.693389	0.595984	CALM3/EIF4EBP1/SQSTM1/RB1/RHEB/CALM1	6	sc_tumor_Macrophages
hsa05330	Allograft rejection	2/248	38/8577	0.301082	0.697506	0.599522	CD40/HLA-DMB	2	sc_tumor_Macrophages
hsa04514	Cell adhesion molecules	6/248	158/8577	0.306948	0.70522	0.606153	CD99/ITGB2/SDC2/ALCAM/CD40/HLA-DMB	6	sc_tumor_Macrophages
hsa01522	Endocrine resistance	4/248	98/8577	0.31473	0.705604	0.606483	MMP9/IGF1/RB1/GRB2	4	sc_tumor_Macrophages
hsa04750	Inflammatory mediator regulation of TRP channels	4/248	98/8577	0.31473	0.705604	0.606483	CALM3/IGF1/KNG1/CALM1	4	sc_tumor_Macrophages
hsa04925	Aldosterone synthesis and secretion	4/248	98/8577	0.31473	0.705604	0.606483	AGT/CALM3/CAMK1/CALM1	4	sc_tumor_Macrophages
hsa04114	Oocyte meiosis	5/248	131/8577	0.328792	0.727862	0.625614	ANAPC11/CALM3/YWHAH/IGF1/CALM1	5	sc_tumor_Macrophages
hsa05120	Epithelial cell signaling in Helicobacter pylori infection	3/248	70/8577	0.329894	0.727862	0.625614	ATP6V1F/CXCL1/ATP6V0B	3	sc_tumor_Macrophages
hsa04914	Progesterone-mediated oocyte maturation	4/248	102/8577	0.341112	0.735323	0.632027	ANAPC11/HSP90AB1/GNAI2/IGF1	4	sc_tumor_Macrophages
hsa04810	Regulation of actin cytoskeleton	8/248	229/8577	0.343401	0.735323	0.632027	FN1/GSN/ITGB2/PFN1/RGCC/ACTG1/CFL1/KNG1	8	sc_tumor_Macrophages
hsa00982	Drug metabolism - cytochrome P450	3/248	72/8577	0.345833	0.735323	0.632027	GSTA1/MGST1/MGST3	3	sc_tumor_Macrophages
hsa04137	Mitophagy - animal	3/248	72/8577	0.345833	0.735323	0.632027	BNIP3/SQSTM1/UBC	3	sc_tumor_Macrophages
hsa01524	Platinum drug resistance	3/248	73/8577	0.353792	0.735323	0.632027	GSTA1/MGST1/MGST3	3	sc_tumor_Macrophages
hsa04064	NF-kappa B signaling pathway	4/248	104/8577	0.354336	0.735323	0.632027	CD14/CXCL1/CD40/PLAU	4	sc_tumor_Macrophages
hsa04940	Type I diabetes mellitus	2/248	43/8577	0.354436	0.735323	0.632027	HSPD1/HLA-DMB	2	sc_tumor_Macrophages
hsa04975	Fat digestion and absorption	2/248	43/8577	0.354436	0.735323	0.632027	APOA1/AGPAT2	2	sc_tumor_Macrophages
hsa04910	Insulin signaling pathway	5/248	137/8577	0.363363	0.746001	0.641205	CALM3/EIF4EBP1/RHEB/GRB2/CALM1	5	sc_tumor_Macrophages
hsa04962	Vasopressin-regulated water reabsorption	2/248	44/8577	0.36495	0.746001	0.641205	RAB5C/DYNLL1	2	sc_tumor_Macrophages
hsa04918	Thyroid hormone synthesis	3/248	75/8577	0.369671	0.747934	0.642867	TTR/GPX2/GPX3	3	sc_tumor_Macrophages
hsa04510	Focal adhesion	7/248	203/8577	0.37213	0.747934	0.642867	SPP1/FN1/VTN/IGF1/ACTG1/ZYX/GRB2	7	sc_tumor_Macrophages
hsa05164	Influenza A	6/248	171/8577	0.373967	0.747934	0.642867	CXCL10/CCL2/DNAJB1/FDPS/ACTG1/HLA-DMB	6	sc_tumor_Macrophages
hsa00120	Primary bile acid biosynthesis	1/248	17/8577	0.393024	0.780434	0.670801	CYP27A1	1	sc_tumor_Macrophages
hsa03018	RNA degradation	3/248	79/8577	0.401197	0.789874	0.678914	ENO1/LSM4/HSPD1	3	sc_tumor_Macrophages
hsa04015	Rap1 signaling pathway	7/248	210/8577	0.405508	0.789874	0.678914	CALM3/ITGB2/PFN1/GNAI2/IGF1/ACTG1/CALM1	7	sc_tumor_Macrophages
hsa00280	Valine, leucine and isoleucine degradation	2/248	48/8577	0.406302	0.789874	0.678914	IL4I1/BCAT1	2	sc_tumor_Macrophages
hsa00520	Amino sugar and nucleotide sugar metabolism	2/248	49/8577	0.416441	0.798418	0.686259	HEXB/HEXA	2	sc_tumor_Macrophages
hsa04672	Intestinal immune network for IgA production	2/248	49/8577	0.416441	0.798418	0.686259	CD40/HLA-DMB	2	sc_tumor_Macrophages
hsa00330	Arginine and proline metabolism	2/248	50/8577	0.426493	0.801654	0.68904	GATM/SRM	2	sc_tumor_Macrophages
hsa00565	Ether lipid metabolism	2/248	50/8577	0.426493	0.801654	0.68904	PLD3/PLA2G7	2	sc_tumor_Macrophages
hsa04072	Phospholipase D signaling pathway	5/248	148/8577	0.42678	0.801654	0.68904	AGT/LPAR6/AGPAT2/RHEB/GRB2	5	sc_tumor_Macrophages
hsa04144	Endocytosis	8/248	250/8577	0.436241	0.808895	0.695264	HSPA6/DAB2/CAPZB/HSPA1B/HSPA1A/RAB5C/AP2M1/AP2S1	8	sc_tumor_Macrophages
hsa04913	Ovarian steroidogenesis	2/248	51/8577	0.436454	0.808895	0.695264	AKR1C3/IGF1	2	sc_tumor_Macrophages
hsa04961	Endocrine and other factor-regulated calcium reabsorption	2/248	53/8577	0.456092	0.832065	0.715179	AP2M1/AP2S1	2	sc_tumor_Macrophages
hsa05320	Autoimmune thyroid disease	2/248	53/8577	0.456092	0.832065	0.715179	CD40/HLA-DMB	2	sc_tumor_Macrophages
hsa00770	Pantothenate and CoA biosynthesis	1/248	21/8577	0.460378	0.832065	0.715179	BCAT1	1	sc_tumor_Macrophages
hsa04261	Adrenergic signaling in cardiomyocytes	5/248	154/8577	0.460928	0.832065	0.715179	AGT/TPM4/CALM3/GNAI2/CALM1	5	sc_tumor_Macrophages
hsa04211	Longevity regulating pathway	3/248	89/8577	0.477722	0.851326	0.731734	EIF4EBP1/IGF1/RHEB	3	sc_tumor_Macrophages
hsa04512	ECM-receptor interaction	3/248	89/8577	0.477722	0.851326	0.731734	SPP1/FN1/VTN	3	sc_tumor_Macrophages
hsa05160	Hepatitis C	5/248	158/8577	0.483374	0.852268	0.732544	CXCL10/YWHAH/CD81/RB1/GRB2	5	sc_tumor_Macrophages
hsa04611	Platelet activation	4/248	124/8577	0.484383	0.852268	0.732544	FCGR2A/GNAI2/ACTG1/FERMT3	4	sc_tumor_Macrophages
hsa00900	Terpenoid backbone biosynthesis	1/248	23/8577	0.491209	0.858844	0.738196	FDPS	1	sc_tumor_Macrophages
hsa04977	Vitamin digestion and absorption	1/248	24/8577	0.50596	0.879106	0.755612	APOA1	1	sc_tumor_Macrophages
hsa05130	Pathogenic Escherichia coli infection	6/248	198/8577	0.512377	0.884726	0.760442	GAPDH/TUBA1B/FCGR2A/TUBB/ACTG1/TUBA1C	6	sc_tumor_Macrophages
hsa04730	Long-term depression	2/248	60/8577	0.521578	0.889218	0.764303	GNAI2/IGF1	2	sc_tumor_Macrophages
hsa04650	Natural killer cell mediated cytotoxicity	4/248	132/8577	0.53364	0.889218	0.764303	HCST/ITGB2/TYROBP/GRB2	4	sc_tumor_Macrophages
hsa04950	Maturity onset diabetes of the young	1/248	26/8577	0.534196	0.889218	0.764303	HES1	1	sc_tumor_Macrophages
hsa04713	Circadian entrainment	3/248	97/8577	0.535547	0.889218	0.764303	CALM3/GNAI2/CALM1	3	sc_tumor_Macrophages
hsa05203	Viral carcinogenesis	6/248	204/8577	0.541784	0.889218	0.764303	PKM/GSN/YWHAH/RB1/RANBP1/GRB2	6	sc_tumor_Macrophages
hsa05231	Choline metabolism in cancer	3/248	98/8577	0.542521	0.889218	0.764303	EIF4EBP1/RHEB/GRB2	3	sc_tumor_Macrophages
hsa04270	Vascular smooth muscle contraction	4/248	134/8577	0.545591	0.889218	0.764303	AGT/CALM3/MYL6/CALM1	4	sc_tumor_Macrophages
hsa04966	Collecting duct acid secretion	1/248	27/8577	0.547706	0.889218	0.764303	ATP6V1F	1	sc_tumor_Macrophages
hsa04530	Tight junction	5/248	170/8577	0.548558	0.889218	0.764303	TUBA1B/RAB13/MYL6/ACTG1/TUBA1C	5	sc_tumor_Macrophages
hsa04933	AGE-RAGE signaling pathway in diabetic complications	3/248	100/8577	0.556285	0.889218	0.764303	CCL2/AGT/FN1	3	sc_tumor_Macrophages
hsa04916	Melanogenesis	3/248	101/8577	0.563074	0.889218	0.764303	CALM3/GNAI2/CALM1	3	sc_tumor_Macrophages
hsa05135	Yersinia infection	4/248	137/8577	0.56322	0.889218	0.764303	CCL2/FCGR2A/FN1/ACTG1	4	sc_tumor_Macrophages
hsa05322	Systemic lupus erythematosus	4/248	137/8577	0.56322	0.889218	0.764303	FCGR2A/FCGR1A/CD40/HLA-DMB	4	sc_tumor_Macrophages
hsa05162	Measles	4/248	138/8577	0.569013	0.889218	0.764303	HSPA6/FCGR2B/HSPA1B/HSPA1A	4	sc_tumor_Macrophages
hsa04371	Apelin signaling pathway	4/248	139/8577	0.574764	0.889218	0.764303	SPP1/CALM3/GNAI2/CALM1	4	sc_tumor_Macrophages
hsa04720	Long-term potentiation	2/248	67/8577	0.581598	0.889218	0.764303	CALM3/CALM1	2	sc_tumor_Macrophages
hsa04625	C-type lectin receptor signaling pathway	3/248	104/8577	0.58306	0.889218	0.764303	CALM3/IRF1/CALM1	3	sc_tumor_Macrophages
hsa00020	Citrate cycle (TCA cycle)	1/248	30/8577	0.585937	0.889218	0.764303	IDH2	1	sc_tumor_Macrophages
hsa00053	Ascorbate and aldarate metabolism	1/248	30/8577	0.585937	0.889218	0.764303	AKR1A1	1	sc_tumor_Macrophages
hsa01523	Antifolate resistance	1/248	30/8577	0.585937	0.889218	0.764303	GGH	1	sc_tumor_Macrophages
hsa04664	Fc epsilon RI signaling pathway	2/248	68/8577	0.589709	0.889218	0.764303	ALOX5AP/GRB2	2	sc_tumor_Macrophages
hsa04151	PI3K-Akt signaling pathway	10/248	359/8577	0.59461	0.889218	0.764303	SPP1/FN1/VTN/HSP90AB1/EIF4EBP1/YWHAH/IGF1/LPAR6/RHEB/GRB2	10	sc_tumor_Macrophages
hsa05017	Spinocerebellar ataxia	4/248	143/8577	0.597331	0.889218	0.764303	PSMB5/PSMB3/PSMD8/PSMD4	4	sc_tumor_Macrophages
hsa05031	Amphetamine addiction	2/248	69/8577	0.597703	0.889218	0.764303	CALM3/CALM1	2	sc_tumor_Macrophages
hsa05211	Renal cell carcinoma	2/248	69/8577	0.597703	0.889218	0.764303	SLC2A1/GRB2	2	sc_tumor_Macrophages
hsa03040	Spliceosome	6/248	216/8577	0.598143	0.889218	0.764303	HSPA6/HSPA1B/LSM4/HSPA1A/SNRPC/SNRPD2	6	sc_tumor_Macrophages
hsa04917	Prolactin signaling pathway	2/248	70/8577	0.605579	0.895484	0.769689	IRF1/GRB2	2	sc_tumor_Macrophages
hsa00640	Propanoate metabolism	1/248	32/8577	0.609619	0.896688	0.770724	LDHA	1	sc_tumor_Macrophages
hsa05224	Breast cancer	4/248	147/8577	0.619174	0.899131	0.772823	IGF1/RB1/HES1/GRB2	4	sc_tumor_Macrophages
hsa05218	Melanoma	2/248	72/8577	0.620982	0.899131	0.772823	IGF1/RB1	2	sc_tumor_Macrophages
hsa05223	Non-small cell lung cancer	2/248	72/8577	0.620982	0.899131	0.772823	RB1/GRB2	2	sc_tumor_Macrophages
hsa04621	NOD-like receptor signaling pathway	5/248	186/8577	0.628848	0.90558	0.778366	CCL2/CXCL1/HSP90AB1/TXNIP/GBP1	5	sc_tumor_Macrophages
hsa03020	RNA polymerase	1/248	34/8577	0.631951	0.90558	0.778366	POLR2J	1	sc_tumor_Macrophages
hsa04115	p53 signaling pathway	2/248	74/8577	0.635919	0.906592	0.779237	IGF1/SIVA1	2	sc_tumor_Macrophages
hsa04623	Cytosolic DNA-sensing pathway	2/248	75/8577	0.643213	0.906712	0.77934	CXCL10/DNASE2	2	sc_tumor_Macrophages
hsa04010	MAPK signaling pathway	8/248	301/8577	0.647132	0.906712	0.77934	HSPA6/HSPB1/CD14/STMN1/HSPA1B/HSPA1A/IGF1/GRB2	8	sc_tumor_Macrophages
hsa05220	Chronic myeloid leukemia	2/248	76/8577	0.650393	0.906712	0.77934	RB1/GRB2	2	sc_tumor_Macrophages
hsa05100	Bacterial invasion of epithelial cells	2/248	77/8577	0.657457	0.906712	0.77934	FN1/ACTG1	2	sc_tumor_Macrophages
hsa05412	Arrhythmogenic right ventricular cardiomyopathy	2/248	77/8577	0.657457	0.906712	0.77934	LMNA/ACTG1	2	sc_tumor_Macrophages
hsa00250	Alanine, aspartate and glutamate metabolism	1/248	37/8577	0.663086	0.906712	0.77934	IL4I1	1	sc_tumor_Macrophages
hsa04960	Aldosterone-regulated sodium reabsorption	1/248	37/8577	0.663086	0.906712	0.77934	IGF1	1	sc_tumor_Macrophages
hsa05167	Kaposi sarcoma-associated herpesvirus infection	5/248	194/8577	0.665615	0.906712	0.77934	CXCL1/CALM3/RB1/UBC/CALM1	5	sc_tumor_Macrophages
hsa05171	Coronavirus disease - COVID-19	6/248	232/8577	0.667174	0.906712	0.77934	CXCL10/CCL2/FCGR2A/F13A1/RPS2/RPS26	6	sc_tumor_Macrophages
hsa05340	Primary immunodeficiency	1/248	38/8577	0.67287	0.906712	0.77934	CD40	1	sc_tumor_Macrophages
hsa04722	Neurotrophin signaling pathway	3/248	119/8577	0.673971	0.906712	0.77934	CALM3/GRB2/CALM1	3	sc_tumor_Macrophages
hsa04935	Growth hormone synthesis, secretion and action	3/248	120/8577	0.679484	0.906712	0.77934	GNAI2/IGF1/GRB2	3	sc_tumor_Macrophages
hsa04071	Sphingolipid signaling pathway	3/248	121/8577	0.684927	0.906712	0.77934	CTSD/GNAI2/KNG1	3	sc_tumor_Macrophages
hsa04152	AMPK signaling pathway	3/248	121/8577	0.684927	0.906712	0.77934	EIF4EBP1/IGF1/RHEB	3	sc_tumor_Macrophages
hsa04919	Thyroid hormone signaling pathway	3/248	121/8577	0.684927	0.906712	0.77934	ACTG1/SLC2A1/RHEB	3	sc_tumor_Macrophages
hsa00380	Tryptophan metabolism	1/248	42/8577	0.709256	0.924518	0.794644	IL4I1	1	sc_tumor_Macrophages
hsa05332	Graft-versus-host disease	1/248	42/8577	0.709256	0.924518	0.794644	HLA-DMB	1	sc_tumor_Macrophages
hsa04012	ErbB signaling pathway	2/248	85/8577	0.709924	0.924518	0.794644	EIF4EBP1/GRB2	2	sc_tumor_Macrophages
hsa04022	cGMP-PKG signaling pathway	4/248	167/8577	0.71681	0.924518	0.794644	CALM3/GNAI2/KNG1/CALM1	4	sc_tumor_Macrophages
hsa00230	Purine metabolism	3/248	128/8577	0.721109	0.924518	0.794644	NME1/GUK1/NME4	3	sc_tumor_Macrophages
hsa05131	Shigellosis	6/248	247/8577	0.724716	0.924518	0.794644	BNIP3/CD14/PFN1/SQSTM1/ACTG1/UBC	6	sc_tumor_Macrophages
hsa04926	Relaxin signaling pathway	3/248	129/8577	0.726006	0.924518	0.794644	MMP9/GNAI2/GRB2	3	sc_tumor_Macrophages
hsa04976	Bile secretion	2/248	89/8577	0.733549	0.924518	0.794644	EPHX1/SLC2A1	2	sc_tumor_Macrophages
hsa02010	ABC transporters	1/248	45/8577	0.733874	0.924518	0.794644	DEFB1	1	sc_tumor_Macrophages
hsa04068	FoxO signaling pathway	3/248	131/8577	0.7356	0.924518	0.794644	BNIP3/IGF1/GRB2	3	sc_tumor_Macrophages
hsa05170	Human immunodeficiency virus 1 infection	5/248	212/8577	0.739348	0.924518	0.794644	CALM3/CALR/GNAI2/CFL1/CALM1	5	sc_tumor_Macrophages
hsa04728	Dopaminergic synapse	3/248	132/8577	0.740296	0.924518	0.794644	CALM3/GNAI2/CALM1	3	sc_tumor_Macrophages
hsa04930	Type II diabetes mellitus	1/248	46/8577	0.741609	0.924518	0.794644	PKM	1	sc_tumor_Macrophages
hsa04973	Carbohydrate digestion and absorption	1/248	47/8577	0.749121	0.926891	0.796684	SLC2A5	1	sc_tumor_Macrophages
hsa05222	Small cell lung cancer	2/248	92/8577	0.750182	0.926891	0.796684	FN1/RB1	2	sc_tumor_Macrophages
hsa04970	Salivary secretion	2/248	93/8577	0.755525	0.929362	0.798808	CALM3/CALM1	2	sc_tumor_Macrophages
hsa05030	Cocaine addiction	1/248	49/8577	0.763498	0.935032	0.803682	GNAI2	1	sc_tumor_Macrophages
hsa04070	Phosphatidylinositol signaling system	2/248	97/8577	0.775924	0.946083	0.81318	CALM3/CALM1	2	sc_tumor_Macrophages
hsa00564	Glycerophospholipid metabolism	2/248	99/8577	0.785557	0.951926	0.818203	PLD3/AGPAT2	2	sc_tumor_Macrophages
hsa00510	N-Glycan biosynthesis	1/248	53/8577	0.789836	0.951926	0.818203	MGAT4A	1	sc_tumor_Macrophages
hsa05034	Alcoholism	4/248	188/8577	0.798211	0.951926	0.818203	CALM3/GNAI2/GRB2/CALM1	4	sc_tumor_Macrophages
hsa03460	Fanconi anemia pathway	1/248	55/8577	0.801888	0.951926	0.818203	HES1	1	sc_tumor_Macrophages
hsa04613	Neutrophil extracellular trap formation	4/248	191/8577	0.808149	0.951926	0.818203	FCGR2A/ITGB2/FCGR1A/ACTG1	4	sc_tumor_Macrophages
hsa04928	Parathyroid hormone synthesis, secretion and action	2/248	106/8577	0.816466	0.951926	0.818203	GNAI2/MMP14	2	sc_tumor_Macrophages
hsa04014	Ras signaling pathway	5/248	236/8577	0.818211	0.951926	0.818203	CALM3/IGF1/RAB5C/GRB2/CALM1	5	sc_tumor_Macrophages
hsa05213	Endometrial cancer	1/248	58/8577	0.818687	0.951926	0.818203	GRB2	1	sc_tumor_Macrophages
hsa04370	VEGF signaling pathway	1/248	59/8577	0.823965	0.951926	0.818203	HSPB1	1	sc_tumor_Macrophages
hsa04659	Th17 cell differentiation	2/248	108/8577	0.824538	0.951926	0.818203	HSP90AB1/HLA-DMB	2	sc_tumor_Macrophages
hsa04931	Insulin resistance	2/248	108/8577	0.824538	0.951926	0.818203	AGT/SLC2A1	2	sc_tumor_Macrophages
hsa04934	Cushing syndrome	3/248	155/8577	0.831015	0.951926	0.818203	AGT/GNAI2/RB1	3	sc_tumor_Macrophages
hsa04110	Cell cycle	3/248	157/8577	0.83745	0.951926	0.818203	ANAPC11/YWHAH/RB1	3	sc_tumor_Macrophages
hsa04390	Hippo signaling pathway	3/248	157/8577	0.83745	0.951926	0.818203	ITGB2/YWHAH/ACTG1	3	sc_tumor_Macrophages
hsa04330	Notch signaling pathway	1/248	62/8577	0.838899	0.951926	0.818203	HES1	1	sc_tumor_Macrophages
hsa03420	Nucleotide excision repair	1/248	63/8577	0.843591	0.951926	0.818203	POLR2J	1	sc_tumor_Macrophages
hsa04217	Necroptosis	3/248	159/8577	0.843674	0.951926	0.818203	HSP90AB1/SQSTM1/FTH1	3	sc_tumor_Macrophages
hsa04929	GnRH secretion	1/248	64/8577	0.848147	0.951926	0.818203	SPP1	1	sc_tumor_Macrophages
hsa04927	Cortisol synthesis and secretion	1/248	65/8577	0.852571	0.951926	0.818203	AGT	1	sc_tumor_Macrophages
hsa05321	Inflammatory bowel disease	1/248	65/8577	0.852571	0.951926	0.818203	HLA-DMB	1	sc_tumor_Macrophages
hsa05161	Hepatitis B	3/248	162/8577	0.852625	0.951926	0.818203	MMP9/RB1/GRB2	3	sc_tumor_Macrophages
hsa03082	ATP-dependent chromatin remodeling	2/248	117/8577	0.857053	0.953043	0.819162	ACTG1/TFPT	2	sc_tumor_Macrophages
hsa04020	Calcium signaling pathway	5/248	253/8577	0.861603	0.954286	0.82023	CALM3/C4orf3/CAMK1/ASPH/CALM1	5	sc_tumor_Macrophages
hsa04920	Adipocytokine signaling pathway	1/248	69/8577	0.869019	0.95868	0.824007	SLC2A1	1	sc_tumor_Macrophages
hsa04622	RIG-I-like receptor signaling pathway	1/248	71/8577	0.876544	0.963159	0.827857	CXCL10	1	sc_tumor_Macrophages
hsa00562	Inositol phosphate metabolism	1/248	73/8577	0.883639	0.967132	0.831272	TPI1	1	sc_tumor_Macrophages
hsa05212	Pancreatic cancer	1/248	76/8577	0.893526	0.974119	0.837277	RB1	1	sc_tumor_Macrophages
hsa04120	Ubiquitin mediated proteolysis	2/248	142/8577	0.920632	0.981566	0.843678	ANAPC11/UBC	2	sc_tumor_Macrophages
hsa04936	Alcoholic liver disease	2/248	142/8577	0.920632	0.981566	0.843678	CD14/CXCL1	2	sc_tumor_Macrophages
hsa04911	Insulin secretion	1/248	86/8577	0.920824	0.981566	0.843678	SLC2A1	1	sc_tumor_Macrophages
hsa05210	Colorectal cancer	1/248	86/8577	0.920824	0.981566	0.843678	GRB2	1	sc_tumor_Macrophages
hsa04550	Signaling pathways regulating pluripotency of stem cells	2/248	143/8577	0.922518	0.981566	0.843678	IGF1/GRB2	2	sc_tumor_Macrophages
hsa04727	GABAergic synapse	1/248	89/8577	0.927562	0.981566	0.843678	GNAI2	1	sc_tumor_Macrophages
hsa05032	Morphine addiction	1/248	91/8577	0.931733	0.981566	0.843678	GNAI2	1	sc_tumor_Macrophages
hsa05226	Gastric cancer	2/248	149/8577	0.932976	0.981566	0.843678	RB1/GRB2	2	sc_tumor_Macrophages
hsa04658	Th1 and Th2 cell differentiation	1/248	92/8577	0.933728	0.981566	0.843678	HLA-DMB	1	sc_tumor_Macrophages
hsa04520	Adherens junction	1/248	93/8577	0.935665	0.981566	0.843678	ACTG1	1	sc_tumor_Macrophages
hsa05206	MicroRNAs in cancer	5/248	310/8577	0.949277	0.982607	0.844574	MMP9/STMN1/MARCKS/PLAU/GRB2	5	sc_tumor_Macrophages
hsa03013	Nucleocytoplasmic transport	1/248	108/8577	0.958788	0.982607	0.844574	SUMO3	1	sc_tumor_Macrophages
hsa04350	TGF-beta signaling pathway	1/248	108/8577	0.958788	0.982607	0.844574	TF	1	sc_tumor_Macrophages
hsa04310	Wnt signaling pathway	2/248	171/8577	0.961002	0.982607	0.844574	SERPINF1/CACYBP	2	sc_tumor_Macrophages
hsa04024	cAMP signaling pathway	3/248	225/8577	0.961014	0.982607	0.844574	CALM3/GNAI2/CALM1	3	sc_tumor_Macrophages
hsa04725	Cholinergic synapse	1/248	113/8577	0.964481	0.982607	0.844574	GNAI2	1	sc_tumor_Macrophages
hsa04724	Glutamatergic synapse	1/248	115/8577	0.966532	0.982607	0.844574	GNAI2	1	sc_tumor_Macrophages
hsa04726	Serotonergic synapse	1/248	115/8577	0.966532	0.982607	0.844574	GNAI2	1	sc_tumor_Macrophages
hsa04360	Axon guidance	2/248	182/8577	0.970406	0.982607	0.844574	GNAI2/CFL1	2	sc_tumor_Macrophages
hsa04660	T cell receptor signaling pathway	1/248	121/8577	0.972004	0.982607	0.844574	GRB2	1	sc_tumor_Macrophages
hsa04630	JAK-STAT signaling pathway	1/248	166/8577	0.992692	0.998272	0.858038	GRB2	1	sc_tumor_Macrophages
hsa04080	Neuroactive ligand-receptor interaction	4/248	367/8577	0.994681	0.998272	0.858038	AGT/TSPO/KNG1/LPAR6	4	sc_tumor_Macrophages
hsa04740	Olfactory transduction	2/248	439/8577	0.999973	0.999973	0.8595	CALM3/CALM1	2	sc_tumor_Macrophages

## Sheet: NK_up
KEGG pathway terms enriched by each group of DEGs between the major cell types and blood-derived exosomes derived from HCC and control cases.
ID	Description	GeneRatio	BgRatio	pvalue	p.adjust	qvalue	geneID	Count	data
hsa05132	Salmonella infection	27/252	249/8577	3.58585e-09	9.28736e-07	7.05847e-07	MAP2K2/ARPC5L/HSP90AB1/PTPRC/ANXA2/ARPC1B/TUBA1A/AHNAK/TXN/PFN1/S100A10/JUN/BCL2/HSP90AA1/PYCARD/ROCK2/RAC1/BAX/ACBD3/DYNC1H1/DYNLRB1/FLNA/DYNLT1/TNFSF10/TUBA1B/TRADD/PKN1	27	sc_tumor_NK
hsa04141	Protein processing in endoplasmic reticulum	18/252	173/8577	2.97663e-06	0.000385473	0.000292963	HSPA6/HSP90AB1/DNAJB1/HSPA1B/SEC61B/STUB1/DAD1/BCL2/HSPH1/HSP90AA1/TMEM258/HSPA8/PDIA6/BAX/DNAJA1/LMAN1/PPP1R15A/RRBP1	18	sc_tumor_NK
hsa04915	Estrogen signaling pathway	15/252	137/8577	1.09281e-05	0.000943459	0.000717036	GNAS/KRT10/HSPA6/MAP2K2/HSP90AB1/HSPA1B/GNAI2/CALM1/JUN/BCL2/HSP90AA1/HSPA8/KRAS/GRB2/FKBP4	15	sc_tumor_NK
hsa05417	Lipid and atherosclerosis	19/252	215/8577	1.72865e-05	0.0011193	0.000850678	HSPA6/HSP90AB1/HSPA1B/CCL3/CALM1/JUN/BCL2/APOA1/HSP90AA1/CCL5/PYCARD/ROCK2/RAC1/HSPA8/BAX/KRAS/STAT3/TNFSF10/CYBA	19	sc_tumor_NK
hsa04660	T cell receptor signaling pathway	13/252	121/8577	5.19423e-05	0.00269061	0.00204489	CD3D/CD3G/CD3E/MAP2K2/CD8A/PTPRC/CD8B/PAK2/JUN/PTPN6/KRAS/GRB2/LCP2	13	sc_tumor_NK
hsa05135	Yersinia infection	13/252	137/8577	0.000186428	0.00741941	0.00563881	MAP2K2/ARPC5L/CD8A/ARPC1B/CD8B/JUN/PYCARD/ROCK2/RAC1/ROCK1/LCP2/ITGA4/PKN1	13	sc_tumor_NK
hsa05162	Measles	13/252	138/8577	0.000200525	0.00741941	0.00563881	CD3D/CD3G/CD3E/HSPA6/STAT1/HSPA1B/JUN/BCL2/IRF9/HSPA8/BAX/STAT3/TRADD	13	sc_tumor_NK
hsa05130	Pathogenic Escherichia coli infection	16/252	198/8577	0.000230293	0.00745574	0.00566642	ARPC5L/NCL/ARPC1B/TUBA1A/PAK2/JUN/PTPN6/PYCARD/ROCK2/RAC1/BAX/ROCK1/EZR/TNFSF10/TUBA1B/TRADD	16	sc_tumor_NK
hsa04621	NOD-like receptor signaling pathway	15/252	186/8577	0.000368491	0.01008	0.00766089	STAT1/HSP90AB1/GBP5/GBP1/TXN/JUN/BCL2/HSP90AA1/IRF9/CCL5/PYCARD/GBP2/RBCK1/CYBA/PKN1	15	sc_tumor_NK
hsa03010	Ribosome	14/252	167/8577	0.00038919	0.01008	0.00766089	RPL13/RPL7A/MRPL18/RPL30/RPL28/RPS2/RPS12/MRPS6/RPS16/MRPL27/MRPL23/MRPL33/RPL38/MRPL20	14	sc_tumor_NK
hsa04062	Chemokine signaling pathway	15/252	192/8577	0.000516652	0.0121648	0.00924534	STAT1/GNAI2/GRK6/GNG5/CCL3/CCL5/ROCK2/CCL4/RAC1/CXCR3/KRAS/GRB2/DOCK2/ROCK1/STAT3	15	sc_tumor_NK
hsa03082	ATP-dependent chromatin remodeling	11/252	117/8577	0.000627587	0.0135454	0.0102946	BRD7/BPTF/BCL7C/YY1/CHD3/MBD2/INO80/SMARCD1/RSF1/SMARCA5/BAZ1B	11	sc_tumor_NK
hsa05163	Human cytomegalovirus infection	16/252	225/8577	0.000947668	0.0167677	0.0127436	GNAS/MAP2K2/GNAI2/GNG5/CCL3/CALM1/CCL5/ROCK2/CCL4/RAC1/BAX/KRAS/GRB2/ROCK1/STAT3/TRADD	16	sc_tumor_NK
hsa05131	Shigellosis	17/252	247/8577	0.00095243	0.0167677	0.0127436	ARPC5L/TLN1/CAST/ARPC1B/PFN1/JUN/BCL2/CCL5/PYCARD/ROCK2/RAC1/BAX/RBCK1/ROCK1/C3/TRADD/CBX3	17	sc_tumor_NK
hsa04917	Prolactin signaling pathway	8/252	70/8577	0.000971105	0.0167677	0.0127436	MAP2K2/STAT1/IRF1/SOCS1/SOCS3/KRAS/GRB2/STAT3	8	sc_tumor_NK
hsa05235	PD-L1 expression and PD-1 checkpoint pathway in cancer	9/252	89/8577	0.0011572	0.0187322	0.0142366	CD3D/CD3G/CD3E/MAP2K2/STAT1/JUN/PTPN6/KRAS/STAT3	9	sc_tumor_NK
hsa05170	Human immunodeficiency virus 1 infection	15/252	212/8577	0.00143025	0.0217903	0.0165608	CD3D/CD3G/CD3E/MAP2K2/GNAI2/GNG5/CALM1/PAK2/JUN/BCL2/APOBEC3G/RAC1/BAX/KRAS/TRADD	15	sc_tumor_NK
hsa04612	Antigen processing and presentation	8/252	78/8577	0.00197202	0.0283751	0.0215653	HSPA6/HSP90AB1/CD8A/HSPA1B/CD8B/HSP90AA1/HSPA8/NFYB	8	sc_tumor_NK
hsa04217	Necroptosis	12/252	159/8577	0.00247501	0.0331395	0.0251863	STAT1/HSP90AB1/BCL2/HSP90AA1/IRF9/PYCARD/BAX/RBCK1/STAT3/TNFSF10/FTH1/TRADD	12	sc_tumor_NK
hsa04933	AGE-RAGE signaling pathway in diabetic complications	9/252	100/8577	0.00261958	0.0331395	0.0251863	STAT1/PIM1/JUN/BCL2/EGR1/RAC1/BAX/KRAS/STAT3	9	sc_tumor_NK
hsa05020	Prion disease	17/252	272/8577	0.00268698	0.0331395	0.0251863	HSPA6/HSPA1B/TUBA1A/NDUFB7/NDUFC2/EGR1/CCL5/COX5A/RAC1/HSPA8/BAX/NDUFB10/NDUFB3/NDUFC1/SOD1/CYBA/TUBA1B	17	sc_tumor_NK
hsa05142	Chagas disease	9/252	102/8577	0.00299834	0.0352987	0.0268273	CD3D/CD3G/GNAS/CD3E/GNAI2/CCL3/JUN/CCL5/C3	9	sc_tumor_NK
hsa04979	Cholesterol metabolism	6/252	51/8577	0.00360452	0.0393985	0.0299432	APOA2/APOE/APOC1/APOA1/APOH/TSPO	6	sc_tumor_NK
hsa05210	Colorectal cancer	8/252	86/8577	0.00365083	0.0393985	0.0299432	MAP2K2/JUN/BCL2/RAC1/BAX/APPL1/KRAS/GRB2	8	sc_tumor_NK
hsa05216	Thyroid cancer	5/252	37/8577	0.00425111	0.0433877	0.032975	MAP2K2/TPM3/TPR/BAX/KRAS	5	sc_tumor_NK
hsa04380	Osteoclast differentiation	10/252	128/8577	0.00435552	0.0433877	0.032975	JUND/STAT1/SOCS1/SOCS3/JUN/IRF9/RAC1/GRB2/CYBA/LCP2	10	sc_tumor_NK
hsa05340	Primary immunodeficiency	5/252	38/8577	0.00478018	0.0458543	0.0348496	CD3D/CD3E/CD8A/PTPRC/CD8B	5	sc_tumor_NK
hsa05208	Chemical carcinogenesis - reactive oxygen species	14/252	223/8577	0.00600144	0.0555133	0.0421906	MAP2K2/NDUFB7/JUN/NDUFC2/MGST3/COX5A/RAC1/KRAS/NDUFB10/NDUFB3/GRB2/NDUFC1/SOD1/CYBA	14	sc_tumor_NK
hsa04210	Apoptosis	10/252	136/8577	0.00665857	0.0569944	0.0433162	MAP2K2/LMNA/TUBA1A/JUN/BCL2/BAX/KRAS/TNFSF10/TUBA1B/TRADD	10	sc_tumor_NK
hsa05160	Hepatitis C	11/252	158/8577	0.00678385	0.0569944	0.0433162	CD81/MAP2K2/STAT1/SOCS3/YWHAB/IRF9/BAX/KRAS/GRB2/STAT3/TRADD	11	sc_tumor_NK
hsa04144	Endocytosis	15/252	250/8577	0.00682172	0.0569944	0.0433162	HSPA6/ARPC5L/HSPA1B/GRK6/ARPC1B/SNX3/HSPA8/SNF8/ARFGEF1/SMAP1/ACAP2/SNX6/CLTA/CLTB/SH3KBP1	15	sc_tumor_NK
hsa05203	Viral carcinogenesis	13/252	204/8577	0.00706741	0.0572018	0.0434739	JUN/YWHAB/IRF9/RANBP1/RAC1/BAX/UBE3A/KRAS/GRB2/STAT3/GTF2A2/C3/TRADD	13	sc_tumor_NK
hsa05418	Fluid shear stress and atherosclerosis	10/252	139/8577	0.0077321	0.0606852	0.0461213	KLF2/HSP90AB1/CALM1/TXN/JUN/BCL2/HSP90AA1/MGST3/RAC1/CYBA	10	sc_tumor_NK
hsa01522	Endocrine resistance	8/252	98/8577	0.00802079	0.0609921	0.0463545	GNAS/MAP2K2/JUN/BCL2/NCOR1/BAX/KRAS/GRB2	8	sc_tumor_NK
hsa04722	Neurotrophin signaling pathway	9/252	119/8577	0.00824217	0.0609921	0.0463545	MAP2K2/CALM1/MATK/JUN/BCL2/RAC1/BAX/KRAS/GRB2	9	sc_tumor_NK
hsa04935	Growth hormone synthesis, secretion and action	9/252	120/8577	0.00868888	0.0625117	0.0475094	GNAS/MAP2K2/STAT1/SOCS1/GNAI2/SOCS3/KRAS/GRB2/STAT3	9	sc_tumor_NK
hsa04071	Sphingolipid signaling pathway	9/252	121/8577	0.00915375	0.0640763	0.0486985	MAP2K2/GNAI2/BCL2/ROCK2/RAC1/BAX/KRAS/ROCK1/TRADD	9	sc_tumor_NK
hsa04662	B cell receptor signaling pathway	7/252	84/8577	0.0115238	0.0767013	0.0582936	CD81/MAP2K2/JUN/PTPN6/RAC1/KRAS/GRB2	7	sc_tumor_NK
hsa05012	Parkinson disease	15/252	266/8577	0.0117244	0.0767013	0.0582936	GNAS/GNAI2/TUBA1A/NDUFB7/CALM1/TXN/NDUFC2/COX5A/BAX/NDUFB10/NDUFB3/SLC39A10/NDUFC1/SOD1/TUBA1B	15	sc_tumor_NK
hsa05167	Kaposi sarcoma-associated herpesvirus infection	12/252	194/8577	0.0118458	0.0767013	0.0582936	MAP2K2/STAT1/GNG5/CALM1/JUN/IRF9/RAC1/BAX/KRAS/STAT3/C3/TRADD	12	sc_tumor_NK
hsa04659	Th17 cell differentiation	8/252	108/8577	0.0139882	0.0883643	0.0671576	CD3D/CD3G/CD3E/STAT1/HSP90AB1/JUN/HSP90AA1/STAT3	8	sc_tumor_NK
hsa04540	Gap junction	7/252	88/8577	0.0146413	0.0888623	0.067536	GNAS/MAP2K2/GNAI2/TUBA1A/KRAS/GRB2/TUBA1B	7	sc_tumor_NK
hsa05211	Renal cell carcinoma	6/252	69/8577	0.0155116	0.0888623	0.067536	MAP2K2/PAK2/JUN/RAC1/KRAS/GRB2	6	sc_tumor_NK
hsa04650	Natural killer cell mediated cytotoxicity	9/252	132/8577	0.0155945	0.0888623	0.067536	MAP2K2/HCST/CD48/PTPN6/RAC1/KRAS/GRB2/TNFSF10/LCP2	9	sc_tumor_NK
hsa04932	Non-alcoholic fatty liver disease	10/252	155/8577	0.0158716	0.0888623	0.067536	SOCS3/NDUFB7/JUN/NDUFC2/COX5A/RAC1/BAX/NDUFB10/NDUFB3/NDUFC1	10	sc_tumor_NK
hsa05169	Epstein-Barr virus infection	12/252	202/8577	0.0158965	0.0888623	0.067536	VIM/CD3D/CD3G/CD3E/STAT1/JUN/BCL2/IRF9/RAC1/BAX/STAT3/TRADD	12	sc_tumor_NK
hsa05145	Toxoplasmosis	8/252	111/8577	0.0162854	0.0888623	0.067536	HSPA6/STAT1/SOCS1/HSPA1B/GNAI2/BCL2/HSPA8/STAT3	8	sc_tumor_NK
hsa04510	Focal adhesion	12/252	203/8577	0.0164687	0.0888623	0.067536	TLN1/PAK2/JUN/BCL2/VTN/ROCK2/RAC1/ITGB7/GRB2/ROCK1/FLNA/ITGA4	12	sc_tumor_NK
hsa04810	Regulation of actin cytoskeleton	13/252	229/8577	0.0174293	0.0914764	0.0695228	MAP2K2/ARPC5L/ARPC1B/PFN1/PAK2/ROCK2/RAC1/KRAS/ITGB7/RGCC/ROCK1/EZR/ITGA4	13	sc_tumor_NK
hsa05205	Proteoglycans in cancer	12/252	205/8577	0.0176595	0.0914764	0.0695228	MAP2K2/PTPN6/VTN/ROCK2/RAC1/KRAS/GRB2/ROCK1/STAT3/FLNA/CD63/EZR	12	sc_tumor_NK
hsa05171	Coronavirus disease - COVID-19	13/252	232/8577	0.0191999	0.0962855	0.0731777	RPL13/RPL7A/STAT1/RPL30/RPL28/RPS2/RPS12/JUN/IRF9/RPS16/STAT3/C3/RPL38	13	sc_tumor_NK
hsa04912	GnRH signaling pathway	7/252	93/8577	0.0193314	0.0962855	0.0731777	GNAS/MAP2K2/CALM1/JUN/EGR1/KRAS/GRB2	7	sc_tumor_NK
hsa05143	African trypanosomiasis	4/252	37/8577	0.0224697	0.109805	0.0834524	HBB/HBA2/HBA1/APOA1	4	sc_tumor_NK
hsa05134	Legionellosis	5/252	56/8577	0.0237851	0.110569	0.0840331	HSPA6/HSPA1B/PYCARD/HSPA8/C3	5	sc_tumor_NK
hsa05133	Pertussis	6/252	76/8577	0.0239068	0.110569	0.0840331	IRF1/GNAI2/CALM1/JUN/PYCARD/C3	6	sc_tumor_NK
hsa05212	Pancreatic cancer	6/252	76/8577	0.0239068	0.110569	0.0840331	STAT1/RAC1/BAX/KRAS/STAT3/RALBP1	6	sc_tumor_NK
hsa05140	Leishmaniasis	6/252	77/8577	0.0253128	0.113424	0.0862031	STAT1/JUN/PTPN6/CYBA/C3/ITGA4	6	sc_tumor_NK
hsa03040	Spliceosome	12/252	216/8577	0.0253999	0.113424	0.0862031	HSPA6/HSPA1B/U2SURP/DDX46/SRSF9/SRSF5/LSM2/TXNL4A/LSM6/HSPA8/RBM17/CDC40	12	sc_tumor_NK
hsa04640	Hematopoietic cell lineage	7/252	99/8577	0.0262385	0.115182	0.0875396	CD3D/CD3G/CD3E/CD8A/CD2/CD8B/ITGA4	7	sc_tumor_NK
hsa04530	Tight junction	10/252	170/8577	0.028129	0.120108	0.0912829	ARPC5L/ARPC1B/TUBA1A/JUN/ROCK2/RAC1/ROCK1/YBX3/EZR/TUBA1B	10	sc_tumor_NK
hsa01521	EGFR tyrosine kinase inhibitor resistance	6/252	79/8577	0.0282879	0.120108	0.0912829	MAP2K2/BCL2/BAX/KRAS/GRB2/STAT3	6	sc_tumor_NK
hsa05164	Influenza A	10/252	171/8577	0.0291344	0.121706	0.0924979	MAP2K2/STAT1/DNAJB1/SOCS3/IRF9/CCL5/PYCARD/BAX/TNFSF10/TRADD	10	sc_tumor_NK
hsa05166	Human T-cell leukemia virus 1 infection	12/252	222/8577	0.0305473	0.125583	0.0954443	CD3D/CD3G/CD3E/MAP2K2/TLN1/JUN/EGR1/RANBP1/BAX/KRAS/TSPO/NFYB	12	sc_tumor_NK
hsa04010	MAPK signaling pathway	15/252	301/8577	0.0317749	0.128152	0.0973966	JUND/HSPA6/MAP2K2/HSPB1/DUSP5/HSPA1B/PAK2/JUN/DUSP4/RAC1/HSPA8/KRAS/GRB2/FLNA/TRADD	15	sc_tumor_NK
hsa04213	Longevity regulating pathway - multiple species	5/252	61/8577	0.032957	0.128152	0.0973966	HSPA6/HSPA1B/HSPA8/KRAS/SOD1	5	sc_tumor_NK
hsa04620	Toll-like receptor signaling pathway	7/252	104/8577	0.0331513	0.128152	0.0973966	MAP2K2/STAT1/CCL3/JUN/CCL5/CCL4/RAC1	7	sc_tumor_NK
hsa04625	C-type lectin receptor signaling pathway	7/252	104/8577	0.0331513	0.128152	0.0973966	STAT1/IRF1/CALM1/JUN/IRF9/PYCARD/KRAS	7	sc_tumor_NK
hsa04928	Parathyroid hormone synthesis, secretion and action	7/252	106/8577	0.0362273	0.137983	0.104868	GNAS/JUND/GNAI2/BCL2/EGR1/PDE4D/NACA	7	sc_tumor_NK
hsa05221	Acute myeloid leukemia	5/252	67/8577	0.0465302	0.174657	0.132741	MAP2K2/PIM1/KRAS/GRB2/STAT3	5	sc_tumor_NK
hsa05207	Chemical carcinogenesis - receptor activation	11/252	212/8577	0.0479395	0.176806	0.134374	GNAS/MAP2K2/HSP90AB1/GNAI2/JUN/BCL2/HSP90AA1/MGST3/KRAS/GRB2/STAT3	11	sc_tumor_NK
hsa04664	Fc epsilon RI signaling pathway	5/252	68/8577	0.0490716	0.176806	0.134374	MAP2K2/RAC1/KRAS/GRB2/LCP2	5	sc_tumor_NK
hsa05161	Hepatitis B	9/252	162/8577	0.0491508	0.176806	0.134374	MAP2K2/STAT1/JUN/YWHAB/BCL2/BAX/KRAS/GRB2/STAT3	9	sc_tumor_NK
hsa04670	Leukocyte transendothelial migration	7/252	115/8577	0.0523784	0.185836	0.141237	GNAI2/ROCK2/RAC1/ROCK1/EZR/CYBA/ITGA4	7	sc_tumor_NK
hsa03450	Non-homologous end-joining	2/252	13/8577	0.0541912	0.189669	0.14415	PRKDC/XRCC5	2	sc_tumor_NK
hsa04630	JAK-STAT signaling pathway	9/252	166/8577	0.0557552	0.192541	0.146333	STAT1/PIM1/SOCS1/SOCS3/PTPN6/BCL2/IRF9/GRB2/STAT3	9	sc_tumor_NK
hsa04657	IL-17 signaling pathway	6/252	94/8577	0.0579765	0.196732	0.149518	JUND/HSP90AB1/CEBPB/JUN/HSP90AA1/TRADD	6	sc_tumor_NK
hsa05144	Malaria	4/252	50/8577	0.0584879	0.196732	0.149518	HBB/HBA2/CD81/HBA1	4	sc_tumor_NK
hsa05223	Non-small cell lung cancer	5/252	72/8577	0.0600424	0.199371	0.151524	MAP2K2/BAX/KRAS/GRB2/STAT3	5	sc_tumor_NK
hsa05215	Prostate cancer	6/252	97/8577	0.0655435	0.214883	0.163313	MAP2K2/HSP90AB1/BCL2/HSP90AA1/KRAS/GRB2	6	sc_tumor_NK
hsa05016	Huntington disease	14/252	306/8577	0.0667933	0.216243	0.164347	TUBA1A/NDUFB7/REST/NDUFC2/COX5A/BAX/NDUFB10/NDUFB3/POLR2I/NDUFC1/CLTA/CLTB/SOD1/TUBA1B	14	sc_tumor_NK
hsa05231	Choline metabolism in cancer	6/252	98/8577	0.0681886	0.217862	0.165577	MAP2K2/DGKZ/JUN/RAC1/KRAS/GRB2	6	sc_tumor_NK
hsa05214	Glioma	5/252	75/8577	0.0691144	0.217862	0.165577	MAP2K2/CALM1/BAX/KRAS/GRB2	5	sc_tumor_NK
hsa05014	Amyotrophic lateral sclerosis	16/252	364/8577	0.0698168	0.217862	0.165577	CHCHD10/TUBA1A/NDUFB7/TPR/PFN1/NDUFC2/BCL2/COX5A/RAC1/BAX/NDUFB10/SETX/NDUFB3/NDUFC1/SOD1/TUBA1B	16	sc_tumor_NK
hsa04611	Platelet activation	7/252	124/8577	0.0724567	0.223408	0.169792	GNAS/APBB1IP/GNAI2/TLN1/ROCK2/ROCK1/LCP2	7	sc_tumor_NK
hsa05100	Bacterial invasion of epithelial cells	5/252	77/8577	0.0755608	0.230238	0.174983	ARPC5L/ARPC1B/RAC1/CLTA/CLTB	5	sc_tumor_NK
hsa04714	Thermogenesis	11/252	232/8577	0.0800624	0.241118	0.183252	GNAS/NDUFB7/NDUFC2/COX5A/KRAS/NDUFB10/NDUFB3/GRB2/NDUFC1/SMARCD1/NDUFAF2	11	sc_tumor_NK
hsa04921	Oxytocin signaling pathway	8/252	154/8577	0.0836757	0.249104	0.189321	GNAS/MAP2K2/GNAI2/CALM1/JUN/ROCK2/KRAS/ROCK1	8	sc_tumor_NK
hsa04926	Relaxin signaling pathway	7/252	129/8577	0.0853407	0.251173	0.190894	GNAS/MAP2K2/GNAI2/GNG5/JUN/KRAS/GRB2	7	sc_tumor_NK
hsa05213	Endometrial cancer	4/252	58/8577	0.0902101	0.260008	0.197608	MAP2K2/BAX/KRAS/GRB2	4	sc_tumor_NK
hsa04015	Rap1 signaling pathway	10/252	210/8577	0.0903503	0.260008	0.197608	GNAS/MAP2K2/APBB1IP/GNAI2/TLN1/CALM1/PFN1/RAC1/KRAS/LCP2	10	sc_tumor_NK
hsa04370	VEGF signaling pathway	4/252	59/8577	0.0946573	0.269409	0.204753	MAP2K2/HSPB1/RAC1/KRAS	4	sc_tumor_NK
hsa04730	Long-term depression	4/252	60/8577	0.0992064	0.279288	0.212261	GNAS/MAP2K2/GNAI2/KRAS	4	sc_tumor_NK
hsa04012	ErbB signaling pathway	5/252	85/8577	0.104449	0.290886	0.221075	MAP2K2/PAK2/JUN/KRAS/GRB2	5	sc_tumor_NK
hsa00310	Lysine degradation	4/252	63/8577	0.113446	0.31258	0.237563	KMT2A/KMT2B/ASH1L/SETD2	4	sc_tumor_NK
hsa04371	Apelin signaling pathway	7/252	139/8577	0.114766	0.312888	0.237798	KLF2/MAP2K2/GNAI2/GNG5/CALM1/EGR1/KRAS	7	sc_tumor_NK
hsa05219	Bladder cancer	3/252	41/8577	0.118466	0.316952	0.240886	MAP2K2/TYMP/KRAS	3	sc_tumor_NK
hsa04668	TNF signaling pathway	6/252	114/8577	0.118704	0.316952	0.240886	IRF1/CEBPB/SOCS3/JUN/CCL5/TRADD	6	sc_tumor_NK
hsa05032	Morphine addiction	5/252	91/8577	0.129203	0.341464	0.259515	GNAS/GNAI2/GRK6/GNG5/PDE4D	5	sc_tumor_NK
hsa04658	Th1 and Th2 cell differentiation	5/252	92/8577	0.133568	0.349436	0.265574	CD3D/CD3G/CD3E/STAT1/JUN	5	sc_tumor_NK
hsa05415	Diabetic cardiomyopathy	9/252	203/8577	0.143452	0.365988	0.278154	NDUFB7/NDUFC2/COX5A/RAC1/MPC2/NDUFB10/NDUFB3/NDUFC1/CYBA	9	sc_tumor_NK
hsa04723	Retrograde endocannabinoid signaling	7/252	148/8577	0.145232	0.365988	0.278154	GNAI2/GNG5/NDUFB7/NDUFC2/NDUFB10/NDUFB3/NDUFC1	7	sc_tumor_NK
hsa03060	Protein export	2/252	23/8577	0.145547	0.365988	0.278154	SEC61B/SEC11C	2	sc_tumor_NK
hsa03430	Mismatch repair	2/252	23/8577	0.145547	0.365988	0.278154	RFC1/SSBP1	2	sc_tumor_NK
hsa05120	Epithelial cell signaling in Helicobacter pylori infection	4/252	70/8577	0.149859	0.373206	0.28364	JUN/CCL5/RAC1/CSK	4	sc_tumor_NK
hsa05414	Dilated cardiomyopathy	5/252	96/8577	0.151675	0.374131	0.284342	GNAS/LMNA/TPM3/ITGB7/ITGA4	5	sc_tumor_NK
hsa04145	Phagosome	7/252	152/8577	0.159901	0.387433	0.294452	TUBA1A/SEC61B/RAC1/DYNC1H1/CYBA/C3/TUBA1B	7	sc_tumor_NK
hsa05152	Tuberculosis	8/252	180/8577	0.160059	0.387433	0.294452	STAT1/CEBPB/CALM1/BCL2/BAX/NFYB/C3/TRADD	8	sc_tumor_NK
hsa01524	Platinum drug resistance	4/252	73/8577	0.166683	0.39973	0.303798	BCL2/MGST3/BAX/XPA	4	sc_tumor_NK
hsa04061	Viral protein interaction with cytokine and cytokine receptor	5/252	100/8577	0.170748	0.405722	0.308352	CCL3/CCL5/CCL4/CXCR3/TNFSF10	5	sc_tumor_NK
hsa05030	Cocaine addiction	3/252	49/8577	0.173657	0.40696	0.309293	GNAS/GNAI2/JUN	3	sc_tumor_NK
hsa04916	Melanogenesis	5/252	101/8577	0.175657	0.40696	0.309293	GNAS/MAP2K2/GNAI2/CALM1/KRAS	5	sc_tumor_NK
hsa05165	Human papillomavirus infection	13/252	331/8577	0.175983	0.40696	0.309293	GNAS/MAP2K2/STAT1/IRF1/IRF9/VTN/BAX/UBE3A/KRAS/ITGB7/GRB2/ITGA4/TRADD	13	sc_tumor_NK
hsa04971	Gastric acid secretion	4/252	76/8577	0.184143	0.41836	0.317957	GNAS/GNAI2/CALM1/EZR	4	sc_tumor_NK
hsa05220	Chronic myeloid leukemia	4/252	76/8577	0.184143	0.41836	0.317957	MAP2K2/BAX/KRAS/GRB2	4	sc_tumor_NK
hsa04068	FoxO signaling pathway	6/252	131/8577	0.187742	0.422829	0.321353	KLF2/MAP2K2/KRAS/GRB2/STAT3/TNFSF10	6	sc_tumor_NK
hsa00190	Oxidative phosphorylation	6/252	134/8577	0.201304	0.446747	0.339531	NDUFB7/NDUFC2/COX5A/NDUFB10/NDUFB3/NDUFC1	6	sc_tumor_NK
hsa03018	RNA degradation	4/252	79/8577	0.202171	0.446747	0.339531	BTG2/LSM2/LSM6/EXOSC6	4	sc_tumor_NK
hsa04961	Endocrine and other factor-regulated calcium reabsorption	3/252	53/8577	0.203537	0.446747	0.339531	GNAS/CLTA/CLTB	3	sc_tumor_NK
hsa04814	Motor proteins	8/252	193/8577	0.207435	0.44957	0.341677	TPM3/TUBA1A/KIF2A/KIF21A/DYNC1H1/DYNLRB1/DYNLT1/TUBA1B	8	sc_tumor_NK
hsa00983	Drug metabolism - other enzymes	4/252	80/8577	0.208295	0.44957	0.341677	TYMP/MGST3/NME1/DUT	4	sc_tumor_NK
hsa04910	Insulin signaling pathway	6/252	137/8577	0.215214	0.460393	0.349902	MAP2K2/SOCS1/SOCS3/CALM1/KRAS/GRB2	6	sc_tumor_NK
hsa04024	cAMP signaling pathway	9/252	225/8577	0.216865	0.460393	0.349902	GNAS/MAP2K2/GNAI2/CALM1/JUN/ROCK2/RAC1/PDE4D/ROCK1	9	sc_tumor_NK
hsa05225	Hepatocellular carcinoma	7/252	168/8577	0.224617	0.472973	0.359464	MAP2K2/BRD7/MGST3/BAX/KRAS/GRB2/SMARCD1	7	sc_tumor_NK
hsa00480	Glutathione metabolism	3/252	57/8577	0.234494	0.489789	0.372244	SRM/ODC1/MGST3	3	sc_tumor_NK
hsa04120	Ubiquitin mediated proteolysis	6/252	142/8577	0.239096	0.490408	0.372714	UBE2M/UBE2S/SOCS1/SOCS3/STUB1/UBE3A	6	sc_tumor_NK
hsa01232	Nucleotide metabolism	4/252	85/8577	0.239656	0.490408	0.372714	TYMP/NME1/DUT/GUK1	4	sc_tumor_NK
hsa04215	Apoptosis - multiple species	2/252	32/8577	0.24183	0.490408	0.372714	BCL2/BAX	2	sc_tumor_NK
hsa00240	Pyrimidine metabolism	3/252	58/8577	0.242364	0.490408	0.372714	TYMP/NME1/DUT	3	sc_tumor_NK
hsa04610	Complement and coagulation cascades	4/252	86/8577	0.246059	0.494026	0.375463	SERPINA1/VTN/SERPINC1/C3	4	sc_tumor_NK
hsa04151	PI3K-Akt signaling pathway	13/252	359/8577	0.257337	0.510566	0.388035	MAP2K2/HSP90AB1/GNG5/YWHAB/BCL2/HSP90AA1/VTN/RAC1/KRAS/ITGB7/GRB2/ITGA4/PKN1	13	sc_tumor_NK
hsa04014	Ras signaling pathway	9/252	236/8577	0.25824	0.510566	0.388035	MAP2K2/GNG5/CALM1/PAK2/RAC1/KRAS/RASAL3/GRB2/RALBP1	9	sc_tumor_NK
hsa05410	Hypertrophic cardiomyopathy	4/252	90/8577	0.272022	0.533741	0.405647	LMNA/TPM3/ITGB7/ITGA4	4	sc_tumor_NK
hsa03420	Nucleotide excision repair	3/252	63/8577	0.282265	0.549675	0.417757	RFC1/XPA/POLR2I	3	sc_tumor_NK
hsa03030	DNA replication	2/252	36/8577	0.285775	0.552357	0.419796	RFC1/SSBP1	2	sc_tumor_NK
hsa04520	Adherens junction	4/252	93/8577	0.291795	0.555698	0.422335	PTPN6/ROCK2/RAC1/ROCK1	4	sc_tumor_NK
hsa05323	Rheumatoid arthritis	4/252	93/8577	0.291795	0.555698	0.422335	LTB/CCL3/JUN/CCL5	4	sc_tumor_NK
hsa05321	Inflammatory bowel disease	3/252	65/8577	0.298402	0.564131	0.428744	STAT1/JUN/STAT3	3	sc_tumor_NK
hsa05206	MicroRNAs in cancer	11/252	310/8577	0.303196	0.569041	0.432476	VIM/MAP2K2/PIM1/SOCS1/BCL2/KRAS/GLS/GRB2/ROCK1/STAT3/EZR	11	sc_tumor_NK
hsa04720	Long-term potentiation	3/252	67/8577	0.314588	0.579484	0.440413	MAP2K2/CALM1/KRAS	3	sc_tumor_NK
hsa03015	mRNA surveillance pathway	4/252	97/8577	0.318439	0.579484	0.440413	PNN/SSU72/FIP1L1/SRRM1	4	sc_tumor_NK
hsa04666	Fc gamma R-mediated phagocytosis	4/252	97/8577	0.318439	0.579484	0.440413	ARPC5L/PTPRC/ARPC1B/RAC1	4	sc_tumor_NK
hsa04713	Circadian entrainment	4/252	97/8577	0.318439	0.579484	0.440413	GNAS/GNAI2/GNG5/CALM1	4	sc_tumor_NK
hsa04514	Cell adhesion molecules	6/252	158/8577	0.319947	0.579484	0.440413	CD8A/CD2/PTPRC/CD8B/ITGB7/ITGA4	6	sc_tumor_NK
hsa04920	Adipocytokine signaling pathway	3/252	69/8577	0.330795	0.586821	0.445989	SOCS3/STAT3/TRADD	3	sc_tumor_NK
hsa04924	Renin secretion	3/252	69/8577	0.330795	0.586821	0.445989	GNAS/GNAI2/CALM1	3	sc_tumor_NK
hsa05031	Amphetamine addiction	3/252	69/8577	0.330795	0.586821	0.445989	GNAS/CALM1/JUN	3	sc_tumor_NK
hsa05230	Central carbon metabolism in cancer	3/252	70/8577	0.338897	0.591497	0.449542	MAP2K2/KRAS/GLS	3	sc_tumor_NK
hsa05010	Alzheimer disease	13/252	384/8577	0.339356	0.591497	0.449542	MAP2K2/APOE/TUBA1A/NDUFB7/CALM1/NDUFC2/COX5A/KRAS/NDUFB10/NDUFB3/SLC39A10/NDUFC1/TUBA1B	13	sc_tumor_NK
hsa04216	Ferroptosis	2/252	41/8577	0.340282	0.591497	0.449542	TF/FTH1	2	sc_tumor_NK
hsa00513	Various types of N-glycan biosynthesis	2/252	42/8577	0.351048	0.597178	0.45386	DAD1/TMEM258	2	sc_tumor_NK
hsa04914	Progesterone-mediated oocyte maturation	4/252	102/8577	0.351989	0.597178	0.45386	HSP90AB1/GNAI2/HSP90AA1/KRAS	4	sc_tumor_NK
hsa05146	Amoebiasis	4/252	102/8577	0.351989	0.597178	0.45386	GNAS/HSPB1/PRDX1/SERPINB6	4	sc_tumor_NK
hsa04137	Mitophagy - animal	3/252	72/8577	0.355079	0.597178	0.45386	TOMM7/JUN/KRAS	3	sc_tumor_NK
hsa05218	Melanoma	3/252	72/8577	0.355079	0.597178	0.45386	MAP2K2/BAX/KRAS	3	sc_tumor_NK
hsa04270	Vascular smooth muscle contraction	5/252	134/8577	0.358517	0.59907	0.455298	GNAS/MAP2K2/CALM1/ROCK2/ROCK1	5	sc_tumor_NK
hsa04064	NF-kappa B signaling pathway	4/252	104/8577	0.36543	0.606708	0.461103	LTB/BCL2/CCL4/TRADD	4	sc_tumor_NK
hsa04115	p53 signaling pathway	3/252	74/8577	0.371212	0.6101	0.463681	BCL2/BAX/SIVA1	3	sc_tumor_NK
hsa04962	Vasopressin-regulated water reabsorption	2/252	44/8577	0.372393	0.6101	0.463681	GNAS/DYNC1H1	2	sc_tumor_NK
hsa04060	Cytokine-cytokine receptor interaction	10/252	297/8577	0.375278	0.6101	0.463681	LTB/IL32/TNFRSF18/CCL3/TNFSF9/CCL5/CCL4/CXCR3/TNFRSF4/TNFSF10	10	sc_tumor_NK
hsa03320	PPAR signaling pathway	3/252	75/8577	0.379251	0.6101	0.463681	APOA2/APOA1/FABP5	3	sc_tumor_NK
hsa04623	Cytosolic DNA-sensing pathway	3/252	75/8577	0.379251	0.6101	0.463681	CCL5/PYCARD/CCL4	3	sc_tumor_NK
hsa03022	Basal transcription factors	2/252	45/8577	0.38296	0.612264	0.465325	TAF10/GTF2A2	2	sc_tumor_NK
hsa04350	TGF-beta signaling pathway	4/252	108/8577	0.392264	0.620444	0.471542	EMP3/TF/NCOR1/ROCK1	4	sc_tumor_NK
hsa04930	Type II diabetes mellitus	2/252	46/8577	0.393452	0.620444	0.471542	SOCS1/SOCS3	2	sc_tumor_NK
hsa05412	Arrhythmogenic right ventricular cardiomyopathy	3/252	77/8577	0.395263	0.620444	0.471542	LMNA/ITGB7/ITGA4	3	sc_tumor_NK
hsa04066	HIF-1 signaling pathway	4/252	109/8577	0.398951	0.622459	0.473074	MAP2K2/TF/BCL2/STAT3	4	sc_tumor_NK
hsa04550	Signaling pathways regulating pluripotency of stem cells	5/252	143/8577	0.411316	0.637909	0.484816	MAP2K2/REST/KRAS/GRB2/STAT3	5	sc_tumor_NK
hsa04672	Intestinal immune network for IgA production	2/252	49/8577	0.424422	0.648134	0.492587	ITGB7/ITGA4	2	sc_tumor_NK
hsa04725	Cholinergic synapse	4/252	113/8577	0.42556	0.648134	0.492587	GNAI2/GNG5/BCL2/KRAS	4	sc_tumor_NK
hsa05022	Pathways of neurodegeneration - multiple diseases	15/252	476/8577	0.42781	0.648134	0.492587	MAP2K2/TUBA1A/NDUFB7/CALM1/NDUFC2/BCL2/COX5A/RAC1/BAX/KRAS/NDUFB10/NDUFB3/NDUFC1/SOD1/TUBA1B	15	sc_tumor_NK
hsa00330	Arginine and proline metabolism	2/252	50/8577	0.434564	0.648134	0.492587	SRM/ODC1	2	sc_tumor_NK
hsa05110	Vibrio cholerae infection	2/252	50/8577	0.434564	0.648134	0.492587	GNAS/SEC61B	2	sc_tumor_NK
hsa05224	Breast cancer	5/252	147/8577	0.43463	0.648134	0.492587	MAP2K2/JUN/BAX/KRAS/GRB2	5	sc_tumor_NK
hsa04724	Glutamatergic synapse	4/252	115/8577	0.438759	0.648134	0.492587	GNAS/GNAI2/GNG5/GLS	4	sc_tumor_NK
hsa04726	Serotonergic synapse	4/252	115/8577	0.438759	0.648134	0.492587	GNAS/GNAI2/GNG5/KRAS	4	sc_tumor_NK
hsa04072	Phospholipase D signaling pathway	5/252	148/8577	0.440431	0.648134	0.492587	GNAS/MAP2K2/DGKZ/KRAS/GRB2	5	sc_tumor_NK
hsa05226	Gastric cancer	5/252	149/8577	0.446217	0.649301	0.493474	MAP2K2/BCL2/BAX/KRAS/GRB2	5	sc_tumor_NK
hsa04360	Axon guidance	6/252	182/8577	0.446238	0.649301	0.493474	GNAI2/PAK2/ROCK2/RAC1/KRAS/ROCK1	6	sc_tumor_NK
hsa03083	Polycomb repressive complex	3/252	84/8577	0.450314	0.651572	0.4952	SUZ12/YY1/CBX3	3	sc_tumor_NK
hsa00510	N-Glycan biosynthesis	2/252	53/8577	0.4644	0.66822	0.507853	DAD1/TMEM258	2	sc_tumor_NK
hsa04261	Adrenergic signaling in cardiomyocytes	5/252	154/8577	0.474911	0.676213	0.513928	GNAS/GNAI2/TPM3/CALM1/BCL2	5	sc_tumor_NK
hsa05034	Alcoholism	6/252	188/8577	0.477407	0.676213	0.513928	GNAS/GNAI2/GNG5/CALM1/KRAS/GRB2	6	sc_tumor_NK
hsa04919	Thyroid hormone signaling pathway	4/252	121/8577	0.477788	0.676213	0.513928	MAP2K2/STAT1/NCOR1/KRAS	4	sc_tumor_NK
hsa00220	Arginine biosynthesis	1/252	22/8577	0.481535	0.676411	0.514078	GLS	1	sc_tumor_NK
hsa04211	Longevity regulating pathway	3/252	89/8577	0.488374	0.676411	0.514078	BAX/APPL1/KRAS	3	sc_tumor_NK
hsa04512	ECM-receptor interaction	3/252	89/8577	0.488374	0.676411	0.514078	VTN/ITGB7/ITGA4	3	sc_tumor_NK
hsa04727	GABAergic synapse	3/252	89/8577	0.488374	0.676411	0.514078	GNAI2/GNG5/GLS	3	sc_tumor_NK
hsa04340	Hedgehog signaling pathway	2/252	56/8577	0.493293	0.679589	0.516493	BCL2/CSNK1G2	2	sc_tumor_NK
hsa04964	Proximal tubule bicarbonate reclamation	1/252	23/8577	0.496807	0.680809	0.517421	GLS	1	sc_tumor_NK
hsa04977	Vitamin digestion and absorption	1/252	24/8577	0.511631	0.694285	0.527662	APOA1	1	sc_tumor_NK
hsa04923	Regulation of lipolysis in adipocytes	2/252	58/8577	0.512001	0.694285	0.527662	GNAS/GNAI2	2	sc_tumor_NK
hsa04978	Mineral absorption	2/252	60/8577	0.530252	0.715288	0.543625	TF/FTH1	2	sc_tumor_NK
hsa04114	Oocyte meiosis	4/252	131/8577	0.540329	0.72276	0.549304	CALM1/YWHAB/SLK/SMC3	4	sc_tumor_NK
hsa04728	Dopaminergic synapse	4/252	132/8577	0.546377	0.72276	0.549304	GNAS/GNAI2/GNG5/CALM1	4	sc_tumor_NK
hsa04070	Phosphatidylinositol signaling system	3/252	97/8577	0.54646	0.72276	0.549304	INPP4B/CALM1/DGKZ	3	sc_tumor_NK
hsa04022	cGMP-PKG signaling pathway	5/252	167/8577	0.546954	0.72276	0.549304	MAP2K2/GNAI2/CALM1/ROCK2/ROCK1	5	sc_tumor_NK
hsa00790	Folate biosynthesis	1/252	27/8577	0.553543	0.727755	0.5531	PCBD1	1	sc_tumor_NK
hsa03250	Viral life cycle - HIV-1	2/252	63/8577	0.556749	0.728273	0.553493	PSIP1/APOBEC3G	2	sc_tumor_NK
hsa04929	GnRH secretion	2/252	64/8577	0.565343	0.735799	0.559213	MAP2K2/KRAS	2	sc_tumor_NK
hsa04744	Phototransduction	1/252	29/8577	0.579474	0.750419	0.570325	CALM1	1	sc_tumor_NK
hsa00030	Pentose phosphate pathway	1/252	30/8577	0.591872	0.758885	0.576759	PGLS	1	sc_tumor_NK
hsa00630	Glyoxylate and dicarboxylate metabolism	1/252	30/8577	0.591872	0.758885	0.576759	PGP	1	sc_tumor_NK
hsa04922	Glucagon signaling pathway	3/252	107/8577	0.613383	0.782592	0.594777	GNAS/CALM1/PPP4R3A	3	sc_tumor_NK
hsa03013	Nucleocytoplasmic transport	3/252	108/8577	0.619701	0.786777	0.597957	TPR/PNN/SRRM1	3	sc_tumor_NK
hsa03020	RNA polymerase	1/252	34/8577	0.637925	0.805964	0.612539	POLR2I	1	sc_tumor_NK
hsa04918	Thyroid hormone synthesis	2/252	75/8577	0.651933	0.819663	0.622951	GNAS/TTR	2	sc_tumor_NK
hsa00512	Mucin type O-glycan biosynthesis	1/252	36/8577	0.658972	0.824209	0.626405	GALNT1	1	sc_tumor_NK
hsa00250	Alanine, aspartate and glutamate metabolism	1/252	37/8577	0.669034	0.824209	0.626405	GLS	1	sc_tumor_NK
hsa04960	Aldosterone-regulated sodium reabsorption	1/252	37/8577	0.669034	0.824209	0.626405	KRAS	1	sc_tumor_NK
hsa04934	Cushing syndrome	4/252	155/8577	0.672912	0.824209	0.626405	GNAS/MAP2K2/KMT2A/GNAI2	4	sc_tumor_NK
hsa04721	Synaptic vesicle cycle	2/252	78/8577	0.673039	0.824209	0.626405	CLTA/CLTB	2	sc_tumor_NK
hsa05202	Transcriptional misregulation in cancer	5/252	193/8577	0.674936	0.824209	0.626405	KMT2A/CEBPB/NCOR1/BAX/ITGB7	5	sc_tumor_NK
hsa04150	mTOR signaling pathway	4/252	156/8577	0.677824	0.824209	0.626405	MAP2K2/CLIP1/KRAS/GRB2	4	sc_tumor_NK
hsa04110	Cell cycle	4/252	157/8577	0.682685	0.82624	0.627949	YWHAB/SMC3/PRKDC/ESCO1	4	sc_tumor_NK
hsa04146	Peroxisome	2/252	83/8577	0.705903	0.847038	0.643756	PRDX1/SOD1	2	sc_tumor_NK
hsa03440	Homologous recombination	1/252	41/8577	0.70641	0.847038	0.643756	SSBP1	1	sc_tumor_NK
hsa03008	Ribosome biogenesis in eukaryotes	4/252	164/8577	0.715273	0.853713	0.648829	MPHOSPH10/NHP2/WDR43/IMP3	4	sc_tumor_NK
hsa04975	Fat digestion and absorption	1/252	43/8577	0.72349	0.85746	0.651676	APOA1	1	sc_tumor_NK
hsa04260	Cardiac muscle contraction	2/252	87/8577	0.730179	0.85746	0.651676	TPM3/COX5A	2	sc_tumor_NK
hsa00230	Purine metabolism	3/252	128/8577	0.73118	0.85746	0.651676	NME1/PDE4D/GUK1	3	sc_tumor_NK
hsa03410	Base excision repair	1/252	44/8577	0.731655	0.85746	0.651676	RFC1	1	sc_tumor_NK
hsa04310	Wnt signaling pathway	4/252	171/8577	0.745351	0.864942	0.657363	CACYBP/JUN/ROCK2/RAC1	4	sc_tumor_NK
hsa03050	Proteasome	1/252	46/8577	0.747272	0.864942	0.657363	PSMB9	1	sc_tumor_NK
hsa04142	Lysosome	3/252	132/8577	0.750109	0.864942	0.657363	CD63/CLTA/CLTB	3	sc_tumor_NK
hsa00514	Other types of O-glycan biosynthesis	1/252	47/8577	0.754737	0.864942	0.657363	GALNT1	1	sc_tumor_NK
hsa00620	Pyruvate metabolism	1/252	47/8577	0.754737	0.864942	0.657363	HAGH	1	sc_tumor_NK
hsa05222	Small cell lung cancer	2/252	92/8577	0.758121	0.864993	0.657402	BCL2/BAX	2	sc_tumor_NK
hsa04970	Salivary secretion	2/252	93/8577	0.763401	0.867197	0.659077	GNAS/CALM1	2	sc_tumor_NK
hsa05150	Staphylococcus aureus infection	2/252	96/8577	0.778647	0.873179	0.663623	KRT10/C3	2	sc_tumor_NK
hsa04913	Ovarian steroidogenesis	1/252	51/8577	0.782465	0.873179	0.663623	GNAS	1	sc_tumor_NK
hsa04750	Inflammatory mediator regulation of TRP channels	2/252	98/8577	0.788329	0.873179	0.663623	GNAS/CALM1	2	sc_tumor_NK
hsa04925	Aldosterone synthesis and secretion	2/252	98/8577	0.788329	0.873179	0.663623	GNAS/CALM1	2	sc_tumor_NK
hsa04140	Autophagy - animal	3/252	141/8577	0.788806	0.873179	0.663623	MAP2K2/BCL2/KRAS	3	sc_tumor_NK
hsa00270	Cysteine and methionine metabolism	1/252	52/8577	0.788895	0.873179	0.663623	SRM	1	sc_tumor_NK
hsa04972	Pancreatic secretion	2/252	102/8577	0.806582	0.888956	0.675614	GNAS/RAC1	2	sc_tumor_NK
hsa04613	Neutrophil extracellular trap formation	4/252	191/8577	0.817954	0.89767	0.682237	MAP2K2/RAC1/CYBA/C3	4	sc_tumor_NK
hsa04931	Insulin resistance	2/252	108/8577	0.831346	0.907548	0.689744	SOCS3/STAT3	2	sc_tumor_NK
hsa05416	Viral myocarditis	1/252	60/8577	0.833963	0.907548	0.689744	RAC1	1	sc_tumor_NK
hsa04218	Cellular senescence	3/252	156/8577	0.842212	0.90786	0.689981	MAP2K2/CALM1/KRAS	3	sc_tumor_NK
hsa04330	Notch signaling pathway	1/252	62/8577	0.843644	0.90786	0.689981	SPEN	1	sc_tumor_NK
hsa00561	Glycerolipid metabolism	1/252	63/8577	0.848271	0.90786	0.689981	DGKZ	1	sc_tumor_NK
hsa05217	Basal cell carcinoma	1/252	63/8577	0.848271	0.90786	0.689981	BAX	1	sc_tumor_NK
hsa01200	Carbon metabolism	2/252	115/8577	0.85661	0.909812	0.691465	PGLS/PGP	2	sc_tumor_NK
hsa04927	Cortisol synthesis and secretion	1/252	65/8577	0.857121	0.909812	0.691465	GNAS	1	sc_tumor_NK
hsa05204	Chemical carcinogenesis - DNA adducts	1/252	69/8577	0.873307	0.92321	0.701647	MGST3	1	sc_tumor_NK
hsa04622	RIG-I-like receptor signaling pathway	1/252	71/8577	0.880701	0.927038	0.704556	TRADD	1	sc_tumor_NK
hsa00982	Drug metabolism - cytochrome P450	1/252	72/8577	0.884235	0.927038	0.704556	MGST3	1	sc_tumor_NK
hsa00562	Inositol phosphate metabolism	1/252	73/8577	0.887665	0.927038	0.704556	INPP4B	1	sc_tumor_NK
hsa00980	Metabolism of xenobiotics by cytochrome P450	1/252	78/8577	0.903355	0.939635	0.71413	MGST3	1	sc_tumor_NK
hsa04911	Insulin secretion	1/252	86/8577	0.924044	0.954388	0.725343	GNAS	1	sc_tumor_NK
hsa04936	Alcoholic liver disease	2/252	142/8577	0.924909	0.954388	0.725343	C3/TRADD	2	sc_tumor_NK
hsa04976	Bile secretion	1/252	89/8577	0.930609	0.956459	0.726917	GNAS	1	sc_tumor_NK
hsa00564	Glycerophospholipid metabolism	1/252	99/8577	0.948674	0.971172	0.738098	DGKZ	1	sc_tumor_NK
hsa05322	Systemic lupus erythematosus	1/252	137/8577	0.983735	0.999999	0.760007	C3	1	sc_tumor_NK
hsa01240	Biosynthesis of cofactors	1/252	153/8577	0.98999	0.999999	0.760007	NME1	1	sc_tumor_NK
hsa04390	Hippo signaling pathway	1/252	157/8577	0.991135	0.999999	0.760007	YWHAB	1	sc_tumor_NK
hsa04020	Calcium signaling pathway	2/252	253/8577	0.995805	0.999999	0.760007	GNAS/CALM1	2	sc_tumor_NK
hsa04080	Neuroactive ligand-receptor interaction	3/252	367/8577	0.998898	0.999999	0.760007	TSPO/PTGDR/C3	3	sc_tumor_NK
hsa04740	Olfactory transduction	1/252	439/8577	0.999999	0.999999	0.760007	CALM1	1	sc_tumor_NK

## Sheet: TCGA_up
KEGG pathway terms enriched by each group of DEGs between the major cell types and blood-derived exosomes derived from HCC and control cases.
ID	Description	GeneRatio	BgRatio	pvalue	p.adjust	qvalue	geneID	Count	data
hsa04110	Cell cycle	51/940	157/8577	2.13478e-13	7.02342e-11	6.40434e-11	AURKB/BUB1/BUB1B/CCNA2/CCNB1/CCNB2/CCNE1/CCNE2/CDC20/CDC25A/CDC25B/CDC25C/CDC45/CDC6/CDC7/CDCA5/CDK1/CDKN2A/CDKN2B/CDKN2C/CDT1/CHEK1/DBF4B/DDX11/E2F1/E2F2/E2F5/ESCO2/ESPL1/MAD2L1/MCM2/MCM3/MCM4/MCM5/MCM6/MCM7/MTBP/NDC80/ORC1/ORC6/PCNA/PKMYT1/PLK1/PTTG1/RBL1/SFN/SGO1/SMC1B/TICRR/TRIP13/TTK	51	tran_TCGA
hsa03030	DNA replication	17/940	36/8577	4.68283e-08	7.70326e-06	7.02425e-06	DNA2/FEN1/LIG1/MCM2/MCM3/MCM4/MCM5/MCM6/MCM7/PCNA/POLA2/POLD1/POLE2/PRIM1/PRIM2/RFC3/RFC4	17	tran_TCGA
hsa04814	Motor proteins	45/940	193/8577	5.54612e-07	6.08224e-05	5.54612e-05	ACTA1/ACTG2/BICDL1/CENPE/DNAH11/DNAH12/DNAH14/DNAH17/DNAH3/DNAH8/DYNC1I1/DYNLRB1/KIF11/KIF14/KIF15/KIF18A/KIF18B/KIF1A/KIF20A/KIF21B/KIF22/KIF23/KIF24/KIF26B/KIF2C/KIF4A/KIF5A/KIF7/KIFC1/KIFC2/KLC2/KLC3/MYH3/MYO15B/MYO18B/MYO19/MYO1A/MYO7B/TNNC1/TNNI2/TNNT1/TPM2/TUBA3D/TUBB4A/TUBG1	45	tran_TCGA
hsa04512	ECM-receptor interaction	25/940	89/8577	6.10518e-06	0.000502151	0.000457888	COL1A1/COL1A2/COL4A1/COL4A2/COL4A5/COL4A6/COL9A1/COL9A2/COMP/FRAS1/HMMR/ITGA11/ITGA2/ITGA3/ITGA6/ITGB4/LAMA3/LAMA4/LAMB3/LAMB4/LAMC1/NPNT/SPP1/THBS4/VWF	25	tran_TCGA
hsa05222	Small cell lung cancer	24/940	92/8577	3.60628e-05	0.00237294	0.00216377	BIRC7/CCNE1/CCNE2/CDKN2B/CKS1B/CKS2/COL4A1/COL4A2/COL4A5/COL4A6/E2F1/E2F2/ITGA2/ITGA3/ITGA6/LAMA3/LAMA4/LAMB3/LAMB4/LAMC1/NOS2/RXRG/TRAF2/TRAF5	24	tran_TCGA
hsa03460	Fanconi anemia pathway	17/940	55/8577	4.91989e-05	0.00269774	0.00245995	BLM/BRCA2/BRIP1/CENPX/EME1/EME2/FAAP24/FANCA/FANCB/FANCD2/FANCE/FANCG/FANCI/POLN/RAD51/RMI2/UBE2T	17	tran_TCGA
hsa04911	Insulin secretion	22/940	86/8577	0.000103561	0.00486735	0.00443831	ABCC8/ADCY6/ATP1A2/CACNA1C/CACNA1S/CAMK2A/CHRM3/CREB3L1/FXYD2/GCK/ITPR3/KCNJ11/KCNMB3/KCNN1/KCNN3/PLCB1/PLCB4/RYR2/SLC2A1/SNAP25/STX1A/PDX1	22	tran_TCGA
hsa05034	Alcoholism	37/940	188/8577	0.000266346	0.0109535	0.00998796	CALML6/CREB3L1/GNG4/GRIN2A/GRIN2C/GRIN2D/GRIN3B/H2AC11/H2AC13/H2AC20/H2AC8/H2AW/H2AX/H2AZ1/H2BC11/H2BC15/H2BC17/H2BC18/H2BC6/H2BC7/H2BC8/H2BC9/H3C10/H3C2/H3C3/H3C6/H4C12/H4C14/H4C4/H4C5/H4C8/H4C9/HDAC11/PKIA/PPP1R1B/SHC3/SHC4	37	tran_TCGA
hsa04929	GnRH secretion	17/940	64/8577	0.000383774	0.0140291	0.0127925	CACNA1C/CACNA1I/CACNA1S/GABBR2/GNRH1/HCN2/HCN3/ITPR3/KCNJ11/KCNJ5/KCNN1/KCNN3/KISS1/PLCB1/PLCB4/SPP1/TRPC4	17	tran_TCGA
hsa04974	Protein digestion and absorption	23/940	103/8577	0.000624546	0.0205476	0.0187364	ATP1A2/COL10A1/COL11A1/COL15A1/COL1A1/COL1A2/COL21A1/COL22A1/COL24A1/COL4A1/COL4A2/COL4A5/COL4A6/COL5A3/COL7A1/COL8A1/COL9A1/COL9A2/FXYD2/MEP1A/PRSS3/SLC36A1/SLC9A3	23	tran_TCGA
hsa05322	Systemic lupus erythematosus	28/940	137/8577	0.000775958	0.0232082	0.0211625	GRIN2A/H2AC11/H2AC13/H2AC20/H2AC8/H2AW/H2AX/H2AZ1/H2BC11/H2BC15/H2BC17/H2BC18/H2BC6/H2BC7/H2BC8/H2BC9/H3C10/H3C2/H3C3/H3C6/H4C12/H4C14/H4C4/H4C5/H4C8/H4C9/HLA-DOB/SNRPB	28	tran_TCGA
hsa04020	Calcium signaling pathway	44/940	253/8577	0.0012044	0.0330206	0.0301099	ADRA1D/ATP2A1/BDKRB1/BDKRB2/CACNA1C/CACNA1E/CACNA1I/CACNA1S/CALML6/CAMK2A/CASQ1/CASQ2/CHRM3/FGF17/FGF19/FGF22/GNAL/GRIN2A/GRIN2C/GRIN2D/GRIN3B/GRPR/HTR4/ITPKA/ITPR3/MCOLN3/MST1R/MYLK2/NFATC4/NOS2/OXTR/PDE1C/PDGFA/PDGFRB/PLCB1/PLCB4/PLCD3/PLCD4/PTGFR/RYR2/SPHK1/TACR1/TNNC1/VEGFD	44	tran_TCGA
hsa04080	Neuroactive ligand-receptor interaction	59/940	367/8577	0.00146891	0.0371748	0.033898	ADM2/ADORA1/ADRA1D/ADRA2C/APLN/AVPR2/BDKRB1/BDKRB2/CALCA/CALCB/CHRM3/CHRNA5/CHRNB2/CHRNB4/CNR1/CRHR2/DRD4/F2RL3/GABBR2/GABRD/GABRE/GABRQ/GABRR2/GALR2/GALR3/GHRHR/GIPR/GNRH1/GPR35/GRIK2/GRIK4/GRIN2A/GRIN2C/GRIN2D/GRIN3B/GRM2/GRPR/HTR1D/HTR4/KISS1/LYPD6/MCHR1/NMB/NTS/OXTR/PAQR6/PRSS3/PTGFR/PTH2R/QRFP/SCTR/TAC4/TACR1/UCN/UTS2B/VGF/CALCR/GABRG3/GRM7	59	tran_TCGA
hsa04360	Axon guidance	33/940	182/8577	0.00238257	0.0559904	0.0510551	ABLIM2/CAMK2A/EFNA3/EFNA4/EFNA5/ENAH/EPHB2/LIMK1/NFATC4/NTNG2/PAK3/PAK6/PLXNA1/PLXNA3/PLXNB3/PLXNC1/RGMA/ROBO1/SEMA3A/SEMA3B/SEMA3F/SEMA3G/SEMA4F/SEMA5B/SEMA6C/SEMA7A/SRC/TRPC3/TRPC4/TRPC6/UNC5A/WNT4/EPHA6	33	tran_TCGA
hsa05165	Human papillomavirus infection	53/940	331/8577	0.00274001	0.0600975	0.0548002	APC2/ATP6V0C/ATP6V0D2/ATP6V1C1/ATP6V1C2/AXIN2/CCNA2/CCNE1/CCNE2/COL1A1/COL1A2/COL4A1/COL4A2/COL4A5/COL4A6/COL9A1/COL9A2/COMP/CREB3L1/E2F1/FZD10/FZD2/FZD9/HES2/HES4/HES5/HES6/HEY1/IKBKE/ITGA11/ITGA2/ITGA3/ITGA6/ITGB4/LAMA3/LAMA4/LAMB3/LAMB4/LAMC1/NOTCH3/PDGFRB/PKM/PPP2R2C/PPP2R3B/RBL1/SCRIB/SPP1/TERT/THBS4/TUBG1/VWF/WNT4/WNT6	53	tran_TCGA
hsa05412	Arrhythmogenic right ventricular cardiomyopathy	17/940	77/8577	0.00347864	0.0666916	0.060813	ACTN2/ATP2A1/CACNA1C/CACNA1S/CACNA2D3/CACNB1/CACNB3/CACNB4/CACNG4/CACNG8/ITGA11/ITGA2/ITGA3/ITGA6/ITGB4/LEF1/RYR2	17	tran_TCGA
hsa05410	Hypertrophic cardiomyopathy	19/940	90/8577	0.00354019	0.0666916	0.060813	ACE/ATP2A1/CACNA1C/CACNA1S/CACNA2D3/CACNB1/CACNB3/CACNB4/CACNG4/CACNG8/ITGA11/ITGA2/ITGA3/ITGA6/ITGB4/PRKAA2/RYR2/TNNC1/TPM2	19	tran_TCGA
hsa03440	Homologous recombination	11/940	41/8577	0.00368746	0.0666916	0.060813	BARD1/BLM/BRCA2/BRIP1/EME1/POLD1/RAD51/RAD54B/RAD54L/XRCC2/XRCC3	11	tran_TCGA
hsa04114	Oocyte meiosis	25/940	131/8577	0.00385149	0.0666916	0.060813	ADCY6/AURKA/BUB1/CALML6/CAMK2A/CCNB1/CCNB2/CCNE1/CCNE2/CDC20/CDC25C/CDK1/ESPL1/FBXO43/ITPR3/MAD2L1/MAPK11/MAPK12/MAPK13/PKMYT1/PLK1/PTTG1/SGO1/SMC1B/SPDYA	25	tran_TCGA
hsa04613	Neutrophil extracellular trap formation	33/940	191/8577	0.00520353	0.0855981	0.078053	H2AC11/H2AC13/H2AC20/H2AC8/H2AW/H2AX/H2AZ1/H2BC11/H2BC15/H2BC17/H2BC18/H2BC6/H2BC7/H2BC8/H2BC9/H3C10/H3C2/H3C3/H3C6/H4C12/H4C14/H4C4/H4C5/H4C8/H4C9/HDAC11/MAPK11/MAPK12/MAPK13/PLCB1/PLCB4/SRC/VWF	33	tran_TCGA
hsa00052	Galactose metabolism	9/940	32/8577	0.00597917	0.0936736	0.0854167	AKR1B10/AKR1B15/GCK/GLA/HK2/HKDC1/MGAM/PFKP/MGAM2	9	tran_TCGA
hsa04727	GABAergic synapse	18/940	89/8577	0.00712781	0.104115	0.0949377	ADCY6/CACNA1C/CACNA1S/GABBR2/GABRD/GABRE/GABRQ/GABRR2/GAD1/GLS/GLUL/GNG4/SLC12A5/SLC38A1/SLC38A5/SLC6A11/SRC/GABRG3	18	tran_TCGA
hsa00910	Nitrogen metabolism	6/940	17/8577	0.00727855	0.104115	0.0949377	CA12/CA4/CA5B/CA8/CA9/GLUL	6	tran_TCGA
hsa05203	Viral carcinogenesis	34/940	204/8577	0.00809777	0.11098	0.101198	ATP6V0D2/CCNA2/CCNE1/CCNE2/CDC20/CDK1/CDKN2A/CDKN2B/CHEK1/CREB3L1/GTF2H4/H2BC11/H2BC15/H2BC17/H2BC18/H2BC6/H2BC7/H2BC8/H2BC9/H4C12/H4C14/H4C4/H4C5/H4C8/H4C9/HDAC11/KAT2A/PKM/RBL1/SCIN/SCRIB/SRC/TRAF2/TRAF5	34	tran_TCGA
hsa04261	Adrenergic signaling in cardiomyocytes	27/940	154/8577	0.0089321	0.11098	0.101198	ADCY6/ADRA1D/ATP1A2/ATP2A1/CACNA1C/CACNA1S/CACNA2D3/CACNB1/CACNB3/CACNB4/CACNG4/CACNG8/CALML6/CAMK2A/CREB3L1/FXYD2/MAPK11/MAPK12/MAPK13/PLCB1/PLCB4/PPP2R2C/PPP2R3B/RYR2/SCN4B/TNNC1/TPM2	27	tran_TCGA
hsa03430	Mismatch repair	7/940	23/8577	0.00940036	0.11098	0.101198	EXO1/LIG1/MSH2/PCNA/POLD1/RFC3/RFC4	7	tran_TCGA
hsa05033	Nicotine addiction	10/940	40/8577	0.00941017	0.11098	0.101198	CHRNB2/GABRD/GABRE/GABRQ/GABRR2/GRIN2A/GRIN2C/GRIN2D/GRIN3B/GABRG3	10	tran_TCGA
hsa04721	Synaptic vesicle cycle	16/940	78/8577	0.00944512	0.11098	0.101198	ATP6V0C/ATP6V0D2/ATP6V1C1/ATP6V1C2/CLTCL1/CPLX1/CPLX2/DNM3/SLC1A3/SLC1A7/SLC6A11/SLC6A9/SNAP25/STX1A/UNC13A/SLC6A2	16	tran_TCGA
hsa04260	Cardiac muscle contraction	17/940	87/8577	0.0123541	0.137125	0.125038	ATP1A2/ATP2A1/CACNA1C/CACNA1S/CACNA2D3/CACNB1/CACNB3/CACNB4/CACNG4/CACNG8/CASQ2/COX4I2/COX6B2/FXYD2/RYR2/TNNC1/TPM2	17	tran_TCGA
hsa04724	Glutamatergic synapse	21/940	115/8577	0.0126486	0.137125	0.125038	ADCY6/CACNA1C/GLS/GLUL/GNG4/GRIK2/GRIK4/GRIN2A/GRIN2C/GRIN2D/GRIN3B/GRM2/HOMER3/ITPR3/PLA2G4C/PLCB1/PLCB4/SLC1A3/SLC1A7/SLC38A1/GRM7	21	tran_TCGA
hsa04510	Focal adhesion	33/940	203/8577	0.0129206	0.137125	0.125038	COL1A1/COL1A2/COL4A1/COL4A2/COL4A5/COL4A6/COL9A1/COL9A2/COMP/FLNC/ITGA11/ITGA2/ITGA3/ITGA6/ITGB4/LAMA3/LAMA4/LAMB3/LAMB4/LAMC1/MYLK2/PAK3/PAK6/PDGFA/PDGFRB/RASGRF1/SHC3/SHC4/SPP1/SRC/THBS4/VEGFD/VWF	33	tran_TCGA
hsa05414	Dilated cardiomyopathy	18/940	96/8577	0.0154842	0.159197	0.145164	ADCY6/ATP2A1/CACNA1C/CACNA1S/CACNA2D3/CACNB1/CACNB3/CACNB4/CACNG4/CACNG8/ITGA11/ITGA2/ITGA3/ITGA6/ITGB4/RYR2/TNNC1/TPM2	18	tran_TCGA
hsa00565	Ether lipid metabolism	11/940	50/8577	0.0175101	0.169712	0.154753	ENPP6/GAL3ST1/GDPD1/GDPD3/LPCAT1/PAFAH1B3/PLA2G1B/PLA2G2C/PLA2G4C/PLA2G6/PLPP2	11	tran_TCGA
hsa04934	Cushing syndrome	26/940	155/8577	0.0175515	0.169712	0.154753	ADCY6/APC2/AXIN2/CACNA1C/CACNA1I/CACNA1S/CAMK2A/CCNE1/CCNE2/CDKN2A/CDKN2B/CDKN2C/CREB3L1/CRHR2/CYP17A1/E2F1/E2F2/FZD10/FZD2/FZD9/ITPR3/LEF1/PLCB1/PLCB4/WNT4/WNT6	26	tran_TCGA
hsa03410	Base excision repair	10/940	44/8577	0.0184471	0.169712	0.154753	FEN1/LIG1/MUTYH/NEIL3/PCNA/POLD1/POLE2/POLG2/RFC3/RFC4	10	tran_TCGA
hsa04218	Cellular senescence	26/940	156/8577	0.0189469	0.169712	0.154753	CALML6/CCNA2/CCNB1/CCNB2/CCNE1/CCNE2/CDC25A/CDK1/CDKN2A/CDKN2B/CHEK1/E2F1/E2F2/E2F5/FOXM1/ITPR3/LIN37/LIN9/MAPK11/MAPK12/MAPK13/MRAS/MYBL2/NFATC4/RBL1/SQSTM1	26	tran_TCGA
hsa04310	Wnt signaling pathway	28/940	171/8577	0.0190862	0.169712	0.154753	APC2/AXIN2/CACYBP/CAMK2A/CTNND2/DKK1/DKK2/FRZB/FZD10/FZD2/FZD9/LEF1/LGR5/NFATC4/NKD1/NOTUM/PLCB1/PLCB4/PRICKLE4/RNF43/ROR1/ROR2/SFRP4/TLE6/VANGL2/WNT4/WNT6/RSPO2	28	tran_TCGA
hsa04930	Type II diabetes mellitus	10/940	46/8577	0.024824	0.214923	0.195979	ABCC8/CACNA1C/CACNA1E/GCK/HK2/HKDC1/KCNJ11/MAFA/PKM/PDX1	10	tran_TCGA
hsa04914	Progesterone-mediated oocyte maturation	18/940	102/8577	0.0274986	0.220723	0.201267	ADCY6/AURKA/BUB1/CCNA2/CCNB1/CCNB2/CDC25A/CDC25B/CDC25C/CDK1/KIF22/MAD2L1/MAPK11/MAPK12/MAPK13/PKMYT1/PLK1/SPDYA	18	tran_TCGA
hsa05146	Amoebiasis	18/940	102/8577	0.0274986	0.220723	0.201267	ARG2/COL1A1/COL1A2/COL4A1/COL4A2/COL4A5/COL4A6/GNAL/HSPB1/IL12A/LAMA3/LAMA4/LAMB3/LAMB4/LAMC1/NOS2/PLCB1/PLCB4	18	tran_TCGA
hsa00051	Fructose and mannose metabolism	8/940	34/8577	0.0275065	0.220723	0.201267	AKR1B10/AKR1B15/ALDOA/HK2/HKDC1/PFKFB2/PFKFB4/PFKP	8	tran_TCGA
hsa04010	MAPK signaling pathway	43/940	301/8577	0.0406217	0.312266	0.284741	ANGPT2/ARTN/CACNA1C/CACNA1E/CACNA1I/CACNA1S/CACNA2D3/CACNB1/CACNB3/CACNB4/CACNG4/CACNG8/CDC25B/DUSP9/EFNA3/EFNA4/EFNA5/FGF17/FGF19/FGF22/FLNC/FLT3LG/HSPB1/IGF2/IRAK1/KITLG/MAP3K9/MAPK11/MAPK12/MAPK13/MAPK8IP2/MAPT/MECOM/MRAS/PDGFA/PDGFRB/PLA2G4C/PTPRR/RASGRF1/RASGRF2/STMN1/TRAF2/VEGFD	43	tran_TCGA
hsa04926	Relaxin signaling pathway	21/940	129/8577	0.0408129	0.312266	0.284741	ADCY6/COL1A1/COL1A2/COL4A1/COL4A2/COL4A5/COL4A6/CREB3L1/GNG4/MAPK11/MAPK12/MAPK13/MMP1/MMP9/NOS2/PLCB1/PLCB4/SHC3/SHC4/SRC/VEGFD	21	tran_TCGA
hsa00250	Alanine, aspartate and glutamate metabolism	8/940	37/8577	0.0437091	0.326825	0.298017	ASNS/ASRGL1/CAD/GAD1/GLS/GLUL/IL4I1/NAT8L	8	tran_TCGA
hsa01230	Biosynthesis of amino acids	13/940	75/8577	0.0625206	0.455612	0.415451	ALDOA/ARG2/ASNS/BCAT1/BCAT2/GLUL/PFKP/PKM/PSPH/PYCR1/PYCR3/TKT/TKTL1	13	tran_TCGA
hsa04973	Carbohydrate digestion and absorption	9/940	47/8577	0.0661249	0.455612	0.415451	ATP1A2/FXYD2/HK2/HKDC1/MGAM/PLCB1/PLCB4/SLC2A5/MGAM2	9	tran_TCGA
hsa01522	Endocrine resistance	16/940	98/8577	0.0664722	0.455612	0.415451	ADCY6/BIK/CDKN2A/CDKN2C/DLL4/E2F1/E2F2/JAG2/MAPK11/MAPK12/MAPK13/MMP9/NOTCH3/SHC3/SHC4/SRC	16	tran_TCGA
hsa04750	Inflammatory mediator regulation of TRP channels	16/940	98/8577	0.0664722	0.455612	0.415451	ADCY6/ASIC1/ASIC3/BDKRB1/BDKRB2/CALML6/CAMK2A/ITPR3/MAPK11/MAPK12/MAPK13/PLA2G4C/PLA2G6/PLCB1/PLCB4/SRC	16	tran_TCGA
hsa05219	Bladder cancer	8/940	41/8577	0.0735818	0.494049	0.450501	CDKN2A/DAPK2/E2F1/E2F2/MMP1/MMP9/SRC/UPK3A	8	tran_TCGA
hsa04921	Oxytocin signaling pathway	23/940	154/8577	0.075944	0.499712	0.455664	ADCY6/CACNA1C/CACNA1S/CACNA2D3/CACNB1/CACNB3/CACNB4/CACNG4/CACNG8/CALML6/CAMK2A/ITPR3/KCNJ4/KCNJ5/MYLK2/NFATC4/OXTR/PLA2G4C/PLCB1/PLCB4/PRKAA2/RYR2/SRC	23	tran_TCGA
hsa05217	Basal cell carcinoma	11/940	63/8577	0.0788927	0.505942	0.461345	APC2/AXIN2/BMP4/FZD10/FZD2/FZD9/GLI1/KIF7/LEF1/WNT4/WNT6	11	tran_TCGA
hsa04912	GnRH signaling pathway	15/940	93/8577	0.0803793	0.505942	0.461345	ADCY6/CACNA1C/CACNA1S/CALML6/CAMK2A/GNRH1/ITPR3/MAPK11/MAPK12/MAPK13/MMP14/PLA2G4C/PLCB1/PLCB4/SRC	15	tran_TCGA
hsa05030	Cocaine addiction	9/940	49/8577	0.0821092	0.505942	0.461345	CDK5R1/CREB3L1/GPSM1/GRIN2A/GRIN2C/GRIN2D/GRIN3B/GRM2/PPP1R1B	9	tran_TCGA
hsa04728	Dopaminergic synapse	20/940	132/8577	0.0830421	0.505942	0.461345	CACNA1C/CALML6/CALY/CAMK2A/CREB3L1/DRD4/GNAL/GNG4/GRIN2A/ITPR3/KCNJ5/KIF5A/MAPK11/MAPK12/MAPK13/PLCB1/PLCB4/PPP1R1B/PPP2R2C/PPP2R3B	20	tran_TCGA
hsa04972	Pancreatic secretion	16/940	102/8577	0.0885801	0.525326	0.479021	ADCY6/ATP1A2/ATP2A1/CEL/CHRM3/FXYD2/ITPR3/PLA2G1B/PLA2G2C/PLCB1/PLCB4/PRSS3/RAB3D/RYR2/SCTR/SLC26A3	16	tran_TCGA
hsa05226	Gastric cancer	22/940	149/8577	0.0894172	0.525326	0.479021	APC2/AXIN2/CCNE1/CCNE2/CDKN2B/E2F1/E2F2/FGF17/FGF19/FGF22/FZD10/FZD2/FZD9/LEF1/REG4/RXRG/SHC3/SHC4/TERT/WNT4/WNT6/CDH17	22	tran_TCGA
hsa04270	Vascular smooth muscle contraction	20/940	134/8577	0.0935233	0.53981	0.492228	ACTG2/ADCY6/ADM2/ADRA1D/ARHGEF11/CACNA1C/CACNA1S/CALCA/CALCB/CALML6/ITPR3/KCNMB3/MYLK2/PLA2G1B/PLA2G2C/PLA2G4C/PLA2G6/PLCB1/PLCB4/RAMP1	20	tran_TCGA
hsa04964	Proximal tubule bicarbonate reclamation	5/940	23/8577	0.099374	0.56369	0.514003	ATP1A2/CA4/FXYD2/GLS/SLC9A3	5	tran_TCGA
hsa04115	p53 signaling pathway	12/940	74/8577	0.10635	0.593037	0.540764	CCNB1/CCNB2/CCNE1/CCNE2/CDK1/CDKN2A/CHEK1/GTSE1/RRM2/SFN/TP53I3/TP73	12	tran_TCGA
hsa04919	Thyroid hormone signaling pathway	18/940	121/8577	0.109913	0.602692	0.549567	ATP1A2/ATP2A1/BMP4/DIO2/FXYD2/KAT2A/NOTCH3/PFKFB2/PFKP/PLCB1/PLCB4/PLCD3/PLCD4/RXRG/SLC2A1/SLCO1C1/SRC/WNT4	18	tran_TCGA
hsa02010	ABC transporters	8/940	45/8577	0.113342	0.611302	0.557418	ABCA12/ABCA3/ABCA4/ABCB6/ABCC10/ABCC4/ABCC5/ABCC8	8	tran_TCGA
hsa00600	Sphingolipid metabolism	9/940	53/8577	0.12045	0.629015	0.57357	B4GALNT1/CERS1/GAL3ST1/GBA/GLA/NEU1/PLPP2/SGPP2/SPHK1	9	tran_TCGA
hsa04961	Endocrine and other factor-regulated calcium reabsorption	9/940	53/8577	0.12045	0.629015	0.57357	ADCY6/ATP1A2/BDKRB2/CALB1/CLTCL1/DNM3/FXYD2/PLCB1/PLCB4	9	tran_TCGA
hsa05224	Breast cancer	21/940	147/8577	0.123054	0.632574	0.576816	APC2/AXIN2/BRCA2/DLL4/E2F1/E2F2/FGF17/FGF19/FGF22/FZD10/FZD2/FZD9/HES5/HEY1/JAG2/LEF1/NOTCH3/SHC3/SHC4/WNT4/WNT6	21	tran_TCGA
hsa00590	Arachidonic acid metabolism	10/940	61/8577	0.125722	0.636346	0.580254	AKR1C3/ALOX15/ALOX15B/CBR3/PLA2G1B/PLA2G2C/PLA2G4C/PLA2G6/PTGDS/PTGES	10	tran_TCGA
hsa04933	AGE-RAGE signaling pathway in diabetic complications	15/940	100/8577	0.128838	0.636527	0.58042	COL1A1/COL1A2/COL4A1/COL4A2/COL4A5/COL4A6/MAPK11/MAPK12/MAPK13/NOX4/PLCB1/PLCB4/PLCD3/PLCD4/VEGFD	15	tran_TCGA
hsa04924	Renin secretion	11/940	69/8577	0.129627	0.636527	0.58042	ACE/ADCY6/ADORA1/CACNA1C/CACNA1S/CALML6/ITPR3/PDE1C/PLCB1/PLCB4/REN	11	tran_TCGA
hsa04390	Hippo signaling pathway	22/940	157/8577	0.135196	0.654112	0.596455	AFP/AMH/APC2/AXIN2/BIRC5/BMP4/BMP8A/BMP8B/DLG5/FRMD1/FZD10/FZD2/FZD9/LEF1/NKD1/PPP2R2C/SCRIB/SNAI2/TEAD2/TP73/WNT4/WNT6	22	tran_TCGA
hsa04151	PI3K-Akt signaling pathway	46/940	359/8577	0.144437	0.680543	0.620556	ANGPT2/ARTN/CCNE1/CCNE2/COL1A1/COL1A2/COL4A1/COL4A2/COL4A5/COL4A6/COL9A1/COL9A2/COMP/CREB3L1/EFNA3/EFNA4/EFNA5/FGF17/FGF19/FGF22/FLT3LG/GNG4/IGF2/IL3RA/ITGA11/ITGA2/ITGA3/ITGA6/ITGB4/KITLG/LAMA3/LAMA4/LAMB3/LAMB4/LAMC1/PDGFA/PDGFRB/PKN1/PKN3/PPP2R2C/PPP2R3B/PRKAA2/SPP1/THBS4/VEGFD/VWF	46	tran_TCGA
hsa00310	Lysine degradation	10/940	63/8577	0.146865	0.680543	0.620556	COLGALT2/EHMT2/EZH2/KMT5C/MECOM/NSD2/PLOD3/PRDM16/PRDM7/SMYD3	10	tran_TCGA
hsa00561	Glycerolipid metabolism	10/940	63/8577	0.146865	0.680543	0.620556	AGPAT4/AKR1B10/AKR1B15/CEL/DGKI/GLA/GPAT2/LPL/MOGAT3/PLPP2	10	tran_TCGA
hsa04015	Rap1 signaling pathway	28/940	210/8577	0.157672	0.720471	0.656965	ADCY6/ANGPT2/CALML6/CNR1/EFNA3/EFNA4/EFNA5/ENAH/F2RL3/FGF17/FGF19/FGF22/GRIN2A/KITLG/LAT/MAPK11/MAPK12/MAPK13/MRAS/PDGFA/PDGFRB/PFN4/PLCB1/PLCB4/SIPA1L2/SIPA1L3/SRC/VEGFD	28	tran_TCGA
hsa00100	Steroid biosynthesis	4/940	20/8577	0.169124	0.762218	0.695032	CEL/CYP27B1/SOAT2/SQLE	4	tran_TCGA
hsa04713	Circadian entrainment	14/940	97/8577	0.172378	0.766385	0.698832	ADCY6/CACNA1C/CACNA1I/CALML6/CAMK2A/GNG4/GRIN2A/GRIN2C/GRIN2D/ITPR3/KCNJ5/PLCB1/PLCB4/RYR2	14	tran_TCGA
hsa04925	Aldosterone synthesis and secretion	14/940	98/8577	0.18218	0.799162	0.728719	ADCY6/ATP1A2/CACNA1C/CACNA1I/CACNA1S/CALML6/CAMK2A/CREB3L1/DAGLA/ITPR3/KCNJ5/KCNK9/PLCB1/PLCB4	14	tran_TCGA
hsa04723	Retrograde endocannabinoid signaling	20/940	148/8577	0.189563	0.816835	0.744834	ADCY6/CACNA1C/CACNA1S/CNR1/DAGLA/GABRD/GABRE/GABRQ/GABRR2/GNG4/ITPR3/KCNJ5/MAPK11/MAPK12/MAPK13/NDUFA13/NDUFA4L2/PLCB1/PLCB4/GABRG3	20	tran_TCGA
hsa04918	Thyroid hormone synthesis	11/940	75/8577	0.194461	0.816835	0.744834	ADCY6/ATP1A2/CREB3L1/DUOX1/DUOX2/FXYD2/GPX8/ITPR3/PAX8/PLCB1/PLCB4	11	tran_TCGA
hsa00500	Starch and sucrose metabolism	6/940	36/8577	0.19614	0.816835	0.744834	GCK/HK2/HKDC1/MGAM/PYGB/MGAM2	6	tran_TCGA
hsa00512	Mucin type O-glycan biosynthesis	6/940	36/8577	0.19614	0.816835	0.744834	B3GNT3/GALNT10/GALNT13/GCNT3/ST6GALNAC2/ST6GALNAC4	6	tran_TCGA
hsa04978	Mineral absorption	9/940	60/8577	0.206457	0.849055	0.774214	ATP1A2/FXYD2/SLC26A3/SLC26A6/SLC26A9/SLC34A3/SLC39A4/SLC9A3/TRPM6	9	tran_TCGA
hsa00220	Arginine biosynthesis	4/940	22/8577	0.215749	0.853053	0.77786	ARG2/GLS/GLUL/NOS2	4	tran_TCGA
hsa04014	Ras signaling pathway	30/940	236/8577	0.217972	0.853053	0.77786	ANGPT2/CALML6/EFNA3/EFNA4/EFNA5/FGF17/FGF19/FGF22/FLT3LG/GNG4/GRIN2A/IGF2/KITLG/KSR2/LAT/MRAS/PAK3/PAK6/PDGFA/PDGFRB/PLA2G1B/PLA2G2C/PLA2G4C/PLA2G6/RASAL1/RASGRF1/RASGRF2/SHC3/SHC4/VEGFD	30	tran_TCGA
hsa05031	Amphetamine addiction	10/940	69/8577	0.21995	0.853053	0.77786	CACNA1C/CALML6/CAMK2A/CREB3L1/GRIN2A/GRIN2C/GRIN2D/GRIN3B/PPP1R1B/STX1A	10	tran_TCGA
hsa00604	Glycosphingolipid biosynthesis - ganglio series	3/940	15/8577	0.222029	0.853053	0.77786	B4GALNT1/ST6GALNAC4/ST8SIA5	3	tran_TCGA
hsa04657	IL-17 signaling pathway	13/940	94/8577	0.226639	0.853053	0.77786	CCL20/IKBKE/IL17D/LCN2/MAPK11/MAPK12/MAPK13/MMP1/MMP9/MUC5B/TRAF2/TRAF5/CXCL5	13	tran_TCGA
hsa00030	Pentose phosphate pathway	5/940	30/8577	0.226963	0.853053	0.77786	ALDOA/G6PD/PFKP/TKT/TKTL1	5	tran_TCGA
hsa00591	Linoleic acid metabolism	5/940	30/8577	0.226963	0.853053	0.77786	ALOX15/PLA2G1B/PLA2G2C/PLA2G4C/PLA2G6	5	tran_TCGA
hsa04742	Taste transduction	12/940	86/8577	0.229164	0.853053	0.77786	ADCY6/CACNA1C/CHRM3/ENTPD2/GABBR2/HTR1D/ITPR3/PDE1C/PLCB1/PLCB4/TAS2R4/TAS2R5	12	tran_TCGA
hsa05145	Toxoplasmosis	15/940	111/8577	0.231662	0.853053	0.77786	BIRC7/HLA-DOB/IL12A/IRAK1/ITGA6/LAMA3/LAMA4/LAMB3/LAMB4/LAMC1/LY96/MAPK11/MAPK12/MAPK13/NOS2	15	tran_TCGA
hsa05230	Central carbon metabolism in cancer	10/940	70/8577	0.233358	0.853053	0.77786	G6PD/GCK/GLS/HK2/HKDC1/PDGFRB/PFKP/PKM/SLC16A3/SLC2A1	10	tran_TCGA
hsa04024	cAMP signaling pathway	28/940	225/8577	0.264032	0.942535	0.859454	ABCC4/ADCY6/ADORA1/AMH/ATP1A2/ATP2A1/CACNA1C/CACNA1S/CALML6/CAMK2A/CREB3L1/CRHR2/FXYD2/GABBR2/GIPR/GLI1/GRIN2A/GRIN2C/GRIN2D/GRIN3B/HCAR1/HCN2/HTR1D/HTR4/OXTR/PPP1R1B/RYR2/SOX9	28	tran_TCGA
hsa04072	Phospholipase D signaling pathway	19/940	148/8577	0.26558	0.942535	0.859454	ADCY6/AGPAT4/AVPR2/DGKI/DNM3/GRM2/KITLG/MRAS/PDGFA/PDGFRB/PLA2G4C/PLCB1/PLCB4/PLPP2/PTGFR/SHC3/SHC4/SPHK1/GRM7	19	tran_TCGA
hsa04976	Bile secretion	12/940	89/8577	0.266454	0.942535	0.859454	ABCC4/ADCY6/AQP8/ATP1A2/CYP7A1/FXYD2/SCTR/SLC2A1/SLC51B/SLC9A3/UGT2B11/UGT1A7	12	tran_TCGA
hsa04928	Parathyroid hormone synthesis, secretion and action	14/940	106/8577	0.269296	0.942535	0.859454	ADCY6/ARHGEF11/BGLAP/CREB3L1/CYP27B1/ITPR3/MMP14/MMP17/MMP24/PLCB1/PLCB4/PTHLH/RXRG/SLC34A3	14	tran_TCGA
hsa00562	Inositol phosphate metabolism	10/940	73/8577	0.275268	0.952928	0.868931	INPP5J/ITPKA/MIOX/MTMR7/PIP5KL1/PLCB1/PLCB4/PLCD3/PLCD4/PLCH2	10	tran_TCGA
hsa04927	Cortisol synthesis and secretion	9/940	65/8577	0.279559	0.952928	0.868931	ADCY6/CACNA1C/CACNA1I/CACNA1S/CREB3L1/CYP17A1/ITPR3/PLCB1/PLCB4	9	tran_TCGA
hsa00450	Selenocompound metabolism	3/940	17/8577	0.283735	0.952928	0.868931	KYAT1/SCLY/TXNRD1	3	tran_TCGA
hsa04022	cGMP-PKG signaling pathway	21/940	167/8577	0.283851	0.952928	0.868931	ADCY6/ADORA1/ADRA1D/ADRA2C/ATP1A2/ATP2A1/BDKRB2/CACNA1C/CACNA1S/CALML6/CREB3L1/FXYD2/GTF2IRD1/ITPR3/KCNMB3/MEF2B/MYLK2/NFATC4/PLCB1/PLCB4/TRPC6	21	tran_TCGA
hsa05225	Hepatocellular carcinoma	21/940	168/8577	0.293438	0.972409	0.886695	ACTL6B/APC2/AXIN2/CDKN2A/DPF1/E2F1/E2F2/FZD10/FZD2/FZD9/GSTA4/IGF2/LEF1/NQO1/SHC3/SHC4/SMARCD3/TERT/TXNRD1/WNT4/WNT6	21	tran_TCGA
hsa00240	Pyrimidine metabolism	8/940	58/8577	0.300277	0.972409	0.886695	CAD/DTYMK/NME1/NT5M/RRM2/TK1/TYMS/UCK2	8	tran_TCGA
hsa03320	PPAR signaling pathway	10/940	75/8577	0.304378	0.972409	0.886695	ACSL4/ACSL6/CPT1B/CYP7A1/FABP4/FABP5/LPL/MMP1/OLR1/RXRG	10	tran_TCGA
hsa00330	Arginine and proline metabolism	7/940	50/8577	0.305419	0.972409	0.886695	ARG2/CKB/CKMT2/NOS2/P4HA2/PYCR1/PYCR3	7	tran_TCGA
hsa04720	Long-term potentiation	9/940	67/8577	0.310665	0.972409	0.886695	CACNA1C/CALML6/CAMK2A/GRIN2A/GRIN2C/GRIN2D/ITPR3/PLCB1/PLCB4	9	tran_TCGA
hsa04916	Melanogenesis	13/940	101/8577	0.311929	0.972409	0.886695	ADCY6/CALML6/CAMK2A/CREB3L1/FZD10/FZD2/FZD9/KITLG/LEF1/PLCB1/PLCB4/WNT4/WNT6	13	tran_TCGA
hsa00563	Glycosylphosphatidylinositol (GPI)-anchor biosynthesis	4/940	26/8577	0.316723	0.972409	0.886695	GPAA1/PIGC/PIGU/PIGZ	4	tran_TCGA
hsa00592	alpha-Linolenic acid metabolism	4/940	26/8577	0.316723	0.972409	0.886695	PLA2G1B/PLA2G2C/PLA2G4C/PLA2G6	4	tran_TCGA
hsa04970	Salivary secretion	12/940	93/8577	0.318972	0.972409	0.886695	ADCY6/ADRA1D/AQP5/ATP1A2/CALML6/CHRM3/FXYD2/ITPR3/LYZ/MUC5B/PLCB1/PLCB4	12	tran_TCGA
hsa05133	Pertussis	10/940	76/8577	0.31921	0.972409	0.886695	CALML6/IL12A/IRAK1/LY96/MAPK11/MAPK12/MAPK13/NOS2/PYCARD/CXCL5	10	tran_TCGA
hsa04975	Fat digestion and absorption	6/940	43/8577	0.330374	0.997183	0.909286	APOA4/CEL/MOGAT3/PLA2G1B/PLA2G2C/PLPP2	6	tran_TCGA
hsa00270	Cysteine and methionine metabolism	7/940	52/8577	0.342201	0.997892	0.909932	BCAT1/BCAT2/DNMT1/DNMT3A/DNMT3B/IL4I1/KYAT1	7	tran_TCGA
hsa00062	Fatty acid elongation	4/940	27/8577	0.342741	0.997892	0.909932	ELOVL3/ELOVL4/ELOVL7/THEM5	4	tran_TCGA
hsa00790	Folate biosynthesis	4/940	27/8577	0.342741	0.997892	0.909932	AKR1B10/AKR1B15/AKR1C3/TPH1	4	tran_TCGA
hsa04966	Collecting duct acid secretion	4/940	27/8577	0.342741	0.997892	0.909932	ATP6V0C/ATP6V0D2/ATP6V1C1/ATP6V1C2	4	tran_TCGA
hsa04725	Cholinergic synapse	14/940	113/8577	0.354936	1	0.911854	ADCY6/CACNA1C/CACNA1S/CAMK2A/CHRM3/CHRNB2/CHRNB4/CREB3L1/GNG4/ITPR3/KCNJ4/KCNQ3/PLCB1/PLCB4	14	tran_TCGA
hsa04917	Prolactin signaling pathway	9/940	70/8577	0.358582	1	0.911854	CYP17A1/GCK/MAPK11/MAPK12/MAPK13/SHC3/SHC4/SOCS7/SRC	9	tran_TCGA
hsa00040	Pentose and glucuronate interconversions	5/940	36/8577	0.359573	1	0.911854	AKR1B10/AKR1B15/DHDH/UGT2B11/UGT1A7	5	tran_TCGA
hsa05202	Transcriptional misregulation in cancer	23/940	193/8577	0.366878	1	0.911854	ARNT2/ASPSCR1/CCNA2/CDKN2C/ETV4/H3C10/H3C2/H3C3/H3C6/HOXA10/MMP9/MYCN/NSD2/NUPR1/PAX8/PDGFA/RXRG/SIX1/SIX4/SPINT1/TCF3/TLX1/WT1	23	tran_TCGA
hsa00601	Glycosphingolipid biosynthesis - lacto and neolacto series	4/940	28/8577	0.368806	1	0.911854	B3GNT3/B3GNT4/B3GNT5/FUT2	4	tran_TCGA
hsa00670	One carbon pool by folate	3/940	20/8577	0.377943	1	0.911854	AMT/MTHFD1L/TYMS	3	tran_TCGA
hsa01250	Biosynthesis of nucleotide sugars	5/940	37/8577	0.382314	1	0.911854	GCK/HK2/HKDC1/MIOX/UAP1L1	5	tran_TCGA
hsa04611	Platelet activation	15/940	124/8577	0.38305	1	0.911854	ADCY6/COL1A1/COL1A2/F2RL3/ITGA2/ITPR3/MAPK11/MAPK12/MAPK13/MYLK2/PLA2G4C/PLCB1/PLCB4/SRC/VWF	15	tran_TCGA
hsa04922	Glucagon signaling pathway	13/940	107/8577	0.390527	1	0.911854	CALML6/CAMK2A/CPT1B/CREB3L1/GCK/ITPR3/PFKP/PKM/PLCB1/PLCB4/PRKAA2/PYGB/SLC2A1	13	tran_TCGA
hsa04744	Phototransduction	4/940	29/8577	0.394804	1	0.911854	CALML6/GNAT1/GUCY2D/PDE6A	4	tran_TCGA
hsa00564	Glycerophospholipid metabolism	12/940	99/8577	0.401429	1	0.911854	AGPAT4/CDS1/CHKA/CHKB/DGKI/GPAT2/LPCAT1/PLA2G1B/PLA2G2C/PLA2G4C/PLA2G6/PLPP2	12	tran_TCGA
hsa00770	Pantothenate and CoA biosynthesis	3/940	21/8577	0.408935	1	0.911854	BCAT1/BCAT2/VNN2	3	tran_TCGA
hsa05032	Morphine addiction	11/940	91/8577	0.413166	1	0.911854	ADCY6/ADORA1/GABBR2/GABRD/GABRE/GABRQ/GABRR2/GNG4/KCNJ5/PDE1C/GABRG3	11	tran_TCGA
hsa05022	Pathways of neurodegeneration - multiple diseases	54/940	476/8577	0.413756	1	0.911854	APC2/ATP2A1/AXIN2/CACNA1C/CACNA1S/CALML6/CAMK2A/CASP12/CDK5R1/CHRM3/COX4I2/COX6B2/DKK1/DKK2/DNAH11/DNAH12/DNAH14/DNAH17/DNAH3/DNAH8/FZD10/FZD2/FZD9/GPX8/GRIN2A/GRIN2C/GRIN2D/ITPR3/KIF5A/KLC2/KLC3/MAPK11/MAPK12/MAPK13/MAPT/NDUFA13/NDUFA4L2/NOS2/NOX4/PLCB1/PLCB4/PSMD4/RYR2/SNCAIP/SQSTM1/STX1A/TOMM40L/TRAF2/TRPC3/TUBA3D/TUBB4A/UCHL1/WNT4/WNT6	54	tran_TCGA
hsa01523	Antifolate resistance	4/940	30/8577	0.420625	1	0.911854	ABCC4/ABCC5/FOLR1/TYMS	4	tran_TCGA
hsa05214	Glioma	9/940	75/8577	0.439828	1	0.911854	CALML6/CAMK2A/CDKN2A/E2F1/E2F2/PDGFA/PDGFRB/SHC3/SHC4	9	tran_TCGA
hsa05142	Chagas disease	12/940	102/8577	0.443252	1	0.911854	ACE/BDKRB2/GNAL/IL12A/IRAK1/MAPK11/MAPK12/MAPK13/NOS2/PLCB1/PLCB4/PPP2R2C	12	tran_TCGA
hsa04935	Growth hormone synthesis, secretion and action	14/940	120/8577	0.444506	1	0.911854	ADCY6/CACNA1C/CACNA1S/CREB3L1/GHRHR/ITPR3/MAPK11/MAPK12/MAPK13/MRAP2/PLCB1/PLCB4/SHC3/SHC4	14	tran_TCGA
hsa04810	Regulation of actin cytoskeleton	26/940	229/8577	0.455175	1	0.911854	APC2/BDKRB1/BDKRB2/CHRM3/DIAPH3/ENAH/FGD1/FGF17/FGF19/FGF22/IQGAP3/ITGA11/ITGA2/ITGA3/ITGA6/ITGB4/LIMK1/MRAS/MYLK2/PAK3/PAK6/PDGFA/PDGFRB/PFN4/SCIN/SRC	26	tran_TCGA
hsa04971	Gastric acid secretion	9/940	76/8577	0.456031	1	0.911854	ADCY6/ATP1A2/CALML6/CAMK2A/CHRM3/ITPR3/MYLK2/PLCB1/PLCB4	9	tran_TCGA
hsa04371	Apelin signaling pathway	16/940	139/8577	0.457265	1	0.911854	ADCY6/APLN/CALML6/GNG4/ITPR3/MEF2B/MRAS/MYLK2/NOS2/NOTCH3/PLCB1/PLCB4/PRKAA2/RYR2/SPHK1/SPP1	16	tran_TCGA
hsa04071	Sphingolipid signaling pathway	14/940	121/8577	0.457344	1	0.911854	ADORA1/BDKRB2/CERS1/MAPK11/MAPK12/MAPK13/PLCB1/PLCB4/PPP2R2C/PPP2R3B/SGPP2/SPHK1/SPTSSB/TRAF2	14	tran_TCGA
hsa00533	Glycosaminoglycan biosynthesis - keratan sulfate	2/940	14/8577	0.463954	1	0.911854	CHST1/CHST6	2	tran_TCGA
hsa05207	Chemical carcinogenesis - receptor activation	24/940	212/8577	0.465457	1	0.911854	ADCY6/BIRC5/CACNA1C/CACNA1S/CDC25A/CDC6/CHRNB2/CHRNB4/CREB3L1/DLL4/E2F1/EPHX4/FGF17/FGF22/GSTA4/IKBKE/KPNA2/KPNA7/PAQR5/PAQR8/RXRG/SRC/UGT2B11/UGT1A7	24	tran_TCGA
hsa04625	C-type lectin receptor signaling pathway	12/940	104/8577	0.471034	1	0.911854	CALML6/IKBKE/IL12A/IL17D/ITPR3/MAPK11/MAPK12/MAPK13/MRAS/NFATC4/PYCARD/SRC	12	tran_TCGA
hsa05140	Leishmaniasis	9/940	77/8577	0.472156	1	0.911854	EEF1A2/FCGR2C/HLA-DOB/IL12A/IRAK1/MAPK11/MAPK12/MAPK13/NOS2	9	tran_TCGA
hsa04370	VEGF signaling pathway	7/940	59/8577	0.472568	1	0.911854	HSPB1/MAPK11/MAPK12/MAPK13/PLA2G4C/SPHK1/SRC	7	tran_TCGA
hsa04217	Necroptosis	18/940	159/8577	0.479521	1	0.911854	ALOX15/CAMK2A/GLUL/H2AC11/H2AC13/H2AC20/H2AC8/H2AW/H2AX/H2AZ1/PLA2G4C/PYCARD/PYGB/RNF31/SQSTM1/TRAF2/TRAF5/USP21	18	tran_TCGA
hsa04726	Serotonergic synapse	13/940	115/8577	0.497051	1	0.911854	ALOX15/ALOX15B/CACNA1C/CACNA1S/GNG4/HTR1D/HTR4/ITPR3/KCNJ5/PLA2G4C/PLCB1/PLCB4/TPH1	13	tran_TCGA
hsa03015	mRNA surveillance pathway	11/940	97/8577	0.500245	1	0.911854	BCL2L2-PABPN1/DDX39B/MSI1/PABPC1L/PABPC3/PABPC4L/PABPN1/PPP2R2C/PPP2R3B/SMG5/CPSF4L	11	tran_TCGA
hsa04540	Gap junction	10/940	88/8577	0.502065	1	0.911854	ADCY6/CDK1/ITPR3/PDGFA/PDGFRB/PLCB1/PLCB4/SRC/TUBA3D/TUBB4A	10	tran_TCGA
hsa04550	Signaling pathways regulating pluripotency of stem cells	16/940	143/8577	0.504873	1	0.911854	APC2/AXIN2/BMP4/DUSP9/FZD10/FZD2/FZD9/MAPK11/MAPK12/MAPK13/NODAL/OTX1/POU5F1/TCF3/WNT4/WNT6	16	tran_TCGA
hsa05120	Epithelial cell signaling in Helicobacter pylori infection	8/940	70/8577	0.506344	1	0.911854	ATP6V0C/ATP6V0D2/ATP6V1C1/ATP6V1C2/MAPK11/MAPK12/MAPK13/SRC	8	tran_TCGA
hsa04330	Notch signaling pathway	7/940	62/8577	0.5268	1	0.911854	DLL4/HES5/HEY1/JAG2/KAT2A/NOTCH3/TLE6	7	tran_TCGA
hsa00360	Phenylalanine metabolism	2/940	16/8577	0.536683	1	0.911854	ALDH3A1/IL4I1	2	tran_TCGA
hsa00430	Taurine and hypotaurine metabolism	2/940	16/8577	0.536683	1	0.911854	FMO1/GAD1	2	tran_TCGA
hsa00603	Glycosphingolipid biosynthesis - globo and isoglobo series	2/940	16/8577	0.536683	1	0.911854	FUT2/GLA	2	tran_TCGA
hsa05218	Melanoma	8/940	72/8577	0.539557	1	0.911854	CDKN2A/E2F1/E2F2/FGF17/FGF19/FGF22/PDGFA/PDGFRB	8	tran_TCGA
hsa03420	Nucleotide excision repair	7/940	63/8577	0.54441	1	0.911854	GTF2H4/LIG1/PCNA/POLD1/POLE2/RFC3/RFC4	7	tran_TCGA
hsa04950	Maturity onset diabetes of the young	3/940	26/8577	0.554158	1	0.911854	GCK/MAFA/PDX1	3	tran_TCGA
hsa05166	Human T-cell leukemia virus 1 infection	24/940	222/8577	0.561347	1	0.911854	ADCY6/BUB1B/CCNA2/CCNB2/CCNE1/CCNE2/CDC20/CDKN2A/CDKN2B/CDKN2C/CHEK1/CREB3L1/E2F1/E2F2/ESPL1/HLA-DOB/KAT2A/MAD2L1/MSX1/NFATC4/PTTG1/SLC2A1/TCF3/TERT	24	tran_TCGA
hsa04514	Cell adhesion molecules	17/940	158/8577	0.570795	1	0.911854	CD34/CLDN15/CLDN19/CLDN4/CNTNAP1/CTLA4/HLA-DOB/ITGA6/MPZ/NECTIN1/NRCAM/NRXN3/NTNG2/PDCD1/SLITRK4/VCAN/SLITRK5	17	tran_TCGA
hsa05323	Rheumatoid arthritis	10/940	93/8577	0.575224	1	0.911854	ATP6V0C/ATP6V0D2/ATP6V1C1/ATP6V1C2/CCL20/CTLA4/HLA-DOB/IL11/MMP1/CXCL5	10	tran_TCGA
hsa00650	Butanoate metabolism	3/940	27/8577	0.580585	1	0.911854	ACSM1/GAD1/OXCT1	3	tran_TCGA
hsa01040	Biosynthesis of unsaturated fatty acids	3/940	27/8577	0.580585	1	0.911854	ELOVL3/ELOVL4/ELOVL7	3	tran_TCGA
hsa05143	African trypanosomiasis	4/940	37/8577	0.589481	1	0.911854	IL12A/LAMA4/PLCB1/PLCB4	4	tran_TCGA
hsa01232	Nucleotide metabolism	9/940	85/8577	0.595713	1	0.911854	AK8/DTYMK/ENTPD2/NME1/NT5M/RRM2/TK1/TYMS/UCK2	9	tran_TCGA
hsa05010	Alzheimer disease	41/940	384/8577	0.597248	1	0.911854	APC2/ATP2A1/AXIN2/BACE2/CACNA1C/CACNA1S/CALML6/CASP12/CDK5R1/CHRM3/COX4I2/COX6B2/DKK1/DKK2/FZD10/FZD2/FZD9/GRIN2A/GRIN2C/GRIN2D/ITPR3/KIF5A/KLC2/KLC3/LPL/MAPT/NDUFA13/NDUFA4L2/NOS2/NOX4/PLCB1/PLCB4/PSMD4/SLC39A1/SLC39A10/SLC39A4/TRAF2/TUBA3D/TUBB4A/WNT4/WNT6	41	tran_TCGA
hsa00514	Other types of O-glycan biosynthesis	5/940	47/8577	0.59753	1	0.911854	COLGALT2/GALNT10/GALNT13/GXYLT2/PLOD3	5	tran_TCGA
hsa00061	Fatty acid biosynthesis	2/940	18/8577	0.602317	1	0.911854	ACSL4/ACSL6	2	tran_TCGA
hsa00511	Other glycan degradation	2/940	18/8577	0.602317	1	0.911854	GBA/NEU1	2	tran_TCGA
hsa01212	Fatty acid metabolism	6/940	57/8577	0.604937	1	0.911854	ACSL4/ACSL6/CPT1B/ELOVL3/ELOVL4/ELOVL7	6	tran_TCGA
hsa00010	Glycolysis / Gluconeogenesis	7/940	67/8577	0.61183	1	0.911854	ALDH3A1/ALDOA/GCK/HK2/HKDC1/PFKP/PKM	7	tran_TCGA
hsa05161	Hepatitis B	17/940	162/8577	0.613821	1	0.911854	BIRC5/CASP12/CCNA2/CCNE1/CCNE2/CREB3L1/E2F1/E2F2/IKBKE/IRAK1/MAPK11/MAPK12/MAPK13/MMP9/NFATC4/PCNA/SRC	17	tran_TCGA
hsa01200	Carbon metabolism	12/940	115/8577	0.616659	1	0.911854	ALDOA/AMT/G6PD/GCK/HK2/HKDC1/PFKP/PGP/PKM/PSPH/TKT/TKTL1	12	tran_TCGA
hsa04070	Phosphatidylinositol signaling system	10/940	97/8577	0.630209	1	0.911854	CALML6/CDS1/DGKI/ITPKA/ITPR3/MTMR7/PLCB1/PLCB4/PLCD3/PLCD4	10	tran_TCGA
hsa05215	Prostate cancer	10/940	97/8577	0.630209	1	0.911854	CCNE1/CCNE2/CREB3L1/E2F1/E2F2/LEF1/MMP9/PDGFA/PDGFRB/SPINT1	10	tran_TCGA
hsa00785	Lipoic acid metabolism	2/940	19/8577	0.632399	1	0.911854	ACSM1/AMT	2	tran_TCGA
hsa01210	2-Oxocarboxylic acid metabolism	2/940	19/8577	0.632399	1	0.911854	BCAT1/BCAT2	2	tran_TCGA
hsa00520	Amino sugar and nucleotide sugar metabolism	5/940	49/8577	0.635412	1	0.911854	CYB5RL/GCK/HK2/HKDC1/UAP1L1	5	tran_TCGA
hsa04920	Adipocytokine signaling pathway	7/940	69/8577	0.64345	1	0.911854	ACSL4/ACSL6/CPT1B/PRKAA2/RXRG/SLC2A1/TRAF2	7	tran_TCGA
hsa04350	TGF-beta signaling pathway	11/940	108/8577	0.648209	1	0.911854	AMH/BMP4/BMP8A/BMP8B/CDKN2B/E2F5/IGSF1/NBL1/NODAL/RBL1/RGMA	11	tran_TCGA
hsa04915	Estrogen signaling pathway	14/940	137/8577	0.651002	1	0.911854	ADCY6/CALML6/CREB3L1/GABBR2/ITPR3/KCNJ5/KRT17/KRT23/MMP9/PLCB1/PLCB4/SHC3/SHC4/SRC	14	tran_TCGA
hsa00053	Ascorbate and aldarate metabolism	3/940	30/8577	0.653672	1	0.911854	MIOX/UGT2B11/UGT1A7	3	tran_TCGA
hsa00630	Glyoxylate and dicarboxylate metabolism	3/940	30/8577	0.653672	1	0.911854	AMT/GLUL/PGP	3	tran_TCGA
hsa04640	Hematopoietic cell lineage	10/940	99/8577	0.656248	1	0.911854	CD24/CD34/FLT3LG/HLA-DOB/IL11/IL3RA/ITGA2/ITGA3/ITGA6/KITLG	10	tran_TCGA
hsa04979	Cholesterol metabolism	5/940	51/8577	0.671021	1	0.911854	APOA4/CYP7A1/LPL/SOAT2/SORT1	5	tran_TCGA
hsa04216	Ferroptosis	4/940	41/8577	0.671874	1	0.911854	ACSL4/ACSL6/ALOX15/SLC7A11	4	tran_TCGA
hsa04622	RIG-I-like receptor signaling pathway	7/940	71/8577	0.673519	1	0.911854	IKBKE/IL12A/MAPK11/MAPK12/MAPK13/TBKBP1/TRAF2	7	tran_TCGA
hsa00140	Steroid hormone biosynthesis	6/940	62/8577	0.687343	1	0.911854	AKR1C2/AKR1C3/CYP17A1/CYP7A1/UGT2B11/UGT1A7	6	tran_TCGA
hsa00380	Tryptophan metabolism	4/940	42/8577	0.690585	1	0.911854	AANAT/IL4I1/KYAT1/TPH1	4	tran_TCGA
hsa04658	Th1 and Th2 cell differentiation	9/940	92/8577	0.691134	1	0.911854	DLL4/HLA-DOB/IL12A/JAG2/LAT/MAPK11/MAPK12/MAPK13/NOTCH3	9	tran_TCGA
hsa04142	Lysosome	13/940	132/8577	0.700825	1	0.911854	AP1M2/ATP6V0C/ATP6V0D2/CLTCL1/CTSV/GBA/GLA/IDUA/LAPTM4B/NEU1/SORT1/AP3B2/CTSE	13	tran_TCGA
hsa03250	Viral life cycle - HIV-1	6/940	63/8577	0.702388	1	0.911854	APOBEC3B/BICD1/KAT2A/MAP1A/MAP1B/NELFE	6	tran_TCGA
hsa00860	Porphyrin metabolism	4/940	43/8577	0.708525	1	0.911854	BLVRA/PPOX/UGT2B11/UGT1A7	4	tran_TCGA
hsa04940	Type I diabetes mellitus	4/940	43/8577	0.708525	1	0.911854	CPE/GAD1/HLA-DOB/IL12A	4	tran_TCGA
hsa04060	Cytokine-cytokine receptor interaction	30/940	297/8577	0.712605	1	0.911854	AMH/BMP4/BMP8A/BMP8B/CCL13/CCL15/CCL20/CCL25/CCL26/CCR10/CD70/CXCL17/EDA2R/IL11/IL12A/IL17D/IL3RA/INHA/NODAL/RELL2/TNFRSF18/TNFRSF19/TNFRSF25/TNFRSF4/TNFRSF9/TNFSF15/TNFSF4/TNFSF9/CXCL5/GDF10	30	tran_TCGA
hsa03083	Polycomb repressive complex	8/940	84/8577	0.715234	1	0.911854	AURKB/CBX2/CBX8/EZH2/FOXK1/L3MBTL1/PHF19/SCML2	8	tran_TCGA
hsa04668	TNF signaling pathway	11/940	114/8577	0.717876	1	0.911854	CCL20/CREB3L1/MAPK11/MAPK12/MAPK13/MMP14/MMP9/TRAF2/TRAF5/VEGFD/CXCL5	11	tran_TCGA
hsa00130	Ubiquinone and other terpenoid-quinone biosynthesis	1/940	11/8577	0.721312	1	0.911854	NQO1	1	tran_TCGA
hsa04962	Vasopressin-regulated water reabsorption	4/940	44/8577	0.725696	1	0.911854	ADCY6/AVPR2/CREB3L1/DYNC1I1	4	tran_TCGA
hsa05415	Diabetic cardiomyopathy	20/940	203/8577	0.728161	1	0.911854	ACE/ATP2A1/CAMK2A/COL1A1/COL1A2/COX4I2/COX6B2/CPT1B/G6PD/MAPK11/MAPK12/MAPK13/MMP9/NDUFA13/NDUFA4L2/PLCB1/PLCB4/REN/RYR2/SLC2A1	20	tran_TCGA
hsa00515	Mannose type O-glycan biosynthesis	2/940	23/8577	0.73505	1	0.911854	CHST10/LARGE2	2	tran_TCGA
hsa04614	Renin-angiotensin system	2/940	23/8577	0.73505	1	0.911854	ACE/REN	2	tran_TCGA
hsa05205	Proteoglycans in cancer	20/940	205/8577	0.744011	1	0.911854	CAMK2A/COL1A1/COL1A2/FLNC/FZD10/FZD2/FZD9/GPC3/IGF2/IHH/ITGA2/ITPR3/MAPK11/MAPK12/MAPK13/MMP9/MRAS/SRC/WNT4/WNT6	20	tran_TCGA
hsa05417	Lipid and atherosclerosis	21/940	215/8577	0.74608	1	0.911854	APOA4/CALML6/CAMK2A/IKBKE/IL12A/IRAK1/LY96/MAPK11/MAPK12/MAPK13/MMP1/MMP9/OLR1/PLCB1/PLCB4/POU2F3/PYCARD/RXRG/SRC/TRAF2/VLDLR	21	tran_TCGA
hsa03082	ATP-dependent chromatin remodeling	11/940	117/8577	0.749188	1	0.911854	ACTL6B/DPF1/H2AC11/H2AC13/H2AC20/H2AC8/H2AW/H2AX/H2AZ1/SMARCD3/VPS72	11	tran_TCGA
hsa04340	Hedgehog signaling pathway	5/940	56/8577	0.749592	1	0.911854	GLI1/IHH/IQCE/KIF7/SCUBE2	5	tran_TCGA
hsa00534	Glycosaminoglycan biosynthesis - heparan sulfate / heparin	2/940	24/8577	0.756559	1	0.911854	EXTL1/HS6ST2	2	tran_TCGA
hsa04977	Vitamin digestion and absorption	2/940	24/8577	0.756559	1	0.911854	APOA4/SLC52A3	2	tran_TCGA
hsa05231	Choline metabolism in cancer	9/940	98/8577	0.760757	1	0.911854	CHKA/CHKB/DGKI/PDGFA/PDGFRB/PLA2G4C/PLPP2/SLC22A4/SLC44A5	9	tran_TCGA
hsa05131	Shigellosis	24/940	247/8577	0.766155	1	0.911854	ARHGEF2/FOXO6/H3C10/H3C2/H3C3/H3C6/HK2/HKDC1/ITPR3/MAPK11/MAPK12/MAPK13/PFN4/PLCB1/PLCB4/PLCD3/PLCD4/PYCARD/RNF31/SEPTIN3/SQSTM1/SRC/TRAF2/TRAF5	24	tran_TCGA
hsa05418	Fluid shear stress and atherosclerosis	13/940	139/8577	0.768225	1	0.911854	ARHGEF2/BMP4/CALML6/GSTA4/MAPK11/MAPK12/MAPK13/MMP9/NQO1/PDGFA/PRKAA2/SQSTM1/SRC	13	tran_TCGA
hsa04066	HIF-1 signaling pathway	10/940	109/8577	0.769643	1	0.911854	ALDOA/ANGPT2/CAMK2A/EGLN2/EGLN3/HK2/HKDC1/NOS2/PFKP/SLC2A1	10	tran_TCGA
hsa00350	Tyrosine metabolism	3/940	36/8577	0.771233	1	0.911854	ALDH3A1/IL4I1/PNMT	3	tran_TCGA
hsa05152	Tuberculosis	17/940	180/8577	0.778271	1	0.911854	ATP6V0C/ATP6V0D2/CALML6/CAMK2A/CYP27B1/FCGR2C/HLA-DOB/IL12A/IRAK1/MAPK11/MAPK12/MAPK13/NOS2/RFX5/RFXANK/SPHK1/SRC	17	tran_TCGA
hsa03450	Non-homologous end-joining	1/940	13/8577	0.779124	1	0.911854	FEN1	1	tran_TCGA
hsa05211	Renal cell carcinoma	6/940	69/8577	0.78222	1	0.911854	ARNT2/EGLN2/EGLN3/PAK3/PAK6/SLC2A1	6	tran_TCGA
hsa04068	FoxO signaling pathway	12/940	131/8577	0.78607	1	0.911854	CCNB1/CCNB2/CDKN2B/FBXO32/FOXO6/HOMER3/MAPK11/MAPK12/MAPK13/PLK1/PLK4/PRKAA2	12	tran_TCGA
hsa00280	Valine, leucine and isoleucine degradation	4/940	48/8577	0.786829	1	0.911854	BCAT1/BCAT2/IL4I1/OXCT1	4	tran_TCGA
hsa00760	Nicotinate and nicotinamide metabolism	3/940	37/8577	0.78727	1	0.911854	NMNAT2/NT5M/SIRT7	3	tran_TCGA
hsa04960	Aldosterone-regulated sodium reabsorption	3/940	37/8577	0.78727	1	0.911854	ATP1A2/FXYD2/SFN	3	tran_TCGA
hsa05216	Thyroid cancer	3/940	37/8577	0.78727	1	0.911854	LEF1/PAX8/RXRG	3	tran_TCGA
hsa00983	Drug metabolism - other enzymes	7/940	80/8577	0.788182	1	0.911854	GSTA4/NME1/RRM2/TK1/UCK2/UGT2B11/UGT1A7	7	tran_TCGA
hsa04145	Phagosome	14/940	152/8577	0.793135	1	0.911854	ATP6V0C/ATP6V0D2/ATP6V1C1/ATP6V1C2/COLEC12/COMP/DYNC1I1/FCGR2C/HLA-DOB/ITGA2/OLR1/THBS4/TUBA3D/TUBB4A	14	tran_TCGA
hsa05206	MicroRNAs in cancer	30/940	310/8577	0.794403	1	0.911854	APC2/CCNE1/CCNE2/CDC25A/CDC25B/CDC25C/CDCA5/CDKN2A/DNMT1/DNMT3A/DNMT3B/E2F1/E2F2/EFNA3/EFNA4/EFNA5/EZH2/GLS/IGF2BP1/KIF23/MIR126/MIR25/MMP9/NOTCH3/PDGFA/PDGFRB/SHC4/SOX4/STMN1/TRIM71	30	tran_TCGA
hsa05170	Human immunodeficiency virus 1 infection	20/940	212/8577	0.794758	1	0.911854	AP1M2/APOBEC3B/CALML6/CCNB1/CCNB2/CDC25C/CDK1/CHEK1/GNG4/IRAK1/ITPR3/LIMK1/MAPK11/MAPK12/MAPK13/NFATC4/PAK3/PAK6/TRAF2/TRAF5	20	tran_TCGA
hsa04714	Thermogenesis	22/940	232/8577	0.796414	1	0.911854	ACSL4/ACSL6/ACTL6B/ADCY6/BMP8A/BMP8B/CNR1/COA6/COX20/COX4I2/COX6B2/CPT1B/CREB3L1/DPF1/MAPK11/MAPK12/MAPK13/NDUFA13/NDUFA4L2/PRDM16/PRKAA2/SMARCD3	22	tran_TCGA
hsa04730	Long-term depression	5/940	60/8577	0.801713	1	0.911854	GNAZ/ITPR3/PLA2G4C/PLCB1/PLCB4	5	tran_TCGA
hsa05110	Vibrio cholerae infection	4/940	50/8577	0.813052	1	0.911854	ATP6V0C/ATP6V0D2/ATP6V1C1/ATP6V1C2	4	tran_TCGA
hsa00730	Thiamine metabolism	1/940	15/8577	0.824953	1	0.911854	AK8	1	tran_TCGA
hsa04913	Ovarian steroidogenesis	4/940	51/8577	0.82514	1	0.911854	ADCY6/AKR1C3/CYP17A1/PLA2G4C	4	tran_TCGA
hsa04012	ErbB signaling pathway	7/940	85/8577	0.837302	1	0.911854	CAMK2A/NRG2/PAK3/PAK6/SHC3/SHC4/SRC	7	tran_TCGA
hsa05132	Salmonella infection	23/940	249/8577	0.837971	1	0.911854	AHNAK2/ANXA2/DYNC1I1/DYNLRB1/FLNC/IRAK1/KIF5A/KLC2/KLC3/LEF1/LY96/MAPK11/MAPK12/MAPK13/PAK3/PFN4/PKN1/PODXL/PYCARD/S100A10/TRAF2/TUBA3D/TUBB4A	23	tran_TCGA
hsa04392	Hippo signaling pathway - multiple species	2/940	29/8577	0.842743	1	0.911854	FRMD1/TEAD2	2	tran_TCGA
hsa05220	Chronic myeloid leukemia	6/940	76/8577	0.853557	1	0.911854	CDKN2A/E2F1/E2F2/MECOM/SHC3/SHC4	6	tran_TCGA
hsa04722	Neurotrophin signaling pathway	10/940	119/8577	0.853798	1	0.911854	CALML6/CAMK2A/IRAK1/MAPK11/MAPK12/MAPK13/SHC3/SHC4/SORT1/TP73	10	tran_TCGA
hsa00120	Primary bile acid biosynthesis	1/940	17/8577	0.861281	1	0.911854	CYP7A1	1	tran_TCGA
hsa05100	Bacterial invasion of epithelial cells	6/940	77/8577	0.86199	1	0.911854	CLTCL1/DNM3/SEPTIN3/SHC3/SHC4/SRC	6	tran_TCGA
hsa00071	Fatty acid degradation	3/940	43/8577	0.864913	1	0.911854	ACSL4/ACSL6/CPT1B	3	tran_TCGA
hsa04660	T cell receptor signaling pathway	10/940	121/8577	0.867306	1	0.911854	CTLA4/LAT/MAPK11/MAPK12/MAPK13/PAK3/PAK6/PDCD1/PPP2R2C/PPP2R3B	10	tran_TCGA
hsa00410	beta-Alanine metabolism	2/940	31/8577	0.868686	1	0.911854	ALDH3A1/GAD1	2	tran_TCGA
hsa00980	Metabolism of xenobiotics by cytochrome P450	6/940	78/8577	0.870016	1	0.911854	ALDH3A1/CBR3/DHDH/GSTA4/UGT2B11/UGT1A7	6	tran_TCGA
hsa05017	Spinocerebellar ataxia	12/940	143/8577	0.872572	1	0.911854	ATP2A1/GRIN2A/GRIN2C/GRIN2D/GRIN3B/ITPR3/PLCB1/PLCB4/PSMD4/TRAF2/TRPC3/VLDLR	12	tran_TCGA
hsa01521	EGFR tyrosine kinase inhibitor resistance	6/940	79/8577	0.877651	1	0.911854	NRG2/PDGFA/PDGFRB/SHC3/SHC4/SRC	6	tran_TCGA
hsa04664	Fc epsilon RI signaling pathway	5/940	68/8577	0.879968	1	0.911854	LAT/MAPK11/MAPK12/MAPK13/PLA2G4C	5	tran_TCGA
hsa04215	Apoptosis - multiple species	2/940	32/8577	0.880127	1	0.911854	BIRC5/BIRC7	2	tran_TCGA
hsa00480	Glutathione metabolism	4/940	57/8577	0.884724	1	0.911854	G6PD/GPX8/GSTA4/RRM2	4	tran_TCGA
hsa00531	Glycosaminoglycan degradation	1/940	19/8577	0.890076	1	0.911854	IDUA	1	tran_TCGA
hsa04130	SNARE interactions in vesicular transport	2/940	33/8577	0.890641	1	0.911854	STX1A/VAMP1	2	tran_TCGA
hsa04064	NF-kappa B signaling pathway	8/940	104/8577	0.895926	1	0.911854	CCL13/EDA2R/EDARADD/IRAK1/LAT/LY96/TRAF2/TRAF5	8	tran_TCGA
hsa04620	Toll-like receptor signaling pathway	8/940	104/8577	0.895926	1	0.911854	IKBKE/IL12A/IRAK1/LY96/MAPK11/MAPK12/MAPK13/SPP1	8	tran_TCGA
hsa05020	Prion disease	24/940	272/8577	0.896233	1	0.911854	CACNA1C/CACNA1S/CASP12/COX4I2/COX6B2/CREB3L1/GRIN2A/GRIN2C/GRIN2D/GRIN3B/ITPR3/KIF5A/KLC2/KLC3/LAMC1/MAPK11/MAPK12/MAPK13/NDUFA13/NDUFA4L2/PSMD4/RYR2/TUBA3D/TUBB4A	24	tran_TCGA
hsa00230	Purine metabolism	10/940	128/8577	0.906871	1	0.911854	ADCY6/AK8/ENTPD2/GUCY2C/GUCY2D/NME1/NT5M/PDE1C/PDE6A/RRM2	10	tran_TCGA
hsa00982	Drug metabolism - cytochrome P450	5/940	72/8577	0.908058	1	0.911854	ALDH3A1/FMO1/GSTA4/UGT2B11/UGT1A7	5	tran_TCGA
hsa05223	Non-small cell lung cancer	5/940	72/8577	0.908058	1	0.911854	CDKN2A/E2F1/E2F2/KIF5A/RXRG	5	tran_TCGA
hsa01524	Platinum drug resistance	5/940	73/8577	0.914113	1	0.911854	BIRC5/CDKN2A/GSTA4/MSH2/TOP2A	5	tran_TCGA
hsa04672	Intestinal immune network for IgA production	3/940	49/8577	0.916454	1	0.911854	CCL25/CCR10/HLA-DOB	3	tran_TCGA
hsa04666	Fc gamma R-mediated phagocytosis	7/940	97/8577	0.918617	1	0.911854	LAT/LIMK1/PLA2G4C/PLA2G6/PLPP2/SCIN/SPHK1	7	tran_TCGA
hsa04936	Alcoholic liver disease	11/940	142/8577	0.920621	1	0.911854	CPT1B/IKBKE/IL12A/IRAK1/LEF1/LY96/MAPK11/MAPK12/MAPK13/NOX4/PRKAA2	11	tran_TCGA
hsa01240	Biosynthesis of cofactors	12/940	153/8577	0.921065	1	0.911854	AK8/BCAT1/BCAT2/CAD/FLAD1/MTHFD1L/NME1/NMNAT2/NQO1/PPOX/UGT2B11/UGT1A7	12	tran_TCGA
hsa04610	Complement and coagulation cascades	6/940	86/8577	0.921183	1	0.911854	BDKRB1/BDKRB2/F13A1/F2RL3/SERPINE2/VWF	6	tran_TCGA
hsa00340	Histidine metabolism	1/940	22/8577	0.922468	1	0.911854	ALDH3A1	1	tran_TCGA
hsa05144	Malaria	3/940	50/8577	0.923054	1	0.911854	COMP/IL12A/THBS4	3	tran_TCGA
hsa04152	AMPK signaling pathway	9/940	121/8577	0.925158	1	0.911854	CCNA2/CPT1B/CREB3L1/PFKFB2/PFKFB4/PFKP/PPP2R2C/PPP2R3B/PRKAA2	9	tran_TCGA
hsa05130	Pathogenic Escherichia coli infection	16/940	198/8577	0.928263	1	0.911854	ARHGEF11/ARHGEF2/CLDN15/CLDN19/CLDN4/IRAK1/MAPK11/MAPK12/MAPK13/MYO1A/PAK3/PYCARD/SRC/TRAF2/TUBA3D/TUBB4A	16	tran_TCGA
hsa05212	Pancreatic cancer	5/940	76/8577	0.930223	1	0.911854	BRCA2/CDKN2A/E2F1/E2F2/RAD51	5	tran_TCGA
hsa05330	Allograft rejection	2/940	38/8577	0.931483	1	0.911854	HLA-DOB/IL12A	2	tran_TCGA
hsa05340	Primary immunodeficiency	2/940	38/8577	0.931483	1	0.911854	RFX5/RFXANK	2	tran_TCGA
hsa04061	Viral protein interaction with cytokine and cytokine receptor	7/940	100/8577	0.932362	1	0.911854	CCL13/CCL15/CCL20/CCL25/CCL26/CCR10/CXCL5	7	tran_TCGA
hsa05235	PD-L1 expression and PD-1 checkpoint pathway in cancer	6/940	89/8577	0.935245	1	0.911854	BATF/LAT/MAPK11/MAPK12/MAPK13/PDCD1	6	tran_TCGA
hsa04210	Apoptosis	10/940	136/8577	0.939479	1	0.911854	BIRC5/CASP12/CTSV/IL3RA/ITPR3/LMNB1/LMNB2/TRAF2/TUBA3D/SPTA1	10	tran_TCGA
hsa05135	Yersinia infection	10/940	137/8577	0.94276	1	0.911854	IRAK1/LAT/LIMK1/MAPK11/MAPK12/MAPK13/PKN1/PYCARD/SRC/TRAF2	10	tran_TCGA
hsa00260	Glycine, serine and threonine metabolism	2/940	40/8577	0.943371	1	0.911854	AMT/PSPH	2	tran_TCGA
hsa03018	RNA degradation	5/940	79/8577	0.943583	1	0.911854	EXOSC4/PABPC1L/PABPC3/PABPC4L/PFKP	5	tran_TCGA
hsa05163	Human cytomegalovirus infection	18/940	225/8577	0.944424	1	0.911854	ADCY6/ARHGEF11/CALML6/CDKN2A/CREB3L1/E2F1/E2F2/GNG4/ITPR3/MAPK11/MAPK12/MAPK13/NFATC4/PLCB1/PLCB4/SRC/TRAF2/TRAF5	18	tran_TCGA
hsa04670	Leukocyte transendothelial migration	8/940	115/8577	0.945311	1	0.911854	CLDN15/CLDN19/CLDN4/MAPK11/MAPK12/MAPK13/MMP9/THY1	8	tran_TCGA
hsa05167	Kaposi sarcoma-associated herpesvirus infection	15/940	194/8577	0.947794	1	0.911854	ANGPT2/CALML6/E2F1/E2F2/GNG4/IKBKE/ITPR3/LEF1/MAPK11/MAPK12/MAPK13/MICB/NFATC4/SRC/TRAF2	15	tran_TCGA
hsa00830	Retinol metabolism	4/940	68/8577	0.949391	1	0.911854	CYP27C1/CYP2W1/UGT2B11/UGT1A7	4	tran_TCGA
hsa05014	Amyotrophic lateral sclerosis	31/940	364/8577	0.950331	1	0.911854	CASP12/COX4I2/COX6B2/DNAH11/DNAH12/DNAH14/DNAH17/DNAH3/DNAH8/GPX8/GRIN2A/GRIN2C/GRIN2D/ITPR3/KIF5A/KLC2/KLC3/MAPK11/MAPK12/MAPK13/NDUFA13/NDUFA4L2/NOS2/NRG2/PFN4/PSMD4/SQSTM1/TOMM40L/TRAF2/TUBA3D/TUBB4A	31	tran_TCGA
hsa05204	Chemical carcinogenesis - DNA adducts	4/940	69/8577	0.953194	1	0.911854	AKR1C2/GSTA4/UGT2B11/UGT1A7	4	tran_TCGA
hsa05134	Legionellosis	3/940	56/8577	0.953577	1	0.911854	EEF1A2/IL12A/PYCARD	3	tran_TCGA
hsa04621	NOD-like receptor signaling pathway	14/940	186/8577	0.954928	1	0.911854	CASP12/GBP2/IKBKE/ITPR3/MAPK11/MAPK12/MAPK13/PKN1/PLCB1/PLCB4/PYCARD/RNF31/TRAF2/TRAF5	14	tran_TCGA
hsa04923	Regulation of lipolysis in adipocytes	3/940	58/8577	0.960931	1	0.911854	ADCY6/ADORA1/FABP4	3	tran_TCGA
hsa05213	Endometrial cancer	3/940	58/8577	0.960931	1	0.911854	APC2/AXIN2/LEF1	3	tran_TCGA
hsa04150	mTOR signaling pathway	11/940	156/8577	0.962873	1	0.911854	ATP6V1C1/ATP6V1C2/CASTOR1/CASTOR2/FZD10/FZD2/FZD9/PRKAA2/PRR5L/WNT4/WNT6	11	tran_TCGA
hsa04137	Mitophagy - animal	4/940	72/8577	0.963078	1	0.911854	E2F1/MRAS/SQSTM1/SRC	4	tran_TCGA
hsa05208	Chemical carcinogenesis - reactive oxygen species	17/940	223/8577	0.963185	1	0.911854	AKR1C2/AKR1C3/COX4I2/COX6B2/EPHX4/GSTA4/MAPK11/MAPK12/MAPK13/NDUFA13/NDUFA4L2/NOX4/NQO1/SLC26A2/SLC26A6/SLC26A9/SRC	17	tran_TCGA
hsa03022	Basal transcription factors	2/940	45/8577	0.965097	1	0.911854	GTF2H4/GTF2IRD1	2	tran_TCGA
hsa05210	Colorectal cancer	5/940	86/8577	0.966224	1	0.911854	APC2/AXIN2/BIRC5/LEF1/MSH2	5	tran_TCGA
hsa04062	Chemokine signaling pathway	14/940	192/8577	0.966983	1	0.911854	ADCY6/CCL13/CCL15/CCL20/CCL25/CCL26/CCR10/GNG4/PLCB1/PLCB4/SHC3/SHC4/SRC/CXCL5	14	tran_TCGA
hsa00020	Citrate cycle (TCA cycle)	1/940	30/8577	0.969458	1	0.911854	ACLY	1	tran_TCGA
hsa04213	Longevity regulating pathway - multiple species	3/940	61/8577	0.969938	1	0.911854	ADCY6/CRYAB/PRKAA2	3	tran_TCGA
hsa00620	Pyruvate metabolism	2/940	47/8577	0.971317	1	0.911854	ACYP1/PKM	2	tran_TCGA
hsa05310	Asthma	1/940	31/8577	0.972817	1	0.911854	HLA-DOB	1	tran_TCGA
hsa05016	Huntington disease	24/940	306/8577	0.973634	1	0.911854	CLTCL1/COX4I2/COX6B2/CREB3L1/DNAH11/DNAH12/DNAH14/DNAH17/DNAH3/DNAH8/GPX8/KIF5A/KLC2/KLC3/NDUFA13/NDUFA4L2/PLCB1/PLCB4/PSMD4/SLC1A3/STX1A/TRAF2/TUBA3D/TUBB4A	24	tran_TCGA
hsa04380	Osteoclast differentiation	8/940	128/8577	0.976097	1	0.911854	FCGR2C/MAPK11/MAPK12/MAPK13/SQSTM1/TRAF2/TREM2/CALCR	8	tran_TCGA
hsa05012	Parkinson disease	20/940	266/8577	0.977479	1	0.911854	CALML6/CAMK2A/COX4I2/COX6B2/GNAL/ITPR3/KIF5A/KLC2/KLC3/MAPT/NDUFA13/NDUFA4L2/PSMD4/SLC39A1/SLC39A10/SLC39A4/SNCAIP/TUBA3D/TUBB4A/UCHL1	20	tran_TCGA
hsa04520	Adherens junction	5/940	93/8577	0.980209	1	0.911854	LEF1/NECTIN1/NECTIN4/SNAI2/SRC	5	tran_TCGA
hsa05169	Epstein-Barr virus infection	14/940	202/8577	0.980826	1	0.911854	CCNA2/CCNE1/CCNE2/E2F1/E2F2/HLA-DOB/IKBKE/IRAK1/MAPK11/MAPK12/MAPK13/PSMD4/TRAF2/TRAF5	14	tran_TCGA
hsa04710	Circadian rhythm	1/940	34/8577	0.980837	1	0.911854	PRKAA2	1	tran_TCGA
hsa04659	Th17 cell differentiation	6/940	108/8577	0.983044	1	0.911854	HLA-DOB/LAT/MAPK11/MAPK12/MAPK13/RXRG	6	tran_TCGA
hsa00190	Oxidative phosphorylation	8/940	134/8577	0.984035	1	0.911854	ATP6V0C/ATP6V0D2/ATP6V1C1/ATP6V1C2/COX4I2/COX6B2/NDUFA13/NDUFA4L2	8	tran_TCGA
hsa05320	Autoimmune thyroid disease	2/940	53/8577	0.984206	1	0.911854	CTLA4/HLA-DOB	2	tran_TCGA
hsa04146	Peroxisome	4/940	83/8577	0.985034	1	0.911854	ACSL4/ACSL6/NOS2/PEX5L	4	tran_TCGA
hsa04910	Insulin signaling pathway	8/940	137/8577	0.987013	1	0.911854	CALML6/GCK/HK2/HKDC1/PRKAA2/PYGB/SHC3/SHC4	8	tran_TCGA
hsa05171	Coronavirus disease - COVID-19	16/940	232/8577	0.987089	1	0.911854	ACE/F13A1/IKBKE/IL12A/IRAK1/MAPK11/MAPK12/MAPK13/MMP1/RPL17/RPL22L1/RPL30/RPL36A/RPL8/RPS10/VWF	16	tran_TCGA
hsa04211	Longevity regulating pathway	4/940	89/8577	0.991028	1	0.911854	ADCY6/CREB3L1/EHMT2/PRKAA2	4	tran_TCGA
hsa04932	Non-alcoholic fatty liver disease	9/940	155/8577	0.991131	1	0.911854	COX4I2/COX6B2/MAPK11/MAPK12/MAPK13/NDUFA13/NDUFA4L2/PRKAA2/TRAF2	9	tran_TCGA
hsa00513	Various types of N-glycan biosynthesis	1/940	42/8577	0.992461	1	0.911854	B4GALNT4	1	tran_TCGA
hsa05332	Graft-versus-host disease	1/940	42/8577	0.992461	1	0.911854	HLA-DOB	1	tran_TCGA
hsa04530	Tight junction	10/940	170/8577	0.99256	1	0.911854	ARHGEF2/CLDN15/CLDN19/CLDN4/PCNA/PPP2R2C/PRKAA2/SCRIB/SRC/TUBA3D	10	tran_TCGA
hsa04650	Natural killer cell mediated cytotoxicity	7/940	132/8577	0.992561	1	0.911854	LAT/MICB/RAET1E/SHC3/SHC4/ULBP1/ULBP2	7	tran_TCGA
hsa05164	Influenza A	10/940	171/8577	0.993043	1	0.911854	BCL2L2-PABPN1/HLA-DOB/IKBKE/IL12A/KPNA2/KPNA7/PABPN1/PRSS3/PYCARD/CPSF4L	10	tran_TCGA
hsa04612	Antigen processing and presentation	3/940	78/8577	0.993612	1	0.911854	HLA-DOB/RFX5/RFXANK	3	tran_TCGA
hsa03013	Nucleocytoplasmic transport	5/940	108/8577	0.994077	1	0.911854	DDX39B/EEF1A2/KPNA2/KPNA7/RANBP17	5	tran_TCGA
hsa04931	Insulin resistance	5/940	108/8577	0.994077	1	0.911854	CPT1B/CREB3L1/PRKAA2/PYGB/SLC2A1	5	tran_TCGA
hsa05150	Staphylococcus aureus infection	4/940	96/8577	0.995133	1	0.911854	FCGR2C/HLA-DOB/KRT17/KRT23	4	tran_TCGA
hsa03050	Proteasome	1/940	46/8577	0.995273	1	0.911854	PSMD4	1	tran_TCGA
hsa05321	Inflammatory bowel disease	2/940	65/8577	0.995348	1	0.911854	HLA-DOB/IL12A	2	tran_TCGA
hsa05221	Acute myeloid leukemia	2/940	67/8577	0.996217	1	0.911854	CCNA2/LEF1	2	tran_TCGA
hsa04120	Ubiquitin mediated proteolysis	7/940	142/8577	0.996526	1	0.911854	BIRC7/CDC20/CUL7/DET1/RHOBTB1/UBE2C/UBE2S	7	tran_TCGA
hsa05160	Hepatitis C	8/940	158/8577	0.997167	1	0.911854	CLDN15/CLDN19/CLDN4/E2F1/E2F2/IKBKE/PPP2R2C/TRAF2	8	tran_TCGA
hsa00510	N-Glycan biosynthesis	1/940	53/8577	0.997913	1	0.911854	MGAT3	1	tran_TCGA
hsa04623	Cytosolic DNA-sensing pathway	2/940	75/8577	0.998358	1	0.911854	IKBKE/PYCARD	2	tran_TCGA
hsa05162	Measles	6/940	138/8577	0.998422	1	0.911854	CCNE1/CCNE2/IKBKE/IL12A/IRAK1/TP73	6	tran_TCGA
hsa05416	Viral myocarditis	1/940	60/8577	0.999079	1	0.911854	HLA-DOB	1	tran_TCGA
hsa00970	Aminoacyl-tRNA biosynthesis	1/940	66/8577	0.999544	1	0.911854	VARS2	1	tran_TCGA
hsa04630	JAK-STAT signaling pathway	6/940	166/8577	0.999859	1	0.911854	IL11/IL12A/IL3RA/PDGFA/PDGFRB/SOCS7	6	tran_TCGA
hsa03010	Ribosome	6/940	167/8577	0.999871	1	0.911854	RPL17/RPL22L1/RPL30/RPL36A/RPL8/RPS10	6	tran_TCGA
hsa04141	Protein processing in endoplasmic reticulum	6/940	173/8577	0.999925	1	0.911854	CASP12/CRYAB/DERL3/SSR2/TRAF2/TRAM1L1	6	tran_TCGA
hsa04140	Autophagy - animal	4/940	141/8577	0.999928	1	0.911854	DAPK2/MRAS/PRKAA2/SQSTM1	4	tran_TCGA
hsa04144	Endocytosis	10/940	250/8577	0.999983	1	0.911854	AGAP6/CLTCL1/DNAJC6/DNM3/FOLR1/KIF5A/PIP5KL1/RAB11FIP4/SRC/VPS45	10	tran_TCGA
hsa03008	Ribosome biogenesis in eukaryotes	3/940	164/8577	0.999999	1	0.911854	FBLL1/REXO5/TCOF1	3	tran_TCGA
hsa03040	Spliceosome	5/940	216/8577	1	1	0.911854	DDX39B/RNU6-8/SF3B4/SNRPB/SNRPE	5	tran_TCGA
hsa04740	Olfactory transduction	9/940	439/8577	1	1	0.911854	ANO2/CALML6/CAMK2A/GNAL/GUCY2D/OR2B6/OR51E1/OR51E2/PDE1C	9	tran_TCGA

## Sheet: EVs_up
KEGG pathway terms enriched by each group of DEGs between the major cell types and blood-derived exosomes derived from HCC and control cases.
ID	Description	GeneRatio	BgRatio	pvalue	p.adjust	qvalue	geneID	Count	data
hsa03460	Fanconi anemia pathway	21/1126	55/8577	2.52031e-06	0.000841783	0.000811805	FANCB/POLN/CENPX/BRIP1/RAD51C/RMI2/RMI1/FAN1/ATRIP/FAAP100/FANCC/POLH/TOP3B/UBE2T/BRCA2/FANCA/FANCG/FANCD2/BLM/FAAP24/RPA3	21	tran_exo
hsa01240	Biosynthesis of cofactors	39/1126	153/8577	2.43514e-05	0.00406668	0.00392185	HPD/HSD17B6/AFMID/ALPL/IDO1/NME2/GSS/NMNAT1/COQ6/AK7/NQO1/PANK1/NME4/NME1/GGH/MOCS2/SPR/NME3/SHMT1/PMM2/GPHN/COQ5/PSAT1/AK9/VKORC1/COQ3/PTS/NADK2/CTPS1/HAAO/PMM1/OXSM/DHODH/LIPT1/AK5/QPRT/MOCS1/NMNAT3/AK4	39	tran_exo
hsa03320	PPAR signaling pathway	22/1126	75/8577	0.000166461	0.0185327	0.0178727	APOA2/APOC3/PPARG/AQP7/FABP4/FABP5/EHHADH/ACOX3/CYP27A1/NR1H3/LPL/ME1/SLC27A5/FABP3/FADS2/SCD/ACSL3/ME3/SLC27A4/MMP1/CPT2/SCD5	22	tran_exo
hsa00790	Folate biosynthesis	11/1126	27/8577	0.000331576	0.0276866	0.0267006	CBR1/ALPL/AKR1C3/GGH/MOCS2/SPR/PCBD2/GPHN/PTS/MOCS1/PCBD1	11	tran_exo
hsa00130	Ubiquinone and other terpenoid-quinone biosynthesis	6/1126	11/8577	0.00129507	0.0865108	0.0834298	HPD/COQ6/NQO1/COQ5/VKORC1/COQ3	6	tran_exo
hsa04110	Cell cycle	34/1126	157/8577	0.00193865	0.107918	0.104075	TGFB3/CDC6/CDC25A/NDC80/ANAPC11/CDT1/BUB1/CDC26/CDK7/ESCO2/CDKN2C/CDCA5/CDK1/ANAPC10/CCNE2/CDC45/CCNB2/MTBP/CCNH/CHEK1/ORC1/CCNE1/BUB1B/PTTG1/CDKN2B/CDC25C/E2F1/ORC6/SGO1/CDC20/CDKN2A/PLK1/DBF4B/AURKB	34	tran_exo
hsa01212	Fatty acid metabolism	15/1126	57/8577	0.00555292	0.264954	0.255518	ELOVL6/FADS1/ACAT1/EHHADH/ACOX3/ACADS/MCAT/MECR/FADS2/OXSM/SCD/ACSL3/HACD1/CPT2/SCD5	15	tran_exo
hsa00051	Fructose and mannose metabolism	10/1126	34/8577	0.0097709	0.407935	0.393407	ALDOB/TKFC/GMDS/PMM2/PMM1/FBP1/KHK/PFKFB4/SORD/TIGAR	10	tran_exo
hsa03440	Homologous recombination	11/1126	41/8577	0.0141945	0.413244	0.398527	BABAM1/BRIP1/RAD51C/SEM1/BABAM2/TOP3B/RAD51D/XRCC3/BRCA2/BLM/RPA3	11	tran_exo
hsa00230	Purine metabolism	26/1126	128/8577	0.0144081	0.413244	0.398527	PDE6G/NME2/RRM2/PDE10A/PDE7B/ENTPD5/AK7/ADCY4/NME4/NME1/PDE1A/NME3/PDE1C/AK9/NUDT2/ENPP4/ITPA/CANT1/NPR1/AK5/PDE6B/PPAT/PDE9A/AK4/FHIT/PDE1B	26	tran_exo
hsa04610	Complement and coagulation cascades	19/1126	86/8577	0.0144487	0.413244	0.398527	FGG/FGA/FGB/VTN/C1QB/CFH/C1QC/C7/PLAT/VSIG4/F8/PROCR/C1S/C3/C1R/SERPINE2/C1QA/F5/C5	19	tran_exo
hsa00350	Tyrosine metabolism	10/1126	36/8577	0.0148471	0.413244	0.398527	HPD/ADH1B/TPO/FAHD1/AOX1/FAH/MAOB/AOC3/MAOA/GSTZ1	10	tran_exo
hsa04061	Viral protein interaction with cytokine and cytokine receptor	21/1126	100/8577	0.0183758	0.457164	0.440883	TNFSF14/CXCL1/CXCL8/CXCR1/CCL3L1/TNFRSF10C/CSF1/CCL4/IL34/CX3CL1/LTA/CCR1/CXCL3/XCL1/CXCR3/LTBR/XCL2/CXCL11/IL18R1/CXCL10/CCL4L2	21	tran_exo
hsa01040	Biosynthesis of unsaturated fatty acids	8/1126	27/8577	0.0191626	0.457164	0.440883	ELOVL6/FADS1/ACOX3/FADS2/SCD/ACOT7/HACD1/SCD5	8	tran_exo
hsa05150	Staphylococcus aureus infection	20/1126	96/8577	0.0228182	0.497408	0.479694	FGG/C1QB/CFH/C1QC/FCGR3B/C1S/C3/C1R/FCGR1A/KRT19/KRT23/CAMP/KRT10/FPR2/FCGR2B/DEFA4/FCAR/C1QA/KRT18/C5	20	tran_exo
hsa00601	Glycosphingolipid biosynthesis - lacto and neolacto series	8/1126	28/8577	0.0238279	0.497408	0.479694	B3GNT5/B4GALT4/B4GALT2/ST3GAL4/A4GALT/FUT1/FUT7/ABO	8	tran_exo
hsa04392	Hippo signaling pathway - multiple species	8/1126	29/8577	0.029235	0.534801	0.515756	TEAD4/DCHS1/TEAD2/YAP1/FAT4/WTIP/FRMD6/TEAD1	8	tran_exo
hsa04979	Cholesterol metabolism	12/1126	51/8577	0.0295564	0.534801	0.515756	APOA2/APOH/APOB/APOC3/APOC1/APOE/CYP27A1/ABCA1/LPL/LCAT/STARD3/NCEH1	12	tran_exo
hsa00920	Sulfur metabolism	4/1126	10/8577	0.0322542	0.534801	0.515756	ETHE1/BPNT1/TST/SUOX	4	tran_exo
hsa00240	Pyrimidine metabolism	13/1126	58/8577	0.0349365	0.534801	0.515756	NME2/RRM2/TYMS/ENTPD5/NME4/DTYMK/NME1/NME3/AK9/NUDT2/CTPS1/CANT1/DHODH	13	tran_exo
hsa00730	Thiamine metabolism	5/1126	15/8577	0.0373901	0.534801	0.515756	ALPL/AK7/THTPA/AK5/AK4	5	tran_exo
hsa00600	Sphingolipid metabolism	12/1126	53/8577	0.0388972	0.534801	0.515756	SPTLC3/PLPP3/SMPD1/PLPP1/ARSA/GALC/SMPD2/SPHK2/SPHK1/GBA/SGPP1/NEU1	12	tran_exo
hsa04146	Peroxisome	17/1126	83/8577	0.0394049	0.534801	0.515756	EHHADH/PIPOX/NUDT7/MPV17L2/ACOX3/HACL1/IDH1/PEX10/PXMP4/PEX7/DHRS4/PHYH/DECR2/ACSL3/PEX11A/PECR/NUDT12	17	tran_exo
hsa05142	Chagas disease	20/1126	102/8577	0.0410935	0.534801	0.515756	TGFB3/C1QB/IFNG/MAPK11/CXCL8/C1QC/GNA14/FASLG/GNA11/CCL3L1/FAS/IKBKG/C3/TLR6/GNAL/ACE/MAPK12/TLR2/C1QA/GNAI1	20	tran_exo
hsa05146	Amoebiasis	20/1126	102/8577	0.0410935	0.534801	0.515756	TGFB3/IFNG/IL1R2/CXCL1/CXCL8/GNA14/ARG1/GNA11/SERPINB10/CD1D/COL4A1/CXCL3/GNAL/COL4A2/TLR2/CTSG/LAMA4/LAMB2/LAMB1/COL1A2	20	tran_exo
hsa00380	Tryptophan metabolism	10/1126	42/8577	0.0416312	0.534801	0.515756	AFMID/IDO1/ACAT1/INMT/AOX1/EHHADH/HAAO/MAOB/ALDH7A1/MAOA	10	tran_exo
hsa00760	Nicotinate and nicotinamide metabolism	9/1126	37/8577	0.0458854	0.567619	0.547405	NNMT/SIRT3/NMNAT1/AOX1/NADK2/QPRT/NMNAT3/NUDT12/SIRT6	9	tran_exo
hsa00532	Glycosaminoglycan biosynthesis - chondroitin sulfate / dermatan sulfate	6/1126	21/8577	0.0479709	0.572225	0.551846	B3GALT6/B3GAT3/B4GALT7/CHST7/XYLT2/UST	6	tran_exo
hsa03410	Base excision repair	10/1126	44/8577	0.0552433	0.605512	0.583948	OGG1/FEN1/RFC4/RFC2/PARP2/APTX/NTHL1/PNKP/SMUG1/MUTYH	10	tran_exo
hsa00330	Arginine and proline metabolism	11/1126	50/8577	0.0562002	0.605512	0.583948	NOS3/ARG1/PYCR1/NOS1/L3HYPDH/PYCR3/MAOB/AGMAT/GAMT/ALDH7A1/MAOA	11	tran_exo
hsa05144	Malaria	11/1126	50/8577	0.0562002	0.605512	0.583948	TGFB3/IFNG/CXCL8/ACKR1/SELE/MET/VCAM1/TLR2/GYPB/GYPA/KLRC4-KLRK1	11	tran_exo
hsa00220	Arginine biosynthesis	6/1126	22/8577	0.0589039	0.61481	0.592915	NOS3/ARG1/CPS1/NOS1/ASS1/ASL	6	tran_exo
hsa03022	Basal transcription factors	10/1126	45/8577	0.0630322	0.637963	0.615243	TAF1L/TAF12/CDK7/TAF9B/CCNH/TAF5/GTF2H3/TAF13/GTF2H5/GTF2H2	10	tran_exo
hsa04668	TNF signaling pathway	21/1126	114/8577	0.0658677	0.647053	0.62401	MMP9/MAPK11/CXCL1/SOCS3/MMP14/FAS/IKBKG/SELE/DAB2IP/CSF1/JAG1/TRAF2/CX3CL1/LTA/VCAM1/CXCL3/MAPK12/RIPK3/IL18R1/CXCL10/EDN1	21	tran_exo
hsa00260	Glycine, serine and threonine metabolism	9/1126	40/8577	0.0707274	0.658183	0.634743	SRR/PIPOX/SHMT1/PSAT1/MAOB/GAMT/AOC3/ALDH7A1/MAOA	9	tran_exo
hsa00515	Mannose type O-glycan biosynthesis	6/1126	23/8577	0.0712002	0.658183	0.634743	POMGNT2/B4GALT2/B3GAT1/RXYLT1/POMK/FKTN	6	tran_exo
hsa05412	Arrhythmogenic right ventricular cardiomyopathy	15/1126	77/8577	0.0735635	0.658183	0.634743	CACNA1C/ITGA8/CDH2/ITGA9/CACNG8/ITGB4/CACNB3/ITGA1/SGCD/TCF7L1/CACNB1/GJA1/DSC2/CACNA2D4/SGCB	15	tran_exo
hsa04360	Axon guidance	31/1126	182/8577	0.0748831	0.658183	0.634743	SEMA6B/SEMA6A/NTN4/SSH3/SEMA3A/PARD6B/SEMA3F/ROBO1/ABLIM2/LRRC4/SEMA3G/EPHB1/LIMK2/SEMA3D/PRKCZ/MET/PLXNB3/PARD6A/UNC5B/EPHA1/CDC42/NEO1/CDK5/PTCH1/TRPC1/SEMA4C/PAK3/SRGAP3/SRGAP1/GNAI1/NTNG2	31	tran_exo
hsa05219	Bladder cancer	9/1126	41/8577	0.080559	0.673342	0.649362	MMP9/CXCL8/DAPK3/MMP2/DAPK2/E2F1/MMP1/HBEGF/CDKN2A	9	tran_exo
hsa00620	Pyruvate metabolism	10/1126	47/8577	0.0806398	0.673342	0.649362	ADH1B/ACAT1/PKLR/ACYP1/PC/ME1/ME3/ALDH7A1/LDHB/ACYP2	10	tran_exo
hsa00280	Valine, leucine and isoleucine degradation	10/1126	48/8577	0.0904707	0.737005	0.710758	ACAT1/AOX1/EHHADH/ACADS/HIBCH/PCCA/OXCT1/ACAD8/MCEE/ALDH7A1	10	tran_exo
hsa05418	Fluid shear stress and atherosclerosis	24/1126	139/8577	0.0949368	0.743952	0.717458	NOS3/IFNG/MMP9/MAPK11/IL1R2/MGST1/PLAT/NQO1/IKBKG/SELE/MMP2/GSTM1/GSTA4/PRKCZ/MGST2/GSTM2/PRKAA2/VCAM1/MAPK12/CDH5/ASS1/BMP4/BMPR1A/EDN1	24	tran_exo
hsa00983	Drug metabolism - other enzymes	15/1126	80/8577	0.0957783	0.743952	0.717458	CYP2E1/NME2/RRM2/MGST1/NME4/NME1/NAT1/GSTM1/GSTA4/NME3/MGST2/GSTM2/CES1/ITPA/MPO	15	tran_exo
hsa05143	African trypanosomiasis	8/1126	37/8577	0.103304	0.784168	0.756241	IFNG/FASLG/IDO1/APOL1/FAS/SELE/VCAM1/LAMA4	8	tran_exo
hsa01200	Carbon metabolism	20/1126	115/8577	0.112929	0.833799	0.804105	ALDOB/ACAT1/PGP/PKLR/TKFC/ACOX3/CPS1/ACADS/HIBCH/IDNK/IDH1/SHMT1/PCCA/PC/PSAT1/ME1/FBP1/MCEE/ME3/TKTL1	20	tran_exo
hsa00561	Glycerolipid metabolism	12/1126	63/8577	0.116124	0.833799	0.804105	DGAT2/DGKK/TKFC/GPAM/PLPP3/GPAT3/PLPP1/LPL/AGK/DGKH/ALDH7A1/ABHD16A	12	tran_exo
hsa00640	Propanoate metabolism	7/1126	32/8577	0.117331	0.833799	0.804105	EHHADH/ACOX3/ACADS/HIBCH/PCCA/MCEE/LDHB	7	tran_exo
hsa00604	Glycosphingolipid biosynthesis - ganglio series	4/1126	15/8577	0.123571	0.856354	0.825857	SLC33A1/B3GALT4/ST6GALNAC3/ST3GAL5	4	tran_exo
hsa05410	Hypertrophic cardiomyopathy	16/1126	90/8577	0.125633	0.856354	0.825857	TGFB3/CACNA1C/ITGA8/ITGA9/CACNG8/ITGB4/CACNB3/ITGA1/SGCD/PRKAA2/CACNB1/ACE/IGF1/CACNA2D4/SGCB/EDN1	16	tran_exo
hsa00650	Butanoate metabolism	6/1126	27/8577	0.133647	0.876415	0.845203	L2HGDH/ACAT1/EHHADH/BDH1/ACADS/OXCT1	6	tran_exo
hsa04814	Motor proteins	31/1126	193/8577	0.133824	0.876415	0.845203	MYL6B/MYO7A/TNNI2/DCTN6/TUBB4A/MYO1D/MYO5C/KIF26B/MYO1B/KIF17/DYNC2LI1/BICDL1/KIF9/KIF24/TUBE1/DNAL4/TUBB2A/KIF18B/KIF27/DNAH10/KIFC1/KLC3/KIF2C/MYH3/ACTA2/DNAH2/MYH11/KIF4A/TNNT1/DNAH8/KIF23	31	tran_exo
hsa01232	Nucleotide metabolism	15/1126	85/8577	0.141151	0.906625	0.874338	NME2/RRM2/TYMS/ENTPD5/AK7/NME4/DTYMK/NME1/NME3/AK9/ITPA/CTPS1/CANT1/AK5/AK4	15	tran_exo
hsa00360	Phenylalanine metabolism	4/1126	16/8577	0.148533	0.926159	0.893176	HPD/MAOB/AOC3/MAOA	4	tran_exo
hsa00510	N-Glycan biosynthesis	10/1126	53/8577	0.149738	0.926159	0.893176	ALG14/DPM3/ALG2/B4GALT2/SRD5A3/ALG12/ALG9/ALG5/MAN1C1/TMEM258	10	tran_exo
hsa04216	Ferroptosis	8/1126	41/8577	0.161618	0.981462	0.946509	TF/ALOX15/GSS/MAP1LC3A/MAP1LC3B2/STEAP3/ACSL3/LPCAT3	8	tran_exo
hsa04936	Alcoholic liver disease	23/1126	142/8577	0.166072	0.9905	0.955225	CYP2E1/C1QB/ADH1B/MAPK11/CXCL1/CXCL8/C1QC/FASLG/TIRAP/ACOX3/FAS/IKBKG/NOX4/C3/PRKAA2/CXCL3/TCF7L1/SCD/MAPK12/C1QA/ALDH7A1/SCD5/C5	23	tran_exo
hsa00590	Arachidonic acid metabolism	11/1126	61/8577	0.169736	0.994592	0.959172	CYP2E1/CBR1/PTGR1/ALOX15/CYP4F3/AKR1C3/PRXL2B/PTGDS/CBR3/PLB1/GGT1	11	tran_exo
hsa00450	Selenocompound metabolism	4/1126	17/8577	0.17523	0.999043	0.963464	INMT/MARS2/TXNRD3/TXNRD2	4	tran_exo
hsa01230	Biosynthesis of amino acids	13/1126	75/8577	0.178767	0.999043	0.963464	ALDOB/ARG1/PYCR1/PKLR/CPS1/IDH1/SHMT1/PC/PSAT1/PYCR3/ASS1/TKTL1/ASL	13	tran_exo
hsa04512	ECM-receptor interaction	15/1126	89/8577	0.184675	0.999043	0.963464	VTN/ITGA8/ITGA9/ITGB4/ITGA1/COL4A1/COL9A3/RELN/COL4A2/LAMA4/TNXB/LAMB2/LAMB1/COL1A2/NPNT	15	tran_exo
hsa00520	Amino sugar and nucleotide sugar metabolism	9/1126	49/8577	0.186471	0.999043	0.963464	AMDHD2/CYB5RL/GMDS/RENBP/PMM2/GALE/NANP/PGM3/PMM1	9	tran_exo
hsa00630	Glyoxylate and dicarboxylate metabolism	6/1126	30/8577	0.192853	0.999043	0.963464	AFMID/ACAT1/PGP/SHMT1/PCCA/MCEE	6	tran_exo
hsa00071	Fatty acid degradation	8/1126	43/8577	0.195477	0.999043	0.963464	ADH1B/ACAT1/EHHADH/ACOX3/ACADS/ACSL3/ALDH7A1/CPT2	8	tran_exo
hsa00310	Lysine degradation	11/1126	63/8577	0.197738	0.999043	0.963464	PRDM16/ACAT1/EHHADH/PIPOX/SMYD2/EZH2/SUV39H2/COLGALT2/AASS/ALDH7A1/SUV39H1	11	tran_exo
hsa03420	Nucleotide excision repair	11/1126	63/8577	0.197738	0.999043	0.963464	POLR2F/CDK7/RFC4/ERCC8/RFC2/CETN2/CCNH/GTF2H3/GTF2H5/RPA3/GTF2H2	11	tran_exo
hsa00534	Glycosaminoglycan biosynthesis - heparan sulfate / heparin	5/1126	24/8577	0.199222	0.999043	0.963464	B3GALT6/HS6ST1/B3GAT3/B4GALT7/XYLT2	5	tran_exo
hsa00061	Fatty acid biosynthesis	4/1126	18/8577	0.203398	0.999043	0.963464	MCAT/MECR/OXSM/ACSL3	4	tran_exo
hsa00511	Other glycan degradation	4/1126	18/8577	0.203398	0.999043	0.963464	GBA/AGA/NEU1/MAN2B2	4	tran_exo

## Sheet: Hepatocyte_down
KEGG pathway terms enriched by each group of DEGs between the major cell types and blood-derived exosomes derived from HCC and control cases.
ID	Description	GeneRatio	BgRatio	pvalue	p.adjust	qvalue	geneID	Count	data
hsa05171	Coronavirus disease - COVID-19	54/241	232/8577	1.85448e-35	4.87728e-33	3.86513e-33	RPS28/RPS12/RPL32/RPL30/RPS15/RPS27A/C3/UBA52/RPL10A/IL1B/RPL27/RPS2/RPL27A/RPL23A/RPL24/RPL3/RPS13/RPS24/RPL35A/RPL14/FGA/RPL22/RPL36AL/RPL9/RPL11/RPL12/RPLP2/RPS4Y1/RPS23/RPL38/RPL39/FGB/RPL28/RPL7/RPS15A/RPL13A/RPL18A/RPS29/RPL36A/RPS3/RPS25/RPL21/RPS6/RPL31/RPL26/RPS3A/RPL13/CXCL8/RPL34/RPL17/C9/C1QC/C1QB/C1QA	54	sc_tumor_Hepatocyte
hsa03010	Ribosome	45/241	167/8577	1.69223e-32	2.22528e-30	1.76348e-30	RPS28/RPS12/RPL32/RPL30/RPS15/RPS27A/UBA52/RPL10A/RPL27/RPS2/RPL27A/RPL23A/RPL24/RPL3/RPS13/RPS24/RPL35A/RPL14/RPL22/RPL36AL/RPL9/RPL11/RPL12/RPLP2/RPS4Y1/RPS23/RPL38/RPL39/RPL28/RPL7/RPS15A/RPL13A/RPL18A/RPS29/RPL36A/RPS3/RPS25/RPL21/RPS6/RPL31/RPL26/RPS3A/RPL13/RPL34/RPL17	45	sc_tumor_Hepatocyte
hsa04612	Antigen processing and presentation	17/241	78/8577	3.29251e-11	2.88644e-09	2.28743e-09	HSP90AA1/CTSS/HSPA8/HLA-DMA/LGMN/CTSB/HLA-DRB5/HLA-DQB1/HLA-B/HLA-DQA1/HLA-E/B2M/HLA-DPA1/HLA-DRB1/HLA-DPB1/CD74/HLA-DRA	17	sc_tumor_Hepatocyte
hsa05416	Viral myocarditis	14/241	60/8577	7.20803e-10	4.73928e-08	3.75576e-08	ACTG1/HLA-DMA/FYN/ITGB2/HLA-DRB5/RAC2/HLA-DQB1/HLA-B/HLA-DQA1/HLA-E/HLA-DPA1/HLA-DRB1/HLA-DPB1/HLA-DRA	14	sc_tumor_Hepatocyte
hsa04640	Hematopoietic cell lineage	17/241	99/8577	1.71149e-09	9.00246e-08	7.13423e-08	IL1B/CD7/CD14/HLA-DMA/HLA-DRB5/HLA-DQB1/HLA-DQA1/CD37/CD44/CD3E/CD2/CD3D/HLA-DPA1/HLA-DRB1/HLA-DPB1/HLA-DRA/IL7R	17	sc_tumor_Hepatocyte
hsa05140	Leishmaniasis	15/241	77/8577	2.60109e-09	1.14015e-07	9.03538e-08	IFNGR1/C3/IL1B/FCGR3A/HLA-DMA/ITGB2/HLA-DRB5/HLA-DQB1/HLA-DQA1/EEF1A1/CYBA/HLA-DPA1/HLA-DRB1/HLA-DPB1/HLA-DRA	15	sc_tumor_Hepatocyte
hsa05323	Rheumatoid arthritis	16/241	93/8577	5.08836e-09	1.91177e-07	1.51503e-07	CXCL1/IL1B/HLA-DMA/CCL3L3/ITGB2/HLA-DRB5/HLA-DQB1/HLA-DQA1/CXCL8/CCL3/HLA-DPA1/HLA-DRB1/HLA-DPB1/LTB/HLA-DRA/CCL5	16	sc_tumor_Hepatocyte
hsa04145	Phagosome	20/241	152/8577	7.6223e-09	2.3985e-07	1.90075e-07	C3/CTSS/ACTG1/CD14/FCGR3A/HLA-DMA/TUBA4A/TUBA1A/ITGB2/HLA-DRB5/HLA-DQB1/HLA-B/HLA-DQA1/CYBA/HLA-E/CORO1A/HLA-DPA1/HLA-DRB1/HLA-DPB1/HLA-DRA	20	sc_tumor_Hepatocyte
hsa05150	Staphylococcus aureus infection	16/241	96/8577	8.20779e-09	2.3985e-07	1.90075e-07	C3/FCGR3A/HLA-DMA/DEFB1/KRT19/ITGB2/HLA-DRB5/HLA-DQB1/HLA-DQA1/C1QC/HLA-DPA1/HLA-DRB1/HLA-DPB1/C1QB/C1QA/HLA-DRA	16	sc_tumor_Hepatocyte
hsa05332	Graft-versus-host disease	11/241	42/8577	1.36168e-08	3.58121e-07	2.83802e-07	IL1B/HLA-DMA/HLA-DRB5/HLA-DQB1/HLA-B/HLA-DQA1/HLA-E/HLA-DPA1/HLA-DRB1/HLA-DPB1/HLA-DRA	11	sc_tumor_Hepatocyte
hsa04940	Type I diabetes mellitus	11/241	43/8577	1.78483e-08	4.26736e-07	3.38178e-07	IL1B/HLA-DMA/HLA-DRB5/HLA-DQB1/HLA-B/HLA-DQA1/HLA-E/HLA-DPA1/HLA-DRB1/HLA-DPB1/HLA-DRA	11	sc_tumor_Hepatocyte
hsa05330	Allograft rejection	10/241	38/8577	6.02827e-08	1.3212e-06	1.04702e-06	HLA-DMA/HLA-DRB5/HLA-DQB1/HLA-B/HLA-DQA1/HLA-E/HLA-DPA1/HLA-DRB1/HLA-DPB1/HLA-DRA	10	sc_tumor_Hepatocyte
hsa05310	Asthma	9/241	31/8577	1.10525e-07	2.23601e-06	1.77198e-06	HLA-DMA/HLA-DRB5/HLA-DQB1/HLA-DQA1/FCER1G/HLA-DPA1/HLA-DRB1/HLA-DPB1/HLA-DRA	9	sc_tumor_Hepatocyte
hsa05152	Tuberculosis	20/241	180/8577	1.37304e-07	2.57935e-06	2.04407e-06	IFNGR1/C3/CTSS/IL1B/CD14/FCGR3A/HLA-DMA/CALM1/ITGB2/HLA-DRB5/HLA-DQB1/LSP1/HLA-DQA1/CORO1A/FCER1G/HLA-DPA1/HLA-DRB1/HLA-DPB1/CD74/HLA-DRA	20	sc_tumor_Hepatocyte
hsa04672	Intestinal immune network for IgA production	10/241	49/8577	7.98424e-07	1.3999e-05	1.10939e-05	PIGR/HLA-DMA/HLA-DRB5/HLA-DQB1/HLA-DQA1/HLA-DPA1/HLA-DRB1/HLA-DPB1/HLA-DRA/CXCR4	10	sc_tumor_Hepatocyte
hsa05321	Inflammatory bowel disease	11/241	65/8577	1.60838e-06	2.55283e-05	2.02306e-05	IFNGR1/IL1B/HLA-DMA/HLA-DRB5/HLA-DQB1/IL2RG/HLA-DQA1/HLA-DPA1/HLA-DRB1/HLA-DPB1/HLA-DRA	11	sc_tumor_Hepatocyte
hsa05320	Autoimmune thyroid disease	10/241	53/8577	1.71629e-06	2.55283e-05	2.02306e-05	HLA-DMA/HLA-DRB5/HLA-DQB1/HLA-B/HLA-DQA1/HLA-E/HLA-DPA1/HLA-DRB1/HLA-DPB1/HLA-DRA	10	sc_tumor_Hepatocyte
hsa04659	Th17 cell differentiation	14/241	108/8577	1.74719e-06	2.55283e-05	2.02306e-05	IFNGR1/HSP90AA1/IL1B/HLA-DMA/HLA-DRB5/HLA-DQB1/IL2RG/HLA-DQA1/CD3E/CD3D/HLA-DPA1/HLA-DRB1/HLA-DPB1/HLA-DRA	14	sc_tumor_Hepatocyte
hsa05134	Legionellosis	10/241	56/8577	2.91039e-06	4.0286e-05	3.19257e-05	CXCL1/C3/CLK1/IL1B/HSPA8/CD14/ITGB2/EEF1G/EEF1A1/CXCL8	10	sc_tumor_Hepatocyte
hsa04610	Complement and coagulation cascades	12/241	86/8577	4.46294e-06	5.86877e-05	4.65085e-05	CFHR2/C3/PLAUR/A2M/FGA/FGB/ITGB2/CFHR3/C9/C1QC/C1QB/C1QA	12	sc_tumor_Hepatocyte
hsa05142	Chagas disease	13/241	102/8577	4.99663e-06	6.25768e-05	4.95906e-05	IFNGR1/C3/CFLAR/IL1B/CCL3L3/CXCL8/CD3E/CCL3/C1QC/CD3D/C1QB/C1QA/CCL5	13	sc_tumor_Hepatocyte
hsa04658	Th1 and Th2 cell differentiation	12/241	92/8577	9.12259e-06	0.000109056	8.64245e-05	IFNGR1/HLA-DMA/HLA-DRB5/HLA-DQB1/IL2RG/HLA-DQA1/CD3E/CD3D/HLA-DPA1/HLA-DRB1/HLA-DPB1/HLA-DRA	12	sc_tumor_Hepatocyte
hsa05169	Epstein-Barr virus infection	18/241	202/8577	1.41331e-05	0.000161609	0.000128071	CCND3/GADD45B/HLA-DMA/HLA-DRB5/HLA-DQB1/HLA-B/HLA-DQA1/CD44/TNFAIP3/HLA-E/B2M/CD3E/CD3D/HLA-DPA1/HLA-DRB1/HLA-DPB1/HLA-DRA/VIM	18	sc_tumor_Hepatocyte
hsa05164	Influenza A	16/241	171/8577	2.34354e-05	0.000256813	0.000203518	SOCS3/IFNGR1/IL1B/CCND3/ACTG1/HLA-DMA/HLA-DRB5/HLA-DQB1/HLA-DQA1/DNAJB1/CXCL8/HLA-DPA1/HLA-DRB1/HLA-DPB1/HLA-DRA/CCL5	16	sc_tumor_Hepatocyte
hsa05322	Systemic lupus erythematosus	14/241	137/8577	2.86844e-05	0.00030176	0.000239137	C3/FCGR3A/HLA-DMA/HLA-DRB5/HLA-DQB1/HLA-DQA1/C9/C1QC/HLA-DPA1/HLA-DRB1/HLA-DPB1/C1QB/C1QA/HLA-DRA	14	sc_tumor_Hepatocyte
hsa04978	Mineral absorption	9/241	60/8577	3.98017e-05	0.00040261	0.000319058	ATP1B3/MT1A/MT1X/MT1M/MT1E/MT1F/MT1H/MT2A/MT1G	9	sc_tumor_Hepatocyte
hsa05133	Pertussis	10/241	76/8577	4.76631e-05	0.000464274	0.000367926	C3/IL1B/IRF1/CD14/CALM1/ITGB2/CXCL8/C1QC/C1QB/C1QA	10	sc_tumor_Hepatocyte
hsa00350	Tyrosine metabolism	7/241	36/8577	5.27183e-05	0.000495175	0.000392414	ADH1C/HPD/ALDH3A1/TAT/ADH1A/ADH1B/ADH4	7	sc_tumor_Hepatocyte
hsa04621	NOD-like receptor signaling pathway	16/241	186/8577	6.56401e-05	0.000595288	0.000471751	CXCL1/GABARAPL1/BIRC3/CASP4/HSP90AA1/IL1B/TXN/IFI16/GABARAP/CARD16/CTSB/GPSM3/CYBA/CXCL8/TNFAIP3/CCL5	16	sc_tumor_Hepatocyte
hsa04064	NF-kappa B signaling pathway	11/241	104/8577	0.000152698	0.00133865	0.00106085	CXCL1/BIRC3/CFLAR/IL1B/GADD45B/CD14/CCL4L2/CXCL8/TNFAIP3/LTB/CCL4	11	sc_tumor_Hepatocyte
hsa05166	Human T-cell leukemia virus 1 infection	17/241	222/8577	0.00016458	0.00136852	0.00108452	CCND3/HLA-DMA/ITGB2/HLA-DRB5/HLA-DQB1/IL2RG/HLA-B/HLA-DQA1/HLA-E/B2M/CD3E/CD3D/ZFP36/HLA-DPA1/HLA-DRB1/HLA-DPB1/HLA-DRA	17	sc_tumor_Hepatocyte
hsa00982	Drug metabolism - cytochrome P450	9/241	72/8577	0.00017095	0.00136852	0.00108452	ADH1C/CYP2C9/ALDH3A1/CYP2C8/ADH1A/GSTP1/ADH1B/ADH4/CYP2E1	9	sc_tumor_Hepatocyte
hsa04936	Alcoholic liver disease	13/241	142/8577	0.000171716	0.00136852	0.00108452	CXCL1/C3/ADH1C/IL1B/CD14/ADH1A/CXCL8/ADH1B/C1QC/ADH4/CYP2E1/C1QB/C1QA	13	sc_tumor_Hepatocyte
hsa05145	Toxoplasmosis	11/241	111/8577	0.000272608	0.0021087	0.00167109	IFNGR1/BIRC3/HSPA8/HLA-DMA/HLA-DRB5/HLA-DQB1/HLA-DQA1/HLA-DPA1/HLA-DRB1/HLA-DPB1/HLA-DRA	11	sc_tumor_Hepatocyte
hsa00980	Metabolism of xenobiotics by cytochrome P450	9/241	78/8577	0.000316454	0.00237792	0.00188445	ADH1C/CYP2C9/ALDH3A1/AKR1C1/ADH1A/GSTP1/ADH1B/ADH4/CYP2E1	9	sc_tumor_Hepatocyte
hsa05144	Malaria	7/241	50/8577	0.000451389	0.00329765	0.0026133	IL1B/HBA2/GYPC/ITGB2/CXCL8/HBB/KLRB1	7	sc_tumor_Hepatocyte
hsa04514	Cell adhesion molecules	13/241	158/8577	0.000490501	0.00348653	0.00276299	HLA-DMA/ITGB2/HLA-DRB5/HLA-DQB1/HLA-B/HLA-DQA1/HLA-E/CD2/HLA-DPA1/HLA-DRB1/HLA-DPB1/PTPRC/HLA-DRA	13	sc_tumor_Hepatocyte
hsa04650	Natural killer cell mediated cytotoxicity	11/241	132/8577	0.00118908	0.00822966	0.00652181	IFNGR1/FCGR3A/FYN/ITGB2/RAC2/HLA-B/CD48/HLA-E/FCER1G/HCST/TYROBP	11	sc_tumor_Hepatocyte
hsa00620	Pyruvate metabolism	6/241	47/8577	0.00189135	0.0127199	0.0100802	ACAT1/ADH1C/ADH1A/LDHB/ADH1B/ADH4	6	sc_tumor_Hepatocyte
hsa04061	Viral protein interaction with cytokine and cytokine receptor	9/241	100/8577	0.00193459	0.0127199	0.0100802	CXCL1/CCL3L3/CCL4L2/IL2RG/CXCL8/CCL3/CCL4/CCL5/CXCR4	9	sc_tumor_Hepatocyte
hsa04620	Toll-like receptor signaling pathway	9/241	104/8577	0.00253637	0.0162699	0.0128935	IL1B/CD14/CCL3L3/CCL4L2/CXCL8/CCL3/CCL4/SPP1/CCL5	9	sc_tumor_Hepatocyte
hsa00830	Retinol metabolism	7/241	68/8577	0.00285659	0.0178632	0.0141562	ADH1C/CYP2C9/CYP2C8/ALDH1A1/ADH1A/ADH1B/ADH4	7	sc_tumor_Hepatocyte
hsa05417	Lipid and atherosclerosis	14/241	215/8577	0.0029206	0.0178632	0.0141562	CXCL1/HSP90AA1/IL1B/CYP2C9/HSPA8/CD14/APOA1/CCL3L3/CYP2C8/CALM1/CYBA/CXCL8/CCL3/CCL5	14	sc_tumor_Hepatocyte
hsa04380	Osteoclast differentiation	10/241	128/8577	0.00317184	0.0189589	0.0150245	SOCS3/IFNGR1/IL1B/FCGR3A/FYN/JUND/FOSB/CYBA/JUNB/TYROBP	10	sc_tumor_Hepatocyte
hsa05143	African trypanosomiasis	5/241	37/8577	0.00351296	0.0205313	0.0162706	IL1B/HPR/APOA1/HBA2/HBB	5	sc_tumor_Hepatocyte
hsa05340	Primary immunodeficiency	5/241	38/8577	0.00395428	0.0226082	0.0179164	IL2RG/CD3E/CD3D/PTPRC/IL7R	5	sc_tumor_Hepatocyte
hsa04668	TNF signaling pathway	9/241	114/8577	0.00469965	0.0262605	0.0208108	SOCS3/CXCL1/BIRC3/CFLAR/IL1B/IRF1/TNFAIP3/JUNB/CCL5	9	sc_tumor_Hepatocyte
hsa04657	IL-17 signaling pathway	8/241	94/8577	0.00481227	0.0262605	0.0208108	CXCL1/HSP90AA1/IL1B/LCN2/JUND/FOSB/CXCL8/TNFAIP3	8	sc_tumor_Hepatocyte
hsa04210	Apoptosis	10/241	136/8577	0.00489264	0.0262605	0.0208108	BIRC3/CFLAR/MCL1/CTSS/ACTG1/GADD45B/CTSC/TUBA4A/TUBA1A/CTSB	10	sc_tumor_Hepatocyte
hsa05418	Fluid shear stress and atherosclerosis	10/241	139/8577	0.00570048	0.0299845	0.023762	HSP90AA1/IL1B/DUSP1/ACTG1/TXN/CALM1/ASS1/RAC2/CYBA/GSTP1	10	sc_tumor_Hepatocyte
hsa00071	Fatty acid degradation	5/241	43/8577	0.00677	0.0349119	0.0276669	ACAT1/ADH1C/ADH1A/ADH1B/ADH4	5	sc_tumor_Hepatocyte
hsa00360	Phenylalanine metabolism	3/241	16/8577	0.00935736	0.0473266	0.0375052	HPD/ALDH3A1/TAT	3	sc_tumor_Hepatocyte
hsa05131	Shigellosis	14/241	247/8577	0.00977537	0.0482254	0.0382175	RPS27A/CASP4/C3/UBA52/FNBP1/IL1B/ACTG1/HCLS1/UBE2D3/CD14/MYL12A/CD44/CXCL8/CCL5	14	sc_tumor_Hepatocyte
hsa05130	Pathogenic Escherichia coli infection	12/241	198/8577	0.0099018	0.0482254	0.0382175	CASP4/IL1B/ACTG1/NCL/HCLS1/TUBA4A/WIPF1/TUBA1A/FYN/RPS3/EZR/CXCL8	12	sc_tumor_Hepatocyte
hsa05163	Human cytomegalovirus infection	13/241	225/8577	0.0108274	0.0517745	0.0410301	IL1B/CCL3L3/CALM1/RAC2/CCL4L2/HLA-B/CXCL8/HLA-E/B2M/CCL3/CCL4/CCL5/CXCR4	13	sc_tumor_Hepatocyte
hsa00010	Glycolysis / Gluconeogenesis	6/241	67/8577	0.0110494	0.0518928	0.0411237	ADH1C/ALDH3A1/ADH1A/LDHB/ADH1B/ADH4	6	sc_tumor_Hepatocyte
hsa05204	Chemical carcinogenesis - DNA adducts	6/241	69/8577	0.0126744	0.0584801	0.0463441	AKR1C2/SULT1A1/CYP2C9/CYP2C8/GSTP1/CYP2E1	6	sc_tumor_Hepatocyte
hsa00270	Cysteine and methionine metabolism	5/241	52/8577	0.0149182	0.0676461	0.0536079	BHMT/TAT/MAT1A/GNMT/LDHB	5	sc_tumor_Hepatocyte
hsa04670	Leukocyte transendothelial migration	8/241	115/8577	0.0155131	0.0691518	0.0548011	MSN/ACTG1/EZR/ITGB2/MYL12A/RAC2/CYBA/CXCR4	8	sc_tumor_Hepatocyte
hsa05167	Kaposi sarcoma-associated herpesvirus infection	11/241	194/8577	0.0207959	0.0911552	0.0722382	CXCL1/IFNGR1/RPS27A/C3/UBA52/CLEC2B/CALM1/HLA-B/CXCL8/HLA-E/ZFP36	11	sc_tumor_Hepatocyte
hsa05132	Salmonella infection	13/241	249/8577	0.0232375	0.100188	0.0793963	BIRC3/CASP4/HSP90AA1/IL1B/ACTG1/TXN/CD14/TUBA4A/TUBA1A/RPS3/MYL12A/CXCL8/PTPRC	13	sc_tumor_Hepatocyte
hsa04142	Lysosome	8/241	132/8577	0.0323267	0.137128	0.10867	CTSS/LIPA/CTSC/LGMN/CTSB/LITAF/CD68/LAPTM5	8	sc_tumor_Hepatocyte
hsa00130	Ubiquinone and other terpenoid-quinone biosynthesis	2/241	11/8577	0.0365883	0.152741	0.121044	HPD/TAT	2	sc_tumor_Hepatocyte
hsa05162	Measles	8/241	138/8577	0.0404522	0.166233	0.131736	MSN/IL1B/CCND3/HSPA8/IL2RG/TNFAIP3/CD3E/CD3D	8	sc_tumor_Hepatocyte
hsa05020	Prion disease	13/241	272/8577	0.0429645	0.173841	0.137765	IL1B/HSPA8/TUBA4A/TUBA1A/UQCRB/FYN/RAC2/CYBA/C9/C1QC/C1QB/C1QA/CCL5	13	sc_tumor_Hepatocyte
hsa00591	Linoleic acid metabolism	3/241	30/8577	0.0509437	0.203003	0.160875	CYP2C9/CYP2C8/CYP2E1	3	sc_tumor_Hepatocyte
hsa04810	Regulation of actin cytoskeleton	11/241	229/8577	0.0579799	0.227593	0.180362	MSN/ACTG1/GSN/EZR/ITGB2/MYL12A/RAC2/C9/RGCC/TMSB4X/CXCR4	11	sc_tumor_Hepatocyte
hsa05146	Amoebiasis	6/241	102/8577	0.0670625	0.259374	0.205548	CXCL1/IL1B/CD14/ITGB2/CXCL8/C9	6	sc_tumor_Hepatocyte
hsa04218	Cellular senescence	8/241	156/8577	0.0725822	0.276654	0.219241	CCND3/GADD45B/CALM1/HLA-B/RBL2/CXCL8/HLA-E/ZFP36L2	8	sc_tumor_Hepatocyte
hsa04060	Cytokine-cytokine receptor interaction	13/241	297/8577	0.0753155	0.282971	0.224248	CXCL1/IFNGR1/IL1B/CCL3L3/CCL4L2/IL2RG/CXCL8/CCL3/LTB/IL7R/CCL4/CCL5/CXCR4	13	sc_tumor_Hepatocyte
hsa04217	Necroptosis	8/241	159/8577	0.0791146	0.293058	0.232242	IFNGR1/BIRC3/CFLAR/CHMP1B/HSP90AA1/IL1B/GLUL/TNFAIP3	8	sc_tumor_Hepatocyte
hsa04613	Neutrophil extracellular trap formation	9/241	191/8577	0.0893243	0.326282	0.25857	CASP4/C3/ACTG1/FGA/FCGR3A/FGB/ITGB2/RAC2/CYBA	9	sc_tumor_Hepatocyte
hsa04062	Chemokine signaling pathway	9/241	192/8577	0.0915478	0.329823	0.261376	CXCL1/CCL3L3/RAC2/CCL4L2/CXCL8/CCL3/CCL4/CCL5/CXCR4	9	sc_tumor_Hepatocyte
hsa00140	Steroid hormone biosynthesis	4/241	62/8577	0.0960822	0.341481	0.270616	AKR1C2/AKR1C1/AKR1C4/CYP2E1	4	sc_tumor_Hepatocyte
hsa05205	Proteoglycans in cancer	9/241	205/8577	0.12338	0.427953	0.339143	MSN/PDCD4/PLAUR/ACTG1/HCLS1/EZR/DDX5/RPS6/CD44	9	sc_tumor_Hepatocyte
hsa04664	Fc epsilon RI signaling pathway	4/241	68/8577	0.123667	0.427953	0.339143	FYN/RAC2/ALOX5AP/FCER1G	4	sc_tumor_Hepatocyte
hsa00220	Arginine biosynthesis	2/241	22/8577	0.12588	0.429954	0.340728	ASS1/GLUL	2	sc_tumor_Hepatocyte
hsa04611	Platelet activation	6/241	124/8577	0.135969	0.458459	0.363318	ACTG1/FGA/FGB/FYN/MYL12A/FCER1G	6	sc_tumor_Hepatocyte
hsa04137	Mitophagy - animal	4/241	72/8577	0.143719	0.478456	0.379164	GABARAPL1/RPS27A/UBA52/GABARAP	4	sc_tumor_Hepatocyte
hsa01230	Biosynthesis of amino acids	4/241	75/8577	0.15954	0.518011	0.410511	TALDO1/ASS1/MAT1A/GLUL	4	sc_tumor_Hepatocyte
hsa04623	Cytosolic DNA-sensing pathway	4/241	75/8577	0.15954	0.518011	0.410511	IL1B/CCL4L2/CCL4/CCL5	4	sc_tumor_Hepatocyte
hsa04068	FoxO signaling pathway	6/241	131/8577	0.163017	0.522677	0.414208	GABARAPL1/GADD45B/GABARAP/STK4/RBL2/IL7R	6	sc_tumor_Hepatocyte
hsa04971	Gastric acid secretion	4/241	76/8577	0.164951	0.522677	0.414208	ACTG1/ATP1B3/CALM1/EZR	4	sc_tumor_Hepatocyte
hsa04625	C-type lectin receptor signaling pathway	5/241	104/8577	0.168193	0.526603	0.41732	IL1B/IRF1/CALM1/LSP1/FCER1G	5	sc_tumor_Hepatocyte
hsa04530	Tight junction	7/241	170/8577	0.201741	0.622	0.49292	MSN/ACTG1/HCLS1/TUBA4A/TUBA1A/EZR/MYL12A	7	sc_tumor_Hepatocyte
hsa00630	Glyoxylate and dicarboxylate metabolism	2/241	30/8577	0.205757	0.622	0.49292	ACAT1/GLUL	2	sc_tumor_Hepatocyte
hsa01523	Antifolate resistance	2/241	30/8577	0.205757	0.622	0.49292	IL1B/GGH	2	sc_tumor_Hepatocyte
hsa00480	Glutathione metabolism	3/241	57/8577	0.215185	0.643109	0.509648	GPX1/GPX2/GSTP1	3	sc_tumor_Hepatocyte
hsa04136	Autophagy - other	2/241	32/8577	0.226559	0.669495	0.530558	GABARAPL1/GABARAP	2	sc_tumor_Hepatocyte
hsa00590	Arachidonic acid metabolism	3/241	61/8577	0.245069	0.71149	0.563838	CYP2C9/CYP2C8/CYP2E1	3	sc_tumor_Hepatocyte
hsa05170	Human immunodeficiency virus 1 infection	8/241	212/8577	0.246181	0.71149	0.563838	CALM1/RAC2/HLA-B/HLA-E/B2M/CD3E/CD3D/CXCR4	8	sc_tumor_Hepatocyte
hsa04660	T cell receptor signaling pathway	5/241	121/8577	0.253342	0.724229	0.573933	PPP2R5C/FYN/CD3E/CD3D/PTPRC	5	sc_tumor_Hepatocyte
hsa04520	Adherens junction	4/241	93/8577	0.265133	0.749785	0.594186	ACTG1/FYN/MYL12A/RAC2	4	sc_tumor_Hepatocyte
hsa00250	Alanine, aspartate and glutamate metabolism	2/241	37/8577	0.279014	0.780647	0.618643	ASS1/GLUL	2	sc_tumor_Hepatocyte
hsa04666	Fc gamma R-mediated phagocytosis	4/241	97/8577	0.290271	0.803594	0.636828	FCGR3A/GSN/RAC2/PTPRC	4	sc_tumor_Hepatocyte
hsa00260	Glycine, serine and threonine metabolism	2/241	40/8577	0.310435	0.850463	0.673971	BHMT/GNMT	2	sc_tumor_Hepatocyte
hsa05120	Epithelial cell signaling in Helicobacter pylori infection	3/241	70/8577	0.314144	0.851752	0.674993	CXCL1/CXCL8/CCL5	3	sc_tumor_Hepatocyte
hsa04630	JAK-STAT signaling pathway	6/241	166/8577	0.323888	0.86921	0.688828	SOCS3/IFNGR1/MCL1/CCND3/IL2RG/IL7R	6	sc_tumor_Hepatocyte
hsa04010	MAPK signaling pathway	10/241	301/8577	0.339149	0.889404	0.704831	IL1B/DUSP1/GADD45B/HSPA8/CD14/STK4/AREG/JUND/RAC2/DUSP2	10	sc_tumor_Hepatocyte
hsa05135	Yersinia infection	5/241	137/8577	0.341061	0.889404	0.704831	IL1B/ACTG1/WIPF1/RAC2/CXCL8	5	sc_tumor_Hepatocyte
hsa04975	Fat digestion and absorption	2/241	43/8577	0.341569	0.889404	0.704831	ACAT1/APOA1	2	sc_tumor_Hepatocyte
hsa04510	Focal adhesion	7/241	203/8577	0.34494	0.889404	0.704831	BIRC3/CCND3/ACTG1/FYN/MYL12A/RAC2/SPP1	7	sc_tumor_Hepatocyte
hsa05203	Viral carcinogenesis	7/241	204/8577	0.349537	0.892313	0.707136	C3/CCND3/GSN/REL/HLA-B/RBL2/HLA-E	7	sc_tumor_Hepatocyte
hsa04918	Thyroid hormone synthesis	3/241	75/8577	0.352854	0.892313	0.707136	GPX1/ATP1B3/GPX2	3	sc_tumor_Hepatocyte
hsa04140	Autophagy - animal	5/241	141/8577	0.363481	0.910434	0.721497	GABARAPL1/CFLAR/DDIT4/GABARAP/CTSB	5	sc_tumor_Hepatocyte
hsa04120	Ubiquitin mediated proteolysis	5/241	142/8577	0.369095	0.915774	0.725728	SOCS3/RPS27A/BIRC3/UBA52/UBE2D3	5	sc_tumor_Hepatocyte
hsa00120	Primary bile acid biosynthesis	1/241	17/8577	0.384285	0.935805	0.741603	AKR1C4	1	sc_tumor_Hepatocyte
hsa00910	Nitrogen metabolism	1/241	17/8577	0.384285	0.935805	0.741603	GLUL	1	sc_tumor_Hepatocyte
hsa00983	Drug metabolism - other enzymes	3/241	80/8577	0.391304	0.944155	0.74822	NME1/GSTP1/CYP2E1	3	sc_tumor_Hepatocyte
hsa04144	Endocytosis	8/241	250/8577	0.404976	0.968261	0.767323	CHMP1B/VPS37B/HSPA8/WIPF1/IL2RG/HLA-B/HLA-E/CXCR4	8	sc_tumor_Hepatocyte
hsa04979	Cholesterol metabolism	2/241	51/8577	0.422037	0.990903	0.785267	LIPA/APOA1	2	sc_tumor_Hepatocyte
hsa04151	PI3K-Akt signaling pathway	11/241	359/8577	0.428177	0.990903	0.785267	MCL1/HSP90AA1/DDIT4/CCND3/PPP2R5C/AREG/RPS6/IL2RG/RBL2/IL7R/SPP1	11	sc_tumor_Hepatocyte
hsa00100	Steroid biosynthesis	1/241	20/8577	0.434845	0.990903	0.785267	LIPA	1	sc_tumor_Hepatocyte
hsa00670	One carbon pool by folate	1/241	20/8577	0.434845	0.990903	0.785267	ALDH1L1	1	sc_tumor_Hepatocyte
hsa05210	Colorectal cancer	3/241	86/8577	0.436645	0.990903	0.785267	GADD45B/AREG/RAC2	3	sc_tumor_Hepatocyte
hsa04932	Non-alcoholic fatty liver disease	5/241	155/8577	0.441769	0.990903	0.785267	SOCS3/IL1B/UQCRB/CXCL8/CYP2E1	5	sc_tumor_Hepatocyte
hsa04071	Sphingolipid signaling pathway	4/241	121/8577	0.443449	0.990903	0.785267	PPP2R5C/FYN/RAC2/FCER1G	4	sc_tumor_Hepatocyte
hsa04110	Cell cycle	5/241	157/8577	0.452816	0.990903	0.785267	CCND3/GADD45B/CCNH/PPP2R5C/RBL2	5	sc_tumor_Hepatocyte
hsa04390	Hippo signaling pathway	5/241	157/8577	0.452816	0.990903	0.785267	BIRC3/CCND3/ACTG1/AREG/ITGB2	5	sc_tumor_Hepatocyte
hsa04727	GABAergic synapse	3/241	89/8577	0.45885	0.990903	0.785267	GABARAPL1/GABARAP/GLUL	3	sc_tumor_Hepatocyte
hsa05235	PD-L1 expression and PD-1 checkpoint pathway in cancer	3/241	89/8577	0.45885	0.990903	0.785267	IFNGR1/CD3E/CD3D	3	sc_tumor_Hepatocyte
hsa05202	Transcriptional misregulation in cancer	6/241	193/8577	0.459659	0.990903	0.785267	BIRC3/GADD45B/CD14/REL/DDX5/CXCL8	6	sc_tumor_Hepatocyte
hsa00340	Histidine metabolism	1/241	22/8577	0.466233	0.996905	0.790022	ALDH3A1	1	sc_tumor_Hepatocyte
hsa05012	Parkinson disease	8/241	266/8577	0.473608	0.999962	0.792445	RPS27A/UBA52/DUSP1/TXN/TUBA4A/TUBA1A/UQCRB/CALM1	8	sc_tumor_Hepatocyte
hsa00900	Terpenoid backbone biosynthesis	1/241	23/8577	0.48127	0.999962	0.792445	ACAT1	1	sc_tumor_Hepatocyte
hsa04964	Proximal tubule bicarbonate reclamation	1/241	23/8577	0.48127	0.999962	0.792445	ATP1B3	1	sc_tumor_Hepatocyte
hsa04977	Vitamin digestion and absorption	1/241	24/8577	0.495884	0.999962	0.792445	APOA1	1	sc_tumor_Hepatocyte
hsa04925	Aldosterone synthesis and secretion	3/241	98/8577	0.523041	0.999962	0.792445	ATP1B3/CALM1/NR4A2	3	sc_tumor_Hepatocyte
hsa00650	Butanoate metabolism	1/241	27/8577	0.537313	0.999962	0.792445	ACAT1	1	sc_tumor_Hepatocyte
hsa00790	Folate biosynthesis	1/241	27/8577	0.537313	0.999962	0.792445	GGH	1	sc_tumor_Hepatocyte
hsa04141	Protein processing in endoplasmic reticulum	5/241	173/8577	0.538557	0.999962	0.792445	HSP90AA1/DNAJA1/UBE2D3/HSPA8/DNAJB1	5	sc_tumor_Hepatocyte
hsa04915	Estrogen signaling pathway	4/241	137/8577	0.540397	0.999962	0.792445	HSP90AA1/HSPA8/KRT19/CALM1	4	sc_tumor_Hepatocyte
hsa04015	Rap1 signaling pathway	6/241	210/8577	0.542126	0.999962	0.792445	SKAP1/ACTG1/CALM1/EVL/ITGB2/RAC2	6	sc_tumor_Hepatocyte
hsa04744	Phototransduction	1/241	29/8577	0.563031	0.999962	0.792445	CALM1	1	sc_tumor_Hepatocyte
hsa03040	Spliceosome	6/241	216/8577	0.569943	0.999962	0.792445	BCAS2/SRSF5/HNRNPA1/HSPA8/SRSF7/DDX5	6	sc_tumor_Hepatocyte
hsa00030	Pentose phosphate pathway	1/241	30/8577	0.575351	0.999962	0.792445	TALDO1	1	sc_tumor_Hepatocyte
hsa04924	Renin secretion	2/241	69/8577	0.581946	0.999962	0.792445	CTSB/CALM1	2	sc_tumor_Hepatocyte
hsa05031	Amphetamine addiction	2/241	69/8577	0.581946	0.999962	0.792445	CALM1/FOSB	2	sc_tumor_Hepatocyte
hsa00410	beta-Alanine metabolism	1/241	31/8577	0.587324	0.999962	0.792445	ALDH3A1	1	sc_tumor_Hepatocyte
hsa04917	Prolactin signaling pathway	2/241	70/8577	0.589823	0.999962	0.792445	SOCS3/IRF1	2	sc_tumor_Hepatocyte
hsa04066	HIF-1 signaling pathway	3/241	109/8577	0.595511	0.999962	0.792445	IFNGR1/RPS6/LDHB	3	sc_tumor_Hepatocyte
hsa00640	Propanoate metabolism	1/241	32/8577	0.598962	0.999962	0.792445	LDHB	1	sc_tumor_Hepatocyte
hsa04215	Apoptosis - multiple species	1/241	32/8577	0.598962	0.999962	0.792445	BIRC3	1	sc_tumor_Hepatocyte
hsa05208	Chemical carcinogenesis - reactive oxygen species	6/241	223/8577	0.601334	0.999962	0.792445	AKR1C2/AKR1C1/UQCRB/AKR1C4/CYBA/CYP2E1	6	sc_tumor_Hepatocyte
hsa05223	Non-small cell lung cancer	2/241	72/8577	0.605245	0.999962	0.792445	GADD45B/STK4	2	sc_tumor_Hepatocyte
hsa01524	Platinum drug resistance	2/241	73/8577	0.61279	0.999962	0.792445	BIRC3/GSTP1	2	sc_tumor_Hepatocyte
hsa04115	p53 signaling pathway	2/241	74/8577	0.620226	0.999962	0.792445	CCND3/GADD45B	2	sc_tumor_Hepatocyte
hsa03320	PPAR signaling pathway	2/241	75/8577	0.627551	0.999962	0.792445	APOA1/FABP5	2	sc_tumor_Hepatocyte
hsa05214	Glioma	2/241	75/8577	0.627551	0.999962	0.792445	GADD45B/CALM1	2	sc_tumor_Hepatocyte
hsa01240	Biosynthesis of cofactors	4/241	153/8577	0.628095	0.999962	0.792445	NME1/HPD/GGH/MAT1A	4	sc_tumor_Hepatocyte
hsa04726	Serotonergic synapse	3/241	115/8577	0.631912	0.999962	0.792445	DUSP1/CYP2C9/CYP2C8	3	sc_tumor_Hepatocyte
hsa04261	Adrenergic signaling in cardiomyocytes	4/241	154/8577	0.633211	0.999962	0.792445	ATP1B3/CALM1/PPP2R5C/CREM	4	sc_tumor_Hepatocyte
hsa04921	Oxytocin signaling pathway	4/241	154/8577	0.633211	0.999962	0.792445	EEF2/ACTG1/CALM1/RGS2	4	sc_tumor_Hepatocyte
hsa05212	Pancreatic cancer	2/241	76/8577	0.634766	0.999962	0.792445	GADD45B/RAC2	2	sc_tumor_Hepatocyte
hsa05100	Bacterial invasion of epithelial cells	2/241	77/8577	0.641873	0.999962	0.792445	ACTG1/HCLS1	2	sc_tumor_Hepatocyte
hsa00040	Pentose and glucuronate interconversions	1/241	36/8577	0.642334	0.999962	0.792445	DCXR	1	sc_tumor_Hepatocyte
hsa00760	Nicotinate and nicotinamide metabolism	1/241	37/8577	0.652426	0.999962	0.792445	NNMT	1	sc_tumor_Hepatocyte
hsa04960	Aldosterone-regulated sodium reabsorption	1/241	37/8577	0.652426	0.999962	0.792445	ATP1B3	1	sc_tumor_Hepatocyte
hsa05216	Thyroid cancer	1/241	37/8577	0.652426	0.999962	0.792445	GADD45B	1	sc_tumor_Hepatocyte
hsa03018	RNA degradation	2/241	79/8577	0.655759	0.999962	0.792445	CNOT6L/BTG1	2	sc_tumor_Hepatocyte
hsa04662	B cell receptor signaling pathway	2/241	84/8577	0.688597	0.999962	0.792445	IFITM1/RAC2	2	sc_tumor_Hepatocyte
hsa04216	Ferroptosis	1/241	41/8577	0.690037	0.999962	0.792445	SAT1	1	sc_tumor_Hepatocyte
hsa05219	Bladder cancer	1/241	41/8577	0.690037	0.999962	0.792445	CXCL8	1	sc_tumor_Hepatocyte
hsa01232	Nucleotide metabolism	2/241	85/8577	0.694848	0.999962	0.792445	NME1/APRT	2	sc_tumor_Hepatocyte
hsa00380	Tryptophan metabolism	1/241	42/8577	0.698788	0.999962	0.792445	ACAT1	1	sc_tumor_Hepatocyte
hsa04260	Cardiac muscle contraction	2/241	87/8577	0.707041	0.999962	0.792445	ATP1B3/UQCRB	2	sc_tumor_Hepatocyte
hsa04540	Gap junction	2/241	88/8577	0.712984	0.999962	0.792445	TUBA4A/TUBA1A	2	sc_tumor_Hepatocyte
hsa04962	Vasopressin-regulated water reabsorption	1/241	44/8577	0.71556	0.999962	0.792445	ARHGDIB	1	sc_tumor_Hepatocyte
hsa04512	ECM-receptor interaction	2/241	89/8577	0.718826	0.999962	0.792445	CD44/SPP1	2	sc_tumor_Hepatocyte
hsa02010	ABC transporters	1/241	45/8577	0.723593	0.999962	0.792445	DEFB1	1	sc_tumor_Hepatocyte
hsa03022	Basal transcription factors	1/241	45/8577	0.723593	0.999962	0.792445	CCNH	1	sc_tumor_Hepatocyte
hsa04930	Type II diabetes mellitus	1/241	46/8577	0.731401	0.999962	0.792445	SOCS3	1	sc_tumor_Hepatocyte
hsa05222	Small cell lung cancer	2/241	92/8577	0.735756	0.999962	0.792445	BIRC3/GADD45B	2	sc_tumor_Hepatocyte
hsa04973	Carbohydrate digestion and absorption	1/241	47/8577	0.738989	0.999962	0.792445	ATP1B3	1	sc_tumor_Hepatocyte
hsa04970	Salivary secretion	2/241	93/8577	0.741205	0.999962	0.792445	ATP1B3/CALM1	2	sc_tumor_Hepatocyte
hsa04910	Insulin signaling pathway	3/241	137/8577	0.745483	0.999962	0.792445	SOCS3/CALM1/RPS6	3	sc_tumor_Hepatocyte
hsa00280	Valine, leucine and isoleucine degradation	1/241	48/8577	0.746363	0.999962	0.792445	ACAT1	1	sc_tumor_Hepatocyte
hsa05030	Cocaine addiction	1/241	49/8577	0.75353	0.999962	0.792445	FOSB	1	sc_tumor_Hepatocyte
hsa04371	Apelin signaling pathway	3/241	139/8577	0.754279	0.999962	0.792445	CALM1/RPS6/SPP1	3	sc_tumor_Hepatocyte
hsa04360	Axon guidance	4/241	182/8577	0.75765	0.999962	0.792445	FYN/MYL12A/RAC2/CXCR4	4	sc_tumor_Hepatocyte
hsa00330	Arginine and proline metabolism	1/241	50/8577	0.760495	0.999962	0.792445	SAT1	1	sc_tumor_Hepatocyte
hsa05110	Vibrio cholerae infection	1/241	50/8577	0.760495	0.999962	0.792445	ACTG1	1	sc_tumor_Hepatocyte
hsa05215	Prostate cancer	2/241	97/8577	0.762049	0.999962	0.792445	HSP90AA1/GSTP1	2	sc_tumor_Hepatocyte
hsa04750	Inflammatory mediator regulation of TRP channels	2/241	98/8577	0.767028	0.999962	0.792445	IL1B/CALM1	2	sc_tumor_Hepatocyte
hsa04933	AGE-RAGE signaling pathway in diabetic complications	2/241	100/8577	0.776716	0.999962	0.792445	IL1B/CXCL8	2	sc_tumor_Hepatocyte
hsa04961	Endocrine and other factor-regulated calcium reabsorption	1/241	53/8577	0.780236	0.999962	0.792445	ATP1B3	1	sc_tumor_Hepatocyte
hsa04974	Protein digestion and absorption	2/241	103/8577	0.79059	0.999962	0.792445	ATP1B3/PGA5	2	sc_tumor_Hepatocyte
hsa04072	Phospholipase D signaling pathway	3/241	148/8577	0.790881	0.999962	0.792445	FYN/CXCL8/FCER1G	3	sc_tumor_Hepatocyte
hsa04814	Motor proteins	4/241	193/8577	0.796667	0.999962	0.792445	ACTG1/TUBA4A/TUBA1A/MYL12A	4	sc_tumor_Hepatocyte
hsa04928	Parathyroid hormone synthesis, secretion and action	2/241	106/8577	0.803702	0.999962	0.792445	JUND/NR4A2	2	sc_tumor_Hepatocyte
hsa01212	Fatty acid metabolism	1/241	57/8577	0.80406	0.999962	0.792445	ACAT1	1	sc_tumor_Hepatocyte
hsa04922	Glucagon signaling pathway	2/241	107/8577	0.807908	0.999962	0.792445	CALM1/LDHB	2	sc_tumor_Hepatocyte
hsa05014	Amyotrophic lateral sclerosis	8/241	364/8577	0.809292	0.999962	0.792445	GPX1/ACTG1/HNRNPA1/TUBA4A/TUBA1A/GPX2/UQCRB/SRSF7	8	sc_tumor_Hepatocyte
hsa00240	Pyrimidine metabolism	1/241	58/8577	0.809602	0.999962	0.792445	NME1	1	sc_tumor_Hepatocyte
hsa05213	Endometrial cancer	1/241	58/8577	0.809602	0.999962	0.792445	GADD45B	1	sc_tumor_Hepatocyte
hsa04350	TGF-beta signaling pathway	2/241	108/8577	0.812034	0.999962	0.792445	EMP3/HAMP	2	sc_tumor_Hepatocyte
hsa04370	VEGF signaling pathway	1/241	59/8577	0.814988	0.999962	0.792445	RAC2	1	sc_tumor_Hepatocyte
hsa04213	Longevity regulating pathway - multiple species	1/241	61/8577	0.82531	0.999962	0.792445	HSPA8	1	sc_tumor_Hepatocyte
hsa05160	Hepatitis C	3/241	158/8577	0.826138	0.999962	0.792445	SOCS3/CFLAR/EIF3E	3	sc_tumor_Hepatocyte
hsa05165	Human papillomavirus infection	7/241	331/8577	0.828375	0.999962	0.792445	CCND3/IRF1/PPP2R5C/HLA-B/RBL2/HLA-E/SPP1	7	sc_tumor_Hepatocyte
hsa00310	Lysine degradation	1/241	63/8577	0.835058	0.999962	0.792445	ACAT1	1	sc_tumor_Hepatocyte
hsa03250	Viral life cycle - HIV-1	1/241	63/8577	0.835058	0.999962	0.792445	CXCR4	1	sc_tumor_Hepatocyte
hsa03420	Nucleotide excision repair	1/241	63/8577	0.835058	0.999962	0.792445	CCNH	1	sc_tumor_Hepatocyte
hsa05217	Basal cell carcinoma	1/241	63/8577	0.835058	0.999962	0.792445	GADD45B	1	sc_tumor_Hepatocyte
hsa01200	Carbon metabolism	2/241	115/8577	0.83877	0.999962	0.792445	ACAT1/TALDO1	2	sc_tumor_Hepatocyte
hsa04929	GnRH secretion	1/241	64/8577	0.839727	0.999962	0.792445	SPP1	1	sc_tumor_Hepatocyte
hsa04722	Neurotrophin signaling pathway	2/241	119/8577	0.852462	0.999962	0.792445	CALM1/ARHGDIB	2	sc_tumor_Hepatocyte
hsa04720	Long-term potentiation	1/241	67/8577	0.852958	0.999962	0.792445	CALM1	1	sc_tumor_Hepatocyte
hsa05221	Acute myeloid leukemia	1/241	67/8577	0.852958	0.999962	0.792445	CD14	1	sc_tumor_Hepatocyte
hsa04022	cGMP-PKG signaling pathway	3/241	167/8577	0.853418	0.999962	0.792445	ATP1B3/CALM1/RGS2	3	sc_tumor_Hepatocyte
hsa04935	Growth hormone synthesis, secretion and action	2/241	120/8577	0.855716	0.999962	0.792445	SOCS3/JUNB	2	sc_tumor_Hepatocyte
hsa05225	Hepatocellular carcinoma	3/241	168/8577	0.856207	0.999962	0.792445	ACTG1/GADD45B/GSTP1	3	sc_tumor_Hepatocyte
hsa04152	AMPK signaling pathway	2/241	121/8577	0.858905	0.999962	0.792445	EEF2/PPP2R5C	2	sc_tumor_Hepatocyte
hsa04919	Thyroid hormone signaling pathway	2/241	121/8577	0.858905	0.999962	0.792445	ACTG1/ATP1B3	2	sc_tumor_Hepatocyte
hsa04920	Adipocytokine signaling pathway	1/241	69/8577	0.861169	0.999962	0.792445	SOCS3	1	sc_tumor_Hepatocyte
hsa05230	Central carbon metabolism in cancer	1/241	70/8577	0.865102	0.999962	0.792445	LDHB	1	sc_tumor_Hepatocyte
hsa04622	RIG-I-like receptor signaling pathway	1/241	71/8577	0.868923	0.999962	0.792445	CXCL8	1	sc_tumor_Hepatocyte
hsa05218	Melanoma	1/241	72/8577	0.872637	0.999962	0.792445	GADD45B	1	sc_tumor_Hepatocyte
hsa05206	MicroRNAs in cancer	6/241	310/8577	0.873807	0.999962	0.792445	MCL1/PDCD4/DDIT4/EZR/CD44/VIM	6	sc_tumor_Hepatocyte
hsa00230	Purine metabolism	2/241	128/8577	0.879484	0.999962	0.792445	NME1/APRT	2	sc_tumor_Hepatocyte
hsa05220	Chronic myeloid leukemia	1/241	76/8577	0.886473	0.999962	0.792445	GADD45B	1	sc_tumor_Hepatocyte
hsa04114	Oocyte meiosis	2/241	131/8577	0.887429	0.999962	0.792445	CALM1/PPP2R5C	2	sc_tumor_Hepatocyte
hsa05412	Arrhythmogenic right ventricular cardiomyopathy	1/241	77/8577	0.889692	0.999962	0.792445	ACTG1	1	sc_tumor_Hepatocyte
hsa04728	Dopaminergic synapse	2/241	132/8577	0.889968	0.999962	0.792445	CALM1/PPP2R5C	2	sc_tumor_Hepatocyte
hsa01521	EGFR tyrosine kinase inhibitor resistance	1/241	79/8577	0.895859	0.999962	0.792445	RPS6	1	sc_tumor_Hepatocyte
hsa04014	Ras signaling pathway	4/241	236/8577	0.903325	0.999962	0.792445	STK4/CALM1/REL/RAC2	4	sc_tumor_Hepatocyte
hsa03083	Polycomb repressive complex	1/241	84/8577	0.909815	0.999962	0.792445	UBE2D3	1	sc_tumor_Hepatocyte
hsa04012	ErbB signaling pathway	1/241	85/8577	0.912374	0.999962	0.792445	AREG	1	sc_tumor_Hepatocyte
hsa04911	Insulin secretion	1/241	86/8577	0.914861	0.999962	0.792445	ATP1B3	1	sc_tumor_Hepatocyte
hsa04976	Bile secretion	1/241	89/8577	0.921907	0.999962	0.792445	ATP1B3	1	sc_tumor_Hepatocyte
hsa05410	Hypertrophic cardiomyopathy	1/241	90/8577	0.924124	0.999962	0.792445	ACTG1	1	sc_tumor_Hepatocyte
hsa05022	Pathways of neurodegeneration - multiple diseases	9/241	476/8577	0.925018	0.999962	0.792445	RPS27A/UBA52/IL1B/GPX1/TUBA4A/TUBA1A/GPX2/UQCRB/CALM1	9	sc_tumor_Hepatocyte
hsa05415	Diabetic cardiomyopathy	3/241	203/8577	0.928606	0.999962	0.792445	UQCRB/RAC2/CYBA	3	sc_tumor_Hepatocyte
hsa04912	GnRH signaling pathway	1/241	93/8577	0.930407	0.999962	0.792445	CALM1	1	sc_tumor_Hepatocyte
hsa05016	Huntington disease	5/241	306/8577	0.935971	0.999962	0.792445	GPX1/TUBA4A/TUBA1A/GPX2/UQCRB	5	sc_tumor_Hepatocyte
hsa05414	Dilated cardiomyopathy	1/241	96/8577	0.936172	0.999962	0.792445	ACTG1	1	sc_tumor_Hepatocyte
hsa04150	mTOR signaling pathway	2/241	156/8577	0.937049	0.999962	0.792445	DDIT4/RPS6	2	sc_tumor_Hepatocyte
hsa03015	mRNA surveillance pathway	1/241	97/8577	0.937985	0.999962	0.792445	PPP2R5C	1	sc_tumor_Hepatocyte
hsa04070	Phosphatidylinositol signaling system	1/241	97/8577	0.937985	0.999962	0.792445	CALM1	1	sc_tumor_Hepatocyte
hsa04713	Circadian entrainment	1/241	97/8577	0.937985	0.999962	0.792445	CALM1	1	sc_tumor_Hepatocyte
hsa05231	Choline metabolism in cancer	1/241	98/8577	0.939748	0.999962	0.792445	RAC2	1	sc_tumor_Hepatocyte
hsa04916	Melanogenesis	1/241	101/8577	0.944741	0.999962	0.792445	CALM1	1	sc_tumor_Hepatocyte
hsa04914	Progesterone-mediated oocyte maturation	1/241	102/8577	0.946313	0.999962	0.792445	HSP90AA1	1	sc_tumor_Hepatocyte
hsa04972	Pancreatic secretion	1/241	102/8577	0.946313	0.999962	0.792445	ATP1B3	1	sc_tumor_Hepatocyte
hsa03013	Nucleocytoplasmic transport	1/241	108/8577	0.954848	0.999962	0.792445	EEF1A1	1	sc_tumor_Hepatocyte
hsa04931	Insulin resistance	1/241	108/8577	0.954848	0.999962	0.792445	SOCS3	1	sc_tumor_Hepatocyte
hsa04024	cAMP signaling pathway	3/241	225/8577	0.955111	0.999962	0.792445	ATP1B3/CALM1/RAC2	3	sc_tumor_Hepatocyte
hsa04310	Wnt signaling pathway	2/241	171/8577	0.956009	0.999962	0.792445	CCND3/RAC2	2	sc_tumor_Hepatocyte
hsa04725	Cholinergic synapse	1/241	113/8577	0.960918	0.999962	0.792445	FYN	1	sc_tumor_Hepatocyte
hsa04714	Thermogenesis	3/241	232/8577	0.961401	0.999962	0.792445	ACTG1/UQCRB/RPS6	3	sc_tumor_Hepatocyte
hsa04724	Glutamatergic synapse	1/241	115/8577	0.963112	0.999962	0.792445	GLUL	1	sc_tumor_Hepatocyte
hsa03082	ATP-dependent chromatin remodeling	1/241	117/8577	0.965184	0.999962	0.792445	ACTG1	1	sc_tumor_Hepatocyte
hsa05034	Alcoholism	2/241	188/8577	0.970908	0.999962	0.792445	CALM1/FOSB	2	sc_tumor_Hepatocyte
hsa00190	Oxidative phosphorylation	1/241	134/8577	0.978709	0.999962	0.792445	UQCRB	1	sc_tumor_Hepatocyte
hsa04270	Vascular smooth muscle contraction	1/241	134/8577	0.978709	0.999962	0.792445	CALM1	1	sc_tumor_Hepatocyte
hsa05207	Chemical carcinogenesis - receptor activation	2/241	212/8577	0.983958	0.999962	0.792445	HSP90AA1/CCND3	2	sc_tumor_Hepatocyte
hsa05010	Alzheimer disease	5/241	384/8577	0.985367	0.999962	0.792445	IL1B/TUBA4A/TUBA1A/UQCRB/CALM1	5	sc_tumor_Hepatocyte
hsa05224	Breast cancer	1/241	147/8577	0.985392	0.999962	0.792445	GADD45B	1	sc_tumor_Hepatocyte
hsa05226	Gastric cancer	1/241	149/8577	0.986216	0.999962	0.792445	GADD45B	1	sc_tumor_Hepatocyte
hsa05161	Hepatitis B	1/241	162/8577	0.990549	0.999962	0.792445	CXCL8	1	sc_tumor_Hepatocyte
hsa04020	Calcium signaling pathway	2/241	253/8577	0.994345	0.999962	0.792445	CALM1/CXCR4	2	sc_tumor_Hepatocyte
hsa04080	Neuroactive ligand-receptor interaction	2/241	367/8577	0.999725	0.999962	0.792445	C3/GZMA	2	sc_tumor_Hepatocyte
hsa04740	Olfactory transduction	2/241	439/8577	0.999962	0.999962	0.792445	CALM1/RGS2	2	sc_tumor_Hepatocyte

[truncated: 8 more sheets: Endothelial cells_down, Fibroblast_down, T cells_down, B cells_down, Macrophages_down, NK_down, TCGA_down, EVs_down]
