# Supplementary material for: Developing an advanced diagnostic model for hepatocellular carcinoma through multi-omics integration leveraging diverse cell-death patterns
Source: Front Immunol. 2024 Jul 9;15:1410603. doi: 10.3389/fimmu.2024.1410603 (PMC11263010; doi:10.3389/fimmu.2024.1410603)
Supplement: Supplementary file 13 [file Table_4.xlsx]

## Sheet: apoptosis
The specific gene list of six classes of PCDs in our study.
gene
ANXA1
APAF1
AVEN
BAD
BAK1
BAX
BCL2
BCL2A1
BCL2L1
BCL2L10
BCL2L11
BCL2L12
BCL2L14
BCL2L2
BID
BIK
BIRC2
BIRC3
BMF
BNIP3
BNIP3L
CALR
CASP10
CASP3
CASP6
CASP7
CASP8
CASP9
CFLAR
CIAP1
CRADD
CSE1L
CYTOCHROME C
DIABLO
FADD
FAS
FASL
HRK
LRP1
MCL1
MOAP1
NOXA
PHAP
PUMA
RIPK1
SH3GLB1
TNF
TNFRSF1A
TNFRSF1B
TNFSF10
TP53
TRADD
"TRAIL-R1, DR4"
"TRAIL-R2, TNFRSF10B"
TRAIL-R3 / TNFSF10C
"TRAIL-R4, TNFRSF10D"
XIAP
DR4
TNFRSF10B
TNFSF10C
TNFRSF10D
BOK
FOXL2
CIDEA
DFFA
DFFB
DNASE1L3
DNASE2
ENDOG
GPER1
HSF1
IL6
TOP2A
AIFM1
EXOG
ERN2
BLCAP
CAPN10
ACIN1
DICER1
CECR2
DNASE2B
CDK5RAP3
SHARPIN
ACVR1C
DEDD2
ST20
MIR146A
AKT1
FASLG
BNIP1
CASP2
FAP
GCG
PAK2
PLSCR1
PTGIS
TP53BP2
TRPC5
FZD3
STK24
MADD
DLC1
SIRT2
CASP14
BBC3
CIDEB
HTRA2
XKR8
TAOK1
CIDEC
COLEC11
ZC3H12A
RNF34
XKR4
RFFL
AIFM3
XKR6
XKR7
XKR5
XKR9
MTRNR2L7
MTRNR2L1
MTRNR2L2
MTRNR2L3
MTRNR2L4
MTRNR2L5
MTRNR2L6
MTRNR2L8
MTRNR2L9
MTRNR2L10
MTRNR2L11
MTRNR2L12
MTRNR2L13
RFPL1
RPS3
TNFRSF10A
TNFRSF10B
SEPTIN4
CYCS
PRF1
GZMB
TUBA1B
TUBA4A
TUBA3C
TUBA1A
TUBA1C
TUBA8
TUBA3E
TUBA3D
TUBAL3
ACTG1
ACTB
SPTA1
SPTAN1
LMNA
LMNB1
LMNB2
PARP1
PARP2
PARP3
PARP4
ERN1
TRAF2
ITPR1
ITPR2
ITPR3
CAPN1
CAPN2
CASP12
EIF2AK3
EIF2S1
ATF4
DDIT3
CTSB
CTSC
CTSD
CTSF
CTSH
CTSK
CTSL
CTSO
CTSS
CTSV
CTSW
CTSZ
BIRC5
DAXX
DAB2IP
MAP3K5
MAPK8
MAPK10
MAPK9
JUN
FOS
MAP3K14
CHUK
IKBKB
IKBKG
NFKBIA
NFKB1
RELA
PTPN13
GADD45A
GADD45B
GADD45G
TRAF1
ATM
PIDD1
TP53AIP1
PMAIP1
NGF
NTRK1
IL3
IL3RA
CSF2RB
PIK3CA
PIK3CD
PIK3CB
PIK3R1
PIK3R2
PIK3R3
PDPK1
AKT2
AKT3
HRAS
KRAS
NRAS
RAF1
MAP2K1
MAP2K2
MAPK1
MAPK3
BIRC7
NGFR
BECN1
BECN2
BIRC6

## Sheet: autophagy
The specific gene list of six classes of PCDs in our study.
gene
AMBRA1
APOL1
ARNT
ARSA
ARSB
ATF4
ATF6
ATG10
ATG12
ATG16L1
ATG16L2
ATG2A
ATG2B
ATG3
ATG4A
ATG4B
ATG4C
ATG4D
ATG5
ATG7
ATG9A
ATG9B
ATIC
BAG1
BAG3
BAK1
BAX
BCL2
BCL2L1
BECN1
BID
BIRC5
BIRC6
BNIP1
BNIP3
BNIP3L
C12orf44
C17orf88
CALCOCO2
CAMKK2
CANX
CAPN1
CAPN10
CAPN2
CAPNS1
CASP1
CASP3
CASP4
CASP8
CCL2
CCR2
CD46
CDKN1A
CDKN1B
CDKN2A
CFLAR
CHMP2B
CHMP4B
CLN3
CTSB
CTSD
CTSL1
CX3CL1
CXCR4
DAPK1
DAPK2
DDIT3
DIRAS3
DLC1
DNAJB1
DNAJB9
DRAM1
EDEM1
EEF2
EEF2K
EGFR
EIF2AK2
EIF2AK3
EIF2S1
EIF4EBP1
EIF4G1
ERBB2
ERN1
ERO1L
FADD
FAM48A
FAS
FKBP1A
FKBP1B
FOS
FOXO1
FOXO3
GAA
GABARAP
GABARAPL1
GABARAPL2
GAPDH
GNAI3
GNB2L1
GOPC
GRID1
GRID2
HDAC1
HDAC6
HGS
HIF1A
HSP90AB1
HSPA5
HSPA8
HSPB8
IFNG
IKBKB
IKBKE
IL24
IRGM
ITGA3
ITGA6
ITGB1
ITGB4
ITPR1
KIAA0226
KIAA0652
KIAA0831
KIF5B
KLHL24
LAMP1
LAMP2
MAP1LC3A
MAP1LC3B
MAP1LC3C
MAP2K7
MAPK1
MAPK3
MAPK8
MAPK8IP1
MAPK9
MBTPS2
MLST8
MTMR14
MTOR
MYC
NAF1
NAMPT
NBR1
NCKAP1
NFE2L2
NFKB1
NKX2-3
NLRC4
NPC1
NRG1
NRG2
NRG3
P4HB
PARK2
PARP1
PEA15
PELP1
PEX14
PEX3
PIK3C3
PIK3R4
PINK1
PPP1R15A
PRKAB1
PRKAR1A
PRKCD
PRKCQ
PTEN
PTK6
RAB11A
RAB1A
RAB24
RAB33B
RAB5A
RAB7A
RAC1
RAF1
RB1
RB1CC1
RELA
RGS19
RHEB
RPS6KB1
RPTOR
SAR1A
SERPINA1
SESN2
SH3GLB1
SIRT1
SIRT2
SPHK1
SPNS1
SQSTM1
ST13
STK11
TBK1
TM9SF1
TMEM49
TMEM74
TNFSF10
TP53
TP53INP2
TP63
TP73
TSC1
TSC2
TUSC1
ULK1
ULK2
ULK3
USP10
UVRAG
VAMP3
VAMP7
VEGFA
WDFY3
WDR45
WDR45L
WIPI1
WIPI2
ZFYVE1
SLC25A4
SLC25A5
TSPO
LRBA
CSNK2A2
CTSK
MARK2
CTTN
GBA
GSK3A
HTT
HK2
PRKN
SREBF1
SREBF2
TAFAZZIN
VDAC1
FZD5
ATG13
MFN2
DNM1L
HUWE1
OPTN
RNF41
HAX1
CERS1
CDC37
PARK7
PHB2
ATG14
ATP13A2
ARFIP2
GABARAPL3
FBXO7
HTRA2
FIS1
RETREG1
TOMM7
VPS13C
VPS13D
FBXW7
PARL
WDR45B
TIGAR
USP36
FUNDC2
MUL1
USP30
SLC25A46
ATP5IF1
SPATA18
FUNDC1
RIMOC1
CISD2
MAP1LC3B2
ABL1
ABL2
ADPRH
ADRA1A
ADRB2
AKT1
ANXA7
ATM
ATP2A2
ATP6V1A
ATP6V1B1
ATP6V1B2
ATP6V0C
ATP6V1C1
ATP6V1E1
ATP6V0B
ATP6V1G2
ATP6V0A1
AUP1
BAD
BOK
VPS51
CALM1
CDK5
CLU
CLTC
PLK3
CRYBA1
DAP
DAPK3
DCN
DRD2
DRD3
EEF1A1
EEF1A2
EIF4G2
ENDOG
EP300
ERCC4
GATA4
GFAP
GOLGA2
GSK3B
HGF
HMGB1
HMOX1
HSPB1
HSP90AA1
HTR2B
IRF8
IFI16
IL4
IL10
IL10RA
FOXK2
KDR
KIF25
LEP
LEPR
LGALS8
MAGEA3
MAGEA6
MAPT
MCL1
MEFV
RAB8A
MET
MT3
MTM1
NEDD4
TBC1D25
PAFAH1B2
CHMP1A
PIK3C2A
PIK3CA
PIK3CB
PIK3R2
PIP4K2A
CTSA
PRKAA1
PRKAA2
PRKACA
PRKD1
PSAP
PSEN1
QSOX1
RALB
TRIM27
RNF5
ROCK1
S100A8
S100A9
SNCA
SNRNP70
SRC
TRIM21
STAT3
SUPT5H
MAP3K7
TMBIM6
GPR137B
TSG101
UCHL1
VCP
XBP1
TFEB
EPM2A
STAM
IFT88
NPRL3
PIP4K2B
SRPX
IKBKG
VAMP8
SNX4
RIPK2
CD84
CDK5R1
MTMR3
HERC1
USP13
STBD1
ATP6V0E1
HAP1
MTMR4
ATP6V0D1
AP4M1
SNAP29
PLAA
TGFBRAP1
SPTLC2
VPS4B
TMEM59
EI24
ATP6V1G1
SEC22B
VPS26A
FEZ2
FEZ1
DEPDC5
KDM4A
RUBCN
TBC1D5
KEAP1
TRIM14
PLEKHM1
TECPR2
SEC16A
BCL2L11
TRIM13
STAM2
ZMPSTE24
STUB1
TCIRG1
RRAGB
TRIM22
NOD1
TRIM38
VTI1B
KAT5
SPTLC1
NPRL2
RRAGA
PLK2
EHMT2
TLK2
PIM2
MID2
DEPP1
LZTS1
WDR6
SNF8
TRAPPC8
RAB3GAP1
TRIM32
USP33
SMG1
TAB2
SYT11
VPS13A
TBC1D12
PACS2
MTCL1
SCFD1
EXOC7
CLEC16A
VPS39
LARP1
UFL1
ATP6V0A2
SNAPIN
STX12
SH3BP4
RAB3GAP2
FBXL2
TECPR1
DCAF12
POLDIP2
GPSM1
PTPN22
KLHL3
NUPR1
VPS41
LAMP3
SNX5
VPS4A
CHMP2A
SESN1
CHMP4A
TMEM208
PYCARD
RMC1
UBQLN2
UBQLN1
NRBF2
VPS36
TRIM17
VPS28
WAC
TEX264
SNX7
ATP6V1D
TRAPPC4
UFC1
CHMP5
VTA1
UFM1
ATP6V1H
CHMP3
RAB23
TPCN1
TRIM34
TREM2
TOLLIP
RAB39A
BCAS3
FNBP1L
RASIP1
STX17
VPS37C
RNF31
TRIM68
MAP1S
ARL8B
TMEM39A
WDR41
YOD1
SUPT20H
MTMR8
VPS35
EXOC1
VPS11
CISD1
NSFL1C
GPR137
UBQLN4
CHMP1B
SMURF1
MCOLN1
SNX14
TBC1D14
ELAPOR1
VPS18
GRAMD1A
RNF213
WDFY4
EPG5
TRIB3
RRAGD
SNX6
EXOC4
SCOC
ATG101
MOAP1
RRAGC
NOD2
VPS16
ILRUN
VPS33A
DDRGK1
MTMR9
PHF23
PLEKHF1
FYCO1
CHMP6
VPS37B
TBC1D17
PIP4K2C
UBA5
ZC3H12A
RUBCNL
ZKSCAN3
UBXN6
CPTP
TRIM8
VMP1
SBF2
RAB1B
EMC6
C19orf12
HDAC10
EVA1A
KAT8
WDR24
VPS25
KLHL22
TRIM5
SEC16B
LACRT
IFT20
ATP6V1E2
BMF
LRSAM1
RNF185
ACBD5
CHMP7
MTDH
DAPL1
CHMP4C
MVB12A
ORMDL3
TP53INP1
SNX18
VPS26B
OSBPL7
RNF166
RAB39B
TRIM6
LRRK2
WDR81
LIX1L
DRAM2
VPS37A
UBXN2B
SOGA1
SMCR8
VTI1A
SESN3
TICAM1
EXOC8
ATP6V0E2
VPS37D
RETREG3
UBXN2A
LIX1
SYNPO2
NLRP6
PGAM5
PIKFYVE
FLCN
TRIM65
RAB12
C9orf72
TRIML2
DHRSX
TPCN2
RNF152
FOXK1
MAPK15
ATP6V0D2
ATP6V1C2
SNX32
MFSD8
TAB3
SVIP
TMEM150B
RUFY4
RAB43
TRIML1
STING1
NRBP2
ACER2
NHLRC1
SOGA3
RAB19
SNX30
MIRLET7B
MIR199A1
TMEM41B
RAB1C
BECN2
PJVK
WASHC1
CRYZL2P-SEC16B
IGBP1
PPP2CA
PPP2CB
INS
IGF1R
IRS1
IRS2
IRS4
PIK3CD
PIK3R1
PIK3R3
PDPK1
AKT2
AKT3
HRAS
KRAS
NRAS
MRAS
RRAS
RRAS2
MAP2K1
MAP2K2
DDIT4
DEPTOR
AKT1S1
RPS6KB2
TANK
PRKACB
PRKACG
MAPK10
TRAF6
PRAP1
EIF2AK4
RAB7B
CTSL

## Sheet: cuproptosis
The specific gene list of six classes of PCDs in our study.
gene
NFE2L2
NLRP3
ATP7B
ATP7A
SLC31A1
FDX1
LIAS
LIPT1
LIPT2
DLD
DLAT
PDHA1
PDHB
MTF1
GLS
CDKN2A
DBT
GCSH
DLST
AOC3
ATOX1
CCS
CD274
COAS
COX11
COX17
CP
DBH
H3C1
LIPIT1
LOXL2
MAP2K1
MAP2K2
MTCO2P12
PDE38
PDK1
SCO1
SLC25A3
SLC31A2
SOD1
TYR
UBE2D1
UBE2D2
UBE2D3
UBE2D4
ULK1
ULK2
VEGFA
ARFGEF1-DT
LINC03085
SMAD3-AS1
C6ORF136
H2BC6-AS1
H1-10-AS1
FOXD2-AS1
LINC02154
LASTR
HSPD1
PDHX

## Sheet: ferroptosis
The specific gene list of six classes of PCDs in our study.
gene
RPL8
IREB2
ATP5MC3
CS
EMC2
ACSF2
NOX1
CYBB
NOX3
NOX4
NOX5
DUOX1
DUOX2
G6PD
PGD
VDAC2
TP53
ACSL4
LPCAT3
NRAS
KRAS
HRAS
CARS1
KEAP1
HMOX1
ATG5
ATG7
NCOA4
TF
ALOX5
ALOX12
ALOX12B
ALOX15
ALOX15B
ALOXE3
PHKG2
SAT1
EGFR
MAPK3
MAPK1
ZEB1
DPP4
CDKN2A
PEBP1
SOCS1
CDO1
MYB
SLC1A5
CHAC1
LINC00472
GOT1
BECN1
PRKAA2
PRKAA1
ELAVL1
BAP1
ABCC1
MIR6852
ACVR1B
TGFBR1
IFNG
ANO6
HMGB1
TNFAIP3
ATF3
ATM
YY1AP1
EGLN2
MIOX
TAFAZZIN
MTDH
IDH1
FBXW7
PANX1
DNAJB6
LONP1
CD82
IL1B
POR
CYB5R1
ELOVL5
FADS1
PTEN
IL6
miR-182-5p
miR-378a-3p
CTSB
ATF4
LINC00618
MT1DP
PEX10
AGPAT3
PEX12
CHP1
GPAT4
BRPF1
OSBPL9
INTS2
MMD
CYP4F8
MLLT1
TTPA
GRIA3
EPT1
POM121L12
LIG3
AEBP2
AGPS
CDCA3
PEX2
PEX6
TIMM9
DCAF7
LCE2C
FAR1
PHF21A
SMAD7
LYRM1
AMN
PEX3
MTCH1
SIRT1
ACADSB
PVT1
hsa_circ_0008367
GSK3B
MAPK8
BRD7
SLC25A28
SLC11A2
ZFAS1
SLC38A1
TSC1
TGFB1
SNCA
SIRT3
TFRC
CGAS
STING1
HDDC3
MIR761
MDM2
MDM4
MIR214
DLD
WWTR1
PRKCA
SMPD1
MYCN
IFNA1
IFNA2
IFNA4
IFNA5
IFNA6
IFNA7
IFNA8
IFNA10
IFNA13
IFNA14
IFNA16
IFNA17
IFNA21
SMG9
TLR4
PAQR3
MICU1
TOR2A
MIR375
CircKDM4C
MIR324
QSOX1
CLTRN
KLF2
MIR5096
H19
YTHDC2
DDR2
SLC39A7
TRIM46
ACSL1
KDM5A
CYGB
GSTZ1
ACO1
GJA1
SLC7A11
CIRBP
circPSEN1
YAP1
TRIM26
NDRG1
MIR302A
ASMTL-AS1
FADS2
PIEZO1
LIFR
PTPN6
ADAM23
ARHGEF26-AS1
CPEB1
MIR15A
KDM6B
METTL14
MIB1
KDM5C
CCDC6
MIR539
PTGS2
SLC40A1
FTH1
GPX4
HSPB1
NFE2L2
AKR1C1
AKR1C2
AKR1C3
RB1
HSF1
GCLC
SQSTM1
NQO1
MUC1
SLC3A2
MT1G
CISD1
FANCD2
FTMT
HSPA5
HELLS
SCD
SRC
STAT3
PML
MTOR
NFS1
TP63
CDKN1A
MIR137
ENPP2
FH
CISD2
MIR9-1
MIR9-2
MIR9-3
CBS
ISCU
ACSL3
OTUB1
CD44
LINC00336
BRD4
PRDX6
MIR17
SESN2
NF2
ARNTL
HIF1A
JUN
CA9
TMBIM4
PLIN2
MIR212
Fer1HCH
AIFM2
LAMP2
ZFP36
PROM2
CHMP5
CHMP6
CAV1
GCH1
DAZAP1
PIR
FTL
HCAR1
SLC16A1
RRM2
NR4A1
PIK3CA
RPTOR
SREBF1
SREBF2
FZD7
P4HB
NT5DC2
BCAT2
PLA2G6
MIR424
PARK7
FXN
SUV39H1
ATF2
ACOT1
ALDH3A2
STK11
FNDC5
CircIL4R
CDH1
NEDD4L
BRD2
BRD3
BRDT
DECR1
GLRX5
NCOA3
NR5A2
PANX2
RHEBP1
TFAP2A
CP
ARF6
GDF15
ABHD12
PPP1R13L
TFAM
KDM3B
RNF113A
AHCY
circ-TTBK2
MIR522
IDH2
PPARA
NOS2
SIAH2
RELA
VDR
NEDD4
PRDX1
AR
MTF1
COPZ1
NUPR1
USP35
NEAT1
PARP1
PARP2
PARP3
PARP4
PARP6
PARP8
PARP9
PARP10
PARP11
PARP12
PARP14
PARP15
PARP16
PDSS2
TXN
SENP1
OIP5-AS1
MIR190A
FGF21
CREB1
CREB3
CREB5
MIR130B
BEX1
ASAH2
FABP4
AKT1S1
MLST8
TYRO3
SIRT6
TMSB4X
TMSB4Y
KIF20A
ECH1
circRHOT1
ETV4
MEG8
VCP
circ_0007142
RBMS1
KDM4A
MGST1
circKIF4A
miR-7-5p
circ_0067934
MPC1
CHMP1A
CAMKK2
SOX2
SRSF9
PROK2
MIR4443
SIRT2
circRNA1615
MIR27A
MIR670
MEF2C
EZH2
PEDS1
ADAMTS13
CDC25A
CircFNDC3B
PPARD
ENO3
LCN2
MARCHF5
TRIB2
DHODH
MIR545
PDK4
CircPVT1
MIR9-3HG
ADIPOQ
circDTL
mmu_circRNA_0000309
PTPN18
ABCC5
CISD3
MS4A15
FURIN
circRHBG
GALNT14
KLHDC3
LINC01833
circGFRA1
MAPKAP1
PRR5
RICTOR
GSTM1
TERT
circ0097009
TMEM161B-DT
circEPSTI1
MIR18A
RARRES2
USP11
DUSP1
NCF2
MT3
UBC
ALB
TXNRD1
SRXN1
GPX2
BNIP3
OXSR1
SELENOS
ANGPTL7
DDIT4
LOC284561
ASNS
TSC22D3
DDIT3
JDP2
SLC1A4
PCK2
TXNIP
VLDLR
GPT2
PSAT1
LURAP1L
SLC7A5
HERPUD1
XBP1
ZNF419
KLHL24
TRIB3
ZFP69B
ATP6V1G2
VEGFA
TUBE1
ARRDC3
CEBPG
SNORA16A
RGS4
BLOC1S5-TXNDC5
LOC390705
EIF2S1
KIM-1
CXCL2
HSD17B11
SETD1B
MAFG
IL33
HAMP
STEAP3
DRD5
DRD4
MAP3K5
MAPK14
SLC2A1
SLC2A3
SLC2A6
SLC2A8
SLC2A12
GLUT13
SLC2A14
EIF2AK4
TFAP2C
SP1
HBA1
NNMT
PLIN4
HIC1
STMN1
CAPG
HNF4A
NGB
YWHAE
GABPB1
AURKA
MIR4715
RIPK1
MIR30B
MMP13
LRRFIP1
CBR1
GCLM
GSS
ACSL6
ACSL5
SAT2
SLC39A8
SLC39A14
PCBP2
PCBP1
MAP1LC3C
MAP1LC3B
MAP1LC3A
MAP1LC3B2
PRNP
VDAC3
GLS2
HMGCR
CRYAB
FDFT1
HSBP1
ACACA
SQLE

## Sheet: necroptosis
The specific gene list of six classes of PCDs in our study.
gene
BIRC2
CIAP1
RIPK1
TNFRSF1A
RIPK3
MLKL
TNF
TRADD
TRAF2
TRAF5
BIRC3
XIAP
RBCK1
RNF31
SHARPIN
SPATA2L
SPATA2
CYLD
FADD
CASP8
CFLAR
CYBB
CAMK2A
CAMK2D
CAMK2B
CAMK2G
SLC25A4
SLC25A5
SLC25A6
SLC25A31
PPID
VDAC1
VDAC2
VDAC3
GLUD2
GLUD1
GLUL
PYGL
PYGM
PYGB
MAPK8
MAPK10
MAPK9
FTH1
FTL
PLA2G4E
PLA2G4A
JMJD7-PLA2G4B
PLA2G4B
PLA2G4C
PLA2G4D
PLA2G4F
ALOX15
CAPN1
CAPN2
SMPD1
PGAM5
DNM1L
NLRP3
PYCARD
CASP1
IL1B
CHMP2A
CHMP2B
CHMP3
RNF103-CHMP3
CHMP4B
CHMP4A
CHMP4C
CHMP6
VPS4B
VPS4A
CHMP1B
CHMP1A
CHMP5
CHMP7
TRPM7
IL1A
IL33
HMGB1
TNFSF10
TNFRSF10A
TNFRSF10B
FASLG
FAS
FAF1
IFNA1
IFNA2
IFNA4
IFNA5
IFNA6
IFNA7
IFNA8
IFNA10
IFNA13
IFNA14
IFNA16
IFNA17
IFNA21
IFNB1
IFNG
IFNAR1
IFNAR2
IFNGR1
IFNGR2
JAK1
JAK2
JAK3
TYK2
STAT1
STAT2
STAT3
STAT4
STAT5A
STAT5B
STAT6
IRF9
EIF2AK2
TLR4
TICAM2
TICAM1
TLR3
ZBP1
USP21
SQSTM1
HSP90AA1
HSP90AB1
TNFAIP3
PARP1
BID
BAX
AIFM1
H2AX
H2AC20
H2AC12
H2AC1
H2AW
H2AB3
H2AC8
H2AC4
MACROH2A2
MACROH2A1
H2AC19
H2AJ
H2AB1
H2AC17
H2AC18
H2AC11
H2AC21
H2AZ2
H2AC7
H2AZ1
H2AC15
H2AC6
H2AC13
H2AC14
H2AC16
H2AB2
PPIA
BCL2

## Sheet: pyroptosis
The specific gene list of six classes of PCDs in our study.
gene
CASP1
CASP4
CASP6
CASP8
DHX9
GSDME
ELANE
GZMA
GZMB
NAIP
AIM2
NLRP1
APIP
TREM2
GSDMB
GSDMC
NLRC4
GSDMD
ZBP1
NLRP6
GSDMA
NLRP9
BAK1
BAX
CASP3
CASP5
CHMP2A
CHMP2B
CHMP3
CHMP4A
CHMP4B
CHMP4C
CHMP6
CHMP7
CYCS
HMGB1
IL18
IL1A
IL1B
IRF1
IRF2
TP53
TP63
CASP9
GPX4
IL6
NLRP2
NLRP3
NLRP7
NOD1
NOD2
PJVK
PLCG1
PRKACA
PYCARD
SCAF11
TIRAP
TNF
