# Supplementary material for: Developing an advanced diagnostic model for hepatocellular carcinoma through multi-omics integration leveraging diverse cell-death patterns
Source: Front Immunol. 2024 Jul 9;15:1410603. doi: 10.3389/fimmu.2024.1410603 (PMC11263010; doi:10.3389/fimmu.2024.1410603)
Supplement: Supplementary file 14 [file Table_5.xlsx]

## Sheet: Supplementary Table 5
	Screening of key genes by univariate Cox regression analysis.
	gene	OR	z	pvalue	lower	upper
1	BIRC5	1.08745	1.30326	0.192487	0.959816	1.23671
2	TF	1.3974	5.60431	2.09082e-08	1.24752	1.57741
3	TRIB3	1.22323	3.01033	0.00260963	1.07668	1.40152
4	EZH2	1.18218	1.59428	0.110873	0.974256	1.47949
5	CISD1	1.19151	2.62686	0.0086178	1.04974	1.36587
6	IL33	1.30955	2.20018	0.027794	1.03362	1.67442
7	PMAIP1	1.0915	1.13456	0.25656	0.940789	1.2773
8	FANCD2	1.05126	0.683002	0.494605	0.911559	1.21802
9	GSDMC	1.21205	3.57444	0.000350981	1.0925	1.34971
10	CDKN2A	1.08238	1.36508	0.172229	0.966625	1.21413
11	S100A9	1.92055	3.93941	8.16833e-05	1.40288	2.69218
12	ALB	1.76742	5.34735	8.92489e-08	1.45015	2.20378
13	CDC25A	1.20736	3.42918	0.00060541	1.0857	1.34734
14	NT5DC2	1.285	3.37458	0.000739273	1.11745	1.49767
15	RRM2	1.19833	3.02293	0.00250336	1.06874	1.35285
16	NUPR1	1.08238	1.06674	0.286088	0.937124	1.2559
17	GBA	1.0838	1.29169	0.196463	0.960353	1.22758
18	NQO1	1.22438	3.04618	0.00231769	1.07958	1.40306
19	AKR1C3	1.05832	0.701824	0.482789	0.904174	1.2443
