# Supplementary material for: Developing an advanced diagnostic model for hepatocellular carcinoma through multi-omics integration leveraging diverse cell-death patterns
Source: Front Immunol. 2024 Jul 9;15:1410603. doi: 10.3389/fimmu.2024.1410603 (PMC11263010; doi:10.3389/fimmu.2024.1410603)
Supplement: Supplementary file 15 [file Table_6.xlsx]

## Sheet: Supplementary Table 6
Screening of key genes by LASSO regression analysis.
iteration	n.gene	genelist	uniquelab	label
1	7	CDC25A | CISD1 | GSDMC | NT5DC2 | RRM2 | S100A9 | TRIB3	A	7_genes_A
2	6	CDC25A | CISD1 | GSDMC | NT5DC2 | RRM2 | S100A9	B	6_genes_B
3	7	CDC25A | CISD1 | GSDMC | NT5DC2 | RRM2 | S100A9 | TRIB3	A	7_genes_A
4	6	CDC25A | CISD1 | GSDMC | NT5DC2 | RRM2 | S100A9	B	6_genes_B
5	5	CDC25A | GSDMC | NT5DC2 | RRM2 | S100A9	C	5_genes_C
6	5	CDC25A | GSDMC | NT5DC2 | RRM2 | S100A9	C	5_genes_C
7	7	CDC25A | CISD1 | GSDMC | NT5DC2 | RRM2 | S100A9 | TRIB3	A	7_genes_A
8	7	CDC25A | CISD1 | GSDMC | NT5DC2 | RRM2 | S100A9 | TRIB3	A	7_genes_A
9	7	CDC25A | CISD1 | GSDMC | NT5DC2 | RRM2 | S100A9 | TRIB3	A	7_genes_A
10	7	CDC25A | CISD1 | GSDMC | NT5DC2 | RRM2 | S100A9 | TRIB3	A	7_genes_A
11	6	CDC25A | CISD1 | GSDMC | NT5DC2 | RRM2 | S100A9	B	6_genes_B
12	7	CDC25A | CISD1 | GSDMC | NT5DC2 | RRM2 | S100A9 | TRIB3	A	7_genes_A
13	5	CDC25A | GSDMC | NT5DC2 | RRM2 | S100A9	C	5_genes_C
14	7	CDC25A | CISD1 | GSDMC | NT5DC2 | RRM2 | S100A9 | TRIB3	A	7_genes_A
15	6	CDC25A | CISD1 | GSDMC | NT5DC2 | RRM2 | S100A9	B	6_genes_B
16	6	CDC25A | CISD1 | GSDMC | NT5DC2 | RRM2 | S100A9	B	6_genes_B
17	7	CDC25A | CISD1 | GSDMC | NT5DC2 | RRM2 | S100A9 | TRIB3	A	7_genes_A
18	5	CDC25A | GSDMC | NT5DC2 | RRM2 | S100A9	C	5_genes_C
19	5	CDC25A | GSDMC | NT5DC2 | RRM2 | S100A9	C	5_genes_C
20	7	CDC25A | CISD1 | GSDMC | NT5DC2 | RRM2 | S100A9 | TRIB3	A	7_genes_A
21	6	CDC25A | CISD1 | GSDMC | NT5DC2 | RRM2 | S100A9	B	6_genes_B
22	6	CDC25A | CISD1 | GSDMC | NT5DC2 | RRM2 | S100A9	B	6_genes_B
23	6	CDC25A | CISD1 | GSDMC | NT5DC2 | RRM2 | S100A9	B	6_genes_B
24	6	CDC25A | CISD1 | GSDMC | NT5DC2 | RRM2 | S100A9	B	6_genes_B
25	7	CDC25A | CISD1 | GSDMC | NT5DC2 | RRM2 | S100A9 | TRIB3	A	7_genes_A
26	7	CDC25A | CISD1 | GSDMC | NT5DC2 | RRM2 | S100A9 | TRIB3	A	7_genes_A
27	6	CDC25A | CISD1 | GSDMC | NT5DC2 | RRM2 | S100A9	B	6_genes_B
28	7	CDC25A | CISD1 | GSDMC | NT5DC2 | RRM2 | S100A9 | TRIB3	A	7_genes_A
29	7	CDC25A | CISD1 | GSDMC | NT5DC2 | RRM2 | S100A9 | TRIB3	A	7_genes_A
30	5	CDC25A | GSDMC | NT5DC2 | RRM2 | S100A9	C	5_genes_C
31	5	CDC25A | GSDMC | NT5DC2 | RRM2 | S100A9	C	5_genes_C
32	7	CDC25A | CISD1 | GSDMC | NT5DC2 | RRM2 | S100A9 | TRIB3	A	7_genes_A
33	5	CDC25A | GSDMC | NT5DC2 | RRM2 | S100A9	C	5_genes_C
34	6	CDC25A | CISD1 | GSDMC | NT5DC2 | RRM2 | S100A9	B	6_genes_B
35	7	CDC25A | CISD1 | GSDMC | NT5DC2 | RRM2 | S100A9 | TRIB3	A	7_genes_A
36	6	CDC25A | CISD1 | GSDMC | NT5DC2 | RRM2 | S100A9	B	6_genes_B
37	7	CDC25A | CISD1 | GSDMC | NT5DC2 | RRM2 | S100A9 | TRIB3	A	7_genes_A
38	6	CDC25A | CISD1 | GSDMC | NT5DC2 | RRM2 | S100A9	B	6_genes_B
39	5	CDC25A | GSDMC | NT5DC2 | RRM2 | S100A9	C	5_genes_C
40	5	CDC25A | GSDMC | NT5DC2 | RRM2 | S100A9	C	5_genes_C
41	7	CDC25A | CISD1 | GSDMC | NT5DC2 | RRM2 | S100A9 | TRIB3	A	7_genes_A
42	5	CDC25A | GSDMC | NT5DC2 | RRM2 | S100A9	C	5_genes_C
43	6	CDC25A | CISD1 | GSDMC | NT5DC2 | RRM2 | S100A9	B	6_genes_B
44	7	CDC25A | CISD1 | GSDMC | NT5DC2 | RRM2 | S100A9 | TRIB3	A	7_genes_A
45	5	CDC25A | GSDMC | NT5DC2 | RRM2 | S100A9	C	5_genes_C
46	6	CDC25A | CISD1 | GSDMC | NT5DC2 | RRM2 | S100A9	B	6_genes_B
47	6	CDC25A | CISD1 | GSDMC | NT5DC2 | RRM2 | S100A9	B	6_genes_B
48	7	CDC25A | CISD1 | GSDMC | NT5DC2 | RRM2 | S100A9 | TRIB3	A	7_genes_A
49	6	CDC25A | CISD1 | GSDMC | NT5DC2 | RRM2 | S100A9	B	6_genes_B
50	7	CDC25A | CISD1 | GSDMC | NT5DC2 | RRM2 | S100A9 | TRIB3	A	7_genes_A
51	7	CDC25A | CISD1 | GSDMC | NT5DC2 | RRM2 | S100A9 | TRIB3	A	7_genes_A
52	5	CDC25A | GSDMC | NT5DC2 | RRM2 | S100A9	C	5_genes_C
53	5	CDC25A | GSDMC | NT5DC2 | RRM2 | S100A9	C	5_genes_C
54	5	CDC25A | GSDMC | NT5DC2 | RRM2 | S100A9	C	5_genes_C
55	6	CDC25A | CISD1 | GSDMC | NT5DC2 | RRM2 | S100A9	B	6_genes_B
56	4	CDC25A | GSDMC | NT5DC2 | S100A9	D	4_genes_D
57	6	CDC25A | CISD1 | GSDMC | NT5DC2 | RRM2 | S100A9	B	6_genes_B
58	5	CDC25A | GSDMC | NT5DC2 | RRM2 | S100A9	C	5_genes_C
59	6	CDC25A | CISD1 | GSDMC | NT5DC2 | RRM2 | S100A9	B	6_genes_B
60	5	CDC25A | GSDMC | NT5DC2 | RRM2 | S100A9	C	5_genes_C
61	7	CDC25A | CISD1 | GSDMC | NT5DC2 | RRM2 | S100A9 | TRIB3	A	7_genes_A
62	7	CDC25A | CISD1 | GSDMC | NT5DC2 | RRM2 | S100A9 | TRIB3	A	7_genes_A
63	6	CDC25A | CISD1 | GSDMC | NT5DC2 | RRM2 | S100A9	B	6_genes_B
64	7	CDC25A | CISD1 | GSDMC | NT5DC2 | RRM2 | S100A9 | TRIB3	A	7_genes_A
65	7	CDC25A | CISD1 | GSDMC | NT5DC2 | RRM2 | S100A9 | TRIB3	A	7_genes_A
66	7	CDC25A | CISD1 | GSDMC | NT5DC2 | RRM2 | S100A9 | TRIB3	A	7_genes_A
67	7	CDC25A | CISD1 | GSDMC | NT5DC2 | RRM2 | S100A9 | TRIB3	A	7_genes_A
68	6	CDC25A | CISD1 | GSDMC | NT5DC2 | RRM2 | S100A9	B	6_genes_B
69	4	CDC25A | GSDMC | NT5DC2 | S100A9	D	4_genes_D
70	7	CDC25A | CISD1 | GSDMC | NT5DC2 | RRM2 | S100A9 | TRIB3	A	7_genes_A
71	5	CDC25A | GSDMC | NT5DC2 | RRM2 | S100A9	C	5_genes_C
72	6	CDC25A | CISD1 | GSDMC | NT5DC2 | RRM2 | S100A9	B	6_genes_B
73	6	CDC25A | CISD1 | GSDMC | NT5DC2 | RRM2 | S100A9	B	6_genes_B
74	6	CDC25A | CISD1 | GSDMC | NT5DC2 | RRM2 | S100A9	B	6_genes_B
75	7	CDC25A | CISD1 | GSDMC | NT5DC2 | RRM2 | S100A9 | TRIB3	A	7_genes_A
76	7	CDC25A | CISD1 | GSDMC | NT5DC2 | RRM2 | S100A9 | TRIB3	A	7_genes_A
77	6	CDC25A | CISD1 | GSDMC | NT5DC2 | RRM2 | S100A9	B	6_genes_B
78	7	CDC25A | CISD1 | GSDMC | NT5DC2 | RRM2 | S100A9 | TRIB3	A	7_genes_A
79	6	CDC25A | CISD1 | GSDMC | NT5DC2 | RRM2 | S100A9	B	6_genes_B
80	7	CDC25A | CISD1 | GSDMC | NT5DC2 | RRM2 | S100A9 | TRIB3	A	7_genes_A
81	7	CDC25A | CISD1 | GSDMC | NT5DC2 | RRM2 | S100A9 | TRIB3	A	7_genes_A
82	6	CDC25A | CISD1 | GSDMC | NT5DC2 | RRM2 | S100A9	B	6_genes_B
83	6	CDC25A | CISD1 | GSDMC | NT5DC2 | RRM2 | S100A9	B	6_genes_B
84	7	CDC25A | CISD1 | GSDMC | NT5DC2 | RRM2 | S100A9 | TRIB3	A	7_genes_A
85	6	CDC25A | CISD1 | GSDMC | NT5DC2 | RRM2 | S100A9	B	6_genes_B
86	6	CDC25A | CISD1 | GSDMC | NT5DC2 | RRM2 | S100A9	B	6_genes_B
87	7	CDC25A | CISD1 | GSDMC | NT5DC2 | RRM2 | S100A9 | TRIB3	A	7_genes_A
88	7	CDC25A | CISD1 | GSDMC | NT5DC2 | RRM2 | S100A9 | TRIB3	A	7_genes_A
89	6	CDC25A | CISD1 | GSDMC | NT5DC2 | RRM2 | S100A9	B	6_genes_B
90	5	CDC25A | GSDMC | NT5DC2 | RRM2 | S100A9	C	5_genes_C
91	7	CDC25A | CISD1 | GSDMC | NT5DC2 | RRM2 | S100A9 | TRIB3	A	7_genes_A
92	6	CDC25A | CISD1 | GSDMC | NT5DC2 | RRM2 | S100A9	B	6_genes_B
93	7	CDC25A | CISD1 | GSDMC | NT5DC2 | RRM2 | S100A9 | TRIB3	A	7_genes_A
94	7	CDC25A | CISD1 | GSDMC | NT5DC2 | RRM2 | S100A9 | TRIB3	A	7_genes_A
95	7	CDC25A | CISD1 | GSDMC | NT5DC2 | RRM2 | S100A9 | TRIB3	A	7_genes_A
96	7	CDC25A | CISD1 | GSDMC | NT5DC2 | RRM2 | S100A9 | TRIB3	A	7_genes_A
97	6	CDC25A | CISD1 | GSDMC | NT5DC2 | RRM2 | S100A9	B	6_genes_B
98	6	CDC25A | CISD1 | GSDMC | NT5DC2 | RRM2 | S100A9	B	6_genes_B
99	7	CDC25A | CISD1 | GSDMC | NT5DC2 | RRM2 | S100A9 | TRIB3	A	7_genes_A
100	7	CDC25A | CISD1 | GSDMC | NT5DC2 | RRM2 | S100A9 | TRIB3	A	7_genes_A
101	7	CDC25A | CISD1 | GSDMC | NT5DC2 | RRM2 | S100A9 | TRIB3	A	7_genes_A
102	6	CDC25A | CISD1 | GSDMC | NT5DC2 | RRM2 | S100A9	B	6_genes_B
103	7	CDC25A | CISD1 | GSDMC | NT5DC2 | RRM2 | S100A9 | TRIB3	A	7_genes_A
104	7	CDC25A | CISD1 | GSDMC | NT5DC2 | RRM2 | S100A9 | TRIB3	A	7_genes_A
105	6	CDC25A | CISD1 | GSDMC | NT5DC2 | RRM2 | S100A9	B	6_genes_B
106	6	CDC25A | CISD1 | GSDMC | NT5DC2 | RRM2 | S100A9	B	6_genes_B
107	7	CDC25A | CISD1 | GSDMC | NT5DC2 | RRM2 | S100A9 | TRIB3	A	7_genes_A
108	5	CDC25A | GSDMC | NT5DC2 | RRM2 | S100A9	C	5_genes_C
109	6	CDC25A | CISD1 | GSDMC | NT5DC2 | RRM2 | S100A9	B	6_genes_B
110	7	CDC25A | CISD1 | GSDMC | NT5DC2 | RRM2 | S100A9 | TRIB3	A	7_genes_A
111	7	CDC25A | CISD1 | GSDMC | NT5DC2 | RRM2 | S100A9 | TRIB3	A	7_genes_A
112	6	CDC25A | CISD1 | GSDMC | NT5DC2 | RRM2 | S100A9	B	6_genes_B
113	6	CDC25A | CISD1 | GSDMC | NT5DC2 | RRM2 | S100A9	B	6_genes_B
114	7	CDC25A | CISD1 | GSDMC | NT5DC2 | RRM2 | S100A9 | TRIB3	A	7_genes_A
115	7	CDC25A | CISD1 | GSDMC | NT5DC2 | RRM2 | S100A9 | TRIB3	A	7_genes_A
116	7	CDC25A | CISD1 | GSDMC | NT5DC2 | RRM2 | S100A9 | TRIB3	A	7_genes_A
117	7	CDC25A | CISD1 | GSDMC | NT5DC2 | RRM2 | S100A9 | TRIB3	A	7_genes_A
118	6	CDC25A | CISD1 | GSDMC | NT5DC2 | RRM2 | S100A9	B	6_genes_B
119	6	CDC25A | CISD1 | GSDMC | NT5DC2 | RRM2 | S100A9	B	6_genes_B
120	7	CDC25A | CISD1 | GSDMC | NT5DC2 | RRM2 | S100A9 | TRIB3	A	7_genes_A
121	7	CDC25A | CISD1 | GSDMC | NT5DC2 | RRM2 | S100A9 | TRIB3	A	7_genes_A
122	6	CDC25A | CISD1 | GSDMC | NT5DC2 | RRM2 | S100A9	B	6_genes_B
123	6	CDC25A | CISD1 | GSDMC | NT5DC2 | RRM2 | S100A9	B	6_genes_B
124	7	CDC25A | CISD1 | GSDMC | NT5DC2 | RRM2 | S100A9 | TRIB3	A	7_genes_A
125	5	CDC25A | GSDMC | NT5DC2 | RRM2 | S100A9	C	5_genes_C
126	6	CDC25A | CISD1 | GSDMC | NT5DC2 | RRM2 | S100A9	B	6_genes_B
127	6	CDC25A | CISD1 | GSDMC | NT5DC2 | RRM2 | S100A9	B	6_genes_B
128	6	CDC25A | CISD1 | GSDMC | NT5DC2 | RRM2 | S100A9	B	6_genes_B
129	6	CDC25A | CISD1 | GSDMC | NT5DC2 | RRM2 | S100A9	B	6_genes_B
130	7	CDC25A | CISD1 | GSDMC | NT5DC2 | RRM2 | S100A9 | TRIB3	A	7_genes_A
131	6	CDC25A | CISD1 | GSDMC | NT5DC2 | RRM2 | S100A9	B	6_genes_B
132	6	CDC25A | CISD1 | GSDMC | NT5DC2 | RRM2 | S100A9	B	6_genes_B
133	6	CDC25A | CISD1 | GSDMC | NT5DC2 | RRM2 | S100A9	B	6_genes_B
134	6	CDC25A | CISD1 | GSDMC | NT5DC2 | RRM2 | S100A9	B	6_genes_B
135	7	CDC25A | CISD1 | GSDMC | NT5DC2 | RRM2 | S100A9 | TRIB3	A	7_genes_A
136	6	CDC25A | CISD1 | GSDMC | NT5DC2 | RRM2 | S100A9	B	6_genes_B
137	7	CDC25A | CISD1 | GSDMC | NT5DC2 | RRM2 | S100A9 | TRIB3	A	7_genes_A
138	6	CDC25A | CISD1 | GSDMC | NT5DC2 | RRM2 | S100A9	B	6_genes_B
139	7	CDC25A | CISD1 | GSDMC | NT5DC2 | RRM2 | S100A9 | TRIB3	A	7_genes_A
140	7	CDC25A | CISD1 | GSDMC | NT5DC2 | RRM2 | S100A9 | TRIB3	A	7_genes_A
141	7	CDC25A | CISD1 | GSDMC | NT5DC2 | RRM2 | S100A9 | TRIB3	A	7_genes_A
142	6	CDC25A | CISD1 | GSDMC | NT5DC2 | RRM2 | S100A9	B	6_genes_B
143	6	CDC25A | CISD1 | GSDMC | NT5DC2 | RRM2 | S100A9	B	6_genes_B
144	7	CDC25A | CISD1 | GSDMC | NT5DC2 | RRM2 | S100A9 | TRIB3	A	7_genes_A
145	6	CDC25A | CISD1 | GSDMC | NT5DC2 | RRM2 | S100A9	B	6_genes_B
146	7	CDC25A | CISD1 | GSDMC | NT5DC2 | RRM2 | S100A9 | TRIB3	A	7_genes_A
147	7	CDC25A | CISD1 | GSDMC | NT5DC2 | RRM2 | S100A9 | TRIB3	A	7_genes_A
148	5	CDC25A | GSDMC | NT5DC2 | RRM2 | S100A9	C	5_genes_C
149	6	CDC25A | CISD1 | GSDMC | NT5DC2 | RRM2 | S100A9	B	6_genes_B
150	7	CDC25A | CISD1 | GSDMC | NT5DC2 | RRM2 | S100A9 | TRIB3	A	7_genes_A
151	5	CDC25A | GSDMC | NT5DC2 | RRM2 | S100A9	C	5_genes_C
152	7	CDC25A | CISD1 | GSDMC | NT5DC2 | RRM2 | S100A9 | TRIB3	A	7_genes_A
153	7	CDC25A | CISD1 | GSDMC | NT5DC2 | RRM2 | S100A9 | TRIB3	A	7_genes_A
154	6	CDC25A | CISD1 | GSDMC | NT5DC2 | RRM2 | S100A9	B	6_genes_B
155	7	CDC25A | CISD1 | GSDMC | NT5DC2 | RRM2 | S100A9 | TRIB3	A	7_genes_A
156	6	CDC25A | CISD1 | GSDMC | NT5DC2 | RRM2 | S100A9	B	6_genes_B
157	7	CDC25A | CISD1 | GSDMC | NT5DC2 | RRM2 | S100A9 | TRIB3	A	7_genes_A
158	7	CDC25A | CISD1 | GSDMC | NT5DC2 | RRM2 | S100A9 | TRIB3	A	7_genes_A
159	6	CDC25A | CISD1 | GSDMC | NT5DC2 | RRM2 | S100A9	B	6_genes_B
160	7	CDC25A | CISD1 | GSDMC | NT5DC2 | RRM2 | S100A9 | TRIB3	A	7_genes_A
161	7	CDC25A | CISD1 | GSDMC | NT5DC2 | RRM2 | S100A9 | TRIB3	A	7_genes_A
162	7	CDC25A | CISD1 | GSDMC | NT5DC2 | RRM2 | S100A9 | TRIB3	A	7_genes_A
163	7	CDC25A | CISD1 | GSDMC | NT5DC2 | RRM2 | S100A9 | TRIB3	A	7_genes_A
164	5	CDC25A | GSDMC | NT5DC2 | RRM2 | S100A9	C	5_genes_C
165	7	CDC25A | CISD1 | GSDMC | NT5DC2 | RRM2 | S100A9 | TRIB3	A	7_genes_A
166	6	CDC25A | CISD1 | GSDMC | NT5DC2 | RRM2 | S100A9	B	6_genes_B
167	7	CDC25A | CISD1 | GSDMC | NT5DC2 | RRM2 | S100A9 | TRIB3	A	7_genes_A
168	7	CDC25A | CISD1 | GSDMC | NT5DC2 | RRM2 | S100A9 | TRIB3	A	7_genes_A
169	7	CDC25A | CISD1 | GSDMC | NT5DC2 | RRM2 | S100A9 | TRIB3	A	7_genes_A
170	6	CDC25A | CISD1 | GSDMC | NT5DC2 | RRM2 | S100A9	B	6_genes_B
171	6	CDC25A | CISD1 | GSDMC | NT5DC2 | RRM2 | S100A9	B	6_genes_B
172	7	CDC25A | CISD1 | GSDMC | NT5DC2 | RRM2 | S100A9 | TRIB3	A	7_genes_A
173	7	CDC25A | CISD1 | GSDMC | NT5DC2 | RRM2 | S100A9 | TRIB3	A	7_genes_A
174	5	CDC25A | GSDMC | NT5DC2 | RRM2 | S100A9	C	5_genes_C
175	7	CDC25A | CISD1 | GSDMC | NT5DC2 | RRM2 | S100A9 | TRIB3	A	7_genes_A
176	7	CDC25A | CISD1 | GSDMC | NT5DC2 | RRM2 | S100A9 | TRIB3	A	7_genes_A
177	6	CDC25A | CISD1 | GSDMC | NT5DC2 | RRM2 | S100A9	B	6_genes_B
178	5	CDC25A | GSDMC | NT5DC2 | RRM2 | S100A9	C	5_genes_C
179	6	CDC25A | CISD1 | GSDMC | NT5DC2 | RRM2 | S100A9	B	6_genes_B
180	7	CDC25A | CISD1 | GSDMC | NT5DC2 | RRM2 | S100A9 | TRIB3	A	7_genes_A
181	7	CDC25A | CISD1 | GSDMC | NT5DC2 | RRM2 | S100A9 | TRIB3	A	7_genes_A
182	6	CDC25A | CISD1 | GSDMC | NT5DC2 | RRM2 | S100A9	B	6_genes_B
183	7	CDC25A | CISD1 | GSDMC | NT5DC2 | RRM2 | S100A9 | TRIB3	A	7_genes_A
184	6	CDC25A | CISD1 | GSDMC | NT5DC2 | RRM2 | S100A9	B	6_genes_B
185	7	CDC25A | CISD1 | GSDMC | NT5DC2 | RRM2 | S100A9 | TRIB3	A	7_genes_A
186	6	CDC25A | CISD1 | GSDMC | NT5DC2 | RRM2 | S100A9	B	6_genes_B
187	6	CDC25A | CISD1 | GSDMC | NT5DC2 | RRM2 | S100A9	B	6_genes_B
188	6	CDC25A | CISD1 | GSDMC | NT5DC2 | RRM2 | S100A9	B	6_genes_B
189	6	CDC25A | CISD1 | GSDMC | NT5DC2 | RRM2 | S100A9	B	6_genes_B
190	7	CDC25A | CISD1 | GSDMC | NT5DC2 | RRM2 | S100A9 | TRIB3	A	7_genes_A
191	7	CDC25A | CISD1 | GSDMC | NT5DC2 | RRM2 | S100A9 | TRIB3	A	7_genes_A
192	7	CDC25A | CISD1 | GSDMC | NT5DC2 | RRM2 | S100A9 | TRIB3	A	7_genes_A
193	7	CDC25A | CISD1 | GSDMC | NT5DC2 | RRM2 | S100A9 | TRIB3	A	7_genes_A
194	6	CDC25A | CISD1 | GSDMC | NT5DC2 | RRM2 | S100A9	B	6_genes_B
195	7	CDC25A | CISD1 | GSDMC | NT5DC2 | RRM2 | S100A9 | TRIB3	A	7_genes_A
196	7	CDC25A | CISD1 | GSDMC | NT5DC2 | RRM2 | S100A9 | TRIB3	A	7_genes_A
197	6	CDC25A | CISD1 | GSDMC | NT5DC2 | RRM2 | S100A9	B	6_genes_B
198	7	CDC25A | CISD1 | GSDMC | NT5DC2 | RRM2 | S100A9 | TRIB3	A	7_genes_A
199	7	CDC25A | CISD1 | GSDMC | NT5DC2 | RRM2 | S100A9 | TRIB3	A	7_genes_A
200	6	CDC25A | CISD1 | GSDMC | NT5DC2 | RRM2 | S100A9	B	6_genes_B
201	6	CDC25A | CISD1 | GSDMC | NT5DC2 | RRM2 | S100A9	B	6_genes_B
202	7	CDC25A | CISD1 | GSDMC | NT5DC2 | RRM2 | S100A9 | TRIB3	A	7_genes_A
203	7	CDC25A | CISD1 | GSDMC | NT5DC2 | RRM2 | S100A9 | TRIB3	A	7_genes_A
204	6	CDC25A | CISD1 | GSDMC | NT5DC2 | RRM2 | S100A9	B	6_genes_B
205	7	CDC25A | CISD1 | GSDMC | NT5DC2 | RRM2 | S100A9 | TRIB3	A	7_genes_A
206	6	CDC25A | CISD1 | GSDMC | NT5DC2 | RRM2 | S100A9	B	6_genes_B
207	6	CDC25A | CISD1 | GSDMC | NT5DC2 | RRM2 | S100A9	B	6_genes_B
208	6	CDC25A | CISD1 | GSDMC | NT5DC2 | RRM2 | S100A9	B	6_genes_B
209	7	CDC25A | CISD1 | GSDMC | NT5DC2 | RRM2 | S100A9 | TRIB3	A	7_genes_A
210	4	CDC25A | GSDMC | NT5DC2 | S100A9	D	4_genes_D
211	7	CDC25A | CISD1 | GSDMC | NT5DC2 | RRM2 | S100A9 | TRIB3	A	7_genes_A
212	7	CDC25A | CISD1 | GSDMC | NT5DC2 | RRM2 | S100A9 | TRIB3	A	7_genes_A
213	7	CDC25A | CISD1 | GSDMC | NT5DC2 | RRM2 | S100A9 | TRIB3	A	7_genes_A
214	7	CDC25A | CISD1 | GSDMC | NT5DC2 | RRM2 | S100A9 | TRIB3	A	7_genes_A
215	7	CDC25A | CISD1 | GSDMC | NT5DC2 | RRM2 | S100A9 | TRIB3	A	7_genes_A
216	6	CDC25A | CISD1 | GSDMC | NT5DC2 | RRM2 | S100A9	B	6_genes_B
217	7	CDC25A | CISD1 | GSDMC | NT5DC2 | RRM2 | S100A9 | TRIB3	A	7_genes_A
218	7	CDC25A | CISD1 | GSDMC | NT5DC2 | RRM2 | S100A9 | TRIB3	A	7_genes_A
219	6	CDC25A | CISD1 | GSDMC | NT5DC2 | RRM2 | S100A9	B	6_genes_B
220	7	CDC25A | CISD1 | GSDMC | NT5DC2 | RRM2 | S100A9 | TRIB3	A	7_genes_A
221	7	CDC25A | CISD1 | GSDMC | NT5DC2 | RRM2 | S100A9 | TRIB3	A	7_genes_A
222	6	CDC25A | CISD1 | GSDMC | NT5DC2 | RRM2 | S100A9	B	6_genes_B
223	7	CDC25A | CISD1 | GSDMC | NT5DC2 | RRM2 | S100A9 | TRIB3	A	7_genes_A
224	7	CDC25A | CISD1 | GSDMC | NT5DC2 | RRM2 | S100A9 | TRIB3	A	7_genes_A
225	7	CDC25A | CISD1 | GSDMC | NT5DC2 | RRM2 | S100A9 | TRIB3	A	7_genes_A
226	6	CDC25A | CISD1 | GSDMC | NT5DC2 | RRM2 | S100A9	B	6_genes_B
227	7	CDC25A | CISD1 | GSDMC | NT5DC2 | RRM2 | S100A9 | TRIB3	A	7_genes_A
228	7	CDC25A | CISD1 | GSDMC | NT5DC2 | RRM2 | S100A9 | TRIB3	A	7_genes_A
229	7	CDC25A | CISD1 | GSDMC | NT5DC2 | RRM2 | S100A9 | TRIB3	A	7_genes_A
230	6	CDC25A | CISD1 | GSDMC | NT5DC2 | RRM2 | S100A9	B	6_genes_B
231	5	CDC25A | GSDMC | NT5DC2 | RRM2 | S100A9	C	5_genes_C
232	6	CDC25A | CISD1 | GSDMC | NT5DC2 | RRM2 | S100A9	B	6_genes_B
233	6	CDC25A | CISD1 | GSDMC | NT5DC2 | RRM2 | S100A9	B	6_genes_B
234	6	CDC25A | CISD1 | GSDMC | NT5DC2 | RRM2 | S100A9	B	6_genes_B
235	7	CDC25A | CISD1 | GSDMC | NT5DC2 | RRM2 | S100A9 | TRIB3	A	7_genes_A
236	6	CDC25A | CISD1 | GSDMC | NT5DC2 | RRM2 | S100A9	B	6_genes_B
237	7	CDC25A | CISD1 | GSDMC | NT5DC2 | RRM2 | S100A9 | TRIB3	A	7_genes_A
238	7	CDC25A | CISD1 | GSDMC | NT5DC2 | RRM2 | S100A9 | TRIB3	A	7_genes_A
239	6	CDC25A | CISD1 | GSDMC | NT5DC2 | RRM2 | S100A9	B	6_genes_B
240	7	CDC25A | CISD1 | GSDMC | NT5DC2 | RRM2 | S100A9 | TRIB3	A	7_genes_A
241	7	CDC25A | CISD1 | GSDMC | NT5DC2 | RRM2 | S100A9 | TRIB3	A	7_genes_A
242	6	CDC25A | CISD1 | GSDMC | NT5DC2 | RRM2 | S100A9	B	6_genes_B
243	7	CDC25A | CISD1 | GSDMC | NT5DC2 | RRM2 | S100A9 | TRIB3	A	7_genes_A
244	6	CDC25A | CISD1 | GSDMC | NT5DC2 | RRM2 | S100A9	B	6_genes_B
245	7	CDC25A | CISD1 | GSDMC | NT5DC2 | RRM2 | S100A9 | TRIB3	A	7_genes_A
246	6	CDC25A | CISD1 | GSDMC | NT5DC2 | RRM2 | S100A9	B	6_genes_B
247	6	CDC25A | CISD1 | GSDMC | NT5DC2 | RRM2 | S100A9	B	6_genes_B
248	6	CDC25A | CISD1 | GSDMC | NT5DC2 | RRM2 | S100A9	B	6_genes_B
249	7	CDC25A | CISD1 | GSDMC | NT5DC2 | RRM2 | S100A9 | TRIB3	A	7_genes_A
250	7	CDC25A | CISD1 | GSDMC | NT5DC2 | RRM2 | S100A9 | TRIB3	A	7_genes_A
251	6	CDC25A | CISD1 | GSDMC | NT5DC2 | RRM2 | S100A9	B	6_genes_B
252	7	CDC25A | CISD1 | GSDMC | NT5DC2 | RRM2 | S100A9 | TRIB3	A	7_genes_A
253	7	CDC25A | CISD1 | GSDMC | NT5DC2 | RRM2 | S100A9 | TRIB3	A	7_genes_A
254	7	CDC25A | CISD1 | GSDMC | NT5DC2 | RRM2 | S100A9 | TRIB3	A	7_genes_A
255	6	CDC25A | CISD1 | GSDMC | NT5DC2 | RRM2 | S100A9	B	6_genes_B
256	7	CDC25A | CISD1 | GSDMC | NT5DC2 | RRM2 | S100A9 | TRIB3	A	7_genes_A
257	5	CDC25A | GSDMC | NT5DC2 | RRM2 | S100A9	C	5_genes_C
258	6	CDC25A | CISD1 | GSDMC | NT5DC2 | RRM2 | S100A9	B	6_genes_B
259	6	CDC25A | CISD1 | GSDMC | NT5DC2 | RRM2 | S100A9	B	6_genes_B
260	6	CDC25A | CISD1 | GSDMC | NT5DC2 | RRM2 | S100A9	B	6_genes_B
261	6	CDC25A | CISD1 | GSDMC | NT5DC2 | RRM2 | S100A9	B	6_genes_B
262	7	CDC25A | CISD1 | GSDMC | NT5DC2 | RRM2 | S100A9 | TRIB3	A	7_genes_A
263	6	CDC25A | CISD1 | GSDMC | NT5DC2 | RRM2 | S100A9	B	6_genes_B
264	7	CDC25A | CISD1 | GSDMC | NT5DC2 | RRM2 | S100A9 | TRIB3	A	7_genes_A
265	7	CDC25A | CISD1 | GSDMC | NT5DC2 | RRM2 | S100A9 | TRIB3	A	7_genes_A
266	7	CDC25A | CISD1 | GSDMC | NT5DC2 | RRM2 | S100A9 | TRIB3	A	7_genes_A
267	6	CDC25A | CISD1 | GSDMC | NT5DC2 | RRM2 | S100A9	B	6_genes_B
268	5	CDC25A | GSDMC | NT5DC2 | RRM2 | S100A9	C	5_genes_C
269	7	CDC25A | CISD1 | GSDMC | NT5DC2 | RRM2 | S100A9 | TRIB3	A	7_genes_A
270	6	CDC25A | CISD1 | GSDMC | NT5DC2 | RRM2 | S100A9	B	6_genes_B
271	6	CDC25A | CISD1 | GSDMC | NT5DC2 | RRM2 | S100A9	B	6_genes_B
272	6	CDC25A | CISD1 | GSDMC | NT5DC2 | RRM2 | S100A9	B	6_genes_B
273	7	CDC25A | CISD1 | GSDMC | NT5DC2 | RRM2 | S100A9 | TRIB3	A	7_genes_A
274	7	CDC25A | CISD1 | GSDMC | NT5DC2 | RRM2 | S100A9 | TRIB3	A	7_genes_A
275	7	CDC25A | CISD1 | GSDMC | NT5DC2 | RRM2 | S100A9 | TRIB3	A	7_genes_A
276	7	CDC25A | CISD1 | GSDMC | NT5DC2 | RRM2 | S100A9 | TRIB3	A	7_genes_A
277	7	CDC25A | CISD1 | GSDMC | NT5DC2 | RRM2 | S100A9 | TRIB3	A	7_genes_A
278	7	CDC25A | CISD1 | GSDMC | NT5DC2 | RRM2 | S100A9 | TRIB3	A	7_genes_A
279	5	CDC25A | GSDMC | NT5DC2 | RRM2 | S100A9	C	5_genes_C
280	7	CDC25A | CISD1 | GSDMC | NT5DC2 | RRM2 | S100A9 | TRIB3	A	7_genes_A
281	6	CDC25A | CISD1 | GSDMC | NT5DC2 | RRM2 | S100A9	B	6_genes_B
282	6	CDC25A | CISD1 | GSDMC | NT5DC2 | RRM2 | S100A9	B	6_genes_B
283	6	CDC25A | CISD1 | GSDMC | NT5DC2 | RRM2 | S100A9	B	6_genes_B
284	7	CDC25A | CISD1 | GSDMC | NT5DC2 | RRM2 | S100A9 | TRIB3	A	7_genes_A
285	5	CDC25A | GSDMC | NT5DC2 | RRM2 | S100A9	C	5_genes_C
286	7	CDC25A | CISD1 | GSDMC | NT5DC2 | RRM2 | S100A9 | TRIB3	A	7_genes_A
287	6	CDC25A | CISD1 | GSDMC | NT5DC2 | RRM2 | S100A9	B	6_genes_B
288	7	CDC25A | CISD1 | GSDMC | NT5DC2 | RRM2 | S100A9 | TRIB3	A	7_genes_A
289	7	CDC25A | CISD1 | GSDMC | NT5DC2 | RRM2 | S100A9 | TRIB3	A	7_genes_A
290	5	CDC25A | GSDMC | NT5DC2 | RRM2 | S100A9	C	5_genes_C
291	5	CDC25A | GSDMC | NT5DC2 | RRM2 | S100A9	C	5_genes_C
292	7	CDC25A | CISD1 | GSDMC | NT5DC2 | RRM2 | S100A9 | TRIB3	A	7_genes_A
293	7	CDC25A | CISD1 | GSDMC | NT5DC2 | RRM2 | S100A9 | TRIB3	A	7_genes_A
294	7	CDC25A | CISD1 | GSDMC | NT5DC2 | RRM2 | S100A9 | TRIB3	A	7_genes_A
295	6	CDC25A | CISD1 | GSDMC | NT5DC2 | RRM2 | S100A9	B	6_genes_B
296	5	CDC25A | GSDMC | NT5DC2 | RRM2 | S100A9	C	5_genes_C
297	6	CDC25A | CISD1 | GSDMC | NT5DC2 | RRM2 | S100A9	B	6_genes_B
298	5	CDC25A | GSDMC | NT5DC2 | RRM2 | S100A9	C	5_genes_C
299	5	CDC25A | GSDMC | NT5DC2 | RRM2 | S100A9	C	5_genes_C
300	7	CDC25A | CISD1 | GSDMC | NT5DC2 | RRM2 | S100A9 | TRIB3	A	7_genes_A
301	7	CDC25A | CISD1 | GSDMC | NT5DC2 | RRM2 | S100A9 | TRIB3	A	7_genes_A
302	7	CDC25A | CISD1 | GSDMC | NT5DC2 | RRM2 | S100A9 | TRIB3	A	7_genes_A
303	6	CDC25A | CISD1 | GSDMC | NT5DC2 | RRM2 | S100A9	B	6_genes_B
304	7	CDC25A | CISD1 | GSDMC | NT5DC2 | RRM2 | S100A9 | TRIB3	A	7_genes_A
305	7	CDC25A | CISD1 | GSDMC | NT5DC2 | RRM2 | S100A9 | TRIB3	A	7_genes_A
306	6	CDC25A | CISD1 | GSDMC | NT5DC2 | RRM2 | S100A9	B	6_genes_B
307	5	CDC25A | GSDMC | NT5DC2 | RRM2 | S100A9	C	5_genes_C
308	6	CDC25A | CISD1 | GSDMC | NT5DC2 | RRM2 | S100A9	B	6_genes_B
309	5	CDC25A | GSDMC | NT5DC2 | RRM2 | S100A9	C	5_genes_C
310	7	CDC25A | CISD1 | GSDMC | NT5DC2 | RRM2 | S100A9 | TRIB3	A	7_genes_A
311	7	CDC25A | CISD1 | GSDMC | NT5DC2 | RRM2 | S100A9 | TRIB3	A	7_genes_A
312	6	CDC25A | CISD1 | GSDMC | NT5DC2 | RRM2 | S100A9	B	6_genes_B
313	6	CDC25A | CISD1 | GSDMC | NT5DC2 | RRM2 | S100A9	B	6_genes_B
314	6	CDC25A | CISD1 | GSDMC | NT5DC2 | RRM2 | S100A9	B	6_genes_B
315	7	CDC25A | CISD1 | GSDMC | NT5DC2 | RRM2 | S100A9 | TRIB3	A	7_genes_A
316	6	CDC25A | CISD1 | GSDMC | NT5DC2 | RRM2 | S100A9	B	6_genes_B
317	7	CDC25A | CISD1 | GSDMC | NT5DC2 | RRM2 | S100A9 | TRIB3	A	7_genes_A
318	6	CDC25A | CISD1 | GSDMC | NT5DC2 | RRM2 | S100A9	B	6_genes_B
319	5	CDC25A | GSDMC | NT5DC2 | RRM2 | S100A9	C	5_genes_C
320	7	CDC25A | CISD1 | GSDMC | NT5DC2 | RRM2 | S100A9 | TRIB3	A	7_genes_A
321	7	CDC25A | CISD1 | GSDMC | NT5DC2 | RRM2 | S100A9 | TRIB3	A	7_genes_A
322	7	CDC25A | CISD1 | GSDMC | NT5DC2 | RRM2 | S100A9 | TRIB3	A	7_genes_A
323	6	CDC25A | CISD1 | GSDMC | NT5DC2 | RRM2 | S100A9	B	6_genes_B
324	6	CDC25A | CISD1 | GSDMC | NT5DC2 | RRM2 | S100A9	B	6_genes_B
325	6	CDC25A | CISD1 | GSDMC | NT5DC2 | RRM2 | S100A9	B	6_genes_B
326	7	CDC25A | CISD1 | GSDMC | NT5DC2 | RRM2 | S100A9 | TRIB3	A	7_genes_A
327	6	CDC25A | CISD1 | GSDMC | NT5DC2 | RRM2 | S100A9	B	6_genes_B
328	7	CDC25A | CISD1 | GSDMC | NT5DC2 | RRM2 | S100A9 | TRIB3	A	7_genes_A
329	7	CDC25A | CISD1 | GSDMC | NT5DC2 | RRM2 | S100A9 | TRIB3	A	7_genes_A
330	7	CDC25A | CISD1 | GSDMC | NT5DC2 | RRM2 | S100A9 | TRIB3	A	7_genes_A
331	6	CDC25A | CISD1 | GSDMC | NT5DC2 | RRM2 | S100A9	B	6_genes_B
332	6	CDC25A | CISD1 | GSDMC | NT5DC2 | RRM2 | S100A9	B	6_genes_B
333	6	CDC25A | CISD1 | GSDMC | NT5DC2 | RRM2 | S100A9	B	6_genes_B
334	6	CDC25A | CISD1 | GSDMC | NT5DC2 | RRM2 | S100A9	B	6_genes_B
335	7	CDC25A | CISD1 | GSDMC | NT5DC2 | RRM2 | S100A9 | TRIB3	A	7_genes_A
336	7	CDC25A | CISD1 | GSDMC | NT5DC2 | RRM2 | S100A9 | TRIB3	A	7_genes_A
337	7	CDC25A | CISD1 | GSDMC | NT5DC2 | RRM2 | S100A9 | TRIB3	A	7_genes_A
338	7	CDC25A | CISD1 | GSDMC | NT5DC2 | RRM2 | S100A9 | TRIB3	A	7_genes_A
339	7	CDC25A | CISD1 | GSDMC | NT5DC2 | RRM2 | S100A9 | TRIB3	A	7_genes_A
340	6	CDC25A | CISD1 | GSDMC | NT5DC2 | RRM2 | S100A9	B	6_genes_B
341	7	CDC25A | CISD1 | GSDMC | NT5DC2 | RRM2 | S100A9 | TRIB3	A	7_genes_A
342	6	CDC25A | CISD1 | GSDMC | NT5DC2 | RRM2 | S100A9	B	6_genes_B
343	6	CDC25A | CISD1 | GSDMC | NT5DC2 | RRM2 | S100A9	B	6_genes_B
344	7	CDC25A | CISD1 | GSDMC | NT5DC2 | RRM2 | S100A9 | TRIB3	A	7_genes_A
345	7	CDC25A | CISD1 | GSDMC | NT5DC2 | RRM2 | S100A9 | TRIB3	A	7_genes_A
346	7	CDC25A | CISD1 | GSDMC | NT5DC2 | RRM2 | S100A9 | TRIB3	A	7_genes_A
347	6	CDC25A | CISD1 | GSDMC | NT5DC2 | RRM2 | S100A9	B	6_genes_B
348	6	CDC25A | CISD1 | GSDMC | NT5DC2 | RRM2 | S100A9	B	6_genes_B
349	7	CDC25A | CISD1 | GSDMC | NT5DC2 | RRM2 | S100A9 | TRIB3	A	7_genes_A
350	7	CDC25A | CISD1 | GSDMC | NT5DC2 | RRM2 | S100A9 | TRIB3	A	7_genes_A
351	6	CDC25A | CISD1 | GSDMC | NT5DC2 | RRM2 | S100A9	B	6_genes_B
352	6	CDC25A | CISD1 | GSDMC | NT5DC2 | RRM2 | S100A9	B	6_genes_B
353	7	CDC25A | CISD1 | GSDMC | NT5DC2 | RRM2 | S100A9 | TRIB3	A	7_genes_A
354	6	CDC25A | CISD1 | GSDMC | NT5DC2 | RRM2 | S100A9	B	6_genes_B
355	5	CDC25A | GSDMC | NT5DC2 | RRM2 | S100A9	C	5_genes_C
356	7	CDC25A | CISD1 | GSDMC | NT5DC2 | RRM2 | S100A9 | TRIB3	A	7_genes_A
357	7	CDC25A | CISD1 | GSDMC | NT5DC2 | RRM2 | S100A9 | TRIB3	A	7_genes_A
358	6	CDC25A | CISD1 | GSDMC | NT5DC2 | RRM2 | S100A9	B	6_genes_B
359	7	CDC25A | CISD1 | GSDMC | NT5DC2 | RRM2 | S100A9 | TRIB3	A	7_genes_A
360	5	CDC25A | GSDMC | NT5DC2 | RRM2 | S100A9	C	5_genes_C
361	7	CDC25A | CISD1 | GSDMC | NT5DC2 | RRM2 | S100A9 | TRIB3	A	7_genes_A
362	6	CDC25A | CISD1 | GSDMC | NT5DC2 | RRM2 | S100A9	B	6_genes_B
363	5	CDC25A | GSDMC | NT5DC2 | RRM2 | S100A9	C	5_genes_C
364	6	CDC25A | CISD1 | GSDMC | NT5DC2 | RRM2 | S100A9	B	6_genes_B
365	7	CDC25A | CISD1 | GSDMC | NT5DC2 | RRM2 | S100A9 | TRIB3	A	7_genes_A
366	7	CDC25A | CISD1 | GSDMC | NT5DC2 | RRM2 | S100A9 | TRIB3	A	7_genes_A
367	6	CDC25A | CISD1 | GSDMC | NT5DC2 | RRM2 | S100A9	B	6_genes_B
368	6	CDC25A | CISD1 | GSDMC | NT5DC2 | RRM2 | S100A9	B	6_genes_B
369	6	CDC25A | CISD1 | GSDMC | NT5DC2 | RRM2 | S100A9	B	6_genes_B
370	6	CDC25A | CISD1 | GSDMC | NT5DC2 | RRM2 | S100A9	B	6_genes_B
371	7	CDC25A | CISD1 | GSDMC | NT5DC2 | RRM2 | S100A9 | TRIB3	A	7_genes_A
372	7	CDC25A | CISD1 | GSDMC | NT5DC2 | RRM2 | S100A9 | TRIB3	A	7_genes_A
373	6	CDC25A | CISD1 | GSDMC | NT5DC2 | RRM2 | S100A9	B	6_genes_B
374	6	CDC25A | CISD1 | GSDMC | NT5DC2 | RRM2 | S100A9	B	6_genes_B
375	6	CDC25A | CISD1 | GSDMC | NT5DC2 | RRM2 | S100A9	B	6_genes_B
376	7	CDC25A | CISD1 | GSDMC | NT5DC2 | RRM2 | S100A9 | TRIB3	A	7_genes_A
377	7	CDC25A | CISD1 | GSDMC | NT5DC2 | RRM2 | S100A9 | TRIB3	A	7_genes_A
378	7	CDC25A | CISD1 | GSDMC | NT5DC2 | RRM2 | S100A9 | TRIB3	A	7_genes_A
379	6	CDC25A | CISD1 | GSDMC | NT5DC2 | RRM2 | S100A9	B	6_genes_B
380	6	CDC25A | CISD1 | GSDMC | NT5DC2 | RRM2 | S100A9	B	6_genes_B
381	7	CDC25A | CISD1 | GSDMC | NT5DC2 | RRM2 | S100A9 | TRIB3	A	7_genes_A
382	7	CDC25A | CISD1 | GSDMC | NT5DC2 | RRM2 | S100A9 | TRIB3	A	7_genes_A
383	6	CDC25A | CISD1 | GSDMC | NT5DC2 | RRM2 | S100A9	B	6_genes_B
384	6	CDC25A | CISD1 | GSDMC | NT5DC2 | RRM2 | S100A9	B	6_genes_B
385	6	CDC25A | CISD1 | GSDMC | NT5DC2 | RRM2 | S100A9	B	6_genes_B
386	7	CDC25A | CISD1 | GSDMC | NT5DC2 | RRM2 | S100A9 | TRIB3	A	7_genes_A
387	6	CDC25A | CISD1 | GSDMC | NT5DC2 | RRM2 | S100A9	B	6_genes_B
388	6	CDC25A | CISD1 | GSDMC | NT5DC2 | RRM2 | S100A9	B	6_genes_B
389	6	CDC25A | CISD1 | GSDMC | NT5DC2 | RRM2 | S100A9	B	6_genes_B
390	7	CDC25A | CISD1 | GSDMC | NT5DC2 | RRM2 | S100A9 | TRIB3	A	7_genes_A
391	6	CDC25A | CISD1 | GSDMC | NT5DC2 | RRM2 | S100A9	B	6_genes_B
392	5	CDC25A | GSDMC | NT5DC2 | RRM2 | S100A9	C	5_genes_C
393	7	CDC25A | CISD1 | GSDMC | NT5DC2 | RRM2 | S100A9 | TRIB3	A	7_genes_A
394	7	CDC25A | CISD1 | GSDMC | NT5DC2 | RRM2 | S100A9 | TRIB3	A	7_genes_A
395	6	CDC25A | CISD1 | GSDMC | NT5DC2 | RRM2 | S100A9	B	6_genes_B
396	7	CDC25A | CISD1 | GSDMC | NT5DC2 | RRM2 | S100A9 | TRIB3	A	7_genes_A
397	7	CDC25A | CISD1 | GSDMC | NT5DC2 | RRM2 | S100A9 | TRIB3	A	7_genes_A
398	6	CDC25A | CISD1 | GSDMC | NT5DC2 | RRM2 | S100A9	B	6_genes_B
399	7	CDC25A | CISD1 | GSDMC | NT5DC2 | RRM2 | S100A9 | TRIB3	A	7_genes_A
400	6	CDC25A | CISD1 | GSDMC | NT5DC2 | RRM2 | S100A9	B	6_genes_B
401	7	CDC25A | CISD1 | GSDMC | NT5DC2 | RRM2 | S100A9 | TRIB3	A	7_genes_A
402	7	CDC25A | CISD1 | GSDMC | NT5DC2 | RRM2 | S100A9 | TRIB3	A	7_genes_A
403	7	CDC25A | CISD1 | GSDMC | NT5DC2 | RRM2 | S100A9 | TRIB3	A	7_genes_A
404	6	CDC25A | CISD1 | GSDMC | NT5DC2 | RRM2 | S100A9	B	6_genes_B
405	7	CDC25A | CISD1 | GSDMC | NT5DC2 | RRM2 | S100A9 | TRIB3	A	7_genes_A
406	7	CDC25A | CISD1 | GSDMC | NT5DC2 | RRM2 | S100A9 | TRIB3	A	7_genes_A
407	7	CDC25A | CISD1 | GSDMC | NT5DC2 | RRM2 | S100A9 | TRIB3	A	7_genes_A
408	5	CDC25A | GSDMC | NT5DC2 | RRM2 | S100A9	C	5_genes_C
409	7	CDC25A | CISD1 | GSDMC | NT5DC2 | RRM2 | S100A9 | TRIB3	A	7_genes_A
410	5	CDC25A | GSDMC | NT5DC2 | RRM2 | S100A9	C	5_genes_C
411	6	CDC25A | CISD1 | GSDMC | NT5DC2 | RRM2 | S100A9	B	6_genes_B
412	6	CDC25A | CISD1 | GSDMC | NT5DC2 | RRM2 | S100A9	B	6_genes_B
413	7	CDC25A | CISD1 | GSDMC | NT5DC2 | RRM2 | S100A9 | TRIB3	A	7_genes_A
414	6	CDC25A | CISD1 | GSDMC | NT5DC2 | RRM2 | S100A9	B	6_genes_B
415	7	CDC25A | CISD1 | GSDMC | NT5DC2 | RRM2 | S100A9 | TRIB3	A	7_genes_A
416	6	CDC25A | CISD1 | GSDMC | NT5DC2 | RRM2 | S100A9	B	6_genes_B
417	7	CDC25A | CISD1 | GSDMC | NT5DC2 | RRM2 | S100A9 | TRIB3	A	7_genes_A
418	6	CDC25A | CISD1 | GSDMC | NT5DC2 | RRM2 | S100A9	B	6_genes_B
419	6	CDC25A | CISD1 | GSDMC | NT5DC2 | RRM2 | S100A9	B	6_genes_B
420	5	CDC25A | GSDMC | NT5DC2 | RRM2 | S100A9	C	5_genes_C
421	7	CDC25A | CISD1 | GSDMC | NT5DC2 | RRM2 | S100A9 | TRIB3	A	7_genes_A
422	7	CDC25A | CISD1 | GSDMC | NT5DC2 | RRM2 | S100A9 | TRIB3	A	7_genes_A
423	7	CDC25A | CISD1 | GSDMC | NT5DC2 | RRM2 | S100A9 | TRIB3	A	7_genes_A
424	6	CDC25A | CISD1 | GSDMC | NT5DC2 | RRM2 | S100A9	B	6_genes_B
425	6	CDC25A | CISD1 | GSDMC | NT5DC2 | RRM2 | S100A9	B	6_genes_B
426	6	CDC25A | CISD1 | GSDMC | NT5DC2 | RRM2 | S100A9	B	6_genes_B
427	6	CDC25A | CISD1 | GSDMC | NT5DC2 | RRM2 | S100A9	B	6_genes_B
428	6	CDC25A | CISD1 | GSDMC | NT5DC2 | RRM2 | S100A9	B	6_genes_B
429	7	CDC25A | CISD1 | GSDMC | NT5DC2 | RRM2 | S100A9 | TRIB3	A	7_genes_A
430	4	CDC25A | GSDMC | NT5DC2 | S100A9	D	4_genes_D
431	7	CDC25A | CISD1 | GSDMC | NT5DC2 | RRM2 | S100A9 | TRIB3	A	7_genes_A
432	7	CDC25A | CISD1 | GSDMC | NT5DC2 | RRM2 | S100A9 | TRIB3	A	7_genes_A
433	6	CDC25A | CISD1 | GSDMC | NT5DC2 | RRM2 | S100A9	B	6_genes_B
434	5	CDC25A | GSDMC | NT5DC2 | RRM2 | S100A9	C	5_genes_C
435	7	CDC25A | CISD1 | GSDMC | NT5DC2 | RRM2 | S100A9 | TRIB3	A	7_genes_A
436	7	CDC25A | CISD1 | GSDMC | NT5DC2 | RRM2 | S100A9 | TRIB3	A	7_genes_A
437	7	CDC25A | CISD1 | GSDMC | NT5DC2 | RRM2 | S100A9 | TRIB3	A	7_genes_A
438	6	CDC25A | CISD1 | GSDMC | NT5DC2 | RRM2 | S100A9	B	6_genes_B
439	5	CDC25A | GSDMC | NT5DC2 | RRM2 | S100A9	C	5_genes_C
440	7	CDC25A | CISD1 | GSDMC | NT5DC2 | RRM2 | S100A9 | TRIB3	A	7_genes_A
441	5	CDC25A | GSDMC | NT5DC2 | RRM2 | S100A9	C	5_genes_C
442	7	CDC25A | CISD1 | GSDMC | NT5DC2 | RRM2 | S100A9 | TRIB3	A	7_genes_A
443	7	CDC25A | CISD1 | GSDMC | NT5DC2 | RRM2 | S100A9 | TRIB3	A	7_genes_A
444	6	CDC25A | CISD1 | GSDMC | NT5DC2 | RRM2 | S100A9	B	6_genes_B
445	5	CDC25A | GSDMC | NT5DC2 | RRM2 | S100A9	C	5_genes_C
446	7	CDC25A | CISD1 | GSDMC | NT5DC2 | RRM2 | S100A9 | TRIB3	A	7_genes_A
447	6	CDC25A | CISD1 | GSDMC | NT5DC2 | RRM2 | S100A9	B	6_genes_B
448	6	CDC25A | CISD1 | GSDMC | NT5DC2 | RRM2 | S100A9	B	6_genes_B
449	7	CDC25A | CISD1 | GSDMC | NT5DC2 | RRM2 | S100A9 | TRIB3	A	7_genes_A
450	5	CDC25A | GSDMC | NT5DC2 | RRM2 | S100A9	C	5_genes_C
451	7	CDC25A | CISD1 | GSDMC | NT5DC2 | RRM2 | S100A9 | TRIB3	A	7_genes_A
452	5	CDC25A | GSDMC | NT5DC2 | RRM2 | S100A9	C	5_genes_C
453	7	CDC25A | CISD1 | GSDMC | NT5DC2 | RRM2 | S100A9 | TRIB3	A	7_genes_A
454	7	CDC25A | CISD1 | GSDMC | NT5DC2 | RRM2 | S100A9 | TRIB3	A	7_genes_A
455	6	CDC25A | CISD1 | GSDMC | NT5DC2 | RRM2 | S100A9	B	6_genes_B
456	6	CDC25A | CISD1 | GSDMC | NT5DC2 | RRM2 | S100A9	B	6_genes_B
457	6	CDC25A | CISD1 | GSDMC | NT5DC2 | RRM2 | S100A9	B	6_genes_B
458	7	CDC25A | CISD1 | GSDMC | NT5DC2 | RRM2 | S100A9 | TRIB3	A	7_genes_A
459	7	CDC25A | CISD1 | GSDMC | NT5DC2 | RRM2 | S100A9 | TRIB3	A	7_genes_A
460	7	CDC25A | CISD1 | GSDMC | NT5DC2 | RRM2 | S100A9 | TRIB3	A	7_genes_A
461	6	CDC25A | CISD1 | GSDMC | NT5DC2 | RRM2 | S100A9	B	6_genes_B
462	7	CDC25A | CISD1 | GSDMC | NT5DC2 | RRM2 | S100A9 | TRIB3	A	7_genes_A
463	6	CDC25A | CISD1 | GSDMC | NT5DC2 | RRM2 | S100A9	B	6_genes_B
464	4	CDC25A | GSDMC | NT5DC2 | S100A9	D	4_genes_D
465	7	CDC25A | CISD1 | GSDMC | NT5DC2 | RRM2 | S100A9 | TRIB3	A	7_genes_A
466	7	CDC25A | CISD1 | GSDMC | NT5DC2 | RRM2 | S100A9 | TRIB3	A	7_genes_A
467	6	CDC25A | CISD1 | GSDMC | NT5DC2 | RRM2 | S100A9	B	6_genes_B
468	7	CDC25A | CISD1 | GSDMC | NT5DC2 | RRM2 | S100A9 | TRIB3	A	7_genes_A
469	7	CDC25A | CISD1 | GSDMC | NT5DC2 | RRM2 | S100A9 | TRIB3	A	7_genes_A
470	6	CDC25A | CISD1 | GSDMC | NT5DC2 | RRM2 | S100A9	B	6_genes_B
471	6	CDC25A | CISD1 | GSDMC | NT5DC2 | RRM2 | S100A9	B	6_genes_B
472	6	CDC25A | CISD1 | GSDMC | NT5DC2 | RRM2 | S100A9	B	6_genes_B
473	6	CDC25A | CISD1 | GSDMC | NT5DC2 | RRM2 | S100A9	B	6_genes_B
474	7	CDC25A | CISD1 | GSDMC | NT5DC2 | RRM2 | S100A9 | TRIB3	A	7_genes_A
475	7	CDC25A | CISD1 | GSDMC | NT5DC2 | RRM2 | S100A9 | TRIB3	A	7_genes_A
476	6	CDC25A | CISD1 | GSDMC | NT5DC2 | RRM2 | S100A9	B	6_genes_B
477	7	CDC25A | CISD1 | GSDMC | NT5DC2 | RRM2 | S100A9 | TRIB3	A	7_genes_A
478	7	CDC25A | CISD1 | GSDMC | NT5DC2 | RRM2 | S100A9 | TRIB3	A	7_genes_A
479	6	CDC25A | CISD1 | GSDMC | NT5DC2 | RRM2 | S100A9	B	6_genes_B
480	5	CDC25A | GSDMC | NT5DC2 | RRM2 | S100A9	C	5_genes_C
481	7	CDC25A | CISD1 | GSDMC | NT5DC2 | RRM2 | S100A9 | TRIB3	A	7_genes_A
482	7	CDC25A | CISD1 | GSDMC | NT5DC2 | RRM2 | S100A9 | TRIB3	A	7_genes_A
483	7	CDC25A | CISD1 | GSDMC | NT5DC2 | RRM2 | S100A9 | TRIB3	A	7_genes_A
484	5	CDC25A | GSDMC | NT5DC2 | RRM2 | S100A9	C	5_genes_C
485	6	CDC25A | CISD1 | GSDMC | NT5DC2 | RRM2 | S100A9	B	6_genes_B
486	6	CDC25A | CISD1 | GSDMC | NT5DC2 | RRM2 | S100A9	B	6_genes_B
487	7	CDC25A | CISD1 | GSDMC | NT5DC2 | RRM2 | S100A9 | TRIB3	A	7_genes_A
488	7	CDC25A | CISD1 | GSDMC | NT5DC2 | RRM2 | S100A9 | TRIB3	A	7_genes_A
489	6	CDC25A | CISD1 | GSDMC | NT5DC2 | RRM2 | S100A9	B	6_genes_B
490	7	CDC25A | CISD1 | GSDMC | NT5DC2 | RRM2 | S100A9 | TRIB3	A	7_genes_A
491	5	CDC25A | GSDMC | NT5DC2 | RRM2 | S100A9	C	5_genes_C
492	5	CDC25A | GSDMC | NT5DC2 | RRM2 | S100A9	C	5_genes_C
493	7	CDC25A | CISD1 | GSDMC | NT5DC2 | RRM2 | S100A9 | TRIB3	A	7_genes_A
494	7	CDC25A | CISD1 | GSDMC | NT5DC2 | RRM2 | S100A9 | TRIB3	A	7_genes_A
495	7	CDC25A | CISD1 | GSDMC | NT5DC2 | RRM2 | S100A9 | TRIB3	A	7_genes_A
496	7	CDC25A | CISD1 | GSDMC | NT5DC2 | RRM2 | S100A9 | TRIB3	A	7_genes_A
497	7	CDC25A | CISD1 | GSDMC | NT5DC2 | RRM2 | S100A9 | TRIB3	A	7_genes_A
498	6	CDC25A | CISD1 | GSDMC | NT5DC2 | RRM2 | S100A9	B	6_genes_B
499	6	CDC25A | CISD1 | GSDMC | NT5DC2 | RRM2 | S100A9	B	6_genes_B
500	7	CDC25A | CISD1 | GSDMC | NT5DC2 | RRM2 | S100A9 | TRIB3	A	7_genes_A
501	6	CDC25A | CISD1 | GSDMC | NT5DC2 | RRM2 | S100A9	B	6_genes_B
502	6	CDC25A | CISD1 | GSDMC | NT5DC2 | RRM2 | S100A9	B	6_genes_B
503	7	CDC25A | CISD1 | GSDMC | NT5DC2 | RRM2 | S100A9 | TRIB3	A	7_genes_A
504	5	CDC25A | GSDMC | NT5DC2 | RRM2 | S100A9	C	5_genes_C
505	7	CDC25A | CISD1 | GSDMC | NT5DC2 | RRM2 | S100A9 | TRIB3	A	7_genes_A
506	7	CDC25A | CISD1 | GSDMC | NT5DC2 | RRM2 | S100A9 | TRIB3	A	7_genes_A
507	7	CDC25A | CISD1 | GSDMC | NT5DC2 | RRM2 | S100A9 | TRIB3	A	7_genes_A
508	6	CDC25A | CISD1 | GSDMC | NT5DC2 | RRM2 | S100A9	B	6_genes_B
509	6	CDC25A | CISD1 | GSDMC | NT5DC2 | RRM2 | S100A9	B	6_genes_B
510	7	CDC25A | CISD1 | GSDMC | NT5DC2 | RRM2 | S100A9 | TRIB3	A	7_genes_A
511	7	CDC25A | CISD1 | GSDMC | NT5DC2 | RRM2 | S100A9 | TRIB3	A	7_genes_A
512	7	CDC25A | CISD1 | GSDMC | NT5DC2 | RRM2 | S100A9 | TRIB3	A	7_genes_A
513	7	CDC25A | CISD1 | GSDMC | NT5DC2 | RRM2 | S100A9 | TRIB3	A	7_genes_A
514	7	CDC25A | CISD1 | GSDMC | NT5DC2 | RRM2 | S100A9 | TRIB3	A	7_genes_A
515	5	CDC25A | GSDMC | NT5DC2 | RRM2 | S100A9	C	5_genes_C
516	7	CDC25A | CISD1 | GSDMC | NT5DC2 | RRM2 | S100A9 | TRIB3	A	7_genes_A
517	7	CDC25A | CISD1 | GSDMC | NT5DC2 | RRM2 | S100A9 | TRIB3	A	7_genes_A
518	6	CDC25A | CISD1 | GSDMC | NT5DC2 | RRM2 | S100A9	B	6_genes_B
519	6	CDC25A | CISD1 | GSDMC | NT5DC2 | RRM2 | S100A9	B	6_genes_B
520	7	CDC25A | CISD1 | GSDMC | NT5DC2 | RRM2 | S100A9 | TRIB3	A	7_genes_A
521	6	CDC25A | CISD1 | GSDMC | NT5DC2 | RRM2 | S100A9	B	6_genes_B
522	5	CDC25A | GSDMC | NT5DC2 | RRM2 | S100A9	C	5_genes_C
523	6	CDC25A | CISD1 | GSDMC | NT5DC2 | RRM2 | S100A9	B	6_genes_B
524	6	CDC25A | CISD1 | GSDMC | NT5DC2 | RRM2 | S100A9	B	6_genes_B
525	6	CDC25A | CISD1 | GSDMC | NT5DC2 | RRM2 | S100A9	B	6_genes_B
526	7	CDC25A | CISD1 | GSDMC | NT5DC2 | RRM2 | S100A9 | TRIB3	A	7_genes_A
527	7	CDC25A | CISD1 | GSDMC | NT5DC2 | RRM2 | S100A9 | TRIB3	A	7_genes_A
528	7	CDC25A | CISD1 | GSDMC | NT5DC2 | RRM2 | S100A9 | TRIB3	A	7_genes_A
529	7	CDC25A | CISD1 | GSDMC | NT5DC2 | RRM2 | S100A9 | TRIB3	A	7_genes_A
530	7	CDC25A | CISD1 | GSDMC | NT5DC2 | RRM2 | S100A9 | TRIB3	A	7_genes_A
531	7	CDC25A | CISD1 | GSDMC | NT5DC2 | RRM2 | S100A9 | TRIB3	A	7_genes_A
532	5	CDC25A | GSDMC | NT5DC2 | RRM2 | S100A9	C	5_genes_C
533	6	CDC25A | CISD1 | GSDMC | NT5DC2 | RRM2 | S100A9	B	6_genes_B
534	5	CDC25A | GSDMC | NT5DC2 | RRM2 | S100A9	C	5_genes_C
535	5	CDC25A | GSDMC | NT5DC2 | RRM2 | S100A9	C	5_genes_C
536	7	CDC25A | CISD1 | GSDMC | NT5DC2 | RRM2 | S100A9 | TRIB3	A	7_genes_A
537	6	CDC25A | CISD1 | GSDMC | NT5DC2 | RRM2 | S100A9	B	6_genes_B
538	6	CDC25A | CISD1 | GSDMC | NT5DC2 | RRM2 | S100A9	B	6_genes_B
539	6	CDC25A | CISD1 | GSDMC | NT5DC2 | RRM2 | S100A9	B	6_genes_B
540	7	CDC25A | CISD1 | GSDMC | NT5DC2 | RRM2 | S100A9 | TRIB3	A	7_genes_A
541	7	CDC25A | CISD1 | GSDMC | NT5DC2 | RRM2 | S100A9 | TRIB3	A	7_genes_A
542	6	CDC25A | CISD1 | GSDMC | NT5DC2 | RRM2 | S100A9	B	6_genes_B
543	7	CDC25A | CISD1 | GSDMC | NT5DC2 | RRM2 | S100A9 | TRIB3	A	7_genes_A
544	6	CDC25A | CISD1 | GSDMC | NT5DC2 | RRM2 | S100A9	B	6_genes_B
545	7	CDC25A | CISD1 | GSDMC | NT5DC2 | RRM2 | S100A9 | TRIB3	A	7_genes_A
546	6	CDC25A | CISD1 | GSDMC | NT5DC2 | RRM2 | S100A9	B	6_genes_B
547	6	CDC25A | CISD1 | GSDMC | NT5DC2 | RRM2 | S100A9	B	6_genes_B
548	7	CDC25A | CISD1 | GSDMC | NT5DC2 | RRM2 | S100A9 | TRIB3	A	7_genes_A
549	5	CDC25A | GSDMC | NT5DC2 | RRM2 | S100A9	C	5_genes_C
550	7	CDC25A | CISD1 | GSDMC | NT5DC2 | RRM2 | S100A9 | TRIB3	A	7_genes_A
551	7	CDC25A | CISD1 | GSDMC | NT5DC2 | RRM2 | S100A9 | TRIB3	A	7_genes_A
552	6	CDC25A | CISD1 | GSDMC | NT5DC2 | RRM2 | S100A9	B	6_genes_B
553	6	CDC25A | CISD1 | GSDMC | NT5DC2 | RRM2 | S100A9	B	6_genes_B
554	7	CDC25A | CISD1 | GSDMC | NT5DC2 | RRM2 | S100A9 | TRIB3	A	7_genes_A
555	7	CDC25A | CISD1 | GSDMC | NT5DC2 | RRM2 | S100A9 | TRIB3	A	7_genes_A
556	6	CDC25A | CISD1 | GSDMC | NT5DC2 | RRM2 | S100A9	B	6_genes_B
557	6	CDC25A | CISD1 | GSDMC | NT5DC2 | RRM2 | S100A9	B	6_genes_B
558	6	CDC25A | CISD1 | GSDMC | NT5DC2 | RRM2 | S100A9	B	6_genes_B
559	7	CDC25A | CISD1 | GSDMC | NT5DC2 | RRM2 | S100A9 | TRIB3	A	7_genes_A
560	6	CDC25A | CISD1 | GSDMC | NT5DC2 | RRM2 | S100A9	B	6_genes_B
561	6	CDC25A | CISD1 | GSDMC | NT5DC2 | RRM2 | S100A9	B	6_genes_B
562	6	CDC25A | CISD1 | GSDMC | NT5DC2 | RRM2 | S100A9	B	6_genes_B
563	6	CDC25A | CISD1 | GSDMC | NT5DC2 | RRM2 | S100A9	B	6_genes_B
564	7	CDC25A | CISD1 | GSDMC | NT5DC2 | RRM2 | S100A9 | TRIB3	A	7_genes_A
565	7	CDC25A | CISD1 | GSDMC | NT5DC2 | RRM2 | S100A9 | TRIB3	A	7_genes_A
566	7	CDC25A | CISD1 | GSDMC | NT5DC2 | RRM2 | S100A9 | TRIB3	A	7_genes_A
567	6	CDC25A | CISD1 | GSDMC | NT5DC2 | RRM2 | S100A9	B	6_genes_B
568	6	CDC25A | CISD1 | GSDMC | NT5DC2 | RRM2 | S100A9	B	6_genes_B
569	6	CDC25A | CISD1 | GSDMC | NT5DC2 | RRM2 | S100A9	B	6_genes_B
570	7	CDC25A | CISD1 | GSDMC | NT5DC2 | RRM2 | S100A9 | TRIB3	A	7_genes_A
571	5	CDC25A | GSDMC | NT5DC2 | RRM2 | S100A9	C	5_genes_C
572	5	CDC25A | GSDMC | NT5DC2 | RRM2 | S100A9	C	5_genes_C
573	6	CDC25A | CISD1 | GSDMC | NT5DC2 | RRM2 | S100A9	B	6_genes_B
574	6	CDC25A | CISD1 | GSDMC | NT5DC2 | RRM2 | S100A9	B	6_genes_B
575	6	CDC25A | CISD1 | GSDMC | NT5DC2 | RRM2 | S100A9	B	6_genes_B
576	7	CDC25A | CISD1 | GSDMC | NT5DC2 | RRM2 | S100A9 | TRIB3	A	7_genes_A
577	7	CDC25A | CISD1 | GSDMC | NT5DC2 | RRM2 | S100A9 | TRIB3	A	7_genes_A
578	6	CDC25A | CISD1 | GSDMC | NT5DC2 | RRM2 | S100A9	B	6_genes_B
579	7	CDC25A | CISD1 | GSDMC | NT5DC2 | RRM2 | S100A9 | TRIB3	A	7_genes_A
580	7	CDC25A | CISD1 | GSDMC | NT5DC2 | RRM2 | S100A9 | TRIB3	A	7_genes_A
581	5	CDC25A | GSDMC | NT5DC2 | RRM2 | S100A9	C	5_genes_C
582	6	CDC25A | CISD1 | GSDMC | NT5DC2 | RRM2 | S100A9	B	6_genes_B
583	6	CDC25A | CISD1 | GSDMC | NT5DC2 | RRM2 | S100A9	B	6_genes_B
584	7	CDC25A | CISD1 | GSDMC | NT5DC2 | RRM2 | S100A9 | TRIB3	A	7_genes_A
585	5	CDC25A | GSDMC | NT5DC2 | RRM2 | S100A9	C	5_genes_C
586	5	CDC25A | GSDMC | NT5DC2 | RRM2 | S100A9	C	5_genes_C
587	5	CDC25A | GSDMC | NT5DC2 | RRM2 | S100A9	C	5_genes_C
588	6	CDC25A | CISD1 | GSDMC | NT5DC2 | RRM2 | S100A9	B	6_genes_B
589	6	CDC25A | CISD1 | GSDMC | NT5DC2 | RRM2 | S100A9	B	6_genes_B
590	6	CDC25A | CISD1 | GSDMC | NT5DC2 | RRM2 | S100A9	B	6_genes_B
591	7	CDC25A | CISD1 | GSDMC | NT5DC2 | RRM2 | S100A9 | TRIB3	A	7_genes_A
592	7	CDC25A | CISD1 | GSDMC | NT5DC2 | RRM2 | S100A9 | TRIB3	A	7_genes_A
593	7	CDC25A | CISD1 | GSDMC | NT5DC2 | RRM2 | S100A9 | TRIB3	A	7_genes_A
594	6	CDC25A | CISD1 | GSDMC | NT5DC2 | RRM2 | S100A9	B	6_genes_B
595	7	CDC25A | CISD1 | GSDMC | NT5DC2 | RRM2 | S100A9 | TRIB3	A	7_genes_A
596	6	CDC25A | CISD1 | GSDMC | NT5DC2 | RRM2 | S100A9	B	6_genes_B
597	6	CDC25A | CISD1 | GSDMC | NT5DC2 | RRM2 | S100A9	B	6_genes_B
598	7	CDC25A | CISD1 | GSDMC | NT5DC2 | RRM2 | S100A9 | TRIB3	A	7_genes_A
599	6	CDC25A | CISD1 | GSDMC | NT5DC2 | RRM2 | S100A9	B	6_genes_B
600	6	CDC25A | CISD1 | GSDMC | NT5DC2 | RRM2 | S100A9	B	6_genes_B
601	7	CDC25A | CISD1 | GSDMC | NT5DC2 | RRM2 | S100A9 | TRIB3	A	7_genes_A
602	7	CDC25A | CISD1 | GSDMC | NT5DC2 | RRM2 | S100A9 | TRIB3	A	7_genes_A
603	7	CDC25A | CISD1 | GSDMC | NT5DC2 | RRM2 | S100A9 | TRIB3	A	7_genes_A
604	5	CDC25A | GSDMC | NT5DC2 | RRM2 | S100A9	C	5_genes_C
605	6	CDC25A | CISD1 | GSDMC | NT5DC2 | RRM2 | S100A9	B	6_genes_B
606	7	CDC25A | CISD1 | GSDMC | NT5DC2 | RRM2 | S100A9 | TRIB3	A	7_genes_A
607	6	CDC25A | CISD1 | GSDMC | NT5DC2 | RRM2 | S100A9	B	6_genes_B
608	7	CDC25A | CISD1 | GSDMC | NT5DC2 | RRM2 | S100A9 | TRIB3	A	7_genes_A
609	7	CDC25A | CISD1 | GSDMC | NT5DC2 | RRM2 | S100A9 | TRIB3	A	7_genes_A
610	7	CDC25A | CISD1 | GSDMC | NT5DC2 | RRM2 | S100A9 | TRIB3	A	7_genes_A
611	7	CDC25A | CISD1 | GSDMC | NT5DC2 | RRM2 | S100A9 | TRIB3	A	7_genes_A
612	6	CDC25A | CISD1 | GSDMC | NT5DC2 | RRM2 | S100A9	B	6_genes_B
613	7	CDC25A | CISD1 | GSDMC | NT5DC2 | RRM2 | S100A9 | TRIB3	A	7_genes_A
614	7	CDC25A | CISD1 | GSDMC | NT5DC2 | RRM2 | S100A9 | TRIB3	A	7_genes_A
615	6	CDC25A | CISD1 | GSDMC | NT5DC2 | RRM2 | S100A9	B	6_genes_B
616	7	CDC25A | CISD1 | GSDMC | NT5DC2 | RRM2 | S100A9 | TRIB3	A	7_genes_A
617	7	CDC25A | CISD1 | GSDMC | NT5DC2 | RRM2 | S100A9 | TRIB3	A	7_genes_A
618	7	CDC25A | CISD1 | GSDMC | NT5DC2 | RRM2 | S100A9 | TRIB3	A	7_genes_A
619	6	CDC25A | CISD1 | GSDMC | NT5DC2 | RRM2 | S100A9	B	6_genes_B
620	6	CDC25A | CISD1 | GSDMC | NT5DC2 | RRM2 | S100A9	B	6_genes_B
621	6	CDC25A | CISD1 | GSDMC | NT5DC2 | RRM2 | S100A9	B	6_genes_B
622	7	CDC25A | CISD1 | GSDMC | NT5DC2 | RRM2 | S100A9 | TRIB3	A	7_genes_A
623	6	CDC25A | CISD1 | GSDMC | NT5DC2 | RRM2 | S100A9	B	6_genes_B
624	7	CDC25A | CISD1 | GSDMC | NT5DC2 | RRM2 | S100A9 | TRIB3	A	7_genes_A
625	5	CDC25A | GSDMC | NT5DC2 | RRM2 | S100A9	C	5_genes_C
626	5	CDC25A | GSDMC | NT5DC2 | RRM2 | S100A9	C	5_genes_C
627	7	CDC25A | CISD1 | GSDMC | NT5DC2 | RRM2 | S100A9 | TRIB3	A	7_genes_A
628	7	CDC25A | CISD1 | GSDMC | NT5DC2 | RRM2 | S100A9 | TRIB3	A	7_genes_A
629	6	CDC25A | CISD1 | GSDMC | NT5DC2 | RRM2 | S100A9	B	6_genes_B
630	6	CDC25A | CISD1 | GSDMC | NT5DC2 | RRM2 | S100A9	B	6_genes_B
631	7	CDC25A | CISD1 | GSDMC | NT5DC2 | RRM2 | S100A9 | TRIB3	A	7_genes_A
632	6	CDC25A | CISD1 | GSDMC | NT5DC2 | RRM2 | S100A9	B	6_genes_B
633	5	CDC25A | GSDMC | NT5DC2 | RRM2 | S100A9	C	5_genes_C
634	6	CDC25A | CISD1 | GSDMC | NT5DC2 | RRM2 | S100A9	B	6_genes_B
635	7	CDC25A | CISD1 | GSDMC | NT5DC2 | RRM2 | S100A9 | TRIB3	A	7_genes_A
636	6	CDC25A | CISD1 | GSDMC | NT5DC2 | RRM2 | S100A9	B	6_genes_B
637	7	CDC25A | CISD1 | GSDMC | NT5DC2 | RRM2 | S100A9 | TRIB3	A	7_genes_A
638	6	CDC25A | CISD1 | GSDMC | NT5DC2 | RRM2 | S100A9	B	6_genes_B
639	7	CDC25A | CISD1 | GSDMC | NT5DC2 | RRM2 | S100A9 | TRIB3	A	7_genes_A
640	7	CDC25A | CISD1 | GSDMC | NT5DC2 | RRM2 | S100A9 | TRIB3	A	7_genes_A
641	7	CDC25A | CISD1 | GSDMC | NT5DC2 | RRM2 | S100A9 | TRIB3	A	7_genes_A
642	7	CDC25A | CISD1 | GSDMC | NT5DC2 | RRM2 | S100A9 | TRIB3	A	7_genes_A
643	7	CDC25A | CISD1 | GSDMC | NT5DC2 | RRM2 | S100A9 | TRIB3	A	7_genes_A
644	7	CDC25A | CISD1 | GSDMC | NT5DC2 | RRM2 | S100A9 | TRIB3	A	7_genes_A
645	6	CDC25A | CISD1 | GSDMC | NT5DC2 | RRM2 | S100A9	B	6_genes_B
646	7	CDC25A | CISD1 | GSDMC | NT5DC2 | RRM2 | S100A9 | TRIB3	A	7_genes_A
647	7	CDC25A | CISD1 | GSDMC | NT5DC2 | RRM2 | S100A9 | TRIB3	A	7_genes_A
648	7	CDC25A | CISD1 | GSDMC | NT5DC2 | RRM2 | S100A9 | TRIB3	A	7_genes_A
649	6	CDC25A | CISD1 | GSDMC | NT5DC2 | RRM2 | S100A9	B	6_genes_B
650	6	CDC25A | CISD1 | GSDMC | NT5DC2 | RRM2 | S100A9	B	6_genes_B
651	6	CDC25A | CISD1 | GSDMC | NT5DC2 | RRM2 | S100A9	B	6_genes_B
652	6	CDC25A | CISD1 | GSDMC | NT5DC2 | RRM2 | S100A9	B	6_genes_B
653	7	CDC25A | CISD1 | GSDMC | NT5DC2 | RRM2 | S100A9 | TRIB3	A	7_genes_A
654	6	CDC25A | CISD1 | GSDMC | NT5DC2 | RRM2 | S100A9	B	6_genes_B
655	4	CDC25A | GSDMC | NT5DC2 | S100A9	D	4_genes_D
656	7	CDC25A | CISD1 | GSDMC | NT5DC2 | RRM2 | S100A9 | TRIB3	A	7_genes_A
657	5	CDC25A | GSDMC | NT5DC2 | RRM2 | S100A9	C	5_genes_C
658	7	CDC25A | CISD1 | GSDMC | NT5DC2 | RRM2 | S100A9 | TRIB3	A	7_genes_A
659	7	CDC25A | CISD1 | GSDMC | NT5DC2 | RRM2 | S100A9 | TRIB3	A	7_genes_A
660	6	CDC25A | CISD1 | GSDMC | NT5DC2 | RRM2 | S100A9	B	6_genes_B
661	7	CDC25A | CISD1 | GSDMC | NT5DC2 | RRM2 | S100A9 | TRIB3	A	7_genes_A
662	7	CDC25A | CISD1 | GSDMC | NT5DC2 | RRM2 | S100A9 | TRIB3	A	7_genes_A
663	6	CDC25A | CISD1 | GSDMC | NT5DC2 | RRM2 | S100A9	B	6_genes_B
664	5	CDC25A | GSDMC | NT5DC2 | RRM2 | S100A9	C	5_genes_C
665	7	CDC25A | CISD1 | GSDMC | NT5DC2 | RRM2 | S100A9 | TRIB3	A	7_genes_A
666	6	CDC25A | CISD1 | GSDMC | NT5DC2 | RRM2 | S100A9	B	6_genes_B
667	6	CDC25A | CISD1 | GSDMC | NT5DC2 | RRM2 | S100A9	B	6_genes_B
668	6	CDC25A | CISD1 | GSDMC | NT5DC2 | RRM2 | S100A9	B	6_genes_B
669	6	CDC25A | CISD1 | GSDMC | NT5DC2 | RRM2 | S100A9	B	6_genes_B
670	7	CDC25A | CISD1 | GSDMC | NT5DC2 | RRM2 | S100A9 | TRIB3	A	7_genes_A
671	5	CDC25A | GSDMC | NT5DC2 | RRM2 | S100A9	C	5_genes_C
672	6	CDC25A | CISD1 | GSDMC | NT5DC2 | RRM2 | S100A9	B	6_genes_B
673	7	CDC25A | CISD1 | GSDMC | NT5DC2 | RRM2 | S100A9 | TRIB3	A	7_genes_A
674	6	CDC25A | CISD1 | GSDMC | NT5DC2 | RRM2 | S100A9	B	6_genes_B
675	7	CDC25A | CISD1 | GSDMC | NT5DC2 | RRM2 | S100A9 | TRIB3	A	7_genes_A
676	7	CDC25A | CISD1 | GSDMC | NT5DC2 | RRM2 | S100A9 | TRIB3	A	7_genes_A
677	6	CDC25A | CISD1 | GSDMC | NT5DC2 | RRM2 | S100A9	B	6_genes_B
678	6	CDC25A | CISD1 | GSDMC | NT5DC2 | RRM2 | S100A9	B	6_genes_B
679	7	CDC25A | CISD1 | GSDMC | NT5DC2 | RRM2 | S100A9 | TRIB3	A	7_genes_A
680	7	CDC25A | CISD1 | GSDMC | NT5DC2 | RRM2 | S100A9 | TRIB3	A	7_genes_A
681	7	CDC25A | CISD1 | GSDMC | NT5DC2 | RRM2 | S100A9 | TRIB3	A	7_genes_A
682	7	CDC25A | CISD1 | GSDMC | NT5DC2 | RRM2 | S100A9 | TRIB3	A	7_genes_A
683	5	CDC25A | GSDMC | NT5DC2 | RRM2 | S100A9	C	5_genes_C
684	7	CDC25A | CISD1 | GSDMC | NT5DC2 | RRM2 | S100A9 | TRIB3	A	7_genes_A
685	4	CDC25A | GSDMC | NT5DC2 | S100A9	D	4_genes_D
686	6	CDC25A | CISD1 | GSDMC | NT5DC2 | RRM2 | S100A9	B	6_genes_B
687	7	CDC25A | CISD1 | GSDMC | NT5DC2 | RRM2 | S100A9 | TRIB3	A	7_genes_A
688	7	CDC25A | CISD1 | GSDMC | NT5DC2 | RRM2 | S100A9 | TRIB3	A	7_genes_A
689	6	CDC25A | CISD1 | GSDMC | NT5DC2 | RRM2 | S100A9	B	6_genes_B
690	7	CDC25A | CISD1 | GSDMC | NT5DC2 | RRM2 | S100A9 | TRIB3	A	7_genes_A
691	6	CDC25A | CISD1 | GSDMC | NT5DC2 | RRM2 | S100A9	B	6_genes_B
692	7	CDC25A | CISD1 | GSDMC | NT5DC2 | RRM2 | S100A9 | TRIB3	A	7_genes_A
693	6	CDC25A | CISD1 | GSDMC | NT5DC2 | RRM2 | S100A9	B	6_genes_B
694	7	CDC25A | CISD1 | GSDMC | NT5DC2 | RRM2 | S100A9 | TRIB3	A	7_genes_A
695	6	CDC25A | CISD1 | GSDMC | NT5DC2 | RRM2 | S100A9	B	6_genes_B
696	7	CDC25A | CISD1 | GSDMC | NT5DC2 | RRM2 | S100A9 | TRIB3	A	7_genes_A
697	5	CDC25A | GSDMC | NT5DC2 | RRM2 | S100A9	C	5_genes_C
698	5	CDC25A | GSDMC | NT5DC2 | RRM2 | S100A9	C	5_genes_C
699	7	CDC25A | CISD1 | GSDMC | NT5DC2 | RRM2 | S100A9 | TRIB3	A	7_genes_A
700	5	CDC25A | GSDMC | NT5DC2 | RRM2 | S100A9	C	5_genes_C
701	6	CDC25A | CISD1 | GSDMC | NT5DC2 | RRM2 | S100A9	B	6_genes_B
702	7	CDC25A | CISD1 | GSDMC | NT5DC2 | RRM2 | S100A9 | TRIB3	A	7_genes_A
703	6	CDC25A | CISD1 | GSDMC | NT5DC2 | RRM2 | S100A9	B	6_genes_B
704	6	CDC25A | CISD1 | GSDMC | NT5DC2 | RRM2 | S100A9	B	6_genes_B
705	6	CDC25A | CISD1 | GSDMC | NT5DC2 | RRM2 | S100A9	B	6_genes_B
706	7	CDC25A | CISD1 | GSDMC | NT5DC2 | RRM2 | S100A9 | TRIB3	A	7_genes_A
707	7	CDC25A | CISD1 | GSDMC | NT5DC2 | RRM2 | S100A9 | TRIB3	A	7_genes_A
708	5	CDC25A | GSDMC | NT5DC2 | RRM2 | S100A9	C	5_genes_C
709	7	CDC25A | CISD1 | GSDMC | NT5DC2 | RRM2 | S100A9 | TRIB3	A	7_genes_A
710	7	CDC25A | CISD1 | GSDMC | NT5DC2 | RRM2 | S100A9 | TRIB3	A	7_genes_A
711	7	CDC25A | CISD1 | GSDMC | NT5DC2 | RRM2 | S100A9 | TRIB3	A	7_genes_A
712	6	CDC25A | CISD1 | GSDMC | NT5DC2 | RRM2 | S100A9	B	6_genes_B
713	5	CDC25A | GSDMC | NT5DC2 | RRM2 | S100A9	C	5_genes_C
714	6	CDC25A | CISD1 | GSDMC | NT5DC2 | RRM2 | S100A9	B	6_genes_B
715	7	CDC25A | CISD1 | GSDMC | NT5DC2 | RRM2 | S100A9 | TRIB3	A	7_genes_A
716	7	CDC25A | CISD1 | GSDMC | NT5DC2 | RRM2 | S100A9 | TRIB3	A	7_genes_A
717	6	CDC25A | CISD1 | GSDMC | NT5DC2 | RRM2 | S100A9	B	6_genes_B
718	7	CDC25A | CISD1 | GSDMC | NT5DC2 | RRM2 | S100A9 | TRIB3	A	7_genes_A
719	6	CDC25A | CISD1 | GSDMC | NT5DC2 | RRM2 | S100A9	B	6_genes_B
720	7	CDC25A | CISD1 | GSDMC | NT5DC2 | RRM2 | S100A9 | TRIB3	A	7_genes_A
721	6	CDC25A | CISD1 | GSDMC | NT5DC2 | RRM2 | S100A9	B	6_genes_B
722	6	CDC25A | CISD1 | GSDMC | NT5DC2 | RRM2 | S100A9	B	6_genes_B
723	7	CDC25A | CISD1 | GSDMC | NT5DC2 | RRM2 | S100A9 | TRIB3	A	7_genes_A
724	6	CDC25A | CISD1 | GSDMC | NT5DC2 | RRM2 | S100A9	B	6_genes_B
725	7	CDC25A | CISD1 | GSDMC | NT5DC2 | RRM2 | S100A9 | TRIB3	A	7_genes_A
726	5	CDC25A | GSDMC | NT5DC2 | RRM2 | S100A9	C	5_genes_C
727	7	CDC25A | CISD1 | GSDMC | NT5DC2 | RRM2 | S100A9 | TRIB3	A	7_genes_A
728	7	CDC25A | CISD1 | GSDMC | NT5DC2 | RRM2 | S100A9 | TRIB3	A	7_genes_A
729	7	CDC25A | CISD1 | GSDMC | NT5DC2 | RRM2 | S100A9 | TRIB3	A	7_genes_A
730	6	CDC25A | CISD1 | GSDMC | NT5DC2 | RRM2 | S100A9	B	6_genes_B
731	6	CDC25A | CISD1 | GSDMC | NT5DC2 | RRM2 | S100A9	B	6_genes_B
732	6	CDC25A | CISD1 | GSDMC | NT5DC2 | RRM2 | S100A9	B	6_genes_B
733	6	CDC25A | CISD1 | GSDMC | NT5DC2 | RRM2 | S100A9	B	6_genes_B
734	7	CDC25A | CISD1 | GSDMC | NT5DC2 | RRM2 | S100A9 | TRIB3	A	7_genes_A
735	7	CDC25A | CISD1 | GSDMC | NT5DC2 | RRM2 | S100A9 | TRIB3	A	7_genes_A
736	6	CDC25A | CISD1 | GSDMC | NT5DC2 | RRM2 | S100A9	B	6_genes_B
737	6	CDC25A | CISD1 | GSDMC | NT5DC2 | RRM2 | S100A9	B	6_genes_B
738	7	CDC25A | CISD1 | GSDMC | NT5DC2 | RRM2 | S100A9 | TRIB3	A	7_genes_A
739	7	CDC25A | CISD1 | GSDMC | NT5DC2 | RRM2 | S100A9 | TRIB3	A	7_genes_A
740	6	CDC25A | CISD1 | GSDMC | NT5DC2 | RRM2 | S100A9	B	6_genes_B
741	6	CDC25A | CISD1 | GSDMC | NT5DC2 | RRM2 | S100A9	B	6_genes_B
742	6	CDC25A | CISD1 | GSDMC | NT5DC2 | RRM2 | S100A9	B	6_genes_B
743	6	CDC25A | CISD1 | GSDMC | NT5DC2 | RRM2 | S100A9	B	6_genes_B
744	6	CDC25A | CISD1 | GSDMC | NT5DC2 | RRM2 | S100A9	B	6_genes_B
745	7	CDC25A | CISD1 | GSDMC | NT5DC2 | RRM2 | S100A9 | TRIB3	A	7_genes_A
746	6	CDC25A | CISD1 | GSDMC | NT5DC2 | RRM2 | S100A9	B	6_genes_B
747	6	CDC25A | CISD1 | GSDMC | NT5DC2 | RRM2 | S100A9	B	6_genes_B
748	7	CDC25A | CISD1 | GSDMC | NT5DC2 | RRM2 | S100A9 | TRIB3	A	7_genes_A
749	7	CDC25A | CISD1 | GSDMC | NT5DC2 | RRM2 | S100A9 | TRIB3	A	7_genes_A
750	6	CDC25A | CISD1 | GSDMC | NT5DC2 | RRM2 | S100A9	B	6_genes_B
751	6	CDC25A | CISD1 | GSDMC | NT5DC2 | RRM2 | S100A9	B	6_genes_B
752	6	CDC25A | CISD1 | GSDMC | NT5DC2 | RRM2 | S100A9	B	6_genes_B
753	5	CDC25A | GSDMC | NT5DC2 | RRM2 | S100A9	C	5_genes_C
754	6	CDC25A | CISD1 | GSDMC | NT5DC2 | RRM2 | S100A9	B	6_genes_B
755	6	CDC25A | CISD1 | GSDMC | NT5DC2 | RRM2 | S100A9	B	6_genes_B
756	6	CDC25A | CISD1 | GSDMC | NT5DC2 | RRM2 | S100A9	B	6_genes_B
757	6	CDC25A | CISD1 | GSDMC | NT5DC2 | RRM2 | S100A9	B	6_genes_B
758	5	CDC25A | GSDMC | NT5DC2 | RRM2 | S100A9	C	5_genes_C
759	6	CDC25A | CISD1 | GSDMC | NT5DC2 | RRM2 | S100A9	B	6_genes_B
760	7	CDC25A | CISD1 | GSDMC | NT5DC2 | RRM2 | S100A9 | TRIB3	A	7_genes_A
761	6	CDC25A | CISD1 | GSDMC | NT5DC2 | RRM2 | S100A9	B	6_genes_B
762	7	CDC25A | CISD1 | GSDMC | NT5DC2 | RRM2 | S100A9 | TRIB3	A	7_genes_A
763	5	CDC25A | GSDMC | NT5DC2 | RRM2 | S100A9	C	5_genes_C
764	7	CDC25A | CISD1 | GSDMC | NT5DC2 | RRM2 | S100A9 | TRIB3	A	7_genes_A
765	7	CDC25A | CISD1 | GSDMC | NT5DC2 | RRM2 | S100A9 | TRIB3	A	7_genes_A
766	6	CDC25A | CISD1 | GSDMC | NT5DC2 | RRM2 | S100A9	B	6_genes_B
767	7	CDC25A | CISD1 | GSDMC | NT5DC2 | RRM2 | S100A9 | TRIB3	A	7_genes_A
768	7	CDC25A | CISD1 | GSDMC | NT5DC2 | RRM2 | S100A9 | TRIB3	A	7_genes_A
769	6	CDC25A | CISD1 | GSDMC | NT5DC2 | RRM2 | S100A9	B	6_genes_B
770	6	CDC25A | CISD1 | GSDMC | NT5DC2 | RRM2 | S100A9	B	6_genes_B
771	7	CDC25A | CISD1 | GSDMC | NT5DC2 | RRM2 | S100A9 | TRIB3	A	7_genes_A
772	6	CDC25A | CISD1 | GSDMC | NT5DC2 | RRM2 | S100A9	B	6_genes_B
773	7	CDC25A | CISD1 | GSDMC | NT5DC2 | RRM2 | S100A9 | TRIB3	A	7_genes_A
774	7	CDC25A | CISD1 | GSDMC | NT5DC2 | RRM2 | S100A9 | TRIB3	A	7_genes_A
775	7	CDC25A | CISD1 | GSDMC | NT5DC2 | RRM2 | S100A9 | TRIB3	A	7_genes_A
776	7	CDC25A | CISD1 | GSDMC | NT5DC2 | RRM2 | S100A9 | TRIB3	A	7_genes_A
777	7	CDC25A | CISD1 | GSDMC | NT5DC2 | RRM2 | S100A9 | TRIB3	A	7_genes_A
778	7	CDC25A | CISD1 | GSDMC | NT5DC2 | RRM2 | S100A9 | TRIB3	A	7_genes_A
779	4	CDC25A | GSDMC | NT5DC2 | S100A9	D	4_genes_D
780	7	CDC25A | CISD1 | GSDMC | NT5DC2 | RRM2 | S100A9 | TRIB3	A	7_genes_A
781	7	CDC25A | CISD1 | GSDMC | NT5DC2 | RRM2 | S100A9 | TRIB3	A	7_genes_A
782	7	CDC25A | CISD1 | GSDMC | NT5DC2 | RRM2 | S100A9 | TRIB3	A	7_genes_A
783	7	CDC25A | CISD1 | GSDMC | NT5DC2 | RRM2 | S100A9 | TRIB3	A	7_genes_A
784	6	CDC25A | CISD1 | GSDMC | NT5DC2 | RRM2 | S100A9	B	6_genes_B
785	7	CDC25A | CISD1 | GSDMC | NT5DC2 | RRM2 | S100A9 | TRIB3	A	7_genes_A
786	7	CDC25A | CISD1 | GSDMC | NT5DC2 | RRM2 | S100A9 | TRIB3	A	7_genes_A
787	7	CDC25A | CISD1 | GSDMC | NT5DC2 | RRM2 | S100A9 | TRIB3	A	7_genes_A
788	5	CDC25A | GSDMC | NT5DC2 | RRM2 | S100A9	C	5_genes_C
789	7	CDC25A | CISD1 | GSDMC | NT5DC2 | RRM2 | S100A9 | TRIB3	A	7_genes_A
790	6	CDC25A | CISD1 | GSDMC | NT5DC2 | RRM2 | S100A9	B	6_genes_B
791	6	CDC25A | CISD1 | GSDMC | NT5DC2 | RRM2 | S100A9	B	6_genes_B
792	6	CDC25A | CISD1 | GSDMC | NT5DC2 | RRM2 | S100A9	B	6_genes_B
793	6	CDC25A | CISD1 | GSDMC | NT5DC2 | RRM2 | S100A9	B	6_genes_B
794	6	CDC25A | CISD1 | GSDMC | NT5DC2 | RRM2 | S100A9	B	6_genes_B
795	6	CDC25A | CISD1 | GSDMC | NT5DC2 | RRM2 | S100A9	B	6_genes_B
796	7	CDC25A | CISD1 | GSDMC | NT5DC2 | RRM2 | S100A9 | TRIB3	A	7_genes_A
797	7	CDC25A | CISD1 | GSDMC | NT5DC2 | RRM2 | S100A9 | TRIB3	A	7_genes_A
798	7	CDC25A | CISD1 | GSDMC | NT5DC2 | RRM2 | S100A9 | TRIB3	A	7_genes_A
799	7	CDC25A | CISD1 | GSDMC | NT5DC2 | RRM2 | S100A9 | TRIB3	A	7_genes_A
800	6	CDC25A | CISD1 | GSDMC | NT5DC2 | RRM2 | S100A9	B	6_genes_B
801	6	CDC25A | CISD1 | GSDMC | NT5DC2 | RRM2 | S100A9	B	6_genes_B
802	6	CDC25A | CISD1 | GSDMC | NT5DC2 | RRM2 | S100A9	B	6_genes_B
803	6	CDC25A | CISD1 | GSDMC | NT5DC2 | RRM2 | S100A9	B	6_genes_B
804	7	CDC25A | CISD1 | GSDMC | NT5DC2 | RRM2 | S100A9 | TRIB3	A	7_genes_A
805	6	CDC25A | CISD1 | GSDMC | NT5DC2 | RRM2 | S100A9	B	6_genes_B
806	7	CDC25A | CISD1 | GSDMC | NT5DC2 | RRM2 | S100A9 | TRIB3	A	7_genes_A
807	6	CDC25A | CISD1 | GSDMC | NT5DC2 | RRM2 | S100A9	B	6_genes_B
808	6	CDC25A | CISD1 | GSDMC | NT5DC2 | RRM2 | S100A9	B	6_genes_B
809	6	CDC25A | CISD1 | GSDMC | NT5DC2 | RRM2 | S100A9	B	6_genes_B
810	5	CDC25A | GSDMC | NT5DC2 | RRM2 | S100A9	C	5_genes_C
811	6	CDC25A | CISD1 | GSDMC | NT5DC2 | RRM2 | S100A9	B	6_genes_B
812	7	CDC25A | CISD1 | GSDMC | NT5DC2 | RRM2 | S100A9 | TRIB3	A	7_genes_A
813	6	CDC25A | CISD1 | GSDMC | NT5DC2 | RRM2 | S100A9	B	6_genes_B
814	5	CDC25A | GSDMC | NT5DC2 | RRM2 | S100A9	C	5_genes_C
815	6	CDC25A | CISD1 | GSDMC | NT5DC2 | RRM2 | S100A9	B	6_genes_B
816	6	CDC25A | CISD1 | GSDMC | NT5DC2 | RRM2 | S100A9	B	6_genes_B
817	6	CDC25A | CISD1 | GSDMC | NT5DC2 | RRM2 | S100A9	B	6_genes_B
818	7	CDC25A | CISD1 | GSDMC | NT5DC2 | RRM2 | S100A9 | TRIB3	A	7_genes_A
819	5	CDC25A | GSDMC | NT5DC2 | RRM2 | S100A9	C	5_genes_C
820	7	CDC25A | CISD1 | GSDMC | NT5DC2 | RRM2 | S100A9 | TRIB3	A	7_genes_A
821	6	CDC25A | CISD1 | GSDMC | NT5DC2 | RRM2 | S100A9	B	6_genes_B
822	7	CDC25A | CISD1 | GSDMC | NT5DC2 | RRM2 | S100A9 | TRIB3	A	7_genes_A
823	7	CDC25A | CISD1 | GSDMC | NT5DC2 | RRM2 | S100A9 | TRIB3	A	7_genes_A
824	7	CDC25A | CISD1 | GSDMC | NT5DC2 | RRM2 | S100A9 | TRIB3	A	7_genes_A
825	6	CDC25A | CISD1 | GSDMC | NT5DC2 | RRM2 | S100A9	B	6_genes_B
826	7	CDC25A | CISD1 | GSDMC | NT5DC2 | RRM2 | S100A9 | TRIB3	A	7_genes_A
827	7	CDC25A | CISD1 | GSDMC | NT5DC2 | RRM2 | S100A9 | TRIB3	A	7_genes_A
828	7	CDC25A | CISD1 | GSDMC | NT5DC2 | RRM2 | S100A9 | TRIB3	A	7_genes_A
829	6	CDC25A | CISD1 | GSDMC | NT5DC2 | RRM2 | S100A9	B	6_genes_B
830	7	CDC25A | CISD1 | GSDMC | NT5DC2 | RRM2 | S100A9 | TRIB3	A	7_genes_A
831	5	CDC25A | GSDMC | NT5DC2 | RRM2 | S100A9	C	5_genes_C
832	6	CDC25A | CISD1 | GSDMC | NT5DC2 | RRM2 | S100A9	B	6_genes_B
833	7	CDC25A | CISD1 | GSDMC | NT5DC2 | RRM2 | S100A9 | TRIB3	A	7_genes_A
834	7	CDC25A | CISD1 | GSDMC | NT5DC2 | RRM2 | S100A9 | TRIB3	A	7_genes_A
835	7	CDC25A | CISD1 | GSDMC | NT5DC2 | RRM2 | S100A9 | TRIB3	A	7_genes_A
836	6	CDC25A | CISD1 | GSDMC | NT5DC2 | RRM2 | S100A9	B	6_genes_B
837	5	CDC25A | GSDMC | NT5DC2 | RRM2 | S100A9	C	5_genes_C
838	5	CDC25A | GSDMC | NT5DC2 | RRM2 | S100A9	C	5_genes_C
839	6	CDC25A | CISD1 | GSDMC | NT5DC2 | RRM2 | S100A9	B	6_genes_B
840	6	CDC25A | CISD1 | GSDMC | NT5DC2 | RRM2 | S100A9	B	6_genes_B
841	7	CDC25A | CISD1 | GSDMC | NT5DC2 | RRM2 | S100A9 | TRIB3	A	7_genes_A
842	6	CDC25A | CISD1 | GSDMC | NT5DC2 | RRM2 | S100A9	B	6_genes_B
843	5	CDC25A | GSDMC | NT5DC2 | RRM2 | S100A9	C	5_genes_C
844	6	CDC25A | CISD1 | GSDMC | NT5DC2 | RRM2 | S100A9	B	6_genes_B
845	6	CDC25A | CISD1 | GSDMC | NT5DC2 | RRM2 | S100A9	B	6_genes_B
846	7	CDC25A | CISD1 | GSDMC | NT5DC2 | RRM2 | S100A9 | TRIB3	A	7_genes_A
847	6	CDC25A | CISD1 | GSDMC | NT5DC2 | RRM2 | S100A9	B	6_genes_B
848	6	CDC25A | CISD1 | GSDMC | NT5DC2 | RRM2 | S100A9	B	6_genes_B
849	6	CDC25A | CISD1 | GSDMC | NT5DC2 | RRM2 | S100A9	B	6_genes_B
850	6	CDC25A | CISD1 | GSDMC | NT5DC2 | RRM2 | S100A9	B	6_genes_B
851	7	CDC25A | CISD1 | GSDMC | NT5DC2 | RRM2 | S100A9 | TRIB3	A	7_genes_A
852	5	CDC25A | GSDMC | NT5DC2 | RRM2 | S100A9	C	5_genes_C
853	6	CDC25A | CISD1 | GSDMC | NT5DC2 | RRM2 | S100A9	B	6_genes_B
854	6	CDC25A | CISD1 | GSDMC | NT5DC2 | RRM2 | S100A9	B	6_genes_B
855	7	CDC25A | CISD1 | GSDMC | NT5DC2 | RRM2 | S100A9 | TRIB3	A	7_genes_A
856	5	CDC25A | GSDMC | NT5DC2 | RRM2 | S100A9	C	5_genes_C
857	6	CDC25A | CISD1 | GSDMC | NT5DC2 | RRM2 | S100A9	B	6_genes_B
858	6	CDC25A | CISD1 | GSDMC | NT5DC2 | RRM2 | S100A9	B	6_genes_B
859	6	CDC25A | CISD1 | GSDMC | NT5DC2 | RRM2 | S100A9	B	6_genes_B
860	7	CDC25A | CISD1 | GSDMC | NT5DC2 | RRM2 | S100A9 | TRIB3	A	7_genes_A
861	7	CDC25A | CISD1 | GSDMC | NT5DC2 | RRM2 | S100A9 | TRIB3	A	7_genes_A
862	5	CDC25A | GSDMC | NT5DC2 | RRM2 | S100A9	C	5_genes_C
863	6	CDC25A | CISD1 | GSDMC | NT5DC2 | RRM2 | S100A9	B	6_genes_B
864	6	CDC25A | CISD1 | GSDMC | NT5DC2 | RRM2 | S100A9	B	6_genes_B
865	6	CDC25A | CISD1 | GSDMC | NT5DC2 | RRM2 | S100A9	B	6_genes_B
866	7	CDC25A | CISD1 | GSDMC | NT5DC2 | RRM2 | S100A9 | TRIB3	A	7_genes_A
867	7	CDC25A | CISD1 | GSDMC | NT5DC2 | RRM2 | S100A9 | TRIB3	A	7_genes_A
868	6	CDC25A | CISD1 | GSDMC | NT5DC2 | RRM2 | S100A9	B	6_genes_B
869	7	CDC25A | CISD1 | GSDMC | NT5DC2 | RRM2 | S100A9 | TRIB3	A	7_genes_A
870	6	CDC25A | CISD1 | GSDMC | NT5DC2 | RRM2 | S100A9	B	6_genes_B
871	6	CDC25A | CISD1 | GSDMC | NT5DC2 | RRM2 | S100A9	B	6_genes_B
872	6	CDC25A | CISD1 | GSDMC | NT5DC2 | RRM2 | S100A9	B	6_genes_B
873	7	CDC25A | CISD1 | GSDMC | NT5DC2 | RRM2 | S100A9 | TRIB3	A	7_genes_A
874	6	CDC25A | CISD1 | GSDMC | NT5DC2 | RRM2 | S100A9	B	6_genes_B
875	7	CDC25A | CISD1 | GSDMC | NT5DC2 | RRM2 | S100A9 | TRIB3	A	7_genes_A
876	7	CDC25A | CISD1 | GSDMC | NT5DC2 | RRM2 | S100A9 | TRIB3	A	7_genes_A
877	7	CDC25A | CISD1 | GSDMC | NT5DC2 | RRM2 | S100A9 | TRIB3	A	7_genes_A
878	6	CDC25A | CISD1 | GSDMC | NT5DC2 | RRM2 | S100A9	B	6_genes_B
879	6	CDC25A | CISD1 | GSDMC | NT5DC2 | RRM2 | S100A9	B	6_genes_B
880	5	CDC25A | GSDMC | NT5DC2 | RRM2 | S100A9	C	5_genes_C
881	7	CDC25A | CISD1 | GSDMC | NT5DC2 | RRM2 | S100A9 | TRIB3	A	7_genes_A
882	6	CDC25A | CISD1 | GSDMC | NT5DC2 | RRM2 | S100A9	B	6_genes_B
883	7	CDC25A | CISD1 | GSDMC | NT5DC2 | RRM2 | S100A9 | TRIB3	A	7_genes_A
884	6	CDC25A | CISD1 | GSDMC | NT5DC2 | RRM2 | S100A9	B	6_genes_B
885	7	CDC25A | CISD1 | GSDMC | NT5DC2 | RRM2 | S100A9 | TRIB3	A	7_genes_A
886	6	CDC25A | CISD1 | GSDMC | NT5DC2 | RRM2 | S100A9	B	6_genes_B
887	7	CDC25A | CISD1 | GSDMC | NT5DC2 | RRM2 | S100A9 | TRIB3	A	7_genes_A
888	7	CDC25A | CISD1 | GSDMC | NT5DC2 | RRM2 | S100A9 | TRIB3	A	7_genes_A
889	7	CDC25A | CISD1 | GSDMC | NT5DC2 | RRM2 | S100A9 | TRIB3	A	7_genes_A
890	7	CDC25A | CISD1 | GSDMC | NT5DC2 | RRM2 | S100A9 | TRIB3	A	7_genes_A
891	7	CDC25A | CISD1 | GSDMC | NT5DC2 | RRM2 | S100A9 | TRIB3	A	7_genes_A
892	7	CDC25A | CISD1 | GSDMC | NT5DC2 | RRM2 | S100A9 | TRIB3	A	7_genes_A
893	5	CDC25A | GSDMC | NT5DC2 | RRM2 | S100A9	C	5_genes_C
894	7	CDC25A | CISD1 | GSDMC | NT5DC2 | RRM2 | S100A9 | TRIB3	A	7_genes_A
895	6	CDC25A | CISD1 | GSDMC | NT5DC2 | RRM2 | S100A9	B	6_genes_B
896	7	CDC25A | CISD1 | GSDMC | NT5DC2 | RRM2 | S100A9 | TRIB3	A	7_genes_A
897	7	CDC25A | CISD1 | GSDMC | NT5DC2 | RRM2 | S100A9 | TRIB3	A	7_genes_A
898	7	CDC25A | CISD1 | GSDMC | NT5DC2 | RRM2 | S100A9 | TRIB3	A	7_genes_A
899	6	CDC25A | CISD1 | GSDMC | NT5DC2 | RRM2 | S100A9	B	6_genes_B
900	7	CDC25A | CISD1 | GSDMC | NT5DC2 | RRM2 | S100A9 | TRIB3	A	7_genes_A
901	7	CDC25A | CISD1 | GSDMC | NT5DC2 | RRM2 | S100A9 | TRIB3	A	7_genes_A
902	7	CDC25A | CISD1 | GSDMC | NT5DC2 | RRM2 | S100A9 | TRIB3	A	7_genes_A
903	6	CDC25A | CISD1 | GSDMC | NT5DC2 | RRM2 | S100A9	B	6_genes_B
904	7	CDC25A | CISD1 | GSDMC | NT5DC2 | RRM2 | S100A9 | TRIB3	A	7_genes_A
905	6	CDC25A | CISD1 | GSDMC | NT5DC2 | RRM2 | S100A9	B	6_genes_B
906	7	CDC25A | CISD1 | GSDMC | NT5DC2 | RRM2 | S100A9 | TRIB3	A	7_genes_A
907	6	CDC25A | CISD1 | GSDMC | NT5DC2 | RRM2 | S100A9	B	6_genes_B
908	5	CDC25A | GSDMC | NT5DC2 | RRM2 | S100A9	C	5_genes_C
909	7	CDC25A | CISD1 | GSDMC | NT5DC2 | RRM2 | S100A9 | TRIB3	A	7_genes_A
910	7	CDC25A | CISD1 | GSDMC | NT5DC2 | RRM2 | S100A9 | TRIB3	A	7_genes_A
911	7	CDC25A | CISD1 | GSDMC | NT5DC2 | RRM2 | S100A9 | TRIB3	A	7_genes_A
912	6	CDC25A | CISD1 | GSDMC | NT5DC2 | RRM2 | S100A9	B	6_genes_B
913	6	CDC25A | CISD1 | GSDMC | NT5DC2 | RRM2 | S100A9	B	6_genes_B
914	6	CDC25A | CISD1 | GSDMC | NT5DC2 | RRM2 | S100A9	B	6_genes_B
915	5	CDC25A | GSDMC | NT5DC2 | RRM2 | S100A9	C	5_genes_C
916	7	CDC25A | CISD1 | GSDMC | NT5DC2 | RRM2 | S100A9 | TRIB3	A	7_genes_A
917	6	CDC25A | CISD1 | GSDMC | NT5DC2 | RRM2 | S100A9	B	6_genes_B
918	7	CDC25A | CISD1 | GSDMC | NT5DC2 | RRM2 | S100A9 | TRIB3	A	7_genes_A
919	7	CDC25A | CISD1 | GSDMC | NT5DC2 | RRM2 | S100A9 | TRIB3	A	7_genes_A
920	7	CDC25A | CISD1 | GSDMC | NT5DC2 | RRM2 | S100A9 | TRIB3	A	7_genes_A
921	6	CDC25A | CISD1 | GSDMC | NT5DC2 | RRM2 | S100A9	B	6_genes_B
922	7	CDC25A | CISD1 | GSDMC | NT5DC2 | RRM2 | S100A9 | TRIB3	A	7_genes_A
923	6	CDC25A | CISD1 | GSDMC | NT5DC2 | RRM2 | S100A9	B	6_genes_B
924	7	CDC25A | CISD1 | GSDMC | NT5DC2 | RRM2 | S100A9 | TRIB3	A	7_genes_A
925	7	CDC25A | CISD1 | GSDMC | NT5DC2 | RRM2 | S100A9 | TRIB3	A	7_genes_A
926	7	CDC25A | CISD1 | GSDMC | NT5DC2 | RRM2 | S100A9 | TRIB3	A	7_genes_A
927	6	CDC25A | CISD1 | GSDMC | NT5DC2 | RRM2 | S100A9	B	6_genes_B
928	6	CDC25A | CISD1 | GSDMC | NT5DC2 | RRM2 | S100A9	B	6_genes_B
929	5	CDC25A | GSDMC | NT5DC2 | RRM2 | S100A9	C	5_genes_C
930	7	CDC25A | CISD1 | GSDMC | NT5DC2 | RRM2 | S100A9 | TRIB3	A	7_genes_A
931	5	CDC25A | GSDMC | NT5DC2 | RRM2 | S100A9	C	5_genes_C
932	7	CDC25A | CISD1 | GSDMC | NT5DC2 | RRM2 | S100A9 | TRIB3	A	7_genes_A
933	7	CDC25A | CISD1 | GSDMC | NT5DC2 | RRM2 | S100A9 | TRIB3	A	7_genes_A
934	6	CDC25A | CISD1 | GSDMC | NT5DC2 | RRM2 | S100A9	B	6_genes_B
935	6	CDC25A | CISD1 | GSDMC | NT5DC2 | RRM2 | S100A9	B	6_genes_B
936	7	CDC25A | CISD1 | GSDMC | NT5DC2 | RRM2 | S100A9 | TRIB3	A	7_genes_A
937	5	CDC25A | GSDMC | NT5DC2 | RRM2 | S100A9	C	5_genes_C
938	6	CDC25A | CISD1 | GSDMC | NT5DC2 | RRM2 | S100A9	B	6_genes_B
939	5	CDC25A | GSDMC | NT5DC2 | RRM2 | S100A9	C	5_genes_C
940	7	CDC25A | CISD1 | GSDMC | NT5DC2 | RRM2 | S100A9 | TRIB3	A	7_genes_A
941	7	CDC25A | CISD1 | GSDMC | NT5DC2 | RRM2 | S100A9 | TRIB3	A	7_genes_A
942	7	CDC25A | CISD1 | GSDMC | NT5DC2 | RRM2 | S100A9 | TRIB3	A	7_genes_A
943	7	CDC25A | CISD1 | GSDMC | NT5DC2 | RRM2 | S100A9 | TRIB3	A	7_genes_A
944	7	CDC25A | CISD1 | GSDMC | NT5DC2 | RRM2 | S100A9 | TRIB3	A	7_genes_A
945	7	CDC25A | CISD1 | GSDMC | NT5DC2 | RRM2 | S100A9 | TRIB3	A	7_genes_A
946	6	CDC25A | CISD1 | GSDMC | NT5DC2 | RRM2 | S100A9	B	6_genes_B
947	5	CDC25A | GSDMC | NT5DC2 | RRM2 | S100A9	C	5_genes_C
948	7	CDC25A | CISD1 | GSDMC | NT5DC2 | RRM2 | S100A9 | TRIB3	A	7_genes_A
949	7	CDC25A | CISD1 | GSDMC | NT5DC2 | RRM2 | S100A9 | TRIB3	A	7_genes_A
950	6	CDC25A | CISD1 | GSDMC | NT5DC2 | RRM2 | S100A9	B	6_genes_B
951	6	CDC25A | CISD1 | GSDMC | NT5DC2 | RRM2 | S100A9	B	6_genes_B
952	7	CDC25A | CISD1 | GSDMC | NT5DC2 | RRM2 | S100A9 | TRIB3	A	7_genes_A
953	6	CDC25A | CISD1 | GSDMC | NT5DC2 | RRM2 | S100A9	B	6_genes_B
954	6	CDC25A | CISD1 | GSDMC | NT5DC2 | RRM2 | S100A9	B	6_genes_B
955	6	CDC25A | CISD1 | GSDMC | NT5DC2 | RRM2 | S100A9	B	6_genes_B
956	7	CDC25A | CISD1 | GSDMC | NT5DC2 | RRM2 | S100A9 | TRIB3	A	7_genes_A
957	7	CDC25A | CISD1 | GSDMC | NT5DC2 | RRM2 | S100A9 | TRIB3	A	7_genes_A
958	7	CDC25A | CISD1 | GSDMC | NT5DC2 | RRM2 | S100A9 | TRIB3	A	7_genes_A
959	7	CDC25A | CISD1 | GSDMC | NT5DC2 | RRM2 | S100A9 | TRIB3	A	7_genes_A
960	6	CDC25A | CISD1 | GSDMC | NT5DC2 | RRM2 | S100A9	B	6_genes_B
961	7	CDC25A | CISD1 | GSDMC | NT5DC2 | RRM2 | S100A9 | TRIB3	A	7_genes_A
962	7	CDC25A | CISD1 | GSDMC | NT5DC2 | RRM2 | S100A9 | TRIB3	A	7_genes_A
963	6	CDC25A | CISD1 | GSDMC | NT5DC2 | RRM2 | S100A9	B	6_genes_B
964	7	CDC25A | CISD1 | GSDMC | NT5DC2 | RRM2 | S100A9 | TRIB3	A	7_genes_A
965	6	CDC25A | CISD1 | GSDMC | NT5DC2 | RRM2 | S100A9	B	6_genes_B
966	6	CDC25A | CISD1 | GSDMC | NT5DC2 | RRM2 | S100A9	B	6_genes_B
967	6	CDC25A | CISD1 | GSDMC | NT5DC2 | RRM2 | S100A9	B	6_genes_B
968	6	CDC25A | CISD1 | GSDMC | NT5DC2 | RRM2 | S100A9	B	6_genes_B
969	6	CDC25A | CISD1 | GSDMC | NT5DC2 | RRM2 | S100A9	B	6_genes_B
970	6	CDC25A | CISD1 | GSDMC | NT5DC2 | RRM2 | S100A9	B	6_genes_B
971	6	CDC25A | CISD1 | GSDMC | NT5DC2 | RRM2 | S100A9	B	6_genes_B
972	7	CDC25A | CISD1 | GSDMC | NT5DC2 | RRM2 | S100A9 | TRIB3	A	7_genes_A
973	6	CDC25A | CISD1 | GSDMC | NT5DC2 | RRM2 | S100A9	B	6_genes_B
974	6	CDC25A | CISD1 | GSDMC | NT5DC2 | RRM2 | S100A9	B	6_genes_B
975	6	CDC25A | CISD1 | GSDMC | NT5DC2 | RRM2 | S100A9	B	6_genes_B
976	7	CDC25A | CISD1 | GSDMC | NT5DC2 | RRM2 | S100A9 | TRIB3	A	7_genes_A
977	6	CDC25A | CISD1 | GSDMC | NT5DC2 | RRM2 | S100A9	B	6_genes_B
978	7	CDC25A | CISD1 | GSDMC | NT5DC2 | RRM2 | S100A9 | TRIB3	A	7_genes_A
979	7	CDC25A | CISD1 | GSDMC | NT5DC2 | RRM2 | S100A9 | TRIB3	A	7_genes_A
980	7	CDC25A | CISD1 | GSDMC | NT5DC2 | RRM2 | S100A9 | TRIB3	A	7_genes_A
981	6	CDC25A | CISD1 | GSDMC | NT5DC2 | RRM2 | S100A9	B	6_genes_B
982	6	CDC25A | CISD1 | GSDMC | NT5DC2 | RRM2 | S100A9	B	6_genes_B
983	6	CDC25A | CISD1 | GSDMC | NT5DC2 | RRM2 | S100A9	B	6_genes_B
984	5	CDC25A | GSDMC | NT5DC2 | RRM2 | S100A9	C	5_genes_C
985	7	CDC25A | CISD1 | GSDMC | NT5DC2 | RRM2 | S100A9 | TRIB3	A	7_genes_A
986	7	CDC25A | CISD1 | GSDMC | NT5DC2 | RRM2 | S100A9 | TRIB3	A	7_genes_A
987	6	CDC25A | CISD1 | GSDMC | NT5DC2 | RRM2 | S100A9	B	6_genes_B
988	7	CDC25A | CISD1 | GSDMC | NT5DC2 | RRM2 | S100A9 | TRIB3	A	7_genes_A
989	7	CDC25A | CISD1 | GSDMC | NT5DC2 | RRM2 | S100A9 | TRIB3	A	7_genes_A
990	6	CDC25A | CISD1 | GSDMC | NT5DC2 | RRM2 | S100A9	B	6_genes_B
991	6	CDC25A | CISD1 | GSDMC | NT5DC2 | RRM2 | S100A9	B	6_genes_B
992	6	CDC25A | CISD1 | GSDMC | NT5DC2 | RRM2 | S100A9	B	6_genes_B
993	7	CDC25A | CISD1 | GSDMC | NT5DC2 | RRM2 | S100A9 | TRIB3	A	7_genes_A
994	7	CDC25A | CISD1 | GSDMC | NT5DC2 | RRM2 | S100A9 | TRIB3	A	7_genes_A
995	7	CDC25A | CISD1 | GSDMC | NT5DC2 | RRM2 | S100A9 | TRIB3	A	7_genes_A
996	7	CDC25A | CISD1 | GSDMC | NT5DC2 | RRM2 | S100A9 | TRIB3	A	7_genes_A
997	7	CDC25A | CISD1 | GSDMC | NT5DC2 | RRM2 | S100A9 | TRIB3	A	7_genes_A
998	6	CDC25A | CISD1 | GSDMC | NT5DC2 | RRM2 | S100A9	B	6_genes_B
999	5	CDC25A | GSDMC | NT5DC2 | RRM2 | S100A9	C	5_genes_C
1000	7	CDC25A | CISD1 | GSDMC | NT5DC2 | RRM2 | S100A9 | TRIB3	A	7_genes_A
