# Supplementary material for: Developing an advanced diagnostic model for hepatocellular carcinoma through multi-omics integration leveraging diverse cell-death patterns
Source: Front Immunol. 2024 Jul 9;15:1410603. doi: 10.3389/fimmu.2024.1410603 (PMC11263010; doi:10.3389/fimmu.2024.1410603)
Supplement: Supplementary file 16 [file Table_7.xlsx]

## Sheet: HCC cluster 1
Results of functional enrichment analysis of highly expressed genes in stem cell subpopulation (HCC cluster 1)
ONTOLOGY	ID	Description	GeneRatio	BgRatio	pvalue	p.adjust	qvalue	geneID	Count
BP	GO:0044282	small molecule catabolic process	27/167	376/18800	4.26e-17	9.3e-14	7.76e-14	HPD/HAGH/MAT1A/HGD/GLUL/ACAA1/SORD/PAH/TAT/QPRT/ALDH1L1/PCK2/PIPOX/HSD17B10/SULT1A1/HAAO/MPST/ADH4/GALK1/CDO1/GPT/CYP4F3/FTCD/CYP27A1/ECI1/ALDH6A1/GLYCTK	27
BP	GO:0016053	organic acid biosynthetic process	24/167	318/18800	9e-16	9.82e-13	8.19e-13	BAAT/APOC1/GLUL/ASS1/CYP2C9/CYP2E1/BHMT/PAH/INSIG1/CYP8B1/SLC27A5/ADI1/APOC3/ACSM2B/ACSM2A/HSD17B10/APOA5/HAAO/CBR1/CDO1/APOA1/HSD17B8/CYP27A1/PCBD1	24
BP	GO:0046394	carboxylic acid biosynthetic process	23/167	316/18800	8.19e-15	5.95e-12	4.97e-12	BAAT/APOC1/GLUL/ASS1/CYP2C9/CYP2E1/BHMT/PAH/INSIG1/CYP8B1/SLC27A5/ADI1/APOC3/ACSM2B/ACSM2A/HSD17B10/APOA5/HAAO/CBR1/APOA1/HSD17B8/CYP27A1/PCBD1	23
BP	GO:0008202	steroid metabolic process	23/167	323/18800	1.31e-14	7.14e-12	5.96e-12	BAAT/HINT2/SOD1/APOC1/ACAA1/CYP2C9/CYP2E1/INSIG1/CYP8B1/SLC27A5/SEC14L2/HSD17B10/APOA2/SULT1A1/APOA5/FMO5/AKR1C1/APOA1/HSD17B8/POR/CYP27A1/DHRS4/TM7SF2	23
BP	GO:1901605	alpha-amino acid metabolic process	19/167	203/18800	2.2e-14	9.59e-12	8e-12	HPD/BAAT/MAT1A/HGD/GLUL/ASS1/BHMT/PAH/TAT/ADI1/PIPOX/HSD17B10/HAAO/MPST/CDO1/GPT/FTCD/PCBD1/ALDH6A1	19
BP	GO:0016054	organic acid catabolic process	20/167	242/18800	4.75e-14	1.73e-11	1.44e-11	HPD/MAT1A/HGD/GLUL/ACAA1/PAH/TAT/QPRT/ALDH1L1/PCK2/PIPOX/HSD17B10/HAAO/MPST/CDO1/GPT/CYP4F3/FTCD/ECI1/ALDH6A1	20
BP	GO:0006066	alcohol metabolic process	23/167	361/18800	1.39e-13	4.33e-11	3.61e-11	RBP4/SOD1/CYP2C9/SORD/INSIG1/PCK2/SEC14L2/APOA2/ADH1B/SULT1A1/APOA5/FMO5/ADH4/GALK1/AKR1C1/APOA1/POR/TTR/CYP27A1/DHRS4/PCBD1/TM7SF2/ADH6	23
BP	GO:0046395	carboxylic acid catabolic process	19/167	238/18800	3.95e-13	1.08e-10	8.99e-11	HPD/MAT1A/HGD/GLUL/ACAA1/PAH/TAT/QPRT/ALDH1L1/PCK2/PIPOX/HSD17B10/HAAO/CDO1/GPT/CYP4F3/FTCD/ECI1/ALDH6A1	19
CC	GO:0034364	high-density lipoprotein particle	9/168	27/19594	8.29e-13	1.83e-10	1.49e-10	APOC1/APOC3/SAA1/APOA2/APOA5/SAA4/HPR/APOA1/APOH	9
BP	GO:0006631	fatty acid metabolic process	23/167	395/18800	9.09e-13	2.2e-10	1.84e-10	GPX1/BAAT/APOC1/ACAA1/CYP2C9/CYP2E1/INSIG1/SLC27A5/PCK2/APOC3/ACSM2B/ACSM2A/HSD17B10/APOA5/CBR1/ADH4/AKR1C1/CYP2A7/CYP4F3/APOA1/HSD17B8/POR/ECI1	23
MF	GO:0016614	oxidoreductase activity, acting on CH-OH group of donors	15/166	140/18410	2.31e-12	8.77e-10	6.49e-10	DCXR/GRHPR/SORD/AKR7A3/HSD17B10/ADH1B/CBR1/ADH4/AKR1C1/CYP4F3/DHRS4L2/HSD17B8/CYP27A1/DHRS4/ADH6	15
CC	GO:0034358	plasma lipoprotein particle	9/168	36/19594	1.56e-11	1.15e-09	9.35e-10	APOC1/APOC3/SAA1/APOA2/APOA5/SAA4/HPR/APOA1/APOH	9
CC	GO:1990777	lipoprotein particle	9/168	36/19594	1.56e-11	1.15e-09	9.35e-10	APOC1/APOC3/SAA1/APOA2/APOA5/SAA4/HPR/APOA1/APOH	9
MF	GO:0016616	oxidoreductase activity, acting on the CH-OH group of donors, NAD or NADP as acceptor	14/166	128/18410	9.66e-12	1.83e-09	1.36e-09	DCXR/GRHPR/SORD/AKR7A3/HSD17B10/ADH1B/CBR1/ADH4/AKR1C1/DHRS4L2/HSD17B8/CYP27A1/DHRS4/ADH6	14
BP	GO:0009636	response to toxic substance	18/167	247/18800	7.92e-12	1.73e-09	1.44e-09	HP/GPX1/SOD1/MT2A/ASS1/MT1E/AKR7A3/MT1G/SDC1/MGMT/MPST/ADH4/GSTO1/MT1A/MT1X/PRDX6/GPX3/MGST1	18
BP	GO:0006520	cellular amino acid metabolic process	19/167	285/18800	9.63e-12	1.82e-09	1.52e-09	HPD/BAAT/MAT1A/HGD/GLUL/ASS1/BHMT/PAH/TAT/ADI1/PIPOX/HSD17B10/HAAO/MPST/CDO1/GPT/FTCD/PCBD1/ALDH6A1	19
BP	GO:0120254	olefinic compound metabolic process	15/167	157/18800	1e-11	1.82e-09	1.52e-09	RBP4/GPX1/ACAA1/CYP2C9/CYP2E1/ADH1B/CBR1/ADH4/AKR1C1/CYP2A7/CYP4F3/DHRS4L2/TTR/DHRS4/ADH6	15
CC	GO:0032994	protein-lipid complex	9/168	39/19594	3.43e-11	1.9e-09	1.54e-09	APOC1/APOC3/SAA1/APOA2/APOA5/SAA4/HPR/APOA1/APOH	9
BP	GO:0009063	cellular amino acid catabolic process	13/167	112/18800	2.13e-11	3.57e-09	2.98e-09	HPD/MAT1A/HGD/GLUL/PAH/TAT/PIPOX/HSD17B10/HAAO/CDO1/GPT/FTCD/ALDH6A1	13
BP	GO:1901606	alpha-amino acid catabolic process	12/167	94/18800	4.12e-11	6.42e-09	5.36e-09	HPD/MAT1A/HGD/GLUL/PAH/TAT/PIPOX/HSD17B10/HAAO/CDO1/GPT/ALDH6A1	12
BP	GO:0098754	detoxification	14/167	150/18800	6.93e-11	1.01e-08	8.41e-09	HP/GPX1/SOD1/MT2A/MT1E/AKR7A3/MT1G/ADH4/GSTO1/MT1A/MT1X/PRDX6/GPX3/MGST1	14
BP	GO:0072330	monocarboxylic acid biosynthetic process	16/167	215/18800	8.91e-11	1.21e-08	1.01e-08	BAAT/APOC1/CYP2C9/CYP2E1/INSIG1/CYP8B1/SLC27A5/APOC3/ACSM2B/ACSM2A/HSD17B10/APOA5/CBR1/APOA1/HSD17B8/CYP27A1	16
CC	GO:0042627	chylomicron	6/168	13/19594	5.93e-10	2.62e-08	2.14e-08	APOC1/APOC3/APOA2/APOA5/APOA1/APOH	6
BP	GO:0006694	steroid biosynthetic process	14/167	175/18800	5.43e-10	6.97e-08	5.81e-08	BAAT/HINT2/SOD1/INSIG1/CYP8B1/SLC27A5/SEC14L2/HSD17B10/APOA5/APOA1/HSD17B8/POR/CYP27A1/TM7SF2	14
BP	GO:0006641	triglyceride metabolic process	11/167	103/18800	1.92e-09	2.33e-07	1.94e-07	GPX1/APOC1/CYP2E1/INSIG1/SLC27A5/PCK2/APOC3/APOA2/APOA5/APOA1/APOH	11
MF	GO:0004497	monooxygenase activity	11/166	103/18410	2.24e-09	2.84e-07	2.1e-07	CYP2C9/CYP2E1/PAH/CYP8B1/FMO5/FMO3/AKR1C1/CYP2A7/CYP4F3/CYP27A1/PCBD1	11
BP	GO:0006805	xenobiotic metabolic process	11/167	108/18800	3.2e-09	3.67e-07	3.07e-07	ACAA1/CYP2C9/CYP2E1/ACSM2B/SULT1A1/FMO5/CBR1/AKR1C1/GSTO1/CYP2A7/POR	11
CC	GO:0034361	very-low-density lipoprotein particle	6/168	20/19594	1.27e-08	4.02e-07	3.28e-07	APOC1/APOC3/APOA2/APOA5/APOA1/APOH	6
CC	GO:0034385	triglyceride-rich plasma lipoprotein particle	6/168	20/19594	1.27e-08	4.02e-07	3.28e-07	APOC1/APOC3/APOA2/APOA5/APOA1/APOH	6
BP	GO:1901617	organic hydroxy compound biosynthetic process	15/167	243/18800	4.68e-09	4.88e-07	4.07e-07	BAAT/SOD1/PAH/INSIG1/CYP8B1/SLC27A5/PCK2/SEC14L2/HSD17B10/APOA5/APOA1/POR/CYP27A1/PCBD1/TM7SF2	15
BP	GO:0009410	response to xenobiotic stimulus	19/167	411/18800	4.7e-09	4.88e-07	4.07e-07	GPX1/SOD1/ASS1/ACAA1/CYP2C9/CYP2E1/SORD/IGFBP2/ACSM2B/APOA2/SULT1A1/MGMT/FMO5/CBR1/AKR1C1/FBP1/GSTO1/CYP2A7/POR	19
BP	GO:0016125	sterol metabolic process	12/167	154/18800	1.31e-08	1.29e-06	1.08e-06	SOD1/CYP2C9/INSIG1/CYP8B1/SEC14L2/APOA2/APOA5/FMO5/APOA1/POR/CYP27A1/TM7SF2	12
BP	GO:0006721	terpenoid metabolic process	10/167	98/18800	1.67e-08	1.58e-06	1.32e-06	RBP4/CYP2C9/CYP2E1/ADH1B/ADH4/AKR1C1/DHRS4L2/TTR/DHRS4/ADH6	10
BP	GO:0098856	intestinal lipid absorption	6/167	21/18800	2.18e-08	1.98e-06	1.65e-06	PRAP1/CYP8B1/APOA2/APOA5/AKR1C1/APOA1	6
BP	GO:1904729	regulation of intestinal lipid absorption	5/167	11/18800	2.3e-08	2.01e-06	1.68e-06	PRAP1/CYP8B1/APOA2/APOA5/APOA1	5
BP	GO:0006639	acylglycerol metabolic process	11/167	131/18800	2.47e-08	2.07e-06	1.73e-06	GPX1/APOC1/CYP2E1/INSIG1/SLC27A5/PCK2/APOC3/APOA2/APOA5/APOA1/APOH	11
BP	GO:0006638	neutral lipid metabolic process	11/167	132/18800	2.67e-08	2.16e-06	1.8e-06	GPX1/APOC1/CYP2E1/INSIG1/SLC27A5/PCK2/APOC3/APOA2/APOA5/APOA1/APOH	11
BP	GO:0071466	cellular response to xenobiotic stimulus	12/167	168/18800	3.46e-08	2.7e-06	2.25e-06	ACAA1/CYP2C9/CYP2E1/ACSM2B/SULT1A1/FMO5/CBR1/AKR1C1/FBP1/GSTO1/CYP2A7/POR	12
BP	GO:0034754	cellular hormone metabolic process	11/167	137/18800	3.94e-08	2.96e-06	2.47e-06	RBP4/CYP2C9/HSD17B10/ADH1B/SULT1A1/ADH4/AKR1C1/HSD17B8/TTR/DHRS4/ADH6	11
BP	GO:0008203	cholesterol metabolic process	11/167	139/18800	4.58e-08	3.33e-06	2.78e-06	SOD1/CYP2C9/INSIG1/SEC14L2/APOA2/APOA5/FMO5/APOA1/POR/CYP27A1/TM7SF2	11
BP	GO:0046686	response to cadmium ion	8/167	59/18800	4.94e-08	3.48e-06	2.9e-06	SOD1/MT2A/SORD/MT1E/MT1G/HAAO/MT1A/MT1X	8
BP	GO:0042180	cellular ketone metabolic process	13/167	211/18800	5.31e-08	3.62e-06	3.02e-06	HAGH/APOC1/BHMT/INSIG1/APOC3/HSD17B10/APOA5/CBR1/ADH4/AKR1C1/CYP4F3/APOA1/DHRS4	13
BP	GO:0033700	phospholipid efflux	5/167	13/18800	6.33e-08	4.06e-06	3.39e-06	APOC1/APOC3/APOA2/APOA5/APOA1	5
BP	GO:1904478	regulation of intestinal absorption	5/167	13/18800	6.33e-08	4.06e-06	3.39e-06	PRAP1/CYP8B1/APOA2/APOA5/APOA1	5
BP	GO:0046688	response to copper ion	7/167	41/18800	6.71e-08	4.18e-06	3.49e-06	SOD1/MT2A/SORD/MT1E/MT1G/MT1A/MT1X	7
BP	GO:0006720	isoprenoid metabolic process	10/167	117/18800	9.2e-08	5.52e-06	4.6e-06	RBP4/CYP2C9/CYP2E1/ADH1B/ADH4/AKR1C1/DHRS4L2/TTR/DHRS4/ADH6	10
BP	GO:1902652	secondary alcohol metabolic process	11/167	149/18800	9.36e-08	5.52e-06	4.6e-06	SOD1/CYP2C9/INSIG1/SEC14L2/APOA2/APOA5/FMO5/APOA1/POR/CYP27A1/TM7SF2	11
MF	GO:0016705	oxidoreductase activity, acting on paired donors, with incorporation or reduction of molecular oxygen	12/166	177/18410	7.23e-08	6.63e-06	4.9e-06	CYP2C9/CYP2E1/PAH/CYP8B1/FMO5/FMO3/AKR1C1/CYP2A7/CYP4F3/POR/CYP27A1/PCBD1	12
MF	GO:0016651	oxidoreductase activity, acting on NAD(P)H	9/166	88/18410	9.85e-08	6.63e-06	4.9e-06	DCXR/NDUFA2/FMO5/CBR1/ADH4/AKR1C1/NDUFS4/POR/DHRS4	9
MF	GO:0016709	oxidoreductase activity, acting on paired donors, with incorporation or reduction of molecular oxygen, NAD(P)H as one donor, and incorporation of one atom of oxygen	7/166	43/18410	1.05e-07	6.63e-06	4.9e-06	CYP2C9/CYP2E1/CYP8B1/FMO5/FMO3/AKR1C1/CYP27A1	7
BP	GO:0006081	cellular aldehyde metabolic process	8/167	66/18800	1.21e-07	6.79e-06	5.67e-06	GRHPR/HAGH/AKR7A3/ADH4/AKR1C1/DHRS4L2/DHRS4/GLYCTK	8
BP	GO:0030193	regulation of blood coagulation	8/167	66/18800	1.21e-07	6.79e-06	5.67e-06	SERPINC1/CD9/KNG1/F12/SERPING1/APOH/PLG/PROC	8
BP	GO:0006570	tyrosine metabolic process	5/167	15/18800	1.46e-07	7.56e-06	6.31e-06	HPD/HGD/PAH/TAT/PCBD1	5
BP	GO:0010273	detoxification of copper ion	5/167	15/18800	1.46e-07	7.56e-06	6.31e-06	MT2A/MT1E/MT1G/MT1A/MT1X	5
BP	GO:1990169	stress response to copper ion	5/167	15/18800	1.46e-07	7.56e-06	6.31e-06	MT2A/MT1E/MT1G/MT1A/MT1X	5
BP	GO:1900046	regulation of hemostasis	8/167	68/18800	1.54e-07	7.81e-06	6.52e-06	SERPINC1/CD9/KNG1/F12/SERPING1/APOH/PLG/PROC	8
BP	GO:0043648	dicarboxylic acid metabolic process	9/167	95/18800	1.7e-07	8.4e-06	7.01e-06	GRHPR/GLUL/ASS1/TAT/QPRT/ALDH1L1/PCK2/HAAO/FTCD	9
BP	GO:0030195	negative regulation of blood coagulation	7/167	48/18800	2.09e-07	9.97e-06	8.32e-06	CD9/KNG1/F12/SERPING1/APOH/PLG/PROC	7
BP	GO:0009074	aromatic amino acid family catabolic process	5/167	16/18800	2.1e-07	9.97e-06	8.32e-06	HPD/HGD/PAH/TAT/HAAO	5
BP	GO:0050818	regulation of coagulation	8/167	71/18800	2.17e-07	9.97e-06	8.32e-06	SERPINC1/CD9/KNG1/F12/SERPING1/APOH/PLG/PROC	8
BP	GO:0006633	fatty acid biosynthetic process	11/167	162/18800	2.19e-07	9.97e-06	8.32e-06	APOC1/CYP2C9/CYP2E1/INSIG1/APOC3/ACSM2B/ACSM2A/APOA5/CBR1/APOA1/HSD17B8	11
BP	GO:0008206	bile acid metabolic process	7/167	49/18800	2.41e-07	1.05e-05	8.79e-06	BAAT/ACAA1/CYP8B1/SLC27A5/HSD17B10/AKR1C1/CYP27A1	7
BP	GO:1900047	negative regulation of hemostasis	7/167	49/18800	2.41e-07	1.05e-05	8.79e-06	CD9/KNG1/F12/SERPING1/APOH/PLG/PROC	7
BP	GO:0009072	aromatic amino acid family metabolic process	6/167	31/18800	2.75e-07	1.18e-05	9.81e-06	HPD/HGD/PAH/TAT/HAAO/PCBD1	6
BP	GO:0050819	negative regulation of coagulation	7/167	52/18800	3.68e-07	1.5e-05	1.25e-05	CD9/KNG1/F12/SERPING1/APOH/PLG/PROC	7
BP	GO:0061045	negative regulation of wound healing	8/167	76/18800	3.7e-07	1.5e-05	1.25e-05	CD9/KNG1/CLDN3/F12/SERPING1/APOH/PLG/PROC	8
BP	GO:0019218	regulation of steroid metabolic process	9/167	104/18800	3.7e-07	1.5e-05	1.25e-05	SOD1/APOC1/INSIG1/SEC14L2/APOA2/APOA5/FMO5/APOA1/POR	9
BP	GO:0030299	intestinal cholesterol absorption	5/167	18/18800	4.06e-07	1.58e-05	1.32e-05	CYP8B1/APOA2/APOA5/AKR1C1/APOA1	5
BP	GO:0061687	detoxification of inorganic compound	5/167	18/18800	4.06e-07	1.58e-05	1.32e-05	MT2A/MT1E/MT1G/MT1A/MT1X	5
BP	GO:0010043	response to zinc ion	7/167	53/18800	4.21e-07	1.61e-05	1.34e-05	MT2A/ASS1/MT1E/MT1G/HAAO/MT1A/MT1X	7
CC	GO:0005759	mitochondrial matrix	17/168	473/19594	6.97e-07	1.93e-05	1.57e-05	HAGH/GPX1/SOD1/PCK2/MRPL51/ACSM2B/ACSM2A/HSD17B10/MRPL41/MPST/HSD17B8/MRPL12/POLDIP2/CYP27A1/MRPL22/ECI1/ALDH6A1	17
BP	GO:0097501	stress response to metal ion	5/167	19/18800	5.48e-07	2.06e-05	1.72e-05	MT2A/MT1E/MT1G/MT1A/MT1X	5
BP	GO:0046165	alcohol biosynthetic process	10/167	143/18800	6.04e-07	2.23e-05	1.86e-05	SOD1/INSIG1/PCK2/SEC14L2/APOA5/APOA1/POR/CYP27A1/PCBD1/TM7SF2	10
BP	GO:0051004	regulation of lipoprotein lipase activity	5/167	20/18800	7.25e-07	2.64e-05	2.2e-05	APOC1/APOC3/APOA5/APOA1/APOH	5
BP	GO:0006695	cholesterol biosynthetic process	7/167	58/18800	7.9e-07	2.78e-05	2.32e-05	SOD1/INSIG1/SEC14L2/APOA5/APOA1/POR/TM7SF2	7
BP	GO:1902653	secondary alcohol biosynthetic process	7/167	58/18800	7.9e-07	2.78e-05	2.32e-05	SOD1/INSIG1/SEC14L2/APOA5/APOA1/POR/TM7SF2	7
BP	GO:0001523	retinoid metabolic process	8/167	84/18800	8.05e-07	2.79e-05	2.33e-05	RBP4/ADH1B/ADH4/AKR1C1/DHRS4L2/TTR/DHRS4/ADH6	8
BP	GO:0071276	cellular response to cadmium ion	6/167	37/18800	8.31e-07	2.83e-05	2.36e-05	SOD1/MT2A/MT1E/MT1G/MT1A/MT1X	6
BP	GO:0046916	cellular transition metal ion homeostasis	9/167	115/18800	8.72e-07	2.93e-05	2.44e-05	SOD1/ATOX1/MT2A/MT1E/SLC39A5/MT1G/MT1A/HPX/MT1X	9
BP	GO:0044241	lipid digestion	5/167	21/18800	9.45e-07	3.12e-05	2.61e-05	CYP8B1/APOA2/APOA5/AKR1C1/APOA1	5
BP	GO:0042445	hormone metabolic process	12/167	230/18800	1.04e-06	3.38e-05	2.82e-05	RBP4/CYP2C9/HSD17B10/ADH1B/SULT1A1/ADH4/AKR1C1/HSD17B8/POR/TTR/DHRS4/ADH6	12
BP	GO:0016101	diterpenoid metabolic process	8/167	87/18800	1.06e-06	3.38e-05	2.82e-05	RBP4/ADH1B/ADH4/AKR1C1/DHRS4L2/TTR/DHRS4/ADH6	8
BP	GO:0006882	cellular zinc ion homeostasis	6/167	39/18800	1.15e-06	3.63e-05	3.03e-05	MT2A/MT1E/SLC39A5/MT1G/MT1A/MT1X	6
MF	GO:0016655	oxidoreductase activity, acting on NAD(P)H, quinone or similar compound as acceptor	7/166	57/18410	7.73e-07	4.19e-05	3.1e-05	DCXR/NDUFA2/CBR1/ADH4/AKR1C1/NDUFS4/DHRS4	7
BP	GO:0030300	regulation of intestinal cholesterol absorption	4/167	10/18800	1.21e-06	3.77e-05	3.15e-05	CYP8B1/APOA2/APOA5/APOA1	4
BP	GO:0050892	intestinal absorption	6/167	41/18800	1.56e-06	4.73e-05	3.94e-05	PRAP1/CYP8B1/APOA2/APOA5/AKR1C1/APOA1	6
BP	GO:0055069	zinc ion homeostasis	6/167	41/18800	1.56e-06	4.73e-05	3.94e-05	MT2A/MT1E/SLC39A5/MT1G/MT1A/MT1X	6
MF	GO:0005506	iron ion binding	10/166	151/18410	1.14e-06	5.41e-05	4e-05	CYP2C9/CYP2E1/PAH/CYP8B1/ADI1/HAAO/CDO1/CYP2A7/CYP4F3/CYP27A1	10
MF	GO:0018455	alcohol dehydrogenase [NAD(P)+] activity	4/166	10/18410	1.28e-06	5.42e-05	4.01e-05	ADH1B/ADH4/DHRS4/ADH6	4
BP	GO:1903035	negative regulation of response to wounding	8/167	92/18800	1.62e-06	4.84e-05	4.04e-05	CD9/KNG1/CLDN3/F12/SERPING1/APOH/PLG/PROC	8
BP	GO:0016126	sterol biosynthetic process	7/167	65/18800	1.74e-06	5.12e-05	4.27e-05	SOD1/INSIG1/SEC14L2/APOA5/APOA1/POR/TM7SF2	7
BP	GO:0071294	cellular response to zinc ion	5/167	24/18800	1.93e-06	5.62e-05	4.69e-05	MT2A/MT1E/MT1G/MT1A/MT1X	5
BP	GO:0006091	generation of precursor metabolites and energy	17/167	494/18800	2.03e-06	5.82e-05	4.86e-05	UQCRQ/CYB5A/NDUFA2/AKR7A3/ALDH1L1/SLC27A5/ADH1B/HAAO/ADH4/GALK1/FBP1/NDUFS4/POR/ALDOB/COX7A1/COX5B/ADH6	17
BP	GO:0006790	sulfur compound metabolic process	14/167	339/18800	2.11e-06	5.97e-05	4.98e-05	HAGH/GPX1/BAAT/MAT1A/SOD1/BHMT/ADI1/PIPOX/ACSM2B/ACSM2A/SULT1A1/MPST/CDO1/GSTO1	14
MF	GO:0016702	oxidoreductase activity, acting on single donors with incorporation of molecular oxygen, incorporation of two atoms of oxygen	5/166	24/18410	2.08e-06	7.89e-05	5.84e-05	HPD/HGD/ADI1/HAAO/CDO1	5
BP	GO:0046486	glycerolipid metabolic process	15/167	396/18800	2.62e-06	7.32e-05	6.11e-05	GPX1/APOC1/CHPT1/CYP2E1/INSIG1/SLC27A5/PCK2/APOC3/ETNK2/APOA2/APOA5/PCYT2/APOA1/PRDX6/APOH	15
BP	GO:0034370	triglyceride-rich lipoprotein particle remodeling	4/167	12/18800	2.81e-06	7.67e-05	6.4e-05	APOC3/APOA2/APOA5/APOA1	4
BP	GO:0034372	very-low-density lipoprotein particle remodeling	4/167	12/18800	2.81e-06	7.67e-05	6.4e-05	APOC3/APOA2/APOA5/APOA1	4
BP	GO:0061041	regulation of wound healing	9/167	133/18800	2.95e-06	7.84e-05	6.54e-05	SERPINC1/CD9/KNG1/CLDN3/F12/SERPING1/APOH/PLG/PROC	9
BP	GO:0034377	plasma lipoprotein particle assembly	5/167	26/18800	2.95e-06	7.84e-05	6.54e-05	APOC1/APOC3/APOA2/APOA5/APOA1	5
MF	GO:0016701	oxidoreductase activity, acting on single donors with incorporation of molecular oxygen	5/166	25/18410	2.58e-06	8.9e-05	6.58e-05	HPD/HGD/ADI1/HAAO/CDO1	5
BP	GO:0010038	response to metal ion	14/167	351/18800	3.16e-06	8.3e-05	6.93e-05	SOD1/MT2A/ASS1/SORD/IGFBP2/MT1E/TAT/MT1G/SDC1/HAAO/FBP1/MT1A/MT1X/AQP9	14
BP	GO:0071280	cellular response to copper ion	5/167	27/18800	3.59e-06	9.32e-05	7.78e-05	MT2A/MT1E/MT1G/MT1A/MT1X	5
BP	GO:0005996	monosaccharide metabolic process	12/167	261/18800	3.89e-06	9.98e-05	8.33e-05	DCXR/RBP4/SORD/PCK2/GALK1/FUOM/GPT/FBP1/GSTO1/ALDOB/IGFBP4/GLYCTK	12
BP	GO:0006000	fructose metabolic process	4/167	13/18800	4.03e-06	0.000102315	8.54e-05	SORD/FBP1/ALDOB/GLYCTK	4
BP	GO:0055076	transition metal ion homeostasis	9/167	139/18800	4.24e-06	0.000106249	8.87e-05	SOD1/ATOX1/MT2A/MT1E/SLC39A5/MT1G/MT1A/HPX/MT1X	9
BP	GO:0034308	primary alcohol metabolic process	8/167	105/18800	4.4e-06	0.000109003	9.1e-05	RBP4/ADH1B/SULT1A1/ADH4/AKR1C1/TTR/DHRS4/ADH6	8
CC	GO:0072562	blood microparticle	9/168	147/19594	5.06e-06	0.000124178	0.000101141	HP/SERPINC1/APOA2/KNG1/HPR/HPX/APOA1/SERPING1/PLG	9
BP	GO:0065005	protein-lipid complex assembly	5/167	29/18800	5.21e-06	0.000127557	0.000106444	APOC1/APOC3/APOA2/APOA5/APOA1	5
BP	GO:0010872	regulation of cholesterol esterification	4/167	14/18800	5.61e-06	0.000135927	0.000113428	APOC1/APOA2/APOA5/APOA1	4
BP	GO:0042572	retinol metabolic process	6/167	51/18800	5.81e-06	0.000139217	0.000116174	RBP4/ADH1B/ADH4/TTR/DHRS4/ADH6	6
BP	GO:0034368	protein-lipid complex remodeling	5/167	30/18800	6.2e-06	0.000145437	0.000121364	APOC1/APOC3/APOA2/APOA5/APOA1	5
BP	GO:0034369	plasma lipoprotein particle remodeling	5/167	30/18800	6.2e-06	0.000145437	0.000121364	APOC1/APOC3/APOA2/APOA5/APOA1	5
BP	GO:0030301	cholesterol transport	7/167	79/18800	6.52e-06	0.000151224	0.000126193	APOC1/CYP8B1/APOC3/APOA2/APOA5/AKR1C1/APOA1	7
BP	GO:0001676	long-chain fatty acid metabolic process	8/167	111/18800	6.66e-06	0.00015285	0.00012755	GPX1/ACAA1/CYP2C9/CYP2E1/SLC27A5/CBR1/CYP2A7/CYP4F3	8
BP	GO:0006575	cellular modified amino acid metabolic process	10/167	188/18800	7.16e-06	0.000162696	0.000135767	HAGH/GPX1/SOD1/ASS1/BHMT/ALDH1L1/PIPOX/GSTO1/POR/FTCD	10
BP	GO:0016042	lipid catabolic process	13/167	327/18800	7.45e-06	0.000167449	0.000139732	HINT2/APOC1/ACAA1/PCK2/APOC3/HSD17B10/APOA2/APOA5/CYP4F3/APOA1/CYP27A1/PRDX6/ECI1	13
BP	GO:0034367	protein-containing complex remodeling	5/167	32/18800	8.64e-06	0.000188772	0.000157526	APOC1/APOC3/APOA2/APOA5/APOA1	5
BP	GO:0033559	unsaturated fatty acid metabolic process	8/167	115/18800	8.66e-06	0.000188772	0.000157526	GPX1/ACAA1/CYP2C9/CYP2E1/CBR1/AKR1C1/CYP2A7/CYP4F3	8
BP	GO:1990748	cellular detoxification	8/167	115/18800	8.66e-06	0.000188772	0.000157526	HP/GPX1/SOD1/ADH4/GSTO1/PRDX6/GPX3/MGST1	8
BP	GO:0034375	high-density lipoprotein particle remodeling	4/167	16/18800	1.01e-05	0.000214042	0.000178614	APOC1/APOC3/APOA2/APOA1	4
BP	GO:0000096	sulfur amino acid metabolic process	5/167	33/18800	1.01e-05	0.000214042	0.000178614	MAT1A/BHMT/ADI1/MPST/CDO1	5
BP	GO:0045940	positive regulation of steroid metabolic process	5/167	33/18800	1.01e-05	0.000214042	0.000178614	APOC1/APOA2/APOA5/APOA1/POR	5
MF	GO:0050661	NADP binding	6/166	53/18410	7.94e-06	0.00025133	0.000185887	GRHPR/ASPDH/FMO5/FMO3/POR/TM7SF2	6
BP	GO:0019318	hexose metabolic process	11/167	242/18800	1.11e-05	0.000232261	0.000193817	DCXR/RBP4/SORD/PCK2/GALK1/FUOM/GPT/FBP1/ALDOB/IGFBP4/GLYCTK	11
BP	GO:0062012	regulation of small molecule metabolic process	13/167	342/18800	1.2e-05	0.000249761	0.000208421	SOD1/APOC1/BHMT/INSIG1/APOC3/SEC14L2/APOA5/FMO5/GPT/FBP1/APOA1/POR/IGFBP4	13
BP	GO:0019369	arachidonic acid metabolic process	6/167	58/18800	1.24e-05	0.000255173	0.000212937	GPX1/CYP2C9/CYP2E1/CBR1/CYP2A7/CYP4F3	6
BP	GO:0060192	negative regulation of lipase activity	4/167	17/18800	1.31e-05	0.000266233	0.000222166	APOC1/APOC3/APOA2/POR	4
BP	GO:0097237	cellular response to toxic substance	8/167	123/18800	1.42e-05	0.000286604	0.000239165	HP/GPX1/SOD1/ADH4/GSTO1/PRDX6/GPX3/MGST1	8
MF	GO:0016209	antioxidant activity	7/166	85/18410	1.17e-05	0.00034128	0.000252415	HP/GPX1/SOD1/GSTO1/PRDX6/GPX3/MGST1	7
BP	GO:0060191	regulation of lipase activity	7/167	90/18800	1.55e-05	0.000309747	0.000258478	APOC1/APOC3/APOA2/APOA5/APOA1/POR/APOH	7
BP	GO:0006699	bile acid biosynthetic process	5/167	36/18800	1.57e-05	0.000311577	0.000260005	BAAT/CYP8B1/SLC27A5/HSD17B10/CYP27A1	5
BP	GO:0034433	steroid esterification	4/167	18/18800	1.67e-05	0.000321883	0.000268605	APOC1/APOA2/APOA5/APOA1	4
BP	GO:0034434	sterol esterification	4/167	18/18800	1.67e-05	0.000321883	0.000268605	APOC1/APOA2/APOA5/APOA1	4
BP	GO:0034435	cholesterol esterification	4/167	18/18800	1.67e-05	0.000321883	0.000268605	APOC1/APOA2/APOA5/APOA1	4
BP	GO:1903034	regulation of response to wounding	9/167	166/18800	1.78e-05	0.000341338	0.000284839	SERPINC1/CD9/KNG1/CLDN3/F12/SERPING1/APOH/PLG/PROC	9
BP	GO:0022900	electron transport chain	9/167	167/18800	1.87e-05	0.000354953	0.000296201	UQCRQ/CYB5A/NDUFA2/AKR7A3/HAAO/NDUFS4/POR/COX7A1/COX5B	9
MF	GO:0043178	alcohol binding	7/166	89/18410	1.58e-05	0.000416225	0.000307845	RBP4/APOC3/APOA2/APOA5/ADH4/APOA1/ANXA6	7
MF	GO:0032934	sterol binding	6/166	60/18410	1.64e-05	0.000416225	0.000307845	INSIG1/APOC3/APOA2/APOA5/APOA1/ANXA6	6
MF	GO:0009055	electron transfer activity	8/166	125/18410	1.77e-05	0.000421459	0.000311716	CYB5A/NDUFA2/AKR7A3/HAAO/NDUFS4/POR/COX7A1/COX5B	8
BP	GO:0015918	sterol transport	7/167	94/18800	2.06e-05	0.000381215	0.000318116	APOC1/CYP8B1/APOC3/APOA2/APOA5/AKR1C1/APOA1	7
BP	GO:0032371	regulation of sterol transport	5/167	38/18800	2.06e-05	0.000381215	0.000318116	APOC1/CYP8B1/APOA2/APOA5/APOA1	5
BP	GO:0032374	regulation of cholesterol transport	5/167	38/18800	2.06e-05	0.000381215	0.000318116	APOC1/CYP8B1/APOA2/APOA5/APOA1	5
CC	GO:0062023	collagen-containing extracellular matrix	14/168	429/19594	2.07e-05	0.000438345	0.000357023	SERPINC1/APOC3/AZGP1/KNG1/ZG16/HPX/APOA1/F12/ANXA6/SERPING1/APOH/PLG/LGALS4/COL18A1	14
CC	GO:0034774	secretory granule lumen	12/168	322/19594	2.27e-05	0.000438345	0.000357023	HP/ACAA1/NAPRT/KNG1/ITIH3/APOA1/TTR/PSMB7/PRDX6/SERPING1/APOH/PLG	12
CC	GO:0060205	cytoplasmic vesicle lumen	12/168	325/19594	2.48e-05	0.000438345	0.000357023	HP/ACAA1/NAPRT/KNG1/ITIH3/APOA1/TTR/PSMB7/PRDX6/SERPING1/APOH/PLG	12
CC	GO:0031983	vesicle lumen	12/168	327/19594	2.64e-05	0.000438345	0.000357023	HP/ACAA1/NAPRT/KNG1/ITIH3/APOA1/TTR/PSMB7/PRDX6/SERPING1/APOH/PLG	12
CC	GO:0005777	peroxisome	8/168	141/19594	2.98e-05	0.000438345	0.000357023	GRHPR/BAAT/SOD1/ACAA1/PIPOX/DHRS4L2/DHRS4/MGST1	8
CC	GO:0042579	microbody	8/168	141/19594	2.98e-05	0.000438345	0.000357023	GRHPR/BAAT/SOD1/ACAA1/PIPOX/DHRS4L2/DHRS4/MGST1	8
MF	GO:0008395	steroid hydroxylase activity	5/166	38/18410	2.21e-05	0.000494901	0.000366035	CYP2C9/CYP2E1/CYP8B1/CYP2A7/CYP27A1	5
BP	GO:0030258	lipid modification	10/167	216/18800	2.4e-05	0.000439212	0.000366513	APOC1/ACAA1/CYP2E1/HSD17B10/APOA2/APOA5/ADH4/APOA1/POR/ECI1	10
BP	GO:0044242	cellular lipid catabolic process	10/167	219/18800	2.7e-05	0.000488848	0.000407934	APOC1/ACAA1/PCK2/APOC3/HSD17B10/APOA2/APOA5/APOA1/PRDX6/ECI1	10
BP	GO:0046890	regulation of lipid biosynthetic process	9/167	175/18800	2.71e-05	0.000488848	0.000407934	HULC/SOD1/APOC1/INSIG1/APOC3/SEC14L2/APOA5/APOA1/POR	9
MF	GO:0016675	oxidoreductase activity, acting on a heme group of donors	4/166	20/18410	2.76e-05	0.00058257	0.000430876	CYB5A/POR/COX7A1/COX5B	4
BP	GO:0009117	nucleotide metabolic process	15/167	487/18800	3.05e-05	0.000545969	0.0004556	DNPH1/BAAT/ASPDH/HINT1/QPRT/PIPOX/NAPRT/ACSM2B/ACSM2A/SULT1A1/DPYS/HAAO/GALK1/FBP1/ALDOB	15
BP	GO:0098869	cellular oxidant detoxification	7/167	100/18800	3.08e-05	0.000546018	0.000455641	HP/GPX1/SOD1/GSTO1/PRDX6/GPX3/MGST1	7
CC	GO:0071682	endocytic vesicle lumen	4/168	23/19594	4.07e-05	0.000561553	0.000457373	HP/SAA1/HPX/APOA1	4
BP	GO:0046503	glycerolipid catabolic process	6/167	68/18800	3.12e-05	0.000548225	0.000457483	APOC1/APOC3/APOA2/APOA5/APOA1/PRDX6	6
BP	GO:0006067	ethanol metabolic process	4/167	21/18800	3.19e-05	0.000557408	0.000465145	ADH1B/SULT1A1/ADH4/ADH6	4
MF	GO:0005496	steroid binding	7/166	100/18410	3.38e-05	0.000643139	0.000475673	INSIG1/APOC3/APOA2/APOA5/AR/APOA1/ANXA6	7
MF	GO:0008391	arachidonic acid monooxygenase activity	4/166	21/18410	3.38e-05	0.000643139	0.000475673	CYP2C9/CYP2E1/CYP2A7/CYP4F3	4
BP	GO:0051384	response to glucocorticoid	8/167	139/18800	3.44e-05	0.000595592	0.000497009	ASS1/IGFBP2/TAT/PCK2/SDC1/APOA2/CDO1/POR	8
BP	GO:1901361	organic cyclic compound catabolic process	15/167	494/18800	3.6e-05	0.000617685	0.000515445	HPD/BLVRB/DNPH1/HGD/ACAA1/PAH/HINT1/TAT/AKR7A3/QPRT/ALDH1L1/DPYS/HAAO/CYP27A1/ALDH6A1	15
BP	GO:1901607	alpha-amino acid biosynthetic process	6/167	70/18800	3.68e-05	0.000622327	0.000519319	GLUL/ASS1/BHMT/PAH/ADI1/PCBD1	6
BP	GO:0006753	nucleoside phosphate metabolic process	15/167	495/18800	3.68e-05	0.000622327	0.000519319	DNPH1/BAAT/ASPDH/HINT1/QPRT/PIPOX/NAPRT/ACSM2B/ACSM2A/SULT1A1/DPYS/HAAO/GALK1/FBP1/ALDOB	15
BP	GO:0044058	regulation of digestive system process	5/167	43/18800	3.82e-05	0.000640233	0.000534261	PRAP1/CYP8B1/APOA2/APOA5/APOA1	5
MF	GO:0004602	glutathione peroxidase activity	4/166	22/18410	4.11e-05	0.000743378	0.000549812	GPX1/PRDX6/GPX3/MGST1	4
BP	GO:0022600	digestive system process	7/167	104/18800	3.97e-05	0.000660463	0.000551143	RBP4/PRAP1/CYP8B1/APOA2/APOA5/AKR1C1/APOA1	7
BP	GO:0071827	plasma lipoprotein particle organization	5/167	45/18800	4.77e-05	0.000788909	0.000658329	APOC1/APOC3/APOA2/APOA5/APOA1	5
BP	GO:0006869	lipid transport	13/167	391/18800	4.85e-05	0.000795845	0.000664117	RBP4/STARD10/APOC1/PRAP1/CYP8B1/SLC27A5/APOC3/APOA2/APOA5/AKR1C1/APOA1/AQP9/APOH	13
CC	GO:0005782	peroxisomal matrix	5/168	50/19594	6.77e-05	0.00083131	0.000677085	GRHPR/BAAT/ACAA1/PIPOX/DHRS4	5
CC	GO:0031907	microbody lumen	5/168	50/19594	6.77e-05	0.00083131	0.000677085	GRHPR/BAAT/ACAA1/PIPOX/DHRS4	5
MF	GO:0016903	oxidoreductase activity, acting on the aldehyde or oxo group of donors	5/166	46/18410	5.7e-05	0.000985347	0.000728774	ALDH1L1/FMO5/ADH4/CYP27A1/ALDH6A1	5
BP	GO:0042730	fibrinolysis	4/167	24/18800	5.56e-05	0.000904179	0.000754519	F12/SERPING1/APOH/PLG	4
BP	GO:0008652	cellular amino acid biosynthetic process	6/167	76/18800	5.87e-05	0.000948626	0.000791609	GLUL/ASS1/BHMT/PAH/ADI1/PCBD1	6
MF	GO:0070330	aromatase activity	4/166	25/18410	6.96e-05	0.00114925	0.000850002	CYP2C9/CYP2E1/CYP2A7/CYP4F3	4
BP	GO:0071825	protein-lipid complex subunit organization	5/167	48/18800	6.55e-05	0.00105034	0.000876488	APOC1/APOC3/APOA2/APOA5/APOA1	5
BP	GO:0002526	acute inflammatory response	7/167	113/18800	6.75e-05	0.00107401	0.000896235	HP/ASS1/SAA1/APOA2/SAA4/HPR/F12	7
BP	GO:0009066	aspartate family amino acid metabolic process	5/167	49/18800	7.24e-05	0.00113629	0.000948213	MAT1A/ASS1/BHMT/ADI1/PIPOX	5
BP	GO:0042304	regulation of fatty acid biosynthetic process	5/167	49/18800	7.24e-05	0.00113629	0.000948213	APOC1/INSIG1/APOC3/APOA5/APOA1	5
BP	GO:0015850	organic hydroxy compound transport	10/167	248/18800	7.69e-05	0.00119233	0.000994974	RBP4/APOC1/CYP8B1/SLC27A5/APOC3/APOA2/APOA5/AKR1C1/APOA1/AQP9	10
BP	GO:0009435	NAD biosynthetic process	4/167	26/18800	7.71e-05	0.00119233	0.000994974	ASPDH/QPRT/NAPRT/HAAO	4
MF	GO:0015485	cholesterol binding	5/166	50/18410	8.57e-05	0.00135614	0.00100302	APOC3/APOA2/APOA5/APOA1/ANXA6	5
BP	GO:0000098	sulfur amino acid catabolic process	3/167	10/18800	7.89e-05	0.00120357	0.00100435	MAT1A/MPST/CDO1	3
BP	GO:0051006	positive regulation of lipoprotein lipase activity	3/167	10/18800	7.89e-05	0.00120357	0.00100435	APOA5/APOA1/APOH	3
BP	GO:0031960	response to corticosteroid	8/167	157/18800	8.16e-05	0.00123559	0.00103107	ASS1/IGFBP2/TAT/PCK2/SDC1/APOA2/CDO1/POR	8
MF	GO:0030283	testosterone dehydrogenase [NAD(P)] activity	3/166	11/18410	0.000112645	0.0017122	0.00126636	HSD17B10/AKR1C1/HSD17B8	3
BP	GO:0006690	icosanoid metabolic process	7/167	121/18800	0.000103948	0.00154478	0.00128909	GPX1/CYP2C9/CYP2E1/CBR1/AKR1C1/CYP2A7/CYP4F3	7
BP	GO:0019359	nicotinamide nucleotide biosynthetic process	4/167	28/18800	0.000104119	0.00154478	0.00128909	ASPDH/QPRT/NAPRT/HAAO	4
BP	GO:0019363	pyridine nucleotide biosynthetic process	4/167	28/18800	0.000104119	0.00154478	0.00128909	ASPDH/QPRT/NAPRT/HAAO	4
BP	GO:0061365	positive regulation of triglyceride lipase activity	3/167	11/18800	0.000107798	0.00158856	0.00132562	APOA5/APOA1/APOH	3
MF	GO:0070325	lipoprotein particle receptor binding	4/166	29/18410	0.000126984	0.00185591	0.00137266	APOC3/APOA2/APOA5/APOA1	4
BP	GO:0046683	response to organophosphorus	7/167	124/18800	0.000121203	0.00177412	0.00148047	SOD1/ASS1/SDC1/CDO1/AKR1C1/NDUFS4/AQP9	7
BP	GO:0042060	wound healing	13/167	429/18800	0.000123421	0.00178274	0.00148766	GPX1/SERPINC1/CD9/SAA1/SDC1/KNG1/CLDN3/F12/ANXA6/SERPING1/APOH/PLG/PROC	13
BP	GO:0051346	negative regulation of hydrolase activity	12/167	371/18800	0.000123427	0.00178274	0.00148766	GPX1/SERPINC1/APOC1/APOC3/PEBP1/APOA2/KNG1/ITIH3/APOA1/POR/SERPING1/ARL6IP1	12
MF	GO:0004033	aldo-keto reductase (NADP) activity	4/166	30/18410	0.000145494	0.0020477	0.0015145	AKR7A3/ADH4/AKR1C1/DHRS4	4
CC	GO:0098798	mitochondrial protein-containing complex	10/168	281/19594	0.000161229	0.00187535	0.00152743	UQCRQ/NDUFA2/MRPL51/HSD17B10/MRPL41/NDUFS4/MRPL12/COX7A1/COX5B/MRPL22	10
MF	GO:0031210	phosphatidylcholine binding	4/166	31/18410	0.000165881	0.00225124	0.00166504	APOC1/APOA2/APOA5/APOA1	4
BP	GO:0010817	regulation of hormone levels	14/167	496/18800	0.000142457	0.00204407	0.00170573	RBP4/GLUL/CYP2C9/PCK2/HSD17B10/ADH1B/SULT1A1/ADH4/AKR1C1/HSD17B8/POR/TTR/DHRS4/ADH6	14
BP	GO:0072525	pyridine-containing compound biosynthetic process	4/167	31/18800	0.000156719	0.00223401	0.00186423	ASPDH/QPRT/NAPRT/HAAO	4
MF	GO:0051213	dioxygenase activity	6/166	93/18410	0.000195839	0.00256617	0.00189797	HPD/HGD/ADI1/HAAO/CDO1/POR	6
BP	GO:0007596	blood coagulation	9/167	221/18800	0.00016369	0.00231824	0.00193452	SERPINC1/CD9/SAA1/KNG1/F12/SERPING1/APOH/PLG/PROC	9
BP	GO:0019362	pyridine nucleotide metabolic process	4/167	32/18800	0.000177873	0.0024868	0.00207518	ASPDH/QPRT/NAPRT/HAAO	4
BP	GO:0046496	nicotinamide nucleotide metabolic process	4/167	32/18800	0.000177873	0.0024868	0.00207518	ASPDH/QPRT/NAPRT/HAAO	4
BP	GO:0010876	lipid localization	13/167	446/18800	0.00018091	0.00251315	0.00209718	RBP4/STARD10/APOC1/PRAP1/CYP8B1/SLC27A5/APOC3/APOA2/APOA5/AKR1C1/APOA1/AQP9/APOH	13
BP	GO:0050817	coagulation	9/167	226/18800	0.000193519	0.0026713	0.00222915	SERPINC1/CD9/SAA1/KNG1/F12/SERPING1/APOH/PLG/PROC	9
MF	GO:0044594	17-beta-hydroxysteroid dehydrogenase (NAD+) activity	3/166	14/18410	0.0002436	0.0030856	0.00228215	HSD17B10/AKR1C1/HSD17B8	3
BP	GO:0007599	hemostasis	9/167	227/18800	0.000199997	0.00274336	0.00228928	SERPINC1/CD9/SAA1/KNG1/F12/SERPING1/APOH/PLG/PROC	9
BP	GO:0050994	regulation of lipid catabolic process	5/167	61/18800	0.000207361	0.0028266	0.00235874	APOC1/APOC3/APOA2/APOA5/APOA1	5
MF	GO:0020037	heme binding	7/166	139/18410	0.000268846	0.00329553	0.00243741	CYB5A/CYP2C9/CYP2E1/CYP8B1/CYP2A7/CYP4F3/CYP27A1	7
BP	GO:0007586	digestion	7/167	137/18800	0.000224929	0.00304702	0.00254267	RBP4/PRAP1/CYP8B1/APOA2/APOA5/AKR1C1/APOA1	7
BP	GO:0072593	reactive oxygen species metabolic process	9/167	231/18800	0.000227744	0.00306375	0.00255663	DCXR/HP/GPX1/SOD1/CBR1/AKR1C1/NDUFS4/DHRS4/GPX3	9
BP	GO:0019216	regulation of lipid metabolic process	11/167	339/18800	0.000230694	0.00306375	0.00255663	HULC/SOD1/APOC1/INSIG1/APOC3/SEC14L2/APOA2/APOA5/FMO5/APOA1/POR	11
BP	GO:0010896	regulation of triglyceride catabolic process	3/167	14/18800	0.000233188	0.00306375	0.00255663	APOC3/APOA5/APOA1	3
BP	GO:0018158	protein oxidation	3/167	14/18800	0.000233188	0.00306375	0.00255663	GPX1/APOA2/APOA1	3
BP	GO:0051917	regulation of fibrinolysis	3/167	14/18800	0.000233188	0.00306375	0.00255663	F12/APOH/PLG	3
BP	GO:0042632	cholesterol homeostasis	6/167	98/18800	0.000240775	0.00314449	0.00262401	INSIG1/APOC3/APOA2/APOA5/AKR1C1/APOA1	6
BP	GO:0042558	pteridine-containing compound metabolic process	4/167	35/18800	0.00025368	0.00328373	0.0027402	ALDH1L1/PIPOX/FTCD/PCBD1	4
BP	GO:0055092	sterol homeostasis	6/167	99/18800	0.000254447	0.00328373	0.0027402	INSIG1/APOC3/APOA2/APOA5/AKR1C1/APOA1	6
BP	GO:0034380	high-density lipoprotein particle assembly	3/167	15/18800	0.000289585	0.00367201	0.00306422	APOA2/APOA5/APOA1	3
BP	GO:0034384	high-density lipoprotein particle clearance	3/167	15/18800	0.000289585	0.00367201	0.00306422	APOC3/APOA2/APOA1	3
BP	GO:0072378	blood coagulation, fibrin clot formation	3/167	15/18800	0.000289585	0.00367201	0.00306422	SERPINC1/F12/APOH	3
BP	GO:0015914	phospholipid transport	6/167	102/18800	0.00029916	0.00377149	0.00314723	APOC1/PRAP1/APOC3/APOA2/APOA5/APOA1	6
MF	GO:0016620	oxidoreductase activity, acting on the aldehyde or oxo group of donors, NAD or NADP as acceptor	4/166	38/18410	0.000370509	0.00439979	0.00325414	ALDH1L1/ADH4/CYP27A1/ALDH6A1	4
BP	GO:0008210	estrogen metabolic process	4/167	37/18800	0.000315594	0.0039332	0.00328217	CYP2C9/HSD17B10/SULT1A1/HSD17B8	4
BP	GO:0090181	regulation of cholesterol metabolic process	4/167	37/18800	0.000315594	0.0039332	0.00328217	SOD1/SEC14L2/FMO5/POR	4
BP	GO:0015748	organophosphate ester transport	7/167	145/18800	0.000318187	0.00394298	0.00329034	APOC1/PRAP1/APOC3/GJB1/APOA2/APOA5/APOA1	7
MF	GO:0046906	tetrapyrrole binding	7/166	149/18410	0.000409899	0.00458203	0.00338893	CYB5A/CYP2C9/CYP2E1/CYP8B1/CYP2A7/CYP4F3/CYP27A1	7
MF	GO:0050997	quaternary ammonium group binding	4/166	39/18410	0.000409971	0.00458203	0.00338893	APOC1/APOA2/APOA5/APOA1	4
MF	GO:0008392	arachidonic acid epoxygenase activity	3/166	17/18410	0.000446114	0.00464571	0.00343602	CYP2C9/CYP2E1/CYP2A7	3
MF	GO:0055102	lipase inhibitor activity	3/166	17/18410	0.000446114	0.00464571	0.00343602	APOC1/APOC3/APOA2	3
MF	GO:0016712	oxidoreductase activity, acting on paired donors, with incorporation or reduction of molecular oxygen, reduced flavin or flavoprotein as one donor, and incorporation of one atom of oxygen	4/166	40/18410	0.000452345	0.00464571	0.00343602	CYP2C9/CYP2E1/CYP2A7/CYP4F3	4
MF	GO:0015453	oxidoreduction-driven active transmembrane transporter activity	5/166	72/18410	0.000482267	0.00482267	0.00356691	CYB5A/NDUFA2/NDUFS4/COX7A1/COX5B	5
BP	GO:0072524	pyridine-containing compound metabolic process	4/167	38/18800	0.000350296	0.00429041	0.00358026	ASPDH/QPRT/NAPRT/HAAO	4
BP	GO:1901661	quinone metabolic process	4/167	38/18800	0.000350296	0.00429041	0.00358026	CBR1/ADH4/AKR1C1/CYP4F3	4
BP	GO:0072521	purine-containing compound metabolic process	12/167	416/18800	0.00035288	0.00429041	0.00358026	DNPH1/BAAT/HINT1/PIPOX/ACSM2B/ACSM2A/SULT1A1/GALK1/FBP1/MACROD1/TTR/ALDOB	12
BP	GO:0006555	methionine metabolic process	3/167	16/18800	0.000354092	0.00429041	0.00358026	MAT1A/BHMT/ADI1	3
BP	GO:0033344	cholesterol efflux	5/167	69/18800	0.000369993	0.00445831	0.00372037	APOC1/APOC3/APOA2/APOA5/APOA1	5
MF	GO:0004303	estradiol 17-beta-dehydrogenase activity	3/166	18/18410	0.000531801	0.00518165	0.00383241	HSD17B10/AKR1C1/HSD17B8	3
BP	GO:2000379	positive regulation of reactive oxygen species metabolic process	5/167	71/18800	0.000422572	0.00503599	0.00420243	DCXR/SOD1/CBR1/AKR1C1/DHRS4	5
BP	GO:0000097	sulfur amino acid biosynthetic process	3/167	17/18800	0.00042717	0.00503599	0.00420243	BHMT/ADI1/CDO1	3
BP	GO:0033194	response to hydroperoxide	3/167	17/18800	0.00042717	0.00503599	0.00420243	GPX1/GPX3/MGST1	3
BP	GO:0072376	protein activation cascade	3/167	17/18800	0.00042717	0.00503599	0.00420243	SERPINC1/F12/APOH	3
MF	GO:0004129	cytochrome-c oxidase activity	3/166	19/18410	0.000627345	0.00581442	0.00430042	CYB5A/COX7A1/COX5B	3
MF	GO:0004745	NAD-retinol dehydrogenase activity	3/166	19/18410	0.000627345	0.00581442	0.00430042	ADH1B/ADH4/ADH6	3
BP	GO:0032102	negative regulation of response to external stimulus	12/167	429/18800	0.000464646	0.0054322	0.00453306	GPX1/SOD1/CD9/SAA1/KNG1/CLDN3/APOA1/F12/SERPING1/APOH/PLG/PROC	12
BP	GO:0046461	neutral lipid catabolic process	4/167	41/18800	0.000470741	0.0054322	0.00453306	APOC3/APOA2/APOA5/APOA1	4
BP	GO:0046464	acylglycerol catabolic process	4/167	41/18800	0.000470741	0.0054322	0.00453306	APOC3/APOA2/APOA5/APOA1	4
BP	GO:0071548	response to dexamethasone	4/167	41/18800	0.000470741	0.0054322	0.00453306	ASS1/TAT/PCK2/POR	4
BP	GO:0006979	response to oxidative stress	12/167	433/18800	0.000504535	0.00579153	0.00483291	HP/GPX1/SOD1/ATOX1/CYP2E1/TAT/NAPRT/SDC1/MGMT/PRDX6/GPX3/MGST1	12
BP	GO:0043649	dicarboxylic acid catabolic process	3/167	18/18800	0.000509268	0.00580908	0.00484755	GLUL/QPRT/ALDH1L1	3
BP	GO:0046470	phosphatidylcholine metabolic process	5/167	74/18800	0.000511767	0.00580908	0.00484755	APOC1/CHPT1/APOA2/APOA5/APOA1	5
BP	GO:0055090	acylglycerol homeostasis	4/167	42/18800	0.000516717	0.00580908	0.00484755	APOC3/ACSM2A/APOA5/APOA1	4
BP	GO:0070328	triglyceride homeostasis	4/167	42/18800	0.000516717	0.00580908	0.00484755	APOC3/ACSM2A/APOA5/APOA1	4
MF	GO:0016408	C-acyltransferase activity	3/166	20/18410	0.000733184	0.00663357	0.00490627	ACAA1/ACSM2B/ACSM2A	3
BP	GO:0019373	epoxygenase P450 pathway	3/167	19/18800	0.000600823	0.00668569	0.00557907	CYP2C9/CYP2E1/CYP2A7	3
BP	GO:0042574	retinal metabolic process	3/167	19/18800	0.000600823	0.00668569	0.00557907	AKR1C1/DHRS4L2/DHRS4	3
BP	GO:0032368	regulation of lipid transport	6/167	118/18800	0.000651609	0.00717533	0.00598766	APOC1/PRAP1/CYP8B1/APOA2/APOA5/APOA1	6
BP	GO:1901616	organic hydroxy compound catabolic process	5/167	78/18800	0.000651856	0.00717533	0.00598766	SORD/SULT1A1/ADH4/CYP4F3/CYP27A1	5
BP	GO:0031667	response to nutrient levels	12/167	446/18800	0.000654695	0.00717533	0.00598766	GPX1/SOD1/GLUL/ASS1/SORD/IGFBP2/CYP8B1/PCK2/SLC39A5/MGMT/GPT/POR	12
BP	GO:0045471	response to ethanol	6/167	119/18800	0.000681238	0.0074289	0.00619927	SOD1/CYP2E1/MGMT/CDO1/CLDN3/ADH6	6
BP	GO:0043691	reverse cholesterol transport	3/167	20/18800	0.000702255	0.00758227	0.00632724	APOC3/APOA2/APOA1	3
BP	GO:0046653	tetrahydrofolate metabolic process	3/167	20/18800	0.000702255	0.00758227	0.00632724	ALDH1L1/PIPOX/FTCD	3
MF	GO:0015645	fatty acid ligase activity	3/166	22/18410	0.000977422	0.00863768	0.00638854	SLC27A5/ACSM2B/ACSM2A	3
MF	GO:0008106	alcohol dehydrogenase (NADP+) activity	3/166	23/18410	0.00111663	0.00964361	0.00713253	ADH4/AKR1C1/DHRS4	3
MF	GO:0051287	NAD binding	4/166	51/18410	0.00114536	0.00967196	0.0071535	GRHPR/SORD/ADH4/HSD17B8	4
BP	GO:0019400	alditol metabolic process	3/167	21/18800	0.000813973	0.00870233	0.00726191	SORD/PCK2/GALK1	3
BP	GO:0045717	negative regulation of fatty acid biosynthetic process	3/167	21/18800	0.000813973	0.00870233	0.00726191	APOC1/INSIG1/APOC3	3
BP	GO:0019319	hexose biosynthetic process	5/167	82/18800	0.000818862	0.00871189	0.0072699	RBP4/SORD/PCK2/GPT/FBP1	5
MF	GO:0004601	peroxidase activity	4/166	52/18410	0.00123218	0.0101789	0.00752843	GPX1/PRDX6/GPX3/MGST1	4
BP	GO:0006953	acute-phase response	4/167	48/18800	0.000861893	0.00912518	0.00761478	HP/ASS1/SAA1/SAA4	4
BP	GO:0055088	lipid homeostasis	7/167	173/18800	0.000912359	0.0095319	0.00795418	INSIG1/APOC3/ACSM2A/APOA2/APOA5/AKR1C1/APOA1	7
BP	GO:0019646	aerobic electron transport chain	5/167	84/18800	0.000913419	0.0095319	0.00795418	UQCRQ/NDUFA2/NDUFS4/COX7A1/COX5B	5
BP	GO:0097006	regulation of plasma lipoprotein particle levels	5/167	84/18800	0.000913419	0.0095319	0.00795418	APOC1/APOC3/APOA2/APOA5/APOA1	5
BP	GO:0046364	monosaccharide biosynthetic process	5/167	86/18800	0.00101587	0.0105505	0.00880422	RBP4/SORD/PCK2/GPT/FBP1	5
BP	GO:0030194	positive regulation of blood coagulation	3/167	23/18800	0.00106984	0.0109033	0.0090986	F12/APOH/PLG	3
BP	GO:0045540	regulation of cholesterol biosynthetic process	3/167	23/18800	0.00106984	0.0109033	0.0090986	SOD1/SEC14L2/POR	3
BP	GO:0106118	regulation of sterol biosynthetic process	3/167	23/18800	0.00106984	0.0109033	0.0090986	SOD1/SEC14L2/POR	3
BP	GO:1900048	positive regulation of hemostasis	3/167	23/18800	0.00106984	0.0109033	0.0090986	F12/APOH/PLG	3
CC	GO:0098803	respiratory chain complex	5/168	91/19594	0.00112074	0.0118638	0.00966281	UQCRQ/NDUFA2/NDUFS4/COX7A1/COX5B	5
CC	GO:0000315	organellar large ribosomal subunit	4/168	54/19594	0.00118101	0.0118638	0.00966281	MRPL51/MRPL41/MRPL12/MRPL22	4
CC	GO:0005762	mitochondrial large ribosomal subunit	4/168	54/19594	0.00118101	0.0118638	0.00966281	MRPL51/MRPL41/MRPL12/MRPL22	4
MF	GO:0016684	oxidoreductase activity, acting on peroxide as acceptor	4/166	56/18410	0.0016257	0.013144	0.00972144	GPX1/PRDX6/GPX3/MGST1	4
BP	GO:0010565	regulation of cellular ketone metabolic process	6/167	132/18800	0.00116955	0.0118641	0.00990035	APOC1/BHMT/INSIG1/APOC3/APOA5/APOA1	6
BP	GO:0051591	response to cAMP	5/167	89/18800	0.00118523	0.0119675	0.00998667	ASS1/SDC1/CDO1/NDUFS4/AQP9	5
BP	GO:0009991	response to extracellular stimulus	12/167	479/18800	0.00121204	0.0120974	0.010095	GPX1/SOD1/GLUL/ASS1/SORD/IGFBP2/CYP8B1/PCK2/SLC39A5/MGMT/GPT/POR	12
BP	GO:0043567	regulation of insulin-like growth factor receptor signaling pathway	3/167	24/18800	0.00121473	0.0120974	0.010095	IGFBP2/AR/IGFBP4	3
BP	GO:0050820	positive regulation of coagulation	3/167	24/18800	0.00121473	0.0120974	0.010095	F12/APOH/PLG	3
CC	GO:0005746	mitochondrial respirasome	5/168	94/19594	0.00129592	0.0124521	0.010142	UQCRQ/NDUFA2/NDUFS4/COX7A1/COX5B	5
BP	GO:0034381	plasma lipoprotein particle clearance	4/167	53/18800	0.00125322	0.0124239	0.0103675	APOC1/APOC3/APOA2/APOA1	4
BP	GO:0014074	response to purine-containing compound	6/167	134/18800	0.00126375	0.0124716	0.0104073	SOD1/ASS1/SDC1/CDO1/NDUFS4/AQP9	6
MF	GO:0016405	CoA-ligase activity	3/166	27/18410	0.00179615	0.0142195	0.0105169	SLC27A5/ACSM2B/ACSM2A	3
BP	GO:0042178	xenobiotic catabolic process	3/167	25/18800	0.00137142	0.0133248	0.0111193	ACAA1/CYP2C9/GSTO1	3
BP	GO:0019217	regulation of fatty acid metabolic process	5/167	92/18800	0.00137463	0.0133248	0.0111193	APOC1/INSIG1/APOC3/APOA5/APOA1	5
BP	GO:0042773	ATP synthesis coupled electron transport	5/167	92/18800	0.00137463	0.0133248	0.0111193	UQCRQ/NDUFA2/NDUFS4/COX7A1/COX5B	5
BP	GO:0042775	mitochondrial ATP synthesis coupled electron transport	5/167	92/18800	0.00137463	0.0133248	0.0111193	UQCRQ/NDUFA2/NDUFS4/COX7A1/COX5B	5
CC	GO:0005788	endoplasmic reticulum lumen	9/168	311/19594	0.00148915	0.0137126	0.0111686	SERPINC1/APOA2/KNG1/APOA5/APOA1/IGFBP4/SERPING1/PROC/COL18A1	9
MF	GO:0016627	oxidoreductase activity, acting on the CH-CH group of donors	4/166	59/18410	0.00197281	0.0152994	0.0113156	BLVRB/ACAA1/AKR1C1/TM7SF2	4
BP	GO:0042743	hydrogen peroxide metabolic process	4/167	55/18800	0.0014397	0.0138326	0.011543	HP/GPX1/SOD1/GPX3	4
BP	GO:0046164	alcohol catabolic process	4/167	55/18800	0.0014397	0.0138326	0.011543	SORD/SULT1A1/ADH4/CYP27A1	4
MF	GO:0016628	oxidoreductase activity, acting on the CH-CH group of donors, NAD or NADP as acceptor	3/166	29/18410	0.0022144	0.0164866	0.0121937	BLVRB/AKR1C1/TM7SF2	3
MF	GO:0016645	oxidoreductase activity, acting on the CH-NH group of donors	3/166	29/18410	0.0022144	0.0164866	0.0121937	BLVRB/ALDH1L1/PIPOX	3
MF	GO:0019842	vitamin binding	6/166	148/18410	0.00225606	0.0164866	0.0121937	RBP4/TAT/SEC14L2/ADH4/GPT/FTCD	6
BP	GO:0050995	negative regulation of lipid catabolic process	3/167	26/18800	0.00154025	0.0147337	0.012295	APOC1/APOC3/APOA2	3
BP	GO:0042157	lipoprotein metabolic process	6/167	140/18800	0.00158143	0.0150615	0.0125686	APOC1/GLUL/APOC3/APOA2/APOA5/APOA1	6
BP	GO:0071248	cellular response to metal ion	7/167	191/18800	0.00161668	0.0153303	0.0127928	SOD1/MT2A/MT1E/MT1G/FBP1/MT1A/MT1X	7
CC	GO:0070469	respirasome	5/168	101/19594	0.0017825	0.0157573	0.012834	UQCRQ/NDUFA2/NDUFS4/COX7A1/COX5B	5
MF	GO:0033764	steroid dehydrogenase activity, acting on the CH-OH group of donors, NAD or NADP as acceptor	3/166	30/18410	0.00244428	0.017525	0.0129617	HSD17B10/AKR1C1/HSD17B8	3
BP	GO:0042537	benzene-containing compound metabolic process	3/167	27/18800	0.00172155	0.0162541	0.0135637	ACAA1/CYP2E1/HAAO	3
BP	GO:0090303	positive regulation of wound healing	4/167	58/18800	0.00175446	0.0164934	0.0137634	CLDN3/F12/APOH/PLG	4
MF	GO:0016878	acid-thiol ligase activity	3/166	31/18410	0.00268839	0.0189183	0.0139922	SLC27A5/ACSM2B/ACSM2A	3
BP	GO:0010951	negative regulation of endopeptidase activity	8/167	251/18800	0.00184966	0.0173138	0.014448	GPX1/SERPINC1/PEBP1/KNG1/ITIH3/POR/SERPING1/ARL6IP1	8
BP	GO:0006760	folic acid-containing compound metabolic process	3/167	28/18800	0.00191564	0.0177788	0.014836	ALDH1L1/PIPOX/FTCD	3
BP	GO:0050996	positive regulation of lipid catabolic process	3/167	28/18800	0.00191564	0.0177788	0.014836	APOA2/APOA5/APOA1	3
MF	GO:1901681	sulfur compound binding	8/166	267/18410	0.00296681	0.020498	0.0151606	SERPINC1/SAA1/KNG1/SULT1A1/APOA5/ANXA6/APOH/ALDH6A1	8
BP	GO:2000377	regulation of reactive oxygen species metabolic process	6/167	147/18800	0.00202507	0.0187148	0.0156171	DCXR/HP/SOD1/CBR1/AKR1C1/DHRS4	6
BP	GO:0051055	negative regulation of lipid biosynthetic process	4/167	61/18800	0.00211403	0.019372	0.0161655	SOD1/APOC1/INSIG1/APOC3	4
BP	GO:0006656	phosphatidylcholine biosynthetic process	3/167	29/18800	0.00212283	0.019372	0.0161655	CHPT1/APOA2/APOA1	3
BP	GO:0019674	NAD metabolic process	3/167	29/18800	0.00212283	0.019372	0.0161655	QPRT/PCK2/ALDOB	3
BP	GO:0006006	glucose metabolic process	7/167	201/18800	0.0021591	0.0195465	0.0163112	DCXR/RBP4/SORD/PCK2/GPT/FBP1/IGFBP4	7
BP	GO:0044272	sulfur compound biosynthetic process	6/167	149/18800	0.00216759	0.0195465	0.0163112	HAGH/MAT1A/BHMT/ADI1/MPST/CDO1	6
BP	GO:0062014	negative regulation of small molecule metabolic process	5/167	102/18800	0.00216885	0.0195465	0.0163112	SOD1/APOC1/INSIG1/APOC3/FBP1	5
BP	GO:0050878	regulation of body fluid levels	10/167	382/18800	0.0022429	0.0201307	0.0167987	SERPINC1/CD9/SAA1/KNG1/CDO1/F12/SERPING1/APOH/PLG/PROC	10
BP	GO:0044270	cellular nitrogen compound catabolic process	11/167	449/18800	0.00229549	0.0205183	0.0171221	BLVRB/DNPH1/BHMT/HINT1/QPRT/ALDH1L1/DPYS/HAAO/MPST/POR/ALDH6A1	11
BP	GO:0009259	ribonucleotide metabolic process	10/167	384/18800	0.00232926	0.0206924	0.0172674	BAAT/HINT1/PIPOX/ACSM2B/ACSM2A/SULT1A1/DPYS/GALK1/FBP1/ALDOB	10
BP	GO:0042744	hydrogen peroxide catabolic process	3/167	30/18800	0.00234343	0.0206924	0.0172674	HP/GPX1/GPX3	3
BP	GO:0043094	cellular metabolic compound salvage	3/167	30/18800	0.00234343	0.0206924	0.0172674	BHMT/ADI1/NAPRT	3
MF	GO:0008172	S-methyltransferase activity	2/166	10/18410	0.00346796	0.023393	0.0173017	BHMT/MGMT	2
MF	GO:0016229	steroid dehydrogenase activity	3/166	34/18410	0.00350894	0.023393	0.0173017	HSD17B10/AKR1C1/HSD17B8	3
BP	GO:0010466	negative regulation of peptidase activity	8/167	262/18800	0.00241387	0.0212284	0.0177147	GPX1/SERPINC1/PEBP1/KNG1/ITIH3/POR/SERPING1/ARL6IP1	8
BP	GO:0045833	negative regulation of lipid metabolic process	5/167	105/18800	0.0024615	0.0215604	0.0179917	SOD1/APOC1/INSIG1/APOC3/APOA2	5
BP	GO:0045834	positive regulation of lipid metabolic process	6/167	153/18800	0.00247521	0.0215938	0.0180195	HULC/APOC1/APOA2/APOA5/APOA1/POR	6
BP	GO:0001885	endothelial cell development	4/167	64/18800	0.0025215	0.021823	0.0182109	GPX1/CLDN3/PROC/COL18A1	4
BP	GO:0031638	zymogen activation	4/167	64/18800	0.0025215	0.021823	0.0182109	HP/HPR/F12/APOH	4
BP	GO:0019395	fatty acid oxidation	5/167	106/18800	0.00256514	0.0220471	0.0183979	ACAA1/HSD17B10/ADH4/POR/ECI1	5
BP	GO:0015721	bile acid and bile salt transport	3/167	31/18800	0.00257772	0.0220471	0.0183979	SLC27A5/AKR1C1/AQP9	3
BP	GO:0019433	triglyceride catabolic process	3/167	31/18800	0.00257772	0.0220471	0.0183979	APOC3/APOA5/APOA1	3
MF	GO:0016874	ligase activity	6/166	165/18410	0.00386528	0.0249551	0.0184571	GLUL/ASS1/SLC27A5/NAPRT/ACSM2B/ACSM2A	6
MF	GO:0048029	monosaccharide binding	4/166	71/18410	0.0038746	0.0249551	0.0184571	GALK1/FUOM/FBP1/ALDOB	4
BP	GO:1905952	regulation of lipid localization	6/167	155/18800	0.0026408	0.0224984	0.0187744	APOC1/PRAP1/CYP8B1/APOA2/APOA5/APOA1	6
BP	GO:0006749	glutathione metabolic process	4/167	65/18800	0.0026685	0.0226459	0.0188975	HAGH/GPX1/SOD1/GSTO1	4
CC	GO:0015934	large ribosomal subunit	5/168	112/19594	0.00280027	0.0238023	0.0193865	UBA52/MRPL51/MRPL41/MRPL12/MRPL22	5
BP	GO:0006163	purine nucleotide metabolic process	10/167	394/18800	0.00280213	0.0235348	0.0196393	DNPH1/BAAT/HINT1/PIPOX/ACSM2B/ACSM2A/SULT1A1/GALK1/FBP1/ALDOB	10
BP	GO:0019693	ribose phosphate metabolic process	10/167	394/18800	0.00280213	0.0235348	0.0196393	BAAT/HINT1/PIPOX/ACSM2B/ACSM2A/SULT1A1/DPYS/GALK1/FBP1/ALDOB	10
BP	GO:0046434	organophosphate catabolic process	6/167	157/18800	0.00281457	0.0235348	0.0196393	DNPH1/APOC1/HINT1/APOA2/DPYS/PRDX6	6
BP	GO:0048545	response to steroid hormone	9/167	330/18800	0.0028164	0.0235348	0.0196393	ASS1/IGFBP2/TAT/PCK2/SDC1/APOA2/CDO1/AR/POR	9
BP	GO:0019439	aromatic compound catabolic process	11/167	466/18800	0.00305169	0.0254036	0.0211988	HPD/BLVRB/DNPH1/HGD/ACAA1/PAH/HINT1/TAT/ALDH1L1/DPYS/HAAO	11
BP	GO:0003382	epithelial cell morphogenesis	3/167	33/18800	0.00308848	0.0255151	0.0212918	CLDN3/AR/COL18A1	3
BP	GO:0009112	nucleobase metabolic process	3/167	33/18800	0.00308848	0.0255151	0.0212918	DPYS/TTR/ALDH6A1	3
BP	GO:0046034	ATP metabolic process	8/167	273/18800	0.00310507	0.0255553	0.0213254	UQCRQ/NDUFA2/GALK1/FBP1/NDUFS4/ALDOB/COX7A1/COX5B	8
BP	GO:0034440	lipid oxidation	5/167	112/18800	0.00325458	0.0266851	0.0222682	ACAA1/HSD17B10/ADH4/POR/ECI1	5
BP	GO:0006536	glutamate metabolic process	3/167	34/18800	0.00336547	0.0270079	0.0225375	GLUL/TAT/FTCD	3
BP	GO:0044273	sulfur compound catabolic process	3/167	34/18800	0.00336547	0.0270079	0.0225375	MAT1A/MPST/CDO1	3
BP	GO:0006646	phosphatidylethanolamine biosynthetic process	2/167	10/18800	0.00336825	0.0270079	0.0225375	ETNK2/PCYT2	2
BP	GO:0030388	fructose 1,6-bisphosphate metabolic process	2/167	10/18800	0.00336825	0.0270079	0.0225375	FBP1/ALDOB	2
BP	GO:0034379	very-low-density lipoprotein particle assembly	2/167	10/18800	0.00336825	0.0270079	0.0225375	APOC1/APOC3	2
BP	GO:0051918	negative regulation of fibrinolysis	2/167	10/18800	0.00336825	0.0270079	0.0225375	APOH/PLG	2
BP	GO:0022904	respiratory electron transport chain	5/167	113/18800	0.00338127	0.027013	0.0225418	UQCRQ/NDUFA2/NDUFS4/COX7A1/COX5B	5
MF	GO:0004252	serine-type endopeptidase activity	6/166	174/18410	0.00500094	0.0308074	0.0227855	HP/MASP2/HPR/F12/PLG/PROC	6
MF	GO:0004032	alditol:NADP+ 1-oxidoreductase activity	2/166	12/18410	0.00502647	0.0308074	0.0227855	ADH4/AKR1C1	2
MF	GO:0008035	high-density lipoprotein particle binding	2/166	12/18410	0.00502647	0.0308074	0.0227855	APOA2/APOA1	2
MF	GO:0019825	oxygen binding	3/166	39/18410	0.00518576	0.0312792	0.0231345	CYP2E1/CYP8B1/CYP2A7	3
CC	GO:0005743	mitochondrial inner membrane	11/168	491/19594	0.00347545	0.0284472	0.0231696	UQCRQ/CYP2E1/NDUFA2/MRPL51/MRPL41/NDUFS4/MRPL12/COX7A1/CYP27A1/COX5B/MRPL22	11
MF	GO:0005539	glycosaminoglycan binding	7/166	234/18410	0.00539848	0.0320535	0.0237072	SERPINC1/SAA1/KNG1/APOA5/ZG16/ANXA6/APOH	7
BP	GO:0071241	cellular response to inorganic substance	7/167	221/18800	0.0036569	0.0290049	0.024204	SOD1/MT2A/MT1E/MT1G/FBP1/MT1A/MT1X	7
BP	GO:0045922	negative regulation of fatty acid metabolic process	3/167	35/18800	0.0036572	0.0290049	0.024204	APOC1/INSIG1/APOC3	3
BP	GO:0019751	polyol metabolic process	5/167	116/18800	0.00378261	0.0298908	0.0249433	SORD/PCK2/GALK1/CYP27A1/PCBD1	5
MF	GO:0031386	protein tag	2/166	13/18410	0.00590534	0.0338594	0.0250428	UBA52/UBB	2
MF	GO:0031994	insulin-like growth factor I binding	2/166	13/18410	0.00590534	0.0338594	0.0250428	IGFBP2/IGFBP4	2
MF	GO:0016877	ligase activity, forming carbon-sulfur bonds	3/166	41/18410	0.00596995	0.0338594	0.0250428	SLC27A5/ACSM2B/ACSM2A	3
BP	GO:0042246	tissue regeneration	4/167	72/18800	0.0038652	0.0302151	0.0252139	GPX1/CD9/APOA5/PLG	4
BP	GO:0050810	regulation of steroid biosynthetic process	4/167	72/18800	0.0038652	0.0302151	0.0252139	SOD1/INSIG1/SEC14L2/POR	4
BP	GO:1903036	positive regulation of response to wounding	4/167	72/18800	0.0038652	0.0302151	0.0252139	CLDN3/F12/APOH/PLG	4
BP	GO:0046689	response to mercury ion	2/167	11/18800	0.00409279	0.0318799	0.0266031	TAT/AQP9	2
BP	GO:0006739	NADP metabolic process	3/167	37/18800	0.00428582	0.0331467	0.0276603	DCXR/ALDH1L1/FMO5	3
BP	GO:0048009	insulin-like growth factor receptor signaling pathway	3/167	37/18800	0.00428582	0.0331467	0.0276603	IGFBP2/AR/IGFBP4	3
BP	GO:0001867	complement activation, lectin pathway	2/167	12/18800	0.00488279	0.036849	0.0307498	MASP2/SERPING1	2
BP	GO:0006534	cysteine metabolic process	2/167	12/18800	0.00488279	0.036849	0.0307498	MPST/CDO1	2
BP	GO:0009086	methionine biosynthetic process	2/167	12/18800	0.00488279	0.036849	0.0307498	BHMT/ADI1	2
BP	GO:0019627	urea metabolic process	2/167	12/18800	0.00488279	0.036849	0.0307498	ASS1/CYP2C9	2
BP	GO:0035112	genitalia morphogenesis	2/167	12/18800	0.00488279	0.036849	0.0307498	RBP4/AR	2
BP	GO:0043568	positive regulation of insulin-like growth factor receptor signaling pathway	2/167	12/18800	0.00488279	0.036849	0.0307498	AR/IGFBP4	2
BP	GO:0071941	nitrogen cycle metabolic process	2/167	12/18800	0.00488279	0.036849	0.0307498	ASS1/CYP2C9	2
BP	GO:0072329	monocarboxylic acid catabolic process	5/167	124/18800	0.0050184	0.0377418	0.0314948	ACAA1/PCK2/HSD17B10/CYP4F3/ECI1	5
BP	GO:0097305	response to alcohol	7/167	235/18800	0.00510305	0.0382466	0.031916	SOD1/CYP2E1/CYP8B1/MGMT/CDO1/CLDN3/ADH6	7
BP	GO:0009064	glutamine family amino acid metabolic process	4/167	78/18800	0.00514391	0.0383765	0.0320244	GLUL/ASS1/TAT/FTCD	4
BP	GO:0033865	nucleoside bisphosphate metabolic process	5/167	125/18800	0.00519076	0.0383765	0.0320244	BAAT/PIPOX/ACSM2B/ACSM2A/SULT1A1	5
BP	GO:0033875	ribonucleoside bisphosphate metabolic process	5/167	125/18800	0.00519076	0.0383765	0.0320244	BAAT/PIPOX/ACSM2B/ACSM2A/SULT1A1	5
BP	GO:0034032	purine nucleoside bisphosphate metabolic process	5/167	125/18800	0.00519076	0.0383765	0.0320244	BAAT/PIPOX/ACSM2B/ACSM2A/SULT1A1	5
MF	GO:0008236	serine-type peptidase activity	6/166	191/18410	0.00778814	0.0435219	0.0321894	HP/MASP2/HPR/F12/PLG/PROC	6
CC	GO:0000313	organellar ribosome	4/168	81/19594	0.00519724	0.0396065	0.0322587	MRPL51/MRPL41/MRPL12/MRPL22	4
CC	GO:0005761	mitochondrial ribosome	4/168	81/19594	0.00519724	0.0396065	0.0322587	MRPL51/MRPL41/MRPL12/MRPL22	4
BP	GO:0048732	gland development	10/167	431/18800	0.00525808	0.0387428	0.0323301	GPX1/BAAT/SOD1/ASS1/PCK2/MGMT/MPST/CDO1/AR/APOA1	10
BP	GO:0006730	one-carbon metabolic process	3/167	40/18800	0.00534489	0.0391182	0.0326433	MAT1A/ALDH1L1/FTCD	3
BP	GO:0009069	serine family amino acid metabolic process	3/167	40/18800	0.00534489	0.0391182	0.0326433	BAAT/MPST/CDO1	3
BP	GO:0006094	gluconeogenesis	4/167	79/18800	0.0053814	0.0392536	0.0327563	RBP4/PCK2/GPT/FBP1	4
CC	GO:0070069	cytochrome complex	3/168	42/19594	0.00556219	0.0409748	0.0333731	UQCRQ/COX7A1/COX5B	3
BP	GO:0009150	purine ribonucleotide metabolic process	9/167	366/18800	0.00552548	0.0401702	0.0335212	BAAT/HINT1/PIPOX/ACSM2B/ACSM2A/SULT1A1/GALK1/FBP1/ALDOB	9
BP	GO:0021954	central nervous system neuron development	4/167	80/18800	0.00562612	0.0407573	0.0340111	UQCRQ/C12orf57/RAC3/UBB	4
BP	GO:0018206	peptidyl-methionine modification	2/167	13/18800	0.00573704	0.0407573	0.0340111	APOA2/APOA1	2
BP	GO:0032372	negative regulation of sterol transport	2/167	13/18800	0.00573704	0.0407573	0.0340111	APOC1/APOA2	2
BP	GO:0032375	negative regulation of cholesterol transport	2/167	13/18800	0.00573704	0.0407573	0.0340111	APOC1/APOA2	2
BP	GO:0046185	aldehyde catabolic process	2/167	13/18800	0.00573704	0.0407573	0.0340111	HAGH/ADH4	2
BP	GO:0050667	homocysteine metabolic process	2/167	13/18800	0.00573704	0.0407573	0.0340111	BHMT/MPST	2
BP	GO:0072520	seminiferous tubule development	2/167	13/18800	0.00573704	0.0407573	0.0340111	AR/UBB	2
MF	GO:0017171	serine hydrolase activity	6/166	195/18410	0.00858002	0.0471073	0.0348411	HP/MASP2/HPR/F12/PLG/PROC	6
MF	GO:0004030	aldehyde dehydrogenase [NAD(P)+] activity	2/166	16/18410	0.00892559	0.0471073	0.0348411	ALDH1L1/ADH4	2
MF	GO:0019841	retinol binding	2/166	16/18410	0.00892559	0.0471073	0.0348411	RBP4/ADH4	2
MF	GO:0060229	lipase activator activity	2/166	16/18410	0.00892559	0.0471073	0.0348411	APOA5/APOH	2
MF	GO:0016879	ligase activity, forming carbon-nitrogen bonds	3/166	48/18410	0.00925229	0.0481626	0.0356217	GLUL/ASS1/NAPRT	3
CC	GO:0031089	platelet dense granule lumen	2/168	14/19594	0.00621487	0.044306	0.0360863	ITIH3/APOH	2
BP	GO:0090207	regulation of triglyceride metabolic process	3/167	42/18800	0.0061307	0.0434125	0.0362268	APOC3/APOA5/APOA1	3
BP	GO:0045926	negative regulation of growth	7/167	245/18800	0.00637351	0.0449859	0.0375398	RBP4/MT2A/MT1E/MT1G/FBP1/MT1A/MT1X	7
BP	GO:0006650	glycerophospholipid metabolic process	8/167	309/18800	0.00648625	0.0456339	0.0380806	APOC1/CHPT1/ETNK2/APOA2/APOA5/PCYT2/APOA1/PRDX6	8
BP	GO:0006775	fat-soluble vitamin metabolic process	3/167	43/18800	0.00654806	0.0459207	0.0383199	CBR1/CYP4F3/CYP27A1	3
BP	GO:0009159	deoxyribonucleoside monophosphate catabolic process	2/167	14/18800	0.00665435	0.0462202	0.0385698	DNPH1/DPYS	2
BP	GO:0042182	ketone catabolic process	2/167	14/18800	0.00665435	0.0462202	0.0385698	HAGH/CYP4F3	2
BP	GO:2001140	positive regulation of phospholipid transport	2/167	14/18800	0.00665435	0.0462202	0.0385698	PRAP1/APOA1	2
BP	GO:0031099	regeneration	6/167	188/18800	0.00674335	0.0466897	0.0389616	GPX1/BAAT/CD9/APOA2/APOA5/PLG	6
BP	GO:0046889	positive regulation of lipid biosynthetic process	4/167	85/18800	0.00696136	0.0480466	0.0400939	HULC/APOA5/APOA1/POR	4

## Sheet: HCC cluster 2
Results of functional enrichment analysis of highly expressed genes in stem cell subpopulation (HCC cluster 2)
ONTOLOGY	ID	Description	GeneRatio	BgRatio	pvalue	p.adjust	qvalue	geneID	Count
CC	GO:0072562	blood microparticle	40/231	147/19594	1.29e-43	3.67e-41	2.75e-41	CFHR1/ALB/AGT/GC/AMBP/CLU/CP/CFB/F2/ITIH2/APOE/PON1/CFH/HRG/AHSG/ORM1/SERPINF2/C4BPA/C8G/C3/KNG1/A1BG/VTN/APCS/FGA/APOA2/A2M/TF/BCHE/FGG/ORM2/PLG/FN1/HSPA1B/SERPING1/FGB/IGHG4/IGKC/CFHR3/SERPINA3	40
CC	GO:0005788	endoplasmic reticulum lumen	39/231	311/19594	1.03e-28	1.46e-26	1.1e-26	ALB/CLU/PPIB/CP/B2M/F2/ITIH2/PDIA4/SERPIND1/APOE/SERPINA1/PDIA3/AHSG/DBI/HSP90B1/P4HB/C3/KNG1/PDIA6/FGA/APOA2/TF/BCHE/FGG/GPC3/SPP2/NUCB1/CANX/APOB/LRPAP1/FN1/ERP29/CES2/DNAJB11/SLC27A2/OS9/SERPING1/HSPA5/MANF	39
CC	GO:0031983	vesicle lumen	39/231	327/19594	7.06e-28	6.7e-26	5.03e-26	RARRES2/ALB/CLU/B2M/SCCPDH/SERPINA1/HRG/AHSG/APOH/CTSD/ARG1/ORM1/SERPINF2/IDH1/C3/KNG1/CREG1/A1BG/FAM3C/SERPINA4/FGA/A2M/TF/GUSB/FGG/ORM2/PLG/SPP2/APOB/FN1/CTSH/LRG1/SERPING1/FGB/ITIH3/HEXB/SERPINA3/NPC2/SLPI	39
CC	GO:0034774	secretory granule lumen	38/231	322/19594	5.32e-27	3.79e-25	2.84e-25	RARRES2/ALB/CLU/B2M/SCCPDH/SERPINA1/HRG/AHSG/APOH/CTSD/ARG1/ORM1/SERPINF2/IDH1/C3/KNG1/CREG1/A1BG/FAM3C/SERPINA4/FGA/A2M/TF/GUSB/FGG/ORM2/PLG/SPP2/FN1/CTSH/LRG1/SERPING1/FGB/ITIH3/HEXB/SERPINA3/NPC2/SLPI	38
CC	GO:0060205	cytoplasmic vesicle lumen	38/231	325/19594	7.51e-27	4.28e-25	3.21e-25	RARRES2/ALB/CLU/B2M/SCCPDH/SERPINA1/HRG/AHSG/APOH/CTSD/ARG1/ORM1/SERPINF2/IDH1/C3/KNG1/CREG1/A1BG/FAM3C/SERPINA4/FGA/A2M/TF/GUSB/FGG/ORM2/PLG/SPP2/FN1/CTSH/LRG1/SERPING1/FGB/ITIH3/HEXB/SERPINA3/NPC2/SLPI	38
CC	GO:0062023	collagen-containing extracellular matrix	41/231	429/19594	1.73e-25	8.21e-24	6.15e-24	FGL1/RARRES2/AGT/AMBP/CLU/SERPINF1/F2/ITIH2/APOE/SERPINA1/HRG/AHSG/APOH/CTSD/ORM1/SERPINF2/HSP90B1/SERPINA5/KNG1/A1BG/VTN/APCS/FGA/A2M/FGG/ORM2/PLG/F12/GPC3/SPP2/FN1/CTSH/ANG/PRG4/APOC3/CTSB/SERPING1/FGB/CTSS/SERPINA3/SLPI	41
CC	GO:0031093	platelet alpha granule lumen	19/231	67/19594	1.58e-21	6.44e-20	4.83e-20	ALB/CLU/SCCPDH/SERPINA1/HRG/AHSG/ORM1/SERPINF2/KNG1/A1BG/FGA/A2M/FGG/ORM2/PLG/FN1/SERPING1/FGB/SERPINA3	19
CC	GO:0031091	platelet alpha granule	20/231	91/19594	3.66e-20	1.3e-18	9.77e-19	ALB/CLU/SCCPDH/SERPINA1/HRG/AHSG/ORM1/SERPINF2/SERPINA5/KNG1/A1BG/FGA/A2M/FGG/ORM2/PLG/FN1/SERPING1/FGB/SERPINA3	20
BP	GO:0051346	negative regulation of hydrolase activity	34/229	371/18800	3.32e-20	9.72e-17	7.57e-17	AGT/AMBP/SERPINF1/SERPINA7/ITIH2/SERPIND1/SERPINA1/TFPI/HRG/AHSG/TMED2/SERPINF2/SERPINA5/C3/C5/KNG1/TMBIM6/SPINK1/VTN/APCS/SERPINA4/APOA2/A2M/GPC3/SPP2/SERPINA6/FABP1/APOC3/DHCR24/CTSB/SERPING1/ITIH3/SERPINA3/SLPI	34
MF	GO:0030414	peptidase inhibitor activity	25/228	187/18410	7.23e-19	1.79e-16	1.38e-16	AGT/AMBP/SERPINF1/SERPINA7/ITIH2/SERPIND1/SERPINA1/TFPI/HRG/AHSG/SERPINF2/SERPINA5/C3/C5/KNG1/SPINK1/SERPINA4/A2M/GPC3/SPP2/SERPINA6/SERPING1/ITIH3/SERPINA3/SLPI	25
MF	GO:0061134	peptidase regulator activity	27/228	230/18410	8.35e-19	1.79e-16	1.38e-16	AGT/AMBP/SERPINF1/SERPINA7/ITIH2/SERPIND1/SERPINA1/TFPI/HRG/AHSG/SERPINF2/SERPINA5/C3/C5/KNG1/SPINK1/SERPINA4/A2M/GPC3/SPP2/SERPINA6/FN1/CTSH/SERPING1/ITIH3/SERPINA3/SLPI	27
BP	GO:0010466	negative regulation of peptidase activity	29/229	262/18800	1.33e-19	1.94e-16	1.51e-16	AGT/AMBP/SERPINF1/SERPINA7/ITIH2/SERPIND1/SERPINA1/TFPI/HRG/AHSG/SERPINF2/SERPINA5/C3/C5/KNG1/SPINK1/VTN/SERPINA4/A2M/GPC3/SPP2/SERPINA6/FABP1/DHCR24/CTSB/SERPING1/ITIH3/SERPINA3/SLPI	29
BP	GO:0045861	negative regulation of proteolysis	32/229	350/18800	5e-19	4.88e-16	3.8e-16	AGT/AMBP/SERPINF1/F2/SERPINA7/ITIH2/SERPIND1/SERPINA1/TFPI/HRG/AHSG/SERPINF2/SERPINA5/C3/CPB2/C5/TMEM59/KNG1/SPINK1/VTN/SERPINA4/A2M/GPC3/SPP2/SERPINA6/FABP1/DHCR24/CTSB/SERPING1/ITIH3/SERPINA3/SLPI	32
MF	GO:0004866	endopeptidase inhibitor activity	24/228	180/18410	3.98e-18	5.68e-16	4.38e-16	AGT/AMBP/SERPINF1/SERPINA7/ITIH2/SERPIND1/SERPINA1/TFPI/HRG/AHSG/SERPINF2/SERPINA5/C3/C5/KNG1/SPINK1/SERPINA4/A2M/SPP2/SERPINA6/SERPING1/ITIH3/SERPINA3/SLPI	24
MF	GO:0004867	serine-type endopeptidase inhibitor activity	19/228	98/18410	9.97e-18	1.07e-15	8.21e-16	AGT/AMBP/SERPINF1/SERPINA7/ITIH2/SERPIND1/SERPINA1/TFPI/HRG/SERPINF2/SERPINA5/SPINK1/SERPINA4/A2M/SERPINA6/SERPING1/ITIH3/SERPINA3/SLPI	19
MF	GO:0061135	endopeptidase regulator activity	24/228	194/18410	2.33e-17	2e-15	1.54e-15	AGT/AMBP/SERPINF1/SERPINA7/ITIH2/SERPIND1/SERPINA1/TFPI/HRG/AHSG/SERPINF2/SERPINA5/C3/C5/KNG1/SPINK1/SERPINA4/A2M/SPP2/SERPINA6/SERPING1/ITIH3/SERPINA3/SLPI	24
BP	GO:0010951	negative regulation of endopeptidase activity	27/229	251/18800	5.42e-18	3.96e-15	3.09e-15	AGT/AMBP/SERPINF1/SERPINA7/ITIH2/SERPIND1/SERPINA1/TFPI/HRG/AHSG/SERPINF2/SERPINA5/C3/C5/KNG1/SPINK1/VTN/SERPINA4/A2M/SPP2/SERPINA6/FABP1/DHCR24/SERPING1/ITIH3/SERPINA3/SLPI	27
BP	GO:0030195	negative regulation of blood coagulation	15/229	48/18800	9.31e-18	5.45e-15	4.24e-15	F2/APOE/TFPI/HRG/APOH/SERPINF2/CPB2/KNG1/VTN/FGA/FGG/PLG/F12/SERPING1/FGB	15
BP	GO:1900047	negative regulation of hemostasis	15/229	49/18800	1.33e-17	6.48e-15	5.04e-15	F2/APOE/TFPI/HRG/APOH/SERPINF2/CPB2/KNG1/VTN/FGA/FGG/PLG/F12/SERPING1/FGB	15
MF	GO:0004857	enzyme inhibitor activity	31/228	390/18410	1.58e-16	1.13e-14	8.68e-15	AGT/AMBP/APOC2/SERPINF1/SERPINA7/ITIH2/SERPIND1/SERPINA1/TFPI/TXNIP/HRG/AHSG/SERPINF2/SERPINA5/C3/C5/KNG1/TMBIM6/SPINK1/SERPINA4/APOA2/A2M/GPC3/SPP2/SERPINA6/APOC3/SERPING1/ITIH3/IQGAP2/SERPINA3/SLPI	31
BP	GO:0050819	negative regulation of coagulation	15/229	52/18800	3.66e-17	1.53e-14	1.19e-14	F2/APOE/TFPI/HRG/APOH/SERPINF2/CPB2/KNG1/VTN/FGA/FGG/PLG/F12/SERPING1/FGB	15
BP	GO:0052547	regulation of peptidase activity	33/229	456/18800	1.55e-16	5.67e-14	4.42e-14	AGT/AMBP/SERPINF1/SERPINA7/ITIH2/SERPIND1/SERPINA1/TFPI/HRG/AHSG/CTSD/SERPINF2/SERPINA5/C3/C5/KNG1/SPINK1/TNFSF10/VTN/SERPINA4/A2M/GPC3/SPP2/SERPINA6/FABP1/FN1/CTSH/DHCR24/CTSB/SERPING1/ITIH3/SERPINA3/SLPI	33
BP	GO:0061045	negative regulation of wound healing	16/229	76/18800	7.86e-16	2.56e-13	1.99e-13	F2/APOE/TFPI/HRG/APOH/SERPINF2/CPB2/KNG1/VTN/APCS/FGA/FGG/PLG/F12/SERPING1/FGB	16
BP	GO:0042730	fibrinolysis	11/229	24/18800	1.5e-15	4.38e-13	3.41e-13	F2/HRG/APOH/SERPINF2/CPB2/FGA/FGG/PLG/F12/SERPING1/FGB	11
BP	GO:0030193	regulation of blood coagulation	15/229	66/18800	1.88e-15	5.01e-13	3.9e-13	F2/APOE/TFPI/HRG/APOH/SERPINF2/CPB2/KNG1/VTN/FGA/FGG/PLG/F12/SERPING1/FGB	15
BP	GO:1900046	regulation of hemostasis	15/229	68/18800	3.05e-15	7.23e-13	5.62e-13	F2/APOE/TFPI/HRG/APOH/SERPINF2/CPB2/KNG1/VTN/FGA/FGG/PLG/F12/SERPING1/FGB	15
BP	GO:0008202	steroid metabolic process	27/229	323/18800	3.21e-15	7.23e-13	5.62e-13	CYP2D6/AGT/GC/APOE/PON1/UGT2B4/HSD17B6/HMGCS2/SULT2A1/UGT2B7/APOA2/EGR1/HSD17B11/APOB/SERPINA6/UGT2B15/EBP/SCARB1/CYP3A5/DHCR24/SLC27A2/HMGCS1/ACAA2/CYP2C8/HSD17B2/NPC2/SC5D	27
BP	GO:0050818	regulation of coagulation	15/229	71/18800	6.08e-15	1.27e-12	9.9e-13	F2/APOE/TFPI/HRG/APOH/SERPINF2/CPB2/KNG1/VTN/FGA/FGG/PLG/F12/SERPING1/FGB	15
BP	GO:0052548	regulation of endopeptidase activity	30/229	426/18800	8.6e-15	1.68e-12	1.31e-12	AGT/AMBP/SERPINF1/SERPINA7/ITIH2/SERPIND1/SERPINA1/TFPI/HRG/AHSG/CTSD/SERPINF2/SERPINA5/C3/C5/KNG1/SPINK1/TNFSF10/VTN/SERPINA4/A2M/SPP2/SERPINA6/FABP1/CTSH/DHCR24/SERPING1/ITIH3/SERPINA3/SLPI	30
BP	GO:0006959	humoral immune response	26/229	317/18800	1.69e-14	3.1e-12	2.41e-12	CFHR1/RARRES2/CLU/CFB/F2/HLA-A/CFH/C2/HRG/C4BPA/C8G/C3/C5/APCS/CRP/FGA/A2M/TF/ANG/C8B/SERPING1/FGB/IGHG4/IGKC/CXCL2/SLPI	26
BP	GO:1903035	negative regulation of response to wounding	16/229	92/18800	1.93e-14	3.32e-12	2.58e-12	F2/APOE/TFPI/HRG/APOH/SERPINF2/CPB2/KNG1/VTN/APCS/FGA/FGG/PLG/F12/SERPING1/FGB	16
BP	GO:0002526	acute inflammatory response	17/229	113/18800	3.54e-14	5.76e-12	4.48e-12	F2/SERPINA1/AHSG/NUPR1/ORM1/SERPINF2/TFR2/C3/APCS/CRP/APOA2/A2M/ORM2/F12/VNN1/FN1/SERPINA3	17
BP	GO:0006953	acute-phase response	12/229	48/18800	3.78e-13	5.83e-11	4.54e-11	F2/SERPINA1/AHSG/ORM1/SERPINF2/TFR2/APCS/CRP/A2M/ORM2/FN1/SERPINA3	12
BP	GO:0016042	lipid catabolic process	24/229	327/18800	2.03e-12	2.97e-10	2.31e-10	RARRES2/APOC2/APOE/AADAC/HSD17B6/IDH1/CPS1/SULT2A1/PHYH/AIG1/APOA2/HSD17B11/APOB/FABP1/ETFA/SCARB1/APOC3/PCK1/SLC27A2/ACAA2/AKR1B10/HEXA/HEXB/MGLL	24
CC	GO:0034364	high-density lipoprotein particle	9/231	27/19594	1.47e-11	4.65e-10	3.48e-10	APOC2/CLU/APOE/PON1/APOH/APOM/APOA2/APOB/APOC3	9
BP	GO:0007596	blood coagulation	20/229	221/18800	3.4e-12	4.74e-10	3.69e-10	F2/SERPIND1/APOE/SERPINA1/TFPI/HRG/APOH/SERPINF2/CPB2/KNG1/VTN/FGA/FGG/PLG/F12/FN1/GGCX/SERPING1/FGB/F13B	20
CC	GO:0032994	protein-lipid complex	10/231	39/19594	2.01e-11	5.73e-10	4.3e-10	APOC2/CLU/APOE/PON1/APOH/DBI/APOM/APOA2/APOB/APOC3	10
BP	GO:0050817	coagulation	20/229	226/18800	5.14e-12	6.8e-10	5.3e-10	F2/SERPIND1/APOE/SERPINA1/TFPI/HRG/APOH/SERPINF2/CPB2/KNG1/VTN/FGA/FGG/PLG/F12/FN1/GGCX/SERPING1/FGB/F13B	20
BP	GO:0006956	complement activation	16/229	131/18800	5.57e-12	6.8e-10	5.3e-10	CFHR1/CLU/CFB/CFH/C2/C4BPA/C8G/C3/C5/APCS/CRP/A2M/C8B/SERPING1/IGHG4/IGKC	16
BP	GO:0007599	hemostasis	20/229	227/18800	5.58e-12	6.8e-10	5.3e-10	F2/SERPIND1/APOE/SERPINA1/TFPI/HRG/APOH/SERPINF2/CPB2/KNG1/VTN/FGA/FGG/PLG/F12/FN1/GGCX/SERPING1/FGB/F13B	20
BP	GO:0061041	regulation of wound healing	16/229	133/18800	7.05e-12	8.25e-10	6.42e-10	F2/APOE/TFPI/HRG/APOH/SERPINF2/CPB2/KNG1/VTN/APCS/FGA/FGG/PLG/F12/SERPING1/FGB	16
CC	GO:0042470	melanosome	14/231	109/19594	4.02e-11	9.55e-10	7.16e-10	PPIB/SERPINF1/PDIA4/PDIA3/CTSD/HSP90B1/P4HB/PDIA6/CANX/ERP29/CTSB/SYPL1/RPN1/HSPA5	14
CC	GO:0048770	pigment granule	14/231	109/19594	4.02e-11	9.55e-10	7.16e-10	PPIB/SERPINF1/PDIA4/PDIA3/CTSD/HSP90B1/P4HB/PDIA6/CANX/ERP29/CTSB/SYPL1/RPN1/HSPA5	14
BP	GO:0044242	cellular lipid catabolic process	19/229	219/18800	2.53e-11	2.85e-09	2.22e-09	APOC2/AADAC/IDH1/CPS1/PHYH/AIG1/APOA2/APOB/FABP1/ETFA/SCARB1/APOC3/PCK1/SLC27A2/ACAA2/AKR1B10/HEXA/HEXB/MGLL	19
CC	GO:0005775	vacuolar lumen	16/231	174/19594	2.64e-10	5.11e-09	3.83e-09	GC/CTSD/ARG1/C3/CREG1/GUSB/ORM2/GPC3/LAMP2/APOB/CTSB/HEXA/CTSS/HEXB/SERPINA3/NPC2	16
CC	GO:0034358	plasma lipoprotein particle	9/231	36/19594	2.69e-10	5.11e-09	3.83e-09	APOC2/CLU/APOE/PON1/APOH/APOM/APOA2/APOB/APOC3	9
CC	GO:1990777	lipoprotein particle	9/231	36/19594	2.69e-10	5.11e-09	3.83e-09	APOC2/CLU/APOE/PON1/APOH/APOM/APOA2/APOB/APOC3	9
BP	GO:0032102	negative regulation of response to external stimulus	25/229	429/18800	1.03e-10	1.12e-08	8.72e-09	SERPINF1/F2/HLA-A/APOE/TFPI/HLA-B/HRG/APOH/ARG1/SERPINF2/CPB2/C5/KNG1/NDFIP1/ZFP36/VTN/APCS/DUSP1/FGA/A2M/FGG/PLG/F12/SERPING1/FGB	25
BP	GO:0051917	regulation of fibrinolysis	7/229	14/18800	1.16e-10	1.21e-08	9.43e-09	F2/HRG/APOH/SERPINF2/CPB2/PLG/F12	7
CC	GO:0034663	endoplasmic reticulum chaperone complex	6/231	11/19594	1.11e-09	1.97e-08	1.48e-08	PPIB/HSP90B1/P4HB/PDIA6/DNAJB11/HSPA5	6
BP	GO:1903034	regulation of response to wounding	16/229	166/18800	2.08e-10	2.1e-08	1.63e-08	F2/APOE/TFPI/HRG/APOH/SERPINF2/CPB2/KNG1/VTN/APCS/FGA/FGG/PLG/F12/SERPING1/FGB	16
BP	GO:0072378	blood coagulation, fibrin clot formation	7/229	15/18800	2.15e-10	2.1e-08	1.63e-08	APOH/FGA/FGG/F12/FN1/FGB/F13B	7
CC	GO:0034361	very-low-density lipoprotein particle	7/231	20/19594	1.97e-09	3.11e-08	2.33e-08	APOC2/APOE/APOH/APOM/APOA2/APOB/APOC3	7
CC	GO:0034385	triglyceride-rich plasma lipoprotein particle	7/231	20/19594	1.97e-09	3.11e-08	2.33e-08	APOC2/APOE/APOH/APOM/APOA2/APOB/APOC3	7
BP	GO:0006641	triglyceride metabolic process	13/229	103/18800	3.76e-10	3.55e-08	2.76e-08	APOC2/APOE/AADAC/APOH/C3/CPS1/APOA2/APOB/SCARB1/APOC3/PCK1/AGMO/MGLL	13
BP	GO:0031639	plasminogen activation	8/229	25/18800	3.88e-10	3.55e-08	2.76e-08	APOH/SERPINF2/CPB2/FGA/FGG/F12/DHCR24/FGB	8
BP	GO:1902652	secondary alcohol metabolic process	15/229	149/18800	4.21e-10	3.73e-08	2.9e-08	CYP2D6/APOE/PON1/IDH1/HMGCS2/SULT2A1/APOA2/APOB/EBP/SCARB1/DHCR24/HMGCS1/ACAA2/NPC2/SC5D	15
CC	GO:0140534	endoplasmic reticulum protein-containing complex	13/231	125/19594	2.89e-09	4.16e-08	3.12e-08	PPIB/B2M/HLA-A/PDIA3/HSP90B1/P4HB/PDIA6/SEC11C/SRP9/DNAJB11/OS9/RPN1/HSPA5	13
CC	GO:0042827	platelet dense granule	7/231	21/19594	2.92e-09	4.16e-08	3.12e-08	RARRES2/APOH/FAM3C/SERPINA4/LAMP2/SPP2/ITIH3	7
CC	GO:0042627	chylomicron	6/231	13/19594	4.03e-09	5.47e-08	4.1e-08	APOC2/APOE/APOH/APOA2/APOB/APOC3	6
BP	GO:0051918	negative regulation of fibrinolysis	6/229	10/18800	6.17e-10	5.31e-08	4.13e-08	F2/HRG/APOH/SERPINF2/CPB2/PLG	6
BP	GO:0072376	protein activation cascade	7/229	17/18800	6.36e-10	5.32e-08	4.14e-08	APOH/FGA/FGG/F12/FN1/FGB/F13B	7
BP	GO:0006639	acylglycerol metabolic process	14/229	131/18800	7.39e-10	6.01e-08	4.68e-08	APOC2/APOE/AADAC/APOH/C3/CPS1/APOA2/APOB/SCARB1/ANG/APOC3/PCK1/AGMO/MGLL	14
BP	GO:0006638	neutral lipid metabolic process	14/229	132/18800	8.18e-10	6.47e-08	5.03e-08	APOC2/APOE/AADAC/APOH/C3/CPS1/APOA2/APOB/SCARB1/ANG/APOC3/PCK1/AGMO/MGLL	14
CC	GO:0031089	platelet dense granule lumen	6/231	14/19594	6.98e-09	9.05e-08	6.78e-08	RARRES2/APOH/FAM3C/SERPINA4/SPP2/ITIH3	6
BP	GO:0019216	regulation of lipid metabolic process	21/229	339/18800	1.18e-09	9.06e-08	7.05e-08	RARRES2/AGT/APOC2/F2/APOE/AADAC/PDK4/ID2/IDH1/C3/APOA2/ANGPTL8/EGR1/APOB/FABP1/SCARB1/APOC3/HSD17B13/PCK1/SERPINA3/NPC2	21
BP	GO:0044282	small molecule catabolic process	22/229	376/18800	1.35e-09	1.02e-07	7.9e-08	AGXT/APOE/PON1/TDO2/HSD17B6/ARG1/SULT2A1/PHYH/AIG1/MTHFS/FABP1/ETFA/FAH/HAL/SCARB1/PCK1/SLC27A2/ACAA2/AKR1B10/DLD/PON3/NQO2	22
MF	GO:0070325	lipoprotein particle receptor binding	8/228	29/18410	1.68e-09	1.03e-07	7.9e-08	CLU/APOE/HSP90B1/CRP/APOA2/APOB/LRPAP1/APOC3	8
CC	GO:0030176	integral component of endoplasmic reticulum membrane	14/231	164/19594	9.35e-09	1.16e-07	8.68e-08	HLA-C/B2M/HLA-A/HLA-B/PDIA3/TMCO1/RRBP1/CANX/EBP/SPPL2A/SLC37A4/SLC27A2/HACD3/HSPA5	14
BP	GO:0008203	cholesterol metabolic process	14/229	139/18800	1.62e-09	1.19e-07	9.24e-08	CYP2D6/APOE/PON1/HMGCS2/SULT2A1/APOA2/APOB/EBP/SCARB1/DHCR24/HMGCS1/ACAA2/NPC2/SC5D	14
BP	GO:0034368	protein-lipid complex remodeling	8/229	30/18800	1.99e-09	1.39e-07	1.08e-07	AGT/APOC2/APOE/APOM/APOA2/APOB/SCARB1/APOC3	8
BP	GO:0034369	plasma lipoprotein particle remodeling	8/229	30/18800	1.99e-09	1.39e-07	1.08e-07	AGT/APOC2/APOE/APOM/APOA2/APOB/SCARB1/APOC3	8
BP	GO:0043691	reverse cholesterol transport	7/229	20/18800	2.46e-09	1.67e-07	1.3e-07	APOC2/CLU/APOE/APOM/APOA2/SCARB1/APOC3	7
CC	GO:0031227	intrinsic component of endoplasmic reticulum membrane	14/231	172/19594	1.72e-08	2.04e-07	1.53e-07	HLA-C/B2M/HLA-A/HLA-B/PDIA3/TMCO1/RRBP1/CANX/EBP/SPPL2A/SLC37A4/SLC27A2/HACD3/HSPA5	14
BP	GO:0042060	wound healing	23/229	429/18800	3.01e-09	2e-07	1.56e-07	F2/SERPIND1/APOE/SERPINA1/TFPI/HRG/APOH/SERPINF2/CPB2/KNG1/VTN/APCS/FGA/FGG/PLG/F12/FN1/SCARB1/TPM1/GGCX/SERPING1/FGB/F13B	23
CC	GO:0043202	lysosomal lumen	11/231	97/19594	1.97e-08	2.24e-07	1.68e-07	GC/CTSD/GUSB/GPC3/LAMP2/APOB/CTSB/HEXA/CTSS/HEXB/NPC2	11
BP	GO:0042445	hormone metabolic process	17/229	230/18800	3.45e-09	2.23e-07	1.74e-07	CYP2D6/UGT2B4/HSD17B6/SULT2A1/UGT2B7/DHRS7/BCHE/DIO1/EGR1/HSD17B11/UGT2B15/CYP3A5/CTSB/AKR1B10/CYP2C8/HSD17B2/RDH11	17
BP	GO:0034367	protein-containing complex remodeling	8/229	32/18800	3.51e-09	2.23e-07	1.74e-07	AGT/APOC2/APOE/APOM/APOA2/APOB/SCARB1/APOC3	8
BP	GO:0006066	alcohol metabolic process	21/229	361/18800	3.62e-09	2.24e-07	1.74e-07	CYP2D6/APOE/PON1/IDH1/HMGCS2/SULT2A1/DHRS7/APOA2/APOB/EBP/SCARB1/CYP3A5/DHCR24/PCK1/HMGCS1/ACAA2/AKR1B10/CYP2C8/RDH11/NPC2/SC5D	21
BP	GO:0051702	biological process involved in interaction with symbiont	12/229	101/18800	3.67e-09	2.24e-07	1.74e-07	CFHR1/PPIB/CFHR2/F2/APOE/HRG/ARG1/JUN/APCS/CRP/PLG/FN1	12
BP	GO:0046395	carboxylic acid catabolic process	17/229	238/18800	5.78e-09	3.45e-07	2.69e-07	AGXT/PON1/TDO2/ARG1/SULT2A1/PHYH/AIG1/MTHFS/FABP1/ETFA/FAH/HAL/PCK1/SLC27A2/ACAA2/DLD/PON3	17
BP	GO:0016125	sterol metabolic process	14/229	154/18800	6.21e-09	3.63e-07	2.83e-07	CYP2D6/APOE/PON1/HMGCS2/SULT2A1/APOA2/APOB/EBP/SCARB1/DHCR24/HMGCS1/ACAA2/NPC2/SC5D	14
BP	GO:0016054	organic acid catabolic process	17/229	242/18800	7.42e-09	4.16e-07	3.24e-07	AGXT/PON1/TDO2/ARG1/SULT2A1/PHYH/AIG1/MTHFS/FABP1/ETFA/FAH/HAL/PCK1/SLC27A2/ACAA2/DLD/PON3	17
BP	GO:0030194	positive regulation of blood coagulation	7/229	23/18800	7.54e-09	4.16e-07	3.24e-07	F2/HRG/APOH/SERPINF2/CPB2/PLG/F12	7
BP	GO:1900048	positive regulation of hemostasis	7/229	23/18800	7.54e-09	4.16e-07	3.24e-07	F2/HRG/APOH/SERPINF2/CPB2/PLG/F12	7
BP	GO:0006958	complement activation, classical pathway	12/229	108/18800	7.97e-09	4.32e-07	3.36e-07	CLU/C2/C4BPA/C8G/C3/C5/APCS/CRP/C8B/SERPING1/IGHG4/IGKC	12
CC	GO:0005790	smooth endoplasmic reticulum	7/231	30/19594	4.67e-08	5.12e-07	3.84e-07	PPIB/PGRMC1/CANX/APOB/GABARAP/ERP29/HSPA5	7
BP	GO:0050878	regulation of body fluid levels	21/229	382/18800	9.79e-09	5.2e-07	4.04e-07	F2/SERPIND1/APOE/SERPINA1/TFPI/HRG/APOH/SERPINF2/CPB2/KNG1/SPINK1/VTN/FGA/FGG/PLG/F12/FN1/GGCX/SERPING1/FGB/F13B	21
BP	GO:0010817	regulation of hormone levels	24/229	496/18800	9.94e-09	5.2e-07	4.04e-07	CYP2D6/AGT/SERPINA7/UGT2B4/HSD17B6/TFR2/SPINK1/SULT2A1/UGT2B7/DHRS7/FGA/BCHE/FGG/DIO1/EGR1/HSD17B11/UGT2B15/CYP3A5/CTSB/FGB/AKR1B10/CYP2C8/HSD17B2/RDH11	24
BP	GO:0050820	positive regulation of coagulation	7/229	24/18800	1.05e-08	5.41e-07	4.21e-07	F2/HRG/APOH/SERPINF2/CPB2/PLG/F12	7
BP	GO:0033344	cholesterol efflux	10/229	69/18800	1.07e-08	5.41e-07	4.21e-07	APOC2/APOE/PON1/APOM/APOA2/APOB/SCARB1/APOC3/NFKBIA/NPC2	10
BP	GO:0008210	estrogen metabolic process	8/229	37/18800	1.22e-08	6.06e-07	4.72e-07	CYP2D6/UGT2B4/UGT2B7/HSD17B11/UGT2B15/CYP3A5/CYP2C8/HSD17B2	8
BP	GO:0034754	cellular hormone metabolic process	13/229	137/18800	1.3e-08	6.36e-07	4.95e-07	CYP2D6/UGT2B4/HSD17B6/UGT2B7/DHRS7/EGR1/HSD17B11/UGT2B15/CYP3A5/AKR1B10/CYP2C8/HSD17B2/RDH11	13
BP	GO:0034384	high-density lipoprotein particle clearance	6/229	15/18800	1.4e-08	6.7e-07	5.22e-07	APOC2/APOE/APOM/APOA2/SCARB1/APOC3	6
BP	GO:0002455	humoral immune response mediated by circulating immunoglobulin	12/229	121/18800	2.91e-08	1.37e-06	1.07e-06	CLU/C2/C4BPA/C8G/C3/C5/APCS/CRP/C8B/SERPING1/IGHG4/IGKC	12
BP	GO:0006957	complement activation, alternative pathway	6/229	18/18800	5.03e-08	2.33e-06	1.82e-06	CFB/CFH/C8G/C3/C5/C8B	6
BP	GO:0071827	plasma lipoprotein particle organization	8/229	45/18800	6.27e-08	2.87e-06	2.23e-06	AGT/APOC2/APOE/APOM/APOA2/APOB/SCARB1/APOC3	8
BP	GO:0031638	zymogen activation	9/229	64/18800	7.77e-08	3.5e-06	2.72e-06	APOH/SERPINF2/CPB2/FGA/FGG/F12/CTSH/DHCR24/FGB	9
BP	GO:0044403	biological process involved in symbiotic interaction	17/229	286/18800	8.66e-08	3.84e-06	2.99e-06	CFHR1/PPIB/CFHR2/F2/APOE/HRG/ARG1/P4HB/JUN/APCS/CRP/PLG/FN1/SCARB1/HSPA1B/CTSB/ANPEP	17
CC	GO:0005793	endoplasmic reticulum-Golgi intermediate compartment	11/231	131/19594	4.42e-07	4.67e-06	3.5e-06	SERPINA1/TMED2/P4HB/PDIA6/NAT8/NUCB1/LMAN2/LRPAP1/FN1/ANPEP/HSPA5	11
BP	GO:0071825	protein-lipid complex subunit organization	8/229	48/18800	1.06e-07	4.65e-06	3.62e-06	AGT/APOC2/APOE/APOM/APOA2/APOB/SCARB1/APOC3	8
BP	GO:0034975	protein folding in endoplasmic reticulum	5/229	11/18800	1.12e-07	4.81e-06	3.74e-06	PDIA3/HSP90B1/P4HB/CANX/HSPA5	5
BP	GO:0002449	lymphocyte mediated immunity	19/229	365/18800	1.2e-07	5.1e-06	3.97e-06	CLU/B2M/HLA-A/C2/HLA-B/ARG1/C4BPA/C8G/C3/C5/NDFIP1/APCS/CRP/CTSH/CADM1/C8B/SERPING1/IGHG4/IGKC	19
CC	GO:0031301	integral component of organelle membrane	18/231	382/19594	7.02e-07	7.15e-06	5.36e-06	HLA-C/B2M/ITM2B/HLA-A/HLA-B/PDIA3/TMCO1/RRBP1/LAMP2/CANX/EBP/SPPL2A/SLC37A4/SLC27A2/MPC1/HACD3/SYPL1/HSPA5	18
BP	GO:0006720	isoprenoid metabolic process	11/229	117/18800	1.93e-07	8.05e-06	6.27e-06	RARRES2/CYP2D6/HMGCS2/DHRS7/PHYH/CYP3A5/HMGCS1/AKR1B10/CYP2C8/RDH11/NPC2	11
MF	GO:0008201	heparin binding	13/228	168/18410	1.79e-07	9.56e-06	7.36e-06	F2/SERPIND1/APOE/CFH/HRG/APOH/SERPINA5/KNG1/VTN/APOB/LRPAP1/FN1/ANG	13
BP	GO:0034381	plasma lipoprotein particle clearance	8/229	53/18800	2.37e-07	9.69e-06	7.54e-06	APOC2/APOE/APOM/APOA2/APOB/LRPAP1/SCARB1/APOC3	8
BP	GO:0006694	steroid biosynthetic process	13/229	175/18800	2.38e-07	9.69e-06	7.54e-06	APOE/HSD17B6/HMGCS2/EGR1/HSD17B11/APOB/EBP/DHCR24/SLC27A2/HMGCS1/ACAA2/HSD17B2/SC5D	13
BP	GO:0006457	protein folding	14/229	212/18800	3.47e-07	1.38e-05	1.07e-05	CLU/PPIB/B2M/PDIA4/PDIA3/HSP90B1/P4HB/PDIA6/APCS/CANX/ERP29/HSPA1B/DNAJB11/HSPA5	14
BP	GO:0072329	monocarboxylic acid catabolic process	11/229	124/18800	3.48e-07	1.38e-05	1.07e-05	AGXT/SULT2A1/PHYH/AIG1/FABP1/ETFA/FAH/PCK1/SLC27A2/ACAA2/PON3	11
BP	GO:0009636	response to toxic substance	15/229	247/18800	3.87e-07	1.51e-05	1.17e-05	ALB/EPHX1/APOE/PON1/NUPR1/ARG1/CPS1/APOM/FOS/FABP1/PON2/GSTK1/AKR1B10/PON3/RDH11	15
BP	GO:0006631	fatty acid metabolic process	19/229	395/18800	4.05e-07	1.56e-05	1.21e-05	CYP2D6/APOC2/EPHX1/PDK4/DBI/C3/PHYH/AIG1/FABP1/ETFA/APOC3/PCK1/CES2/SLC27A2/ACAA2/HACD3/CYP2C8/ACOT2/MGLL	19
BP	GO:0016064	immunoglobulin mediated immune response	14/229	216/18800	4.35e-07	1.65e-05	1.29e-05	CLU/B2M/C2/C4BPA/C8G/C3/C5/NDFIP1/APCS/CRP/C8B/SERPING1/IGHG4/IGKC	14
MF	GO:0050750	low-density lipoprotein particle receptor binding	6/228	24/18410	3.77e-07	1.79e-05	1.38e-05	CLU/APOE/HSP90B1/CRP/APOB/LRPAP1	6
BP	GO:0006695	cholesterol biosynthetic process	8/229	58/18800	4.87e-07	1.78e-05	1.39e-05	APOE/HMGCS2/APOB/EBP/DHCR24/HMGCS1/ACAA2/SC5D	8
BP	GO:0090303	positive regulation of wound healing	8/229	58/18800	4.87e-07	1.78e-05	1.39e-05	F2/HRG/APOH/SERPINF2/CPB2/VTN/PLG/F12	8
BP	GO:1902653	secondary alcohol biosynthetic process	8/229	58/18800	4.87e-07	1.78e-05	1.39e-05	APOE/HMGCS2/APOB/EBP/DHCR24/HMGCS1/ACAA2/SC5D	8
BP	GO:0030301	cholesterol transport	9/229	79/18800	4.95e-07	1.79e-05	1.39e-05	APOC2/CLU/APOE/APOM/APOA2/APOB/SCARB1/APOC3/NPC2	9
BP	GO:0019724	B cell mediated immunity	14/229	219/18800	5.14e-07	1.82e-05	1.41e-05	CLU/B2M/C2/C4BPA/C8G/C3/C5/NDFIP1/APCS/CRP/C8B/SERPING1/IGHG4/IGKC	14
BP	GO:0031960	response to corticosteroid	12/229	157/18800	5.15e-07	1.82e-05	1.41e-05	SERPINF1/ARG1/HMGCS2/CPS1/ZFP36/FOS/APOA2/A2M/BCHE/PCK1/SGK1/ZFP36L1	12
CC	GO:0031300	intrinsic component of organelle membrane	18/231	412/19594	2.07e-06	2.03e-05	1.52e-05	HLA-C/B2M/ITM2B/HLA-A/HLA-B/PDIA3/TMCO1/RRBP1/LAMP2/CANX/EBP/SPPL2A/SLC37A4/SLC27A2/MPC1/HACD3/SYPL1/HSPA5	18
CC	GO:1904813	ficolin-1-rich granule lumen	10/231	124/19594	2.16e-06	2.05e-05	1.54e-05	SERPINA1/CTSD/IDH1/A1BG/GUSB/CTSH/LRG1/HSPA1B/CTSB/CTSS	10
BP	GO:0046461	neutral lipid catabolic process	7/229	41/18800	5.74e-07	1.98e-05	1.54e-05	APOC2/AADAC/CPS1/APOA2/APOB/APOC3/MGLL	7
BP	GO:0046464	acylglycerol catabolic process	7/229	41/18800	5.74e-07	1.98e-05	1.54e-05	APOC2/AADAC/CPS1/APOA2/APOB/APOC3/MGLL	7
CC	GO:0005766	primary lysosome	11/231	155/19594	2.35e-06	2.09e-05	1.57e-05	ARG1/C3/CREG1/GUSB/ORM2/LAMP2/VNN1/HEXA/HEXB/SERPINA3/NPC2	11
CC	GO:0042582	azurophil granule	11/231	155/19594	2.35e-06	2.09e-05	1.57e-05	ARG1/C3/CREG1/GUSB/ORM2/LAMP2/VNN1/HEXA/HEXB/SERPINA3/NPC2	11
BP	GO:0010876	lipid localization	20/229	446/18800	6.01e-07	2.05e-05	1.59e-05	AGT/APOC2/CLU/APOE/APOH/DBI/SERPINA5/C3/CRP/APOM/APOA2/APOB/FABP1/SAR1B/SCARB1/APOC3/NFKBIA/SLC27A2/HEXB/NPC2	20
BP	GO:0034976	response to endoplasmic reticulum stress	15/229	257/18800	6.41e-07	2.16e-05	1.68e-05	CLU/PDIA4/PDIA3/NUPR1/TMED2/HSP90B1/P4HB/JUN/TMBIM6/TMCO1/CANX/ERP29/OS9/HSPA5/MANF	15
BP	GO:0002460	adaptive immune response based on somatic recombination of immune receptors built from immunoglobulin superfamily domains	18/229	370/18800	7.02e-07	2.33e-05	1.82e-05	CLU/B2M/HLA-A/C2/HLA-B/ARG1/C4BPA/C8G/C3/C5/NDFIP1/APCS/CRP/CTSH/C8B/SERPING1/IGHG4/IGKC	18
BP	GO:0050994	regulation of lipid catabolic process	8/229	61/18800	7.25e-07	2.38e-05	1.85e-05	RARRES2/APOC2/AADAC/IDH1/APOA2/FABP1/SCARB1/APOC3	8
BP	GO:0009410	response to xenobiotic stimulus	19/229	411/18800	7.38e-07	2.4e-05	1.87e-05	CYP2D6/EPHX1/AADAC/TXNIP/ARG1/HMGCS2/CPB2/CPS1/JUN/SULT2A1/NAT8/FOS/APOA2/BCHE/UGT2B15/CYP3A5/CYP2C8/PON3/HSPA5	19
CC	GO:0031904	endosome lumen	6/231	35/19594	3.07e-06	2.65e-05	1.99e-05	B2M/APOB/LRPAP1/CTSH/CTSB/CTSS	6
BP	GO:0097006	regulation of plasma lipoprotein particle levels	9/229	84/18800	8.41e-07	2.7e-05	2.1e-05	AGT/APOC2/APOE/APOM/APOA2/APOB/LRPAP1/SCARB1/APOC3	9
BP	GO:0002443	leukocyte mediated immunity	20/229	457/18800	8.79e-07	2.8e-05	2.18e-05	CLU/B2M/F2/HLA-A/C2/HLA-B/ARG1/C4BPA/C8G/C3/C5/NDFIP1/APCS/CRP/CTSH/CADM1/C8B/SERPING1/IGHG4/IGKC	20
CC	GO:1904724	tertiary granule lumen	7/231	55/19594	3.63e-06	3.04e-05	2.28e-05	B2M/CTSD/ORM1/IDH1/CTSH/LRG1/CTSS	7
BP	GO:0048002	antigen processing and presentation of peptide antigen	8/229	63/18800	9.33e-07	2.94e-05	2.29e-05	HLA-C/B2M/HLA-A/HLA-B/PDIA3/CTSD/SAR1B/CTSS	8
BP	GO:0034375	high-density lipoprotein particle remodeling	5/229	16/18800	1.01e-06	3.13e-05	2.44e-05	APOE/APOM/APOA2/SCARB1/APOC3	5
BP	GO:0051384	response to glucocorticoid	11/229	139/18800	1.1e-06	3.38e-05	2.63e-05	SERPINF1/ARG1/HMGCS2/CPS1/ZFP36/FOS/APOA2/A2M/BCHE/PCK1/ZFP36L1	11
BP	GO:0002474	antigen processing and presentation of peptide antigen via MHC class I	6/229	29/18800	1.15e-06	3.5e-05	2.73e-05	HLA-C/B2M/HLA-A/HLA-B/PDIA3/SAR1B	6
BP	GO:0016126	sterol biosynthetic process	8/229	65/18800	1.19e-06	3.59e-05	2.8e-05	APOE/HMGCS2/APOB/EBP/DHCR24/HMGCS1/ACAA2/SC5D	8
BP	GO:0051604	protein maturation	16/229	314/18800	1.63e-06	4.87e-05	3.79e-05	APOH/SERPINF2/TFR2/CPB2/TMEM59/FGA/BCHE/ANGPTL8/FGG/F12/CTSH/SEC11C/DHCR24/DNAJB11/FGB/CTSS	16
BP	GO:0046503	glycerolipid catabolic process	8/229	68/18800	1.69e-06	5e-05	3.89e-05	APOC2/AADAC/CPS1/APOA2/APOB/SCARB1/APOC3/MGLL	8
BP	GO:0019433	triglyceride catabolic process	6/229	31/18800	1.75e-06	5.11e-05	3.98e-05	APOC2/AADAC/CPS1/APOB/APOC3/MGLL	6
BP	GO:0016485	protein processing	14/229	243/18800	1.78e-06	5.16e-05	4.01e-05	APOH/SERPINF2/CPB2/TMEM59/FGA/BCHE/ANGPTL8/FGG/F12/CTSH/SEC11C/DHCR24/FGB/CTSS	14
MF	GO:1901681	sulfur compound binding	15/228	267/18410	1.27e-06	5.36e-05	4.13e-05	F2/SERPIND1/APOE/CFH/HRG/APOH/DBI/SERPINA5/KNG1/VTN/SULT2A1/APOB/LRPAP1/FN1/ANG	15
MF	GO:0005539	glycosaminoglycan binding	14/228	234/18410	1.38e-06	5.36e-05	4.13e-05	F2/ITIH2/SERPIND1/APOE/CFH/HRG/APOH/SERPINA5/KNG1/VTN/APOB/LRPAP1/FN1/ANG	14
CC	GO:0009897	external side of plasma membrane	18/231	455/19594	8.17e-06	6.49e-05	4.86e-05	ASGR1/B2M/F2/ASGR2/TFR2/P4HB/SERPINA5/CD302/TMEM123/FGA/TF/FGG/PLG/CTSB/FGB/IGHG4/IGKC/ANPEP	18
CC	GO:0035580	specific granule lumen	7/231	62/19594	8.19e-06	6.49e-05	4.86e-05	B2M/CTSD/ARG1/ORM1/ORM2/LRG1/SLPI	7
BP	GO:0015918	sterol transport	9/229	94/18800	2.19e-06	6.27e-05	4.88e-05	APOC2/CLU/APOE/APOM/APOA2/APOB/SCARB1/APOC3/NPC2	9
CC	GO:0034362	low-density lipoprotein particle	4/231	12/19594	8.65e-06	6.66e-05	5e-05	APOC2/APOE/APOM/APOB	4
BP	GO:0019730	antimicrobial humoral response	10/229	122/18800	2.48e-06	7.04e-05	5.48e-05	RARRES2/F2/HLA-A/HRG/FGA/TF/ANG/FGB/CXCL2/SLPI	10
BP	GO:1903036	positive regulation of response to wounding	8/229	72/18800	2.63e-06	7.39e-05	5.75e-05	F2/HRG/APOH/SERPINF2/CPB2/VTN/PLG/F12	8
BP	GO:0048545	response to steroid hormone	16/229	330/18800	3.1e-06	8.56e-05	6.66e-05	SERPINF1/TFPI/TXNIP/ARG1/IDH1/HMGCS2/CPS1/ZFP36/FOS/APOA2/A2M/BCHE/HSPA1B/PCK1/SGK1/ZFP36L1	16
BP	GO:0006721	terpenoid metabolic process	9/229	98/18800	3.1e-06	8.56e-05	6.66e-05	RARRES2/CYP2D6/HMGCS2/DHRS7/CYP3A5/HMGCS1/AKR1B10/CYP2C8/RDH11	9
BP	GO:2001233	regulation of apoptotic signaling pathway	17/229	370/18800	3.13e-06	8.56e-05	6.66e-05	AGT/CLU/PDIA3/NUPR1/P4HB/TMBIM6/TNFSF10/CTTN/FGA/G0S2/FGG/VNN1/CTSH/ERP29/HSPA1B/FGB/ACAA2	17
BP	GO:1905952	regulation of lipid localization	11/229	155/18800	3.2e-06	8.68e-05	6.75e-05	AGT/APOC2/APOE/DBI/C3/CRP/APOA2/APOB/SAR1B/SCARB1/NFKBIA	11
CC	GO:0035578	azurophil granule lumen	8/231	91/19594	1.21e-05	9.09e-05	6.81e-05	ARG1/C3/CREG1/GUSB/ORM2/HEXB/SERPINA3/NPC2	8
CC	GO:0101002	ficolin-1-rich granule	11/231	185/19594	1.28e-05	9.39e-05	7.04e-05	SERPINA1/CTSD/IDH1/A1BG/GUSB/LAMP2/CTSH/LRG1/HSPA1B/CTSB/CTSS	11
MF	GO:0033218	amide binding	18/228	402/18410	2.88e-06	0.000102589	7.9e-05	CLU/PPIB/HLA-C/PGRMC1/ITM2B/HLA-A/APOE/HLA-B/DBI/MTHFS/BCHE/LRPAP1/SCARB1/ANG/DHCR24/NFKBIA/ANPEP/NQO2	18
CC	GO:0030134	COPII-coated ER to Golgi transport vesicle	8/231	94/19594	1.54e-05	0.00010969	8.22e-05	HLA-C/B2M/HLA-A/SERPINA1/HLA-B/TMED2/LMAN2/SAR1B	8
BP	GO:0030449	regulation of complement activation	5/229	21/18800	4.45e-06	0.000119629	9.31e-05	CFH/C4BPA/C3/A2M/SERPING1	5
CC	GO:0071556	integral component of lumenal side of endoplasmic reticulum membrane	5/231	29/19594	2.06e-05	0.000139499	0.000104592	HLA-C/HLA-A/HLA-B/CANX/SPPL2A	5
CC	GO:0098553	lumenal side of endoplasmic reticulum membrane	5/231	29/19594	2.06e-05	0.000139499	0.000104592	HLA-C/HLA-A/HLA-B/CANX/SPPL2A	5
BP	GO:0002253	activation of immune response	17/229	386/18800	5.49e-06	0.000146188	0.000113769	CFHR1/CLU/CFB/HLA-A/CFH/C2/C4BPA/C8G/C3/C5/APCS/CRP/A2M/C8B/SERPING1/IGHG4/IGKC	17
MF	GO:0043394	proteoglycan binding	6/228	36/18410	4.82e-06	0.000158786	0.000122233	APOE/CFH/HRG/FN1/CTSB/CTSS	6
CC	GO:0005782	peroxisomal matrix	6/231	50/19594	2.59e-05	0.000167876	0.000125869	AGXT/IDH1/PHYH/FABP1/GSTK1/ACOT2	6
CC	GO:0031907	microbody lumen	6/231	50/19594	2.59e-05	0.000167876	0.000125869	AGXT/IDH1/PHYH/FABP1/GSTK1/ACOT2	6
BP	GO:0019882	antigen processing and presentation	9/229	107/18800	6.43e-06	0.000169451	0.000131872	HLA-C/B2M/HLA-A/HLA-B/PDIA3/CTSD/CTSH/SAR1B/CTSS	9
BP	GO:0010038	response to metal ion	16/229	351/18800	6.78e-06	0.000177272	0.00013796	SERPINF1/B2M/TXNIP/ARG1/TFR2/HMGCS2/CPS1/JUN/KHK/FGA/FOS/TF/FGG/FGB/HSPA5/S100A16	16
BP	GO:0009991	response to extracellular stimulus	19/229	479/18800	6.92e-06	0.000179209	0.000139466	ALB/ASGR1/APOE/PON1/PDK4/ARG1/HMGCS2/CPS1/SPINK1/ZFP36/FOS/A2M/BCHE/LAMP2/GABARAP/SLC38A3/PCK1/KLF10/HSPA5	19
BP	GO:0071384	cellular response to corticosteroid stimulus	7/229	59/18800	7.23e-06	0.000185604	0.000144444	SERPINF1/ARG1/HMGCS2/ZFP36/PCK1/SGK1/ZFP36L1	7
MF	GO:0051087	chaperone binding	9/228	106/18410	6.78e-06	0.000207411	0.000159665	ALB/CLU/CP/HLA-B/PLG/FN1/ERP29/FGB/HSPA5	9
BP	GO:0050673	epithelial cell proliferation	18/229	443/18800	8.78e-06	0.000223468	0.000173911	FGL1/SERPINF1/B2M/APOE/ID2/APOH/NUPR1/ARG1/CPB2/NEAT1/JUN/SPINK1/ZFP36/GPC3/SCARB1/LRG1/ANG/ZFP36L1	18
BP	GO:0002698	negative regulation of immune effector process	9/229	112/18800	9.34e-06	0.000235753	0.000183471	HLA-A/HLA-B/ARG1/C4BPA/TMBIM6/NDFIP1/APOA2/A2M/SERPING1	9
BP	GO:0034370	triglyceride-rich lipoprotein particle remodeling	4/229	12/18800	9.83e-06	0.000243875	0.000189792	APOC2/APOE/APOA2/APOC3	4
BP	GO:0034372	very-low-density lipoprotein particle remodeling	4/229	12/18800	9.83e-06	0.000243875	0.000189792	APOC2/APOE/APOA2/APOC3	4
BP	GO:0046890	regulation of lipid biosynthetic process	11/229	175/18800	1.03e-05	0.000252414	0.000196437	APOC2/APOE/PDK4/IDH1/C3/EGR1/APOB/SCARB1/APOC3/HSD17B13/PCK1	11
BP	GO:0006898	receptor-mediated endocytosis	13/229	246/18800	1.07e-05	0.000260256	0.000202541	APOC2/CLU/ASGR1/B2M/APOE/TFR2/C3/VTN/CTTN/TF/CANX/LRPAP1/APOC3	13
BP	GO:0090207	regulation of triglyceride metabolic process	6/229	42/18800	1.11e-05	0.000269057	0.000209389	APOC2/APOE/AADAC/C3/SCARB1/APOC3	6
CC	GO:0030662	coated vesicle membrane	10/231	176/19594	4.7e-05	0.000297545	0.00022309	HLA-C/B2M/HLA-A/APOE/HLA-B/TMED2/TF/APOB/SAR1B/REEP6	10
CC	GO:0098576	lumenal side of membrane	5/231	35/19594	5.31e-05	0.000328693	0.000246444	HLA-C/HLA-A/HLA-B/CANX/SPPL2A	5
BP	GO:0034377	plasma lipoprotein particle assembly	5/229	26/18800	1.37e-05	0.000328759	0.000255852	APOE/APOM/APOA2/APOB/APOC3	5
BP	GO:0033700	phospholipid efflux	4/229	13/18800	1.41e-05	0.000334718	0.000260489	APOC2/APOE/APOA2/APOC3	4
MF	GO:0042277	peptide binding	15/228	322/18410	1.24e-05	0.000353682	0.000272264	CLU/PPIB/HLA-C/PGRMC1/ITM2B/HLA-A/APOE/HLA-B/BCHE/LRPAP1/SCARB1/ANG/DHCR24/NFKBIA/ANPEP	15
BP	GO:0002683	negative regulation of immune system process	17/229	425/18800	1.92e-05	0.00045278	0.00035237	FGL1/AMBP/HLA-A/HLA-B/ID2/TMEM176B/ARG1/C4BPA/TMEM176A/C5/TMBIM6/NDFIP1/APCS/DUSP1/APOA2/A2M/SERPING1	17
CC	GO:0012507	ER to Golgi transport vesicle membrane	6/231	62/19594	8.91e-05	0.000540475	0.000405231	HLA-C/B2M/HLA-A/HLA-B/TMED2/SAR1B	6
BP	GO:0065005	protein-lipid complex assembly	5/229	29/18800	2.4e-05	0.00056228	0.000437586	APOE/APOM/APOA2/APOB/APOC3	5
BP	GO:0045807	positive regulation of endocytosis	8/229	97/18800	2.44e-05	0.000567317	0.000441506	CLU/B2M/APOE/TFR2/C3/VTN/TF/GPC3	8
BP	GO:0006869	lipid transport	16/229	391/18800	2.57e-05	0.000592951	0.000461455	AGT/APOC2/CLU/APOE/APOH/DBI/SERPINA5/APOM/APOA2/APOB/FABP1/SAR1B/SCARB1/APOC3/SLC27A2/NPC2	16
BP	GO:0042632	cholesterol homeostasis	8/229	98/18800	2.63e-05	0.000601791	0.000468335	APOC2/APOE/APOM/APOA2/APOB/SCARB1/APOC3/NPC2	8
CC	GO:0030666	endocytic vesicle membrane	10/231	194/19594	0.000106078	0.00062984	0.000472235	HLA-C/B2M/HLA-A/APOE/HLA-B/TF/LAMP2/APOB/SCARB1/UBC	10
BP	GO:0055092	sterol homeostasis	8/229	99/18800	2.83e-05	0.00064238	0.000499922	APOC2/APOE/APOM/APOA2/APOB/SCARB1/APOC3/NPC2	8
BP	GO:0051873	killing by host of symbiont cells	5/229	30/18800	2.85e-05	0.00064238	0.000499922	CFHR1/CFHR2/F2/HRG/ARG1	5
BP	GO:0042594	response to starvation	11/229	196/18800	2.96e-05	0.00066087	0.000514313	ALB/PDK4/HMGCS2/CPS1/ZFP36/LAMP2/GABARAP/SLC38A3/PCK1/KLF10/HSPA5	11
BP	GO:0046486	glycerolipid metabolic process	16/229	396/18800	3e-05	0.000665204	0.000517685	APOC2/APOE/AADAC/PON1/APOH/DBI/C3/CPS1/APOA2/APOB/SCARB1/ANG/APOC3/PCK1/AGMO/MGLL	16
CC	GO:0042581	specific granule	9/231	160/19594	0.000121469	0.000706502	0.000529714	B2M/PGRMC1/CTSD/ARG1/ORM1/ORM2/LRG1/SLC27A2/SLPI	9
MF	GO:0051787	misfolded protein binding	5/228	29/18410	2.6e-05	0.00069498	0.000534994	CLU/F12/HSPA1B/DNAJB11/HSPA5	5
BP	GO:0034374	low-density lipoprotein particle remodeling	4/229	16/18800	3.48e-05	0.000761276	0.000592452	AGT/APOE/APOA2/APOB	4
BP	GO:0042572	retinol metabolic process	6/229	51/18800	3.49e-05	0.000761276	0.000592452	CYP2D6/DHRS7/CYP3A5/AKR1B10/CYP2C8/RDH11	6
BP	GO:0031667	response to nutrient levels	17/229	446/18800	3.53e-05	0.000765162	0.000595476	ALB/APOE/PON1/PDK4/ARG1/HMGCS2/CPS1/SPINK1/ZFP36/A2M/BCHE/LAMP2/GABARAP/SLC38A3/PCK1/KLF10/HSPA5	17
MF	GO:0016616	oxidoreductase activity, acting on the CH-OH group of donors, NAD or NADP as acceptor	9/228	128/18410	3.11e-05	0.000779601	0.000600135	HSD17B6/IDH1/DHRS7/HSD17B11/HSD17B13/AKR1B10/UGDH/HSD17B2/RDH11	9
MF	GO:0030246	carbohydrate binding	13/228	270/18410	3.37e-05	0.000779601	0.000600135	ASGR1/ASGR2/UGP2/CD302/VTN/APCS/PHYH/GUSB/CANX/LMAN2/ALDOB/PRG4/OS9	13
MF	GO:0071813	lipoprotein particle binding	5/228	31/18410	3.64e-05	0.000779601	0.000600135	APOE/APCS/CRP/APOA2/SCARB1	5
MF	GO:0071814	protein-lipid complex binding	5/228	31/18410	3.64e-05	0.000779601	0.000600135	APOE/APCS/CRP/APOA2/SCARB1	5
BP	GO:0071385	cellular response to glucocorticoid stimulus	6/229	53/18800	4.35e-05	0.000936968	0.000729182	SERPINF1/ARG1/HMGCS2/ZFP36/PCK1/ZFP36L1	6
BP	GO:0019885	antigen processing and presentation of endogenous peptide antigen via MHC class I	4/229	17/18800	4.51e-05	0.000962679	0.000749191	HLA-C/B2M/HLA-A/HLA-B	4
BP	GO:0006084	acetyl-CoA metabolic process	5/229	33/18800	4.61e-05	0.000978288	0.000761338	PDK4/TDO2/HMGCS2/HMGCS1/DLD	5
CC	GO:0030135	coated vesicle	12/231	290/19594	0.000178965	0.0010201	0.000764841	HLA-C/B2M/HLA-A/APOE/SERPINA1/HLA-B/TMED2/TF/LMAN2/APOB/SAR1B/REEP6	12
CC	GO:0042611	MHC protein complex	4/231	25/19594	0.000195976	0.00109516	0.000821119	HLA-C/B2M/HLA-A/HLA-B	4
BP	GO:0030100	regulation of endocytosis	11/229	208/18800	5.09e-05	0.00107209	0.000834335	APOC2/CLU/B2M/APOE/TFR2/C3/VTN/TF/GPC3/LRPAP1/APOC3	11
BP	GO:1903706	regulation of hemopoiesis	15/229	371/18800	5.29e-05	0.00109642	0.00085327	B2M/HLA-B/ID2/TMEM176B/TMEM176A/NDFIP1/ZFP36/APCS/FOS/VNN1/HSPA1B/PCK1/NFKBIA/ZFP36L1/KLF10	15
BP	GO:0006805	xenobiotic metabolic process	8/229	108/18800	5.3e-05	0.00109642	0.00085327	CYP2D6/EPHX1/AADAC/SULT2A1/UGT2B15/CYP3A5/CYP2C8/PON3	8
BP	GO:0055088	lipid homeostasis	10/229	173/18800	5.32e-05	0.00109642	0.00085327	APOC2/APOE/APOM/APOA2/ANGPTL8/APOB/SAR1B/SCARB1/APOC3/NPC2	10
MF	GO:0003756	protein disulfide isomerase activity	4/228	18/18410	6.12e-05	0.00116108	0.000893799	PDIA4/PDIA3/P4HB/PDIA6	4
MF	GO:0016864	intramolecular oxidoreductase activity, transposing S-S bonds	4/228	18/18410	6.12e-05	0.00116108	0.000893799	PDIA4/PDIA3/P4HB/PDIA6	4
MF	GO:0016614	oxidoreductase activity, acting on CH-OH group of donors	9/228	140/18410	6.29e-05	0.00116108	0.000893799	HSD17B6/IDH1/DHRS7/HSD17B11/HSD17B13/AKR1B10/UGDH/HSD17B2/RDH11	9
MF	GO:0001540	amyloid-beta binding	7/228	81/18410	6.51e-05	0.00116108	0.000893799	CLU/PGRMC1/ITM2B/APOE/BCHE/LRPAP1/SCARB1	7
CC	GO:0030139	endocytic vesicle	13/231	342/19594	0.00022308	0.00122265	0.000916704	HLA-C/B2M/HLA-A/APOE/HLA-B/PDIA3/HSP90B1/TF/LAMP2/APOB/SCARB1/CTSS/UBC	13
BP	GO:0035296	regulation of tube diameter	9/229	141/18800	5.87e-05	0.00119222	0.000927827	AGT/APOE/SERPINF2/CPS1/KNG1/CRP/FGA/FGG/FGB	9
BP	GO:0097746	blood vessel diameter maintenance	9/229	141/18800	5.87e-05	0.00119222	0.000927827	AGT/APOE/SERPINF2/CPS1/KNG1/CRP/FGA/FGG/FGB	9
BP	GO:0048259	regulation of receptor-mediated endocytosis	8/229	110/18800	6.05e-05	0.00122065	0.000949952	APOC2/CLU/B2M/C3/VTN/TF/LRPAP1/APOC3	8
BP	GO:0035150	regulation of tube size	9/229	142/18800	6.2e-05	0.00124236	0.000966847	AGT/APOE/SERPINF2/CPS1/KNG1/CRP/FGA/FGG/FGB	9
CC	GO:1904090	peptidase inhibitor complex	3/231	11/19594	0.000248861	0.00133821	0.00100335	SERPINA5/VTN/CTSB	3
BP	GO:0046165	alcohol biosynthetic process	9/229	143/18800	6.54e-05	0.00130304	0.00101407	APOE/HMGCS2/APOB/EBP/DHCR24/PCK1/HMGCS1/ACAA2/SC5D	9
CC	GO:0005777	peroxisome	8/231	141/19594	0.000272768	0.00141344	0.00105975	AGXT/IDH1/PHYH/PXMP2/FABP1/SLC27A2/GSTK1/ACOT2	8
CC	GO:0042579	microbody	8/231	141/19594	0.000272768	0.00141344	0.00105975	AGXT/IDH1/PHYH/PXMP2/FABP1/SLC27A2/GSTK1/ACOT2	8
BP	GO:0030258	lipid modification	11/229	216/18800	7.16e-05	0.00141418	0.00110057	AGT/APOE/PDK4/PHYH/APOA2/FABP1/ETFA/CYP3A5/SLC27A2/ACAA2/CYP2C8	11
BP	GO:0002483	antigen processing and presentation of endogenous peptide antigen	4/229	19/18800	7.2e-05	0.00141418	0.00110057	HLA-C/B2M/HLA-A/HLA-B	4
BP	GO:0050678	regulation of epithelial cell proliferation	15/229	382/18800	7.35e-05	0.00143423	0.00111617	SERPINF1/B2M/APOE/APOH/NUPR1/ARG1/CPB2/NEAT1/JUN/SPINK1/ZFP36/GPC3/LRG1/ANG/ZFP36L1	15
BP	GO:0001523	retinoid metabolic process	7/229	84/18800	7.42e-05	0.00143794	0.00111906	RARRES2/CYP2D6/DHRS7/CYP3A5/AKR1B10/CYP2C8/RDH11	7
MF	GO:0001848	complement binding	4/228	20/18410	9.5e-05	0.00162623	0.00125187	CFB/C8G/APCS/CRP	4
MF	GO:0052689	carboxylic ester hydrolase activity	9/228	149/18410	0.000101786	0.00167556	0.00128984	AADAC/PON1/BCHE/APMAP/PON2/CES2/PON3/ACOT2/MGLL	9
BP	GO:0019915	lipid storage	7/229	86/18800	8.62e-05	0.00166011	0.00129196	APOE/C3/CRP/APOB/SCARB1/NFKBIA/HEXB	7
BP	GO:0019731	antibacterial humoral response	6/229	60/18800	8.84e-05	0.0016919	0.0013167	HLA-A/FGA/TF/ANG/FGB/SLPI	6
BP	GO:0016101	diterpenoid metabolic process	7/229	87/18800	9.28e-05	0.0017637	0.00137258	RARRES2/CYP2D6/DHRS7/CYP3A5/AKR1B10/CYP2C8/RDH11	7
BP	GO:0033762	response to glucagon	4/229	21/18800	0.000109053	0.00205341	0.00159804	ARG1/HMGCS2/CPS1/PCK1	4
BP	GO:0045834	positive regulation of lipid metabolic process	9/229	153/18800	0.000110142	0.00205341	0.00159804	AGT/APOC2/F2/APOE/AADAC/APOA2/FABP1/SCARB1/HSD17B13	9
BP	GO:2001236	regulation of extrinsic apoptotic signaling pathway	9/229	153/18800	0.000110142	0.00205341	0.00159804	AGT/PDIA3/TNFSF10/CTTN/FGA/G0S2/FGG/HSPA1B/FGB	9
MF	GO:0051082	unfolded protein binding	8/228	121/18410	0.000132562	0.00210135	0.00161761	CLU/PPIB/HSP90B1/APCS/CANX/HSPA1B/DNAJB11/HSPA5	8
MF	GO:0120020	cholesterol transfer activity	4/228	22/18410	0.000140654	0.00215	0.00165506	APOE/APOA2/APOB/NPC2	4
BP	GO:0002697	regulation of immune effector process	14/229	353/18800	0.000115168	0.00213353	0.00166039	B2M/HLA-A/CFH/HLA-B/ARG1/C4BPA/C3/TMBIM6/NDFIP1/APOA2/A2M/CADM1/PCK1/SERPING1	14
MF	GO:0120015	sterol transfer activity	4/228	23/18410	0.000168619	0.00248858	0.0019157	APOE/APOA2/APOB/NPC2	4
BP	GO:0120254	olefinic compound metabolic process	9/229	157/18800	0.000134069	0.00246805	0.00192073	CYP2D6/EPHX1/DHRS7/EGR1/CYP3A5/AKR1B10/CYP2C8/RDH11/MGLL	9
BP	GO:0046394	carboxylic acid biosynthetic process	13/229	316/18800	0.000140832	0.00257634	0.002005	CYP2D6/APOC2/AGXT/PDK4/CPS1/ASL/GATM/APOC3/SLC27A2/UGDH/HACD3/CYP2C8/MGLL	13
BP	GO:0016053	organic acid biosynthetic process	13/229	318/18800	0.000149882	0.00271554	0.00211333	CYP2D6/APOC2/AGXT/PDK4/CPS1/ASL/GATM/APOC3/SLC27A2/UGDH/HACD3/CYP2C8/MGLL	13
BP	GO:0055090	acylglycerol homeostasis	5/229	42/18800	0.000151224	0.00271554	0.00211333	APOC2/APOE/ANGPTL8/SCARB1/APOC3	5
BP	GO:0070328	triglyceride homeostasis	5/229	42/18800	0.000151224	0.00271554	0.00211333	APOC2/APOE/ANGPTL8/SCARB1/APOC3	5
BP	GO:1903317	regulation of protein maturation	6/229	68/18800	0.000178321	0.0031826	0.00247681	SERPINF2/TFR2/CPB2/TMEM59/ANGPTL8/F12	6
BP	GO:0051100	negative regulation of binding	9/229	165/18800	0.00019508	0.0034606	0.00269316	CFHR1/CYP2D6/CFHR2/B2M/JUN/TMBIM6/LRPAP1/NFKBIA/SLPI	9
BP	GO:0000050	urea cycle	3/229	10/18800	0.000200947	0.00354321	0.00275745	ARG1/CPS1/ASL	3
CC	GO:0070820	tertiary granule	8/231	164/19594	0.000746744	0.00380039	0.00284942	B2M/CTSD/ORM1/IDH1/LAMP2/CTSH/LRG1/CTSS	8
BP	GO:0002920	regulation of humoral immune response	5/229	45/18800	0.000210847	0.0036955	0.00287597	CFH/C4BPA/C3/A2M/SERPING1	5
BP	GO:0042178	xenobiotic catabolic process	4/229	25/18800	0.000221852	0.00386524	0.00300807	CYP2D6/CYP3A5/CYP2C8/PON3	4
BP	GO:0071466	cellular response to xenobiotic stimulus	9/229	168/18800	0.000223232	0.00386627	0.00300887	CYP2D6/EPHX1/AADAC/SULT2A1/UGT2B15/CYP3A5/CYP2C8/PON3/HSPA5	9
BP	GO:0001889	liver development	8/229	134/18800	0.000239665	0.00412647	0.00321136	FGL1/ARG1/HMGCS2/CPB2/CPS1/JUN/CADM1/PCK1	8
BP	GO:0045637	regulation of myeloid cell differentiation	10/229	208/18800	0.000242889	0.00415752	0.00323553	B2M/ID2/NDFIP1/ZFP36/APCS/FOS/HSPA1B/NFKBIA/ZFP36L1/KLF10	10
BP	GO:0009062	fatty acid catabolic process	7/229	102/18800	0.000251399	0.00425343	0.00331017	PHYH/AIG1/FABP1/ETFA/PCK1/SLC27A2/ACAA2	7
BP	GO:0015914	phospholipid transport	7/229	102/18800	0.000251399	0.00425343	0.00331017	APOC2/APOE/DBI/APOA2/SCARB1/APOC3/NPC2	7
BP	GO:0019883	antigen processing and presentation of endogenous antigen	4/229	26/18800	0.000259697	0.00436859	0.00339979	HLA-C/B2M/HLA-A/HLA-B	4
BP	GO:0002573	myeloid leukocyte differentiation	10/229	210/18800	0.000262268	0.00438661	0.00341382	ID2/JUN/NDFIP1/APCS/FOS/TF/GPC3/UBD/ZFP36L1/KLF10	10
BP	GO:0071377	cellular response to glucagon stimulus	3/229	11/18800	0.000273821	0.00455383	0.00354395	ARG1/CPS1/PCK1	3
BP	GO:0061008	hepaticobiliary system development	8/229	137/18800	0.000278664	0.00459544	0.00357633	FGL1/ARG1/HMGCS2/CPB2/CPS1/JUN/CADM1/PCK1	8
BP	GO:0006790	sulfur compound metabolic process	13/229	339/18800	0.000279463	0.00459544	0.00357633	AGXT/PDK4/TDO2/IDH1/HMGCS2/CPS1/SULT2A1/NAT8/GSTK1/HMGCS1/UGDH/DLD/ACOT2	13
BP	GO:0046460	neutral lipid biosynthetic process	5/229	48/18800	0.000286876	0.00466493	0.00363041	C3/SCARB1/ANG/PCK1/AGMO	5
BP	GO:0046463	acylglycerol biosynthetic process	5/229	48/18800	0.000286876	0.00466493	0.00363041	C3/SCARB1/ANG/PCK1/AGMO	5
BP	GO:0034308	primary alcohol metabolic process	7/229	105/18800	0.000300465	0.00485635	0.00377938	CYP2D6/SULT2A1/DHRS7/CYP3A5/AKR1B10/CYP2C8/RDH11	7
BP	GO:0006706	steroid catabolic process	4/229	27/18800	0.000301966	0.00485635	0.00377938	APOE/HSD17B6/HSD17B11/SCARB1	4
BP	GO:0042157	lipoprotein metabolic process	8/229	140/18800	0.000322704	0.0051615	0.00401686	APOE/CTSD/DBI/APOM/APOA2/ANGPTL8/APOB/APOC3	8
BP	GO:0030099	myeloid cell differentiation	14/229	391/18800	0.000329393	0.00523985	0.00407784	B2M/ID2/JUN/NDFIP1/ZFP36/APCS/FOS/TF/GPC3/HSPA1B/UBD/NFKBIA/ZFP36L1/KLF10	14
MF	GO:0016860	intramolecular oxidoreductase activity	5/228	50/18410	0.000375263	0.00535375	0.00412131	PDIA4/PDIA3/P4HB/PDIA6/EBP	5
BP	GO:0050996	positive regulation of lipid catabolic process	4/229	28/18800	0.000348949	0.00552094	0.00429659	APOC2/AADAC/APOA2/FABP1	4
BP	GO:0019627	urea metabolic process	3/229	12/18800	0.000361818	0.00563319	0.00438395	ARG1/CPS1/ASL	3
BP	GO:0045916	negative regulation of complement activation	3/229	12/18800	0.000361818	0.00563319	0.00438395	C4BPA/A2M/SERPING1	3
BP	GO:0071941	nitrogen cycle metabolic process	3/229	12/18800	0.000361818	0.00563319	0.00438395	ARG1/CPS1/ASL	3
CC	GO:0005811	lipid droplet	6/231	100/19594	0.0011927	0.0059635	0.00447125	SCCPDH/G0S2/HSD17B11/APOB/HSD17B13/C18orf32	6
BP	GO:0009064	glutamine family amino acid metabolic process	6/229	78/18800	0.000378272	0.00582739	0.00453508	ARG1/CPS1/MTHFS/ASL/FAH/HAL	6
BP	GO:1901616	organic hydroxy compound catabolic process	6/229	78/18800	0.000378272	0.00582739	0.00453508	APOE/HSD17B6/SULT2A1/FAH/SCARB1/AKR1B10	6
BP	GO:0051592	response to calcium ion	8/229	144/18800	0.000390101	0.00597814	0.0046524	TXNIP/JUN/FGA/FOS/FGG/FGB/HSPA5/S100A16	8
BP	GO:0097191	extrinsic apoptotic signaling pathway	10/229	221/18800	0.000393524	0.00599919	0.00466878	AGT/PDIA3/TNFSF10/CTTN/FGA/G0S2/FGG/GABARAP/HSPA1B/FGB	10
CC	GO:0045335	phagocytic vesicle	7/231	138/19594	0.00126845	0.00623288	0.00467322	HLA-C/B2M/HLA-A/HLA-B/PDIA3/LAMP2/CTSS	7
MF	GO:0038024	cargo receptor activity	6/228	79/18410	0.000442068	0.00610339	0.00469838	ASGR1/ASGR2/TFR2/VTN/SCARB1/PRG4	6
BP	GO:0010447	response to acidic pH	4/229	29/18800	0.000400939	0.00604921	0.00470771	SERPINF1/SLC38A3/PCK1/CTSS	4
BP	GO:0097066	response to thyroid hormone	4/229	29/18800	0.000400939	0.00604921	0.00470771	C2/CTSH/CTSB/CTSS	4
BP	GO:0015748	organophosphate ester transport	8/229	145/18800	0.000408625	0.00613356	0.00477336	APOC2/APOE/DBI/APOA2/SCARB1/APOC3/SLC37A4/NPC2	8
MF	GO:0016840	carbon-nitrogen lyase activity	3/228	13/18410	0.000489159	0.00634425	0.00488379	ASL/HAL/APMAP	3
MF	GO:0072582	17-beta-hydroxysteroid dehydrogenase (NADP+) activity	3/228	13/18410	0.000489159	0.00634425	0.00488379	HSD17B6/HSD17B11/HSD17B2	3
BP	GO:0001676	long-chain fatty acid metabolic process	7/229	111/18800	0.00042162	0.00627569	0.00488396	CYP2D6/EPHX1/AIG1/SLC27A2/CYP2C8/ACOT2/MGLL	7
BP	GO:0002237	response to molecule of bacterial origin	13/229	354/18800	0.000422382	0.00627569	0.00488396	B2M/C2/ARG1/HMGCS2/CPS1/ZFP36/FOS/APOB/SCARB1/PCK1/NFKBIA/CXCL2/SLPI	13
BP	GO:0009063	cellular amino acid catabolic process	7/229	112/18800	0.000445145	0.00658051	0.00512118	AGXT/TDO2/ARG1/ETFA/FAH/HAL/DLD	7
BP	GO:0001906	cell killing	9/229	185/18800	0.000454113	0.00667934	0.0051981	B2M/F2/HLA-A/CFH/HLA-B/ARG1/C3/CTSH/CADM1	9
BP	GO:0048260	positive regulation of receptor-mediated endocytosis	5/229	53/18800	0.00045764	0.00669756	0.00521228	CLU/B2M/C3/VTN/TF	5
BP	GO:0110096	cellular response to aldehyde	3/229	13/18800	0.000466143	0.00675446	0.00525656	SGK1/AKR1B10/RDH11	3
BP	GO:2001198	regulation of dendritic cell differentiation	3/229	13/18800	0.000466143	0.00675446	0.00525656	HLA-B/TMEM176B/TMEM176A	3
BP	GO:0009743	response to carbohydrate	10/229	226/18800	0.000469147	0.0067645	0.00526437	SERPINF1/TXNIP/HMGCS2/CPB2/KHK/APOA2/EGR1/APOB/PCK1/ZFP36L1	10
BP	GO:1905897	regulation of response to endoplasmic reticulum stress	6/229	82/18800	0.000495308	0.0071067	0.00553068	CLU/NUPR1/TMBIM6/ERP29/HSPA5/MANF	6
BP	GO:0006575	cellular modified amino acid metabolic process	9/229	188/18800	0.000510295	0.00728602	0.00567024	IDH1/SULT2A1/NAT8/MTHFS/DIO1/VNN1/GATM/CTSB/GSTK1	9
BP	GO:1990748	cellular detoxification	7/229	115/18800	0.000522072	0.00741799	0.00577294	ALB/APOE/APOM/FABP1/GSTK1/AKR1B10/RDH11	7
MF	GO:0044594	17-beta-hydroxysteroid dehydrogenase (NAD+) activity	3/228	14/18410	0.000616892	0.00754371	0.00580714	HSD17B6/HSD17B11/HSD17B2	3
MF	GO:0052650	NADP-retinol dehydrogenase activity	3/228	14/18410	0.000616892	0.00754371	0.00580714	DHRS7/AKR1B10/RDH11	3
BP	GO:0002707	negative regulation of lymphocyte mediated immunity	5/229	55/18800	0.000543943	0.00765443	0.00595694	HLA-A/HLA-B/ARG1/C4BPA/NDFIP1	5
BP	GO:0010883	regulation of lipid storage	5/229	55/18800	0.000543943	0.00765443	0.00595694	C3/CRP/APOB/SCARB1/NFKBIA	5
BP	GO:1901654	response to ketone	9/229	190/18800	0.000550828	0.00771422	0.00600348	SERPINF1/TXNIP/ARG1/HMGCS2/CPS1/FOS/A2M/PCK1/SGK1	9
BP	GO:0010872	regulation of cholesterol esterification	3/229	14/18800	0.000587954	0.00810668	0.0063089	AGT/APOE/APOA2	3
BP	GO:0010896	regulation of triglyceride catabolic process	3/229	14/18800	0.000587954	0.00810668	0.0063089	APOC2/AADAC/APOC3	3
BP	GO:0010743	regulation of macrophage derived foam cell differentiation	4/229	32/18800	0.000589929	0.00810668	0.0063089	AGT/CRP/APOB/NFKBIA	4
BP	GO:0044788	modulation by host of viral process	4/229	32/18800	0.000589929	0.00810668	0.0063089	PPIB/APOE/APCS/CRP	4
MF	GO:0016667	oxidoreductase activity, acting on a sulfur group of donors	5/228	57/18410	0.000691362	0.00821952	0.00632737	PDIA4/PDIA3/P4HB/PDIA6/DLD	5
MF	GO:0017171	serine hydrolase activity	9/228	195/18410	0.000745676	0.00862566	0.00664002	CFB/F2/AADAC/C2/PLG/F12/CTSH/SEC11C/CTSS	9
BP	GO:0016032	viral process	14/229	418/18800	0.000638537	0.00873364	0.00679682	PPIB/APOE/P4HB/JUN/ZFP36/APCS/CRP/CANX/SCARB1/HSPA1B/CTSB/ANPEP/HACD3/SLPI	14
MF	GO:0016229	steroid dehydrogenase activity	4/228	34/18410	0.000793771	0.00894037	0.00688228	HSD17B6/HSD17B11/HSD17B13/HSD17B2	4
BP	GO:0001912	positive regulation of leukocyte mediated cytotoxicity	5/229	58/18800	0.000695604	0.00946991	0.00736982	B2M/HLA-A/HLA-B/ARG1/CADM1	5
BP	GO:0010755	regulation of plasminogen activation	3/229	15/18800	0.000728357	0.00977936	0.00761064	SERPINF2/CPB2/F12	3
BP	GO:0034116	positive regulation of heterotypic cell-cell adhesion	3/229	15/18800	0.000728357	0.00977936	0.00761064	FGA/FGG/FGB	3
BP	GO:0034380	high-density lipoprotein particle assembly	3/229	15/18800	0.000728357	0.00977936	0.00761064	APOE/APOM/APOA2	3
BP	GO:1902105	regulation of leukocyte differentiation	11/229	283/18800	0.00073173	0.00977979	0.00761098	HLA-B/ID2/TMEM176B/TMEM176A/NDFIP1/APCS/FOS/VNN1/PCK1/ZFP36L1/KLF10	11
BP	GO:1990000	amyloid fibril formation	4/229	34/18800	0.000746456	0.00993125	0.00772885	CLU/B2M/APOE/NAT8	4
BP	GO:0006826	iron ion transport	5/229	59/18800	0.000752566	0.00996725	0.00775686	CP/B2M/HRG/TFR2/TF	5
CC	GO:0030670	phagocytic vesicle membrane	5/231	77/19594	0.00216307	0.0104487	0.00783412	HLA-C/B2M/HLA-A/HLA-B/LAMP2	5
BP	GO:0051591	response to cAMP	6/229	89/18800	0.00076603	0.0100999	0.00786007	HMGCS2/CPS1/FOS/PCK1/ZFP36L1/HSPA5	6
BP	GO:0006520	cellular amino acid metabolic process	11/229	285/18800	0.000775229	0.0101028	0.00786237	AGXT/TDO2/ARG1/CPS1/MTHFS/DIO1/ASL/ETFA/FAH/HAL/DLD	11
BP	GO:0097237	cellular response to toxic substance	7/229	123/18800	0.000779825	0.0101028	0.00786237	ALB/APOE/APOM/FABP1/GSTK1/AKR1B10/RDH11	7
BP	GO:0051235	maintenance of location	12/229	331/18800	0.000782925	0.0101028	0.00786237	ALB/F2/APOE/HSP90B1/C3/CRP/APOB/SCARB1/NFKBIA/OS9/HEXB/HSPA5	12
BP	GO:0009267	cellular response to starvation	8/229	160/18800	0.000783512	0.0101028	0.00786237	ALB/PDK4/LAMP2/GABARAP/SLC38A3/PCK1/KLF10/HSPA5	8
BP	GO:0035966	response to topologically incorrect protein	8/229	160/18800	0.000783512	0.0101028	0.00786237	CLU/TMED2/TMBIM6/F12/HSPA1B/OS9/HSPA5/MANF	8
BP	GO:0060191	regulation of lipase activity	6/229	90/18800	0.000812528	0.010431	0.00811778	AGT/APOC2/APOH/APOA2/ANG/APOC3	6
BP	GO:0046683	response to organophosphorus	7/229	124/18800	0.000818077	0.0104532	0.00813506	HSP90B1/HMGCS2/CPS1/FOS/PCK1/ZFP36L1/HSPA5	7
BP	GO:1901617	organic hydroxy compound biosynthetic process	10/229	243/18800	0.000822107	0.0104532	0.00813506	APOE/HMGCS2/APOB/EBP/DHCR24/PCK1/SLC27A2/HMGCS1/ACAA2/SC5D	10
BP	GO:0032496	response to lipopolysaccharide	12/229	333/18800	0.000824972	0.0104532	0.00813506	C2/ARG1/HMGCS2/CPS1/ZFP36/FOS/APOB/SCARB1/PCK1/NFKBIA/CXCL2/SLPI	12
CC	GO:0005769	early endosome	12/231	389/19594	0.00233267	0.0110802	0.00830759	APOC2/HLA-C/B2M/HLA-A/APOE/HLA-B/HSD17B6/APOA2/TF/APOB/RHOB/APOC3	12
CC	GO:0071682	endocytic vesicle lumen	3/231	23/19594	0.00240628	0.011129	0.00834417	APOE/HSP90B1/APOB	3
CC	GO:0005791	rough endoplasmic reticulum	5/231	79/19594	0.00242104	0.011129	0.00834417	F12/CANX/LRPAP1/SRP9/RPN1	5
BP	GO:0033865	nucleoside bisphosphate metabolic process	7/229	125/18800	0.000857796	0.0107298	0.00835029	PDK4/TDO2/HMGCS2/SULT2A1/HMGCS1/DLD/ACOT2	7
BP	GO:0033875	ribonucleoside bisphosphate metabolic process	7/229	125/18800	0.000857796	0.0107298	0.00835029	PDK4/TDO2/HMGCS2/SULT2A1/HMGCS1/DLD/ACOT2	7
BP	GO:0034032	purine nucleoside bisphosphate metabolic process	7/229	125/18800	0.000857796	0.0107298	0.00835029	PDK4/TDO2/HMGCS2/SULT2A1/HMGCS1/DLD/ACOT2	7
MF	GO:0015248	sterol transporter activity	4/228	36/18410	0.000988906	0.0108526	0.00835432	APOE/APOA2/APOB/NPC2	4
MF	GO:0004175	endopeptidase activity	14/228	432/18410	0.00102741	0.0109933	0.0084626	CFB/F2/C2/PDIA3/CTSD/CPS1/TMEM59/PLG/F12/CTSH/SEC11C/SPPL2A/CTSB/CTSS	14
BP	GO:0031668	cellular response to extracellular stimulus	10/229	245/18800	0.000875147	0.0109002	0.00848295	ALB/ASGR1/PDK4/FOS/LAMP2/GABARAP/SLC38A3/PCK1/KLF10/HSPA5	10
BP	GO:0071383	cellular response to steroid hormone stimulus	9/229	203/18800	0.000883519	0.010926	0.00850297	SERPINF1/TFPI/ARG1/HMGCS2/ZFP36/HSPA1B/PCK1/SGK1/ZFP36L1	9
BP	GO:0002921	negative regulation of humoral immune response	3/229	16/18800	0.000888411	0.010926	0.00850297	C4BPA/A2M/SERPING1	3
BP	GO:0042159	lipoprotein catabolic process	3/229	16/18800	0.000888411	0.010926	0.00850297	APOE/CTSD/APOB	3
BP	GO:0006979	response to oxidative stress	14/229	433/18800	0.000898244	0.0109548	0.00852544	APOE/TXNIP/ARG1/P4HB/IDH1/JUN/FOS/VNN1/FABP1/RHOB/TPM1/HSPA1B/PON2/DHCR24	14
BP	GO:1903131	mononuclear cell differentiation	14/229	433/18800	0.000898244	0.0109548	0.00852544	B2M/HLA-B/ID2/TMEM176B/TMEM176A/JUN/NDFIP1/APCS/KLF6/EGR1/VNN1/UBD/PCK1/ZFP36L1	14
MF	GO:0015035	protein-disulfide reductase activity	4/228	37/18410	0.00109811	0.0111603	0.0085912	PDIA4/PDIA3/P4HB/PDIA6	4
MF	GO:0042605	peptide antigen binding	4/228	37/18410	0.00109811	0.0111603	0.0085912	HLA-C/HLA-A/HLA-B/DHCR24	4
MF	GO:0055102	lipase inhibitor activity	3/228	17/18410	0.00112125	0.0111603	0.0085912	APOC2/APOA2/APOC3	3
BP	GO:0015850	organic hydroxy compound transport	10/229	248/18800	0.000959956	0.0116259	0.00904766	AGT/APOC2/CLU/APOE/APOM/APOA2/APOB/SCARB1/APOC3/NPC2	10
BP	GO:0006637	acyl-CoA metabolic process	6/229	93/18800	0.000965182	0.0116259	0.00904766	PDK4/TDO2/HMGCS2/HMGCS1/DLD/ACOT2	6
BP	GO:0035383	thioester metabolic process	6/229	93/18800	0.000965182	0.0116259	0.00904766	PDK4/TDO2/HMGCS2/HMGCS1/DLD/ACOT2	6
MF	GO:0004303	estradiol 17-beta-dehydrogenase activity	3/228	18/18410	0.00133326	0.0121412	0.00934627	HSD17B6/HSD17B11/HSD17B2	3
MF	GO:0030169	low-density lipoprotein particle binding	3/228	18/18410	0.00133326	0.0121412	0.00934627	APCS/CRP/SCARB1	3
MF	GO:0034185	apolipoprotein binding	3/228	18/18410	0.00133326	0.0121412	0.00934627	PLG/CANX/SCARB1	3
MF	GO:0043395	heparan sulfate proteoglycan binding	3/228	18/18410	0.00133326	0.0121412	0.00934627	APOE/CFH/HRG	3
BP	GO:1904035	regulation of epithelial cell apoptotic process	6/229	94/18800	0.00102068	0.0122439	0.00952866	NUPR1/ZFP36/FGA/FGG/ZFP36L1/FGB	6
BP	GO:0097067	cellular response to thyroid hormone stimulus	3/229	17/18800	0.00106913	0.0127728	0.00994026	CTSH/CTSB/CTSS	3
BP	GO:0030168	platelet activation	7/229	130/18800	0.0010798	0.0128478	0.00999864	F2/APOE/HRG/FGA/FGG/FN1/FGB	7
BP	GO:0032103	positive regulation of response to external stimulus	14/229	442/18800	0.00109318	0.0129544	0.0100816	RARRES2/AGT/F2/HRG/APOH/NUPR1/ARG1/SERPINF2/C3/CPB2/NEAT1/PLG/CADM1/NFKBIA	14
MF	GO:0004252	serine-type endopeptidase activity	8/228	174/18410	0.00149269	0.013192	0.0101552	CFB/F2/C2/PLG/F12/CTSH/SEC11C/CTSS	8
MF	GO:0005496	steroid binding	6/228	100/18410	0.00152939	0.013192	0.0101552	GC/PGRMC1/APOA2/SERPINA6/APOC3/NPC2	6
MF	GO:0002020	protease binding	7/228	136/18410	0.00154113	0.013192	0.0101552	SERPINA1/SERPINF2/SERPINA5/A2M/FN1/OS9/UBC	7
BP	GO:0001909	leukocyte mediated cytotoxicity	7/229	131/18800	0.00112917	0.0132324	0.0102979	B2M/F2/HLA-A/HLA-B/ARG1/CTSH/CADM1	7
BP	GO:0050727	regulation of inflammatory response	13/229	394/18800	0.00113554	0.0132324	0.0102979	AGT/SERPINF1/APOE/AHSG/NUPR1/C3/NEAT1/NDFIP1/ZFP36/APCS/F12/NFKBIA/MGLL	13
BP	GO:0032091	negative regulation of protein binding	6/229	96/18800	0.00113899	0.0132324	0.0102979	CFHR1/CFHR2/B2M/TMBIM6/LRPAP1/SLPI	6
BP	GO:0002478	antigen processing and presentation of exogenous peptide antigen	4/229	38/18800	0.00114376	0.0132324	0.0102979	B2M/HLA-A/CTSD/CTSS	4
BP	GO:0002701	negative regulation of production of molecular mediator of immune response	4/229	38/18800	0.00114376	0.0132324	0.0102979	ARG1/TMBIM6/NDFIP1/APOA2	4
BP	GO:0010742	macrophage derived foam cell differentiation	4/229	38/18800	0.00114376	0.0132324	0.0102979	AGT/CRP/APOB/NFKBIA	4
BP	GO:0042180	cellular ketone metabolic process	9/229	211/18800	0.00115901	0.0133309	0.0103745	APOC2/PDK4/TDO2/HSD17B6/EGR1/FABP1/APOC3/AKR1B10/NQO2	9
BP	GO:0031343	positive regulation of cell killing	5/229	65/18800	0.00117049	0.0133309	0.0103745	B2M/HLA-A/HLA-B/ARG1/CADM1	5
BP	GO:0042446	hormone biosynthetic process	5/229	65/18800	0.00117049	0.0133309	0.0103745	HSD17B6/DIO1/EGR1/HSD17B11/HSD17B2	5
BP	GO:0070613	regulation of protein processing	5/229	65/18800	0.00117049	0.0133309	0.0103745	SERPINF2/CPB2/TMEM59/ANGPTL8/F12	5
BP	GO:0090077	foam cell differentiation	4/229	39/18800	0.00126243	0.0142046	0.0110546	AGT/CRP/APOB/NFKBIA	4
BP	GO:0097242	amyloid-beta clearance	4/229	39/18800	0.00126243	0.0142046	0.0110546	CLU/APOE/C3/LRPAP1	4
BP	GO:0034433	steroid esterification	3/229	18/18800	0.00127148	0.0142046	0.0110546	AGT/APOE/APOA2	3
BP	GO:0034434	sterol esterification	3/229	18/18800	0.00127148	0.0142046	0.0110546	AGT/APOE/APOA2	3
BP	GO:0034435	cholesterol esterification	3/229	18/18800	0.00127148	0.0142046	0.0110546	AGT/APOE/APOA2	3
BP	GO:0014074	response to purine-containing compound	7/229	134/18800	0.00128797	0.0143342	0.0111554	HSP90B1/HMGCS2/CPS1/FOS/PCK1/ZFP36L1/HSPA5	7
MF	GO:0020037	heme binding	7/228	139/18410	0.00174647	0.0145959	0.0112359	CYP2D6/AMBP/PGRMC1/HRG/TDO2/CYP3A5/CYP2C8	7
MF	GO:0015036	disulfide oxidoreductase activity	4/228	42/18410	0.00177334	0.0145959	0.0112359	PDIA4/PDIA3/P4HB/PDIA6	4
BP	GO:0072330	monocarboxylic acid biosynthetic process	9/229	215/18800	0.00132072	0.014643	0.0113957	CYP2D6/APOC2/PDK4/GATM/APOC3/SLC27A2/HACD3/CYP2C8/MGLL	9
BP	GO:0050764	regulation of phagocytosis	6/229	99/18800	0.00133584	0.0147111	0.0114487	C2/AHSG/C3/APOA2/LMAN2/SCARB1	6
BP	GO:0002704	negative regulation of leukocyte mediated immunity	5/229	67/18800	0.00134194	0.0147111	0.0114487	HLA-A/HLA-B/ARG1/C4BPA/NDFIP1	5
BP	GO:0051851	modulation by host of symbiont process	5/229	67/18800	0.00134194	0.0147111	0.0114487	PPIB/APOE/JUN/APCS/CRP	5
CC	GO:0046930	pore complex	3/231	26/19594	0.00344202	0.015571	0.0116747	C8G/C5/C8B	3
MF	GO:0043177	organic acid binding	7/228	141/18410	0.00189476	0.0153011	0.0117788	AGXT/TDO2/SERPINA5/CPS1/PHYH/MTHFS/FABP1	7
BP	GO:0019432	triglyceride biosynthetic process	4/229	40/18800	0.00138944	0.015175	0.0118097	C3/SCARB1/PCK1/AGMO	4
BP	GO:0002706	regulation of lymphocyte mediated immunity	8/229	175/18800	0.00139577	0.0151874	0.0118194	B2M/HLA-A/HLA-B/ARG1/C4BPA/C3/NDFIP1/CADM1	8
BP	GO:0031341	regulation of cell killing	6/229	100/18800	0.0014069	0.0152519	0.0118695	B2M/HLA-A/CFH/HLA-B/ARG1/CADM1	6
BP	GO:0071496	cellular response to external stimulus	11/229	309/18800	0.0014873	0.015927	0.0123949	ALB/AGT/ASGR1/PDK4/FOS/LAMP2/GABARAP/SLC38A3/PCK1/KLF10/HSPA5	11
BP	GO:0003018	vascular process in circulatory system	10/229	263/18800	0.00149134	0.015927	0.0123949	AGT/APOE/SERPINF2/CPS1/KNG1/CRP/FGA/FGG/SLC38A3/FGB	10
BP	GO:0010544	negative regulation of platelet activation	3/229	19/18800	0.00149638	0.015927	0.0123949	F2/APOE/FGG	3
BP	GO:0010985	negative regulation of lipoprotein particle clearance	3/229	19/18800	0.00149638	0.015927	0.0123949	APOC2/LRPAP1/APOC3	3
BP	GO:0070989	oxidative demethylation	3/229	19/18800	0.00149638	0.015927	0.0123949	CYP2D6/CYP3A5/CYP2C8	3
BP	GO:0071548	response to dexamethasone	4/229	41/18800	0.00152511	0.0160654	0.0125027	SERPINF1/ARG1/CPS1/PCK1	4
BP	GO:0120178	steroid hormone biosynthetic process	4/229	41/18800	0.00152511	0.0160654	0.0125027	HSD17B6/EGR1/HSD17B11/HSD17B2	4
BP	GO:0006909	phagocytosis	11/229	310/18800	0.00152586	0.0160654	0.0125027	C2/AHSG/C4BPA/C3/CD302/CRP/APOA2/LMAN2/SCARB1/IGHG4/IGKC	11
BP	GO:0050777	negative regulation of immune response	8/229	179/18800	0.00161068	0.0168977	0.0131504	AMBP/HLA-A/HLA-B/ARG1/C4BPA/NDFIP1/A2M/SERPING1	8
BP	GO:0061077	chaperone-mediated protein folding	5/229	70/18800	0.00163293	0.0170699	0.0132844	CLU/PPIB/PDIA4/HSPA1B/HSPA5	5
CC	GO:0030667	secretory granule membrane	10/231	312/19594	0.0040515	0.0180419	0.0135272	HLA-C/PGRMC1/HLA-B/TMED2/SERPINA5/LAMP2/VNN1/SLC27A2/ANPEP/IQGAP2	10
BP	GO:1900026	positive regulation of substrate adhesion-dependent cell spreading	4/229	42/18800	0.00166973	0.0173925	0.0135355	P4HB/FGA/FGG/FGB	4
BP	GO:0031348	negative regulation of defense response	10/229	268/18800	0.00171409	0.0177319	0.0137996	SERPINF1/HLA-A/APOE/HLA-B/ARG1/NDFIP1/ZFP36/APCS/A2M/SERPING1	10
BP	GO:0022600	digestive system process	6/229	104/18800	0.0017204	0.0177319	0.0137996	SPINK1/APOA2/FABP1/SCARB1/SGK1/SERPINA3	6
BP	GO:0050766	positive regulation of phagocytosis	5/229	71/18800	0.00173948	0.0177319	0.0137996	C2/AHSG/C3/APOA2/LMAN2	5
BP	GO:0006525	arginine metabolic process	3/229	20/18800	0.00174472	0.0177319	0.0137996	ARG1/ASL/FAH	3
BP	GO:0051004	regulation of lipoprotein lipase activity	3/229	20/18800	0.00174472	0.0177319	0.0137996	APOC2/APOH/APOC3	3
BP	GO:0052695	cellular glucuronidation	3/229	20/18800	0.00174472	0.0177319	0.0137996	UGT2B4/UGT2B7/UGT2B15	3
BP	GO:1900221	regulation of amyloid-beta clearance	3/229	20/18800	0.00174472	0.0177319	0.0137996	CLU/APOE/LRPAP1	3
CC	GO:0036019	endolysosome	3/231	28/19594	0.00426255	0.0186897	0.0140129	HRG/CTSB/CTSS	3
BP	GO:0051098	regulation of binding	12/229	366/18800	0.00184093	0.018645	0.0145102	CFHR1/CYP2D6/CFHR2/B2M/APOE/PON1/JUN/TMBIM6/VTN/LRPAP1/NFKBIA/SLPI	12
BP	GO:0071456	cellular response to hypoxia	7/229	143/18800	0.00187111	0.0188853	0.0146972	P4HB/TMBIM6/EGR1/FABP1/PCK1/ZFP36L1/ACAA2	7
BP	GO:0019395	fatty acid oxidation	6/229	106/18800	0.00189574	0.0190682	0.0148395	PDK4/PHYH/FABP1/ETFA/SLC27A2/ACAA2	6
MF	GO:0019842	vitamin binding	7/228	148/18410	0.00249196	0.0197511	0.0152043	ALB/GC/AGXT/C8G/PHYH/MTHFS/GGCX	7
BP	GO:0045824	negative regulation of innate immune response	5/229	73/18800	0.00196777	0.0197249	0.0153506	HLA-A/HLA-B/ARG1/A2M/SERPING1	5
MF	GO:0046906	tetrapyrrole binding	7/228	149/18410	0.00258789	0.0201385	0.0155026	CYP2D6/AMBP/PGRMC1/HRG/TDO2/CYP3A5/CYP2C8	7
MF	GO:0008236	serine-type peptidase activity	8/228	191/18410	0.00267234	0.0204243	0.0157226	CFB/F2/C2/PLG/F12/CTSH/SEC11C/CTSS	8
MF	GO:0008106	alcohol dehydrogenase (NADP+) activity	3/228	23/18410	0.00276468	0.0205755	0.015839	DHRS7/AKR1B10/RDH11	3
MF	GO:0005506	iron ion binding	7/228	151/18410	0.00278827	0.0205755	0.015839	CYP2D6/PHYH/TF/CYP3A5/CYP2C8/SC5D/AGMO	7
BP	GO:2001234	negative regulation of apoptotic signaling pathway	9/229	230/18800	0.00209655	0.020944	0.0162994	CLU/TMBIM6/CTTN/FGA/FGG/VNN1/HSPA1B/FGB/ACAA2	9
BP	GO:0009268	response to pH	4/229	45/18800	0.00216032	0.0215077	0.016738	SERPINF1/SLC38A3/PCK1/CTSS	4
MF	GO:0120013	lipid transfer activity	4/228	49/18410	0.00313801	0.0227639	0.0175236	APOE/APOA2/APOB/NPC2	4
BP	GO:0006063	uronic acid metabolic process	3/229	22/18800	0.00231501	0.022815	0.0177554	UGT2B4/UGT2B7/UGT2B15	3
BP	GO:0019585	glucuronate metabolic process	3/229	22/18800	0.00231501	0.022815	0.0177554	UGT2B4/UGT2B7/UGT2B15	3
BP	GO:0032928	regulation of superoxide anion generation	3/229	22/18800	0.00231501	0.022815	0.0177554	AGT/CRP/PON3	3
CC	GO:0055038	recycling endosome membrane	5/231	96/19594	0.00559121	0.0241439	0.0181023	HLA-C/B2M/HLA-A/HLA-B/PDIA3	5
BP	GO:0098754	detoxification	7/229	150/18800	0.00245189	0.0240828	0.0187421	ALB/APOE/APOM/FABP1/GSTK1/AKR1B10/RDH11	7
BP	GO:0034440	lipid oxidation	6/229	112/18800	0.00250351	0.0244242	0.0190078	PDK4/PHYH/FABP1/ETFA/SLC27A2/ACAA2	6
BP	GO:0019884	antigen processing and presentation of exogenous antigen	4/229	47/18800	0.00253764	0.0244242	0.0190078	B2M/HLA-A/CTSD/CTSS	4
BP	GO:0043618	regulation of transcription from RNA polymerase II promoter in response to stress	4/229	47/18800	0.00253764	0.0244242	0.0190078	JUN/TMBIM6/EGR1/HSPA5	4
BP	GO:0045646	regulation of erythrocyte differentiation	4/229	47/18800	0.00253764	0.0244242	0.0190078	B2M/ZFP36/HSPA1B/ZFP36L1	4
BP	GO:0097028	dendritic cell differentiation	4/229	47/18800	0.00253764	0.0244242	0.0190078	HLA-B/TMEM176B/TMEM176A/UBD	4
BP	GO:1905953	negative regulation of lipid localization	4/229	47/18800	0.00253764	0.0244242	0.0190078	APOC2/CRP/APOA2/NFKBIA	4
BP	GO:0036294	cellular response to decreased oxygen levels	7/229	151/18800	0.00254506	0.0244242	0.0190078	P4HB/TMBIM6/EGR1/FABP1/PCK1/ZFP36L1/ACAA2	7
BP	GO:0048608	reproductive structure development	13/229	433/18800	0.00260694	0.0249363	0.0194063	SERPINF1/NUPR1/TMED2/IDH1/C3/A2M/PLG/ANG/DHCR24/CTSB/ZFP36L1/HSD17B2/HSPA5	13
BP	GO:0090208	positive regulation of triglyceride metabolic process	3/229	23/18800	0.00263852	0.0251562	0.0195774	APOC2/AADAC/SCARB1	3
BP	GO:0010543	regulation of platelet activation	4/229	48/18800	0.00274225	0.025976	0.0202154	F2/APOE/HRG/FGG	4
BP	GO:0042311	vasodilation	4/229	48/18800	0.00274225	0.025976	0.0202154	AGT/APOE/CPS1/KNG1	4
BP	GO:0061458	reproductive system development	13/229	436/18800	0.00276593	0.0261157	0.0203242	SERPINF1/NUPR1/TMED2/IDH1/C3/A2M/PLG/ANG/DHCR24/CTSB/ZFP36L1/HSD17B2/HSPA5	13
MF	GO:0005319	lipid transporter activity	7/228	159/18410	0.00371116	0.0264729	0.0203788	APOE/APOM/APOA2/APOB/FABP1/SLC27A2/NPC2	7
BP	GO:0070371	ERK1 and ERK2 cascade	11/229	335/18800	0.00278998	0.0262581	0.020435	AGT/APOE/SERPINF2/JUN/FGA/TF/FGG/FN1/CTSH/ZFP36L1/FGB	11
BP	GO:0043393	regulation of protein binding	8/229	196/18800	0.00283292	0.0265767	0.020683	CFHR1/CFHR2/B2M/APOE/TMBIM6/VTN/LRPAP1/SLPI	8
BP	GO:1901652	response to peptide	14/229	491/18800	0.00288655	0.0269934	0.0210072	RARRES2/AGT/SERPINF1/PDK4/AHSG/ARG1/HMGCS2/CPS1/KHK/SPINK1/EGR1/PCK1/NFKBIA/ZFP36L1	14
BP	GO:0120009	intermembrane lipid transfer	4/229	49/18800	0.00295789	0.0275081	0.0214077	APOE/APOA2/APOB/NPC2	4
BP	GO:0019835	cytolysis	3/229	24/18800	0.00298858	0.0275081	0.0214077	C8G/C5/C8B	3
BP	GO:0035994	response to muscle stretch	3/229	24/18800	0.00298858	0.0275081	0.0214077	JUN/FOS/NFKBIA	3
BP	GO:0042026	protein refolding	3/229	24/18800	0.00298858	0.0275081	0.0214077	B2M/HSPA1B/HSPA5	3
BP	GO:0070841	inclusion body assembly	3/229	24/18800	0.00298858	0.0275081	0.0214077	CLU/HSPA1B/UBD	3
CC	GO:0070971	endoplasmic reticulum exit site	3/231	33/19594	0.00679914	0.0289217	0.0216846	HLA-A/APOB/SAR1B	3
MF	GO:0016209	antioxidant activity	5/228	85/18410	0.00409688	0.0287453	0.0221281	ALB/APOE/APOM/FABP1/GSTK1	5
BP	GO:0002761	regulation of myeloid leukocyte differentiation	6/229	117/18800	0.00311311	0.0285645	0.0222299	ID2/NDFIP1/APCS/FOS/ZFP36L1/KLF10	6
BP	GO:0001913	T cell mediated cytotoxicity	4/229	50/18800	0.00318484	0.0290405	0.0226004	B2M/HLA-A/HLA-B/CTSH	4
BP	GO:2001238	positive regulation of extrinsic apoptotic signaling pathway	4/229	50/18800	0.00318484	0.0290405	0.0226004	AGT/PDIA3/TNFSF10/G0S2	4
BP	GO:0034284	response to monosaccharide	8/229	200/18800	0.00320501	0.0291338	0.0226729	SERPINF1/TXNIP/HMGCS2/CPB2/KHK/APOA2/EGR1/PCK1	8
BP	GO:0032368	regulation of lipid transport	6/229	118/18800	0.00324724	0.0293354	0.0228299	AGT/APOC2/APOE/DBI/APOA2/SAR1B	6
BP	GO:1904019	epithelial cell apoptotic process	6/229	118/18800	0.00324724	0.0293354	0.0228299	NUPR1/ZFP36/FGA/FGG/ZFP36L1/FGB	6
BP	GO:0042310	vasoconstriction	5/229	82/18800	0.00327309	0.029478	0.0229408	AGT/CRP/FGA/FGG/FGB	5
BP	GO:0071375	cellular response to peptide hormone stimulus	10/229	294/18800	0.00334664	0.0300362	0.0233752	RARRES2/AGT/PDK4/AHSG/ARG1/HMGCS2/CPS1/SPINK1/PCK1/ZFP36L1	10
BP	GO:0034114	regulation of heterotypic cell-cell adhesion	3/229	25/18800	0.00336586	0.0300362	0.0233752	FGA/FGG/FGB	3
BP	GO:0098581	detection of external biotic stimulus	3/229	25/18800	0.00336586	0.0300362	0.0233752	HLA-A/HLA-B/SCARB1	3
BP	GO:0000302	response to reactive oxygen species	8/229	203/18800	0.00350821	0.0311167	0.0242161	APOE/TXNIP/ARG1/JUN/FOS/FABP1/RHOB/TPM1	8
BP	GO:1901605	alpha-amino acid metabolic process	8/229	203/18800	0.00350821	0.0311167	0.0242161	AGXT/TDO2/ARG1/CPS1/MTHFS/ASL/FAH/HAL	8
BP	GO:0030203	glycosaminoglycan metabolic process	6/229	120/18800	0.00352839	0.0312012	0.0242819	ITIH2/GUSB/UGDH/ITIH3/HEXA/HEXB	6
BP	GO:0034612	response to tumor necrosis factor	9/229	249/18800	0.0035594	0.0313806	0.0244215	ZFP36/APOB/SPPL2A/HSPA1B/UBD/PCK1/NFKBIA/ZFAND6/ZFP36L1	9
BP	GO:0009395	phospholipid catabolic process	4/229	52/18800	0.00367377	0.032195	0.0250553	APOC2/IDH1/APOA2/SCARB1	4
BP	GO:1904036	negative regulation of epithelial cell apoptotic process	4/229	52/18800	0.00367377	0.032195	0.0250553	NUPR1/FGA/FGG/FGB	4
BP	GO:0006633	fatty acid biosynthetic process	7/229	162/18800	0.00375951	0.032848	0.0255635	CYP2D6/APOC2/PDK4/APOC3/HACD3/CYP2C8/MGLL	7
BP	GO:0071549	cellular response to dexamethasone stimulus	3/229	26/18800	0.00377101	0.0328504	0.0255654	SERPINF1/ARG1/PCK1	3
BP	GO:0001910	regulation of leukocyte mediated cytotoxicity	5/229	85/18800	0.00382112	0.0330453	0.025717	B2M/HLA-A/HLA-B/ARG1/CADM1	5
BP	GO:0055072	iron ion homeostasis	5/229	85/18800	0.00382112	0.0330453	0.025717	CP/B2M/TFR2/NDFIP1/TF	5
BP	GO:0010811	positive regulation of cell-substrate adhesion	6/229	122/18800	0.00382725	0.0330453	0.025717	HRG/P4HB/FGA/FGG/FN1/FGB	6
BP	GO:0007568	aging	7/229	163/18800	0.00388853	0.0333775	0.0259756	AGT/SERPINF1/ARG1/FOS/CANX/PCK1/SERPING1	7
BP	GO:0050680	negative regulation of epithelial cell proliferation	7/229	163/18800	0.00388853	0.0333775	0.0259756	SERPINF1/B2M/APOE/APOH/NUPR1/CPB2/GPC3	7
BP	GO:0043620	regulation of DNA-templated transcription in response to stress	4/229	53/18800	0.00393631	0.0336888	0.0262178	JUN/TMBIM6/EGR1/HSPA5	4
CC	GO:0005797	Golgi medial cisterna	2/231	12/19594	0.0084495	0.0354134	0.0265518	HLA-A/TMEM59	2
BP	GO:0043434	response to peptide hormone	12/229	404/18800	0.00410191	0.0350037	0.0272411	RARRES2/AGT/PDK4/AHSG/ARG1/HMGCS2/CPS1/KHK/SPINK1/EGR1/PCK1/ZFP36L1	12
BP	GO:0007263	nitric oxide mediated signal transduction	3/229	27/18800	0.00420464	0.0353191	0.0274866	AGT/APOE/SPINK1	3
BP	GO:0010875	positive regulation of cholesterol efflux	3/229	27/18800	0.00420464	0.0353191	0.0274866	APOE/PON1/NFKBIA	3
BP	GO:0010884	positive regulation of lipid storage	3/229	27/18800	0.00420464	0.0353191	0.0274866	C3/APOB/SCARB1	3
BP	GO:0042403	thyroid hormone metabolic process	3/229	27/18800	0.00420464	0.0353191	0.0274866	SULT2A1/DIO1/CTSB	3
BP	GO:0042537	benzene-containing compound metabolic process	3/229	27/18800	0.00420464	0.0353191	0.0274866	TDO2/FAH/PON3	3
BP	GO:0071320	cellular response to cAMP	4/229	54/18800	0.00421126	0.0353191	0.0274866	CPS1/PCK1/ZFP36L1/HSPA5	4
BP	GO:0071216	cellular response to biotic stimulus	9/229	256/18800	0.00426561	0.0356727	0.0277617	TXNIP/ARG1/HMGCS2/ZFP36/TMCO1/SCARB1/NFKBIA/CXCL2/HSPA5	9
BP	GO:0071453	cellular response to oxygen levels	7/229	166/18800	0.00429582	0.035823	0.0278787	P4HB/TMBIM6/EGR1/FABP1/PCK1/ZFP36L1/ACAA2	7
BP	GO:0002763	positive regulation of myeloid leukocyte differentiation	4/229	55/18800	0.0044989	0.0373039	0.0290312	ID2/FOS/ZFP36L1/KLF10	4
BP	GO:0046164	alcohol catabolic process	4/229	55/18800	0.0044989	0.0373039	0.0290312	APOE/SULT2A1/SCARB1/AKR1B10	4
BP	GO:0032868	response to insulin	9/229	259/18800	0.00459984	0.0380331	0.0295987	RARRES2/AGT/PDK4/AHSG/HMGCS2/KHK/EGR1/PCK1/ZFP36L1	9
BP	GO:0010955	negative regulation of protein processing	3/229	28/18800	0.00466732	0.0381733	0.0297078	SERPINF2/CPB2/TMEM59	3
BP	GO:1903318	negative regulation of protein maturation	3/229	28/18800	0.00466732	0.0381733	0.0297078	SERPINF2/CPB2/TMEM59	3
BP	GO:1903319	positive regulation of protein maturation	3/229	28/18800	0.00466732	0.0381733	0.0297078	TFR2/ANGPTL8/F12	3
BP	GO:0031669	cellular response to nutrient levels	8/229	213/18800	0.004682	0.0381733	0.0297078	ALB/PDK4/LAMP2/GABARAP/SLC38A3/PCK1/KLF10/HSPA5	8
BP	GO:0044706	multi-multicellular organism process	8/229	213/18800	0.004682	0.0381733	0.0297078	AGT/AMBP/ARG1/TMED2/FOS/SLC38A3/CTSB/HEXB	8
MF	GO:0031406	carboxylic acid binding	7/228	173/18410	0.00586321	0.0397739	0.0306179	ALB/SERPINA5/CPS1/PHYH/MTHFS/FABP1/PCK1	7
MF	GO:0004033	aldo-keto reductase (NADP) activity	3/228	30/18410	0.00594749	0.0397739	0.0306179	DHRS7/AKR1B10/RDH11	3
MF	GO:0033764	steroid dehydrogenase activity, acting on the CH-OH group of donors, NAD or NADP as acceptor	3/228	30/18410	0.00594749	0.0397739	0.0306179	HSD17B6/HSD17B11/HSD17B2	3
MF	GO:0003823	antigen binding	7/228	174/18410	0.00604641	0.0398133	0.0306482	HLA-C/HLA-A/HLA-B/PLG/DHCR24/IGHG4/IGKC	7
BP	GO:0048660	regulation of smooth muscle cell proliferation	7/229	170/18800	0.00488812	0.0397431	0.0309295	AGT/APOE/ID2/SERPINF2/JUN/TPM1/ANG	7
MF	GO:0008401	retinoic acid 4-hydroxylase activity	2/228	10/18410	0.00643628	0.0417383	0.0321301	CYP3A5/CYP2C8	2
BP	GO:0090277	positive regulation of peptide hormone secretion	5/229	91/18800	0.00510929	0.0414263	0.0322394	TFR2/SPINK1/FGA/FGG/FGB	5
BP	GO:0008209	androgen metabolic process	3/229	29/18800	0.0051596	0.0417186	0.0324669	HSD17B6/UGT2B7/HSD17B11	3
BP	GO:0042742	defense response to bacterium	11/229	364/18800	0.00519661	0.0418295	0.0325532	RARRES2/F2/HLA-A/CRP/FGA/TF/ANG/FGB/IGHG4/IGKC/SLPI	11
BP	GO:0007611	learning or memory	9/229	264/18800	0.00520189	0.0418295	0.0325532	AGT/SERPINF1/B2M/PGRMC1/APOE/FOS/BCHE/GATM/SGK1	9
MF	GO:0016705	oxidoreductase activity, acting on paired donors, with incorporation or reduction of molecular oxygen	7/228	177/18410	0.00662169	0.0422997	0.0325623	CYP2D6/P4HB/PHYH/CYP3A5/CYP2C8/SC5D/AGMO	7
BP	GO:0002822	regulation of adaptive immune response based on somatic recombination of immune receptors built from immunoglobulin superfamily domains	7/229	173/18800	0.00537121	0.042955	0.0334291	B2M/HLA-A/HLA-B/ARG1/C4BPA/C3/NDFIP1	7
BP	GO:0048659	smooth muscle cell proliferation	7/229	173/18800	0.00537121	0.042955	0.0334291	AGT/APOE/ID2/SERPINF2/JUN/TPM1/ANG	7
BP	GO:0006022	aminoglycan metabolic process	6/229	131/18800	0.00540912	0.0431403	0.0335733	ITIH2/GUSB/UGDH/ITIH3/HEXA/HEXB	6
BP	GO:0019369	arachidonic acid metabolic process	4/229	58/18800	0.00544048	0.0431552	0.0335849	CYP2D6/EPHX1/CYP2C8/MGLL	4
BP	GO:1900024	regulation of substrate adhesion-dependent cell spreading	4/229	58/18800	0.00544048	0.0431552	0.0335849	P4HB/FGA/FGG/FGB	4
BP	GO:0048771	tissue remodeling	7/229	174/18800	0.00553994	0.0438254	0.0341065	AGT/PDK4/HRG/ARG1/TF/PLG/SPP2	7
CC	GO:0030658	transport vesicle membrane	7/231	205/19594	0.011038	0.0455919	0.0341834	HLA-C/B2M/HLA-A/HLA-B/TMED2/SAR1B/SYPL1	7
BP	GO:0002793	positive regulation of peptide secretion	5/229	93/18800	0.00559968	0.0441786	0.0343813	TFR2/SPINK1/FGA/FGG/FGB	5
BP	GO:0019058	viral life cycle	10/229	317/18800	0.0056545	0.0442317	0.0344227	PPIB/APOE/P4HB/APCS/SCARB1/HSPA1B/CTSB/ANPEP/HACD3/SLPI	10
BP	GO:0001819	positive regulation of cytokine production	13/229	475/18800	0.00565716	0.0442317	0.0344227	AGT/CLU/B2M/HLA-A/ORM1/SERPINF2/C3/C5/APOA2/ORM2/EGR1/HSPA1B/CADM1	13
BP	GO:0001916	positive regulation of T cell mediated cytotoxicity	3/229	30/18800	0.00568197	0.0442317	0.0344227	B2M/HLA-A/HLA-B	3
BP	GO:0019886	antigen processing and presentation of exogenous peptide antigen via MHC class II	3/229	30/18800	0.00568197	0.0442317	0.0344227	B2M/CTSD/CTSS	3
BP	GO:1903019	negative regulation of glycoprotein metabolic process	3/229	30/18800	0.00568197	0.0442317	0.0344227	ITM2B/TMEM59/APCS	3
BP	GO:0045862	positive regulation of proteolysis	11/229	369/18800	0.0057415	0.0445766	0.0346911	CLU/APOE/CTSD/NUPR1/TNFSF10/ANGPTL8/F12/GABARAP/FN1/CTSH/HSPA1B	11
BP	GO:0019748	secondary metabolic process	4/229	59/18800	0.00578142	0.0447678	0.0348399	CYP2D6/CYP3A5/AKR1B10/PON3	4
BP	GO:1905954	positive regulation of lipid localization	5/229	94/18800	0.00585693	0.0452328	0.0352017	APOE/DBI/C3/APOB/SCARB1	5
BP	GO:0060249	anatomical structure homeostasis	10/229	319/18800	0.00590268	0.0454662	0.0353834	ALB/B2M/PDK4/FGGY/TF/PLG/LAMP2/CTSH/IGKC/SERPINA3	10
BP	GO:2001235	positive regulation of apoptotic signaling pathway	6/229	134/18800	0.00602961	0.0463219	0.0360494	AGT/PDIA3/NUPR1/TNFSF10/G0S2/CTSH	6
BP	GO:0043648	dicarboxylic acid metabolic process	5/229	95/18800	0.00612239	0.0467939	0.0364166	IDH1/PHYH/MTHFS/HAL/PCK1	5
BP	GO:0003330	regulation of extracellular matrix constituent secretion	2/229	10/18800	0.00623309	0.0467939	0.0364166	AGT/CPB2	2
BP	GO:0034379	very-low-density lipoprotein particle assembly	2/229	10/18800	0.00623309	0.0467939	0.0364166	APOB/APOC3	2
BP	GO:0051006	positive regulation of lipoprotein lipase activity	2/229	10/18800	0.00623309	0.0467939	0.0364166	APOC2/APOH	2
BP	GO:0072203	cell proliferation involved in metanephros development	2/229	10/18800	0.00623309	0.0467939	0.0364166	GPC3/EGR1	2
BP	GO:2000425	regulation of apoptotic cell clearance	2/229	10/18800	0.00623309	0.0467939	0.0364166	C2/C3	2
BP	GO:0010039	response to iron ion	3/229	31/18800	0.00623492	0.0467939	0.0364166	B2M/TFR2/TF	3
BP	GO:0034694	response to prostaglandin	3/229	31/18800	0.00623492	0.0467939	0.0364166	HMGCS2/A2M/APOB	3
BP	GO:1902042	negative regulation of extrinsic apoptotic signaling pathway via death domain receptors	3/229	31/18800	0.00623492	0.0467939	0.0364166	FGA/FGG/FGB	3
MF	GO:0030283	testosterone dehydrogenase [NAD(P)] activity	2/228	11/18410	0.00780269	0.0491111	0.0378056	HSD17B6/HSD17B2	2
BP	GO:2001237	negative regulation of extrinsic apoptotic signaling pathway	5/229	97/18800	0.0066785	0.0499948	0.0389077	CTTN/FGA/FGG/HSPA1B/FGB	5

## Sheet: HCC cluster 3
Results of functional enrichment analysis of highly expressed genes in stem cell subpopulation (HCC cluster 3)
ONTOLOGY	ID	Description	GeneRatio	BgRatio	pvalue	p.adjust	qvalue	geneID	Count
BP	GO:0046034	ATP metabolic process	29/505	273/18800	3.1242e-10	1.26686e-06	1.13918e-06	ALDOA/PKM/GAPDH/ENO1/PGAM1/LDHA/CYCS/TPI1/PGK1/GPI/UQCRH/UQCRB/NDUFS5/NDUFB3/TGFB1/NDUFC1/NDUFA3/NDUFV2/UQCR10/ARL2/TMSB4X/OLA1/NDUFS6/NDUFA8/CHCHD2/COX7A2/NDUFB9/NDUFA6/NDUFB4	29
BP	GO:0042773	ATP synthesis coupled electron transport	15/505	92/18800	2.17993e-08	2.26644e-05	2.03802e-05	CYCS/UQCRH/UQCRB/NDUFS5/NDUFB3/NDUFC1/NDUFA3/NDUFV2/UQCR10/NDUFS6/NDUFA8/CHCHD2/NDUFB9/NDUFA6/NDUFB4	15
BP	GO:0042775	mitochondrial ATP synthesis coupled electron transport	15/505	92/18800	2.17993e-08	2.26644e-05	2.03802e-05	CYCS/UQCRH/UQCRB/NDUFS5/NDUFB3/NDUFC1/NDUFA3/NDUFV2/UQCR10/NDUFS6/NDUFA8/CHCHD2/NDUFB9/NDUFA6/NDUFB4	15
BP	GO:0006413	translational initiation	17/505	120/18800	2.2357e-08	2.26644e-05	2.03802e-05	EIF2S2/EIF4G2/BZW1/PPP1CA/EIF1AX/EIF4A1/ATF4/CDC123/NCBP2/EIF4E2/EIF3G/EIF5/EIF3B/DDX1/DDX3X/DENR/EIF3D	17
BP	GO:0019646	aerobic electron transport chain	14/505	84/18800	4.82634e-08	3.91417e-05	3.51968e-05	CYCS/UQCRH/UQCRB/NDUFS5/NDUFB3/NDUFC1/NDUFA3/NDUFV2/UQCR10/NDUFS6/NDUFA8/NDUFB9/NDUFA6/NDUFB4	14
BP	GO:0008380	RNA splicing	33/505	438/18800	1.08045e-07	7.30206e-05	6.56612e-05	LGALS3/SNRPD2/PRMT1/SNU13/LSM7/RBM8A/SNRPN/SNRPD1/UBL5/SNRPB/NCL/HNRNPC/SF3B5/HNRNPA3/PABPC1/PCBP4/SNRPF/PRPF40A/PPIG/SYNCRIP/RBMX/NCBP2/HNRNPH3/DDX1/RBM39/PPP2R1A/ZNF326/RSRC1/FUS/NOL3/GRSF1/BUD31/HNRNPA2B1	33
BP	GO:0006457	protein folding	21/505	212/18800	2.94562e-07	0.000170635	0.000153438	PPIA/MKKS/PRDX4/CCT6A/CCT5/CDC37/WDR83OS/HSP90AA1/FKBP1A/ARL2/PPIG/ERO1A/CALR/PDCD5/DNAJA1/DNAJC10/HSPA5/CCT2/NUDC/HSPE1/HSP90B1	21
BP	GO:0022904	respiratory electron transport chain	15/505	113/18800	3.59078e-07	0.000182008	0.000163664	CYCS/UQCRH/UQCRB/NDUFS5/NDUFB3/NDUFC1/NDUFA3/NDUFV2/UQCR10/NDUFS6/NDUFA8/CHCHD2/NDUFB9/NDUFA6/NDUFB4	15
BP	GO:0000377	RNA splicing, via transesterification reactions with bulged adenosine as nucleophile	26/505	321/18800	6.32404e-07	0.00025644	0.000230595	SNRPD2/SNU13/LSM7/RBM8A/SNRPN/SNRPD1/UBL5/SNRPB/NCL/HNRNPC/SF3B5/HNRNPA3/PABPC1/PCBP4/SNRPF/PRPF40A/SYNCRIP/RBMX/NCBP2/HNRNPH3/DDX1/RBM39/RSRC1/NOL3/BUD31/HNRNPA2B1	26
BP	GO:0000398	mRNA splicing, via spliceosome	26/505	321/18800	6.32404e-07	0.00025644	0.000230595	SNRPD2/SNU13/LSM7/RBM8A/SNRPN/SNRPD1/UBL5/SNRPB/NCL/HNRNPC/SF3B5/HNRNPA3/PABPC1/PCBP4/SNRPF/PRPF40A/SYNCRIP/RBMX/NCBP2/HNRNPH3/DDX1/RBM39/RSRC1/NOL3/BUD31/HNRNPA2B1	26
BP	GO:0000375	RNA splicing, via transesterification reactions	26/505	325/18800	8.00344e-07	0.00028742	0.000258452	SNRPD2/SNU13/LSM7/RBM8A/SNRPN/SNRPD1/UBL5/SNRPB/NCL/HNRNPC/SF3B5/HNRNPA3/PABPC1/PCBP4/SNRPF/PRPF40A/SYNCRIP/RBMX/NCBP2/HNRNPH3/DDX1/RBM39/RSRC1/NOL3/BUD31/HNRNPA2B1	26
BP	GO:0006120	mitochondrial electron transport, NADH to ubiquinone	10/505	51/18800	8.50565e-07	0.00028742	0.000258452	NDUFS5/NDUFB3/NDUFC1/NDUFA3/NDUFV2/NDUFS6/NDUFA8/NDUFB9/NDUFA6/NDUFB4	10
BP	GO:0006119	oxidative phosphorylation	16/505	139/18800	1.05034e-06	0.000327625	0.000294605	CYCS/UQCRH/UQCRB/NDUFS5/NDUFB3/NDUFC1/NDUFA3/NDUFV2/UQCR10/NDUFS6/NDUFA8/CHCHD2/COX7A2/NDUFB9/NDUFA6/NDUFB4	16
BP	GO:0006397	mRNA processing	33/505	500/18800	2.12663e-06	0.000615964	0.000553884	LGALS3/SNRPD2/SNU13/LSM7/RBM8A/SNRPN/SNRPD1/UBL5/SNRPB/NCL/HNRNPC/SF3B5/HNRNPA3/PABPC1/PCBP4/SNRPF/PRPF40A/PAPOLA/SYNCRIP/RBMX/HSF1/NCBP2/HNRNPH3/DDX1/RBM39/ZNF326/RNMT/NELFE/RSRC1/NOL3/GRSF1/BUD31/HNRNPA2B1	33
BP	GO:0010257	NADH dehydrogenase complex assembly	10/505	58/18800	2.93514e-06	0.000743875	0.000668904	NDUFS5/NDUFB3/NDUFC1/NDUFA3/NDUFAF6/NDUFA8/NDUFB9/NDUFA6/NDUFB4/NDUFA11	10
BP	GO:0032981	mitochondrial respiratory chain complex I assembly	10/505	58/18800	2.93514e-06	0.000743875	0.000668904	NDUFS5/NDUFB3/NDUFC1/NDUFA3/NDUFAF6/NDUFA8/NDUFB9/NDUFA6/NDUFB4/NDUFA11	10
BP	GO:0072655	establishment of protein localization to mitochondrion	14/505	120/18800	4.21011e-06	0.00100423	0.000903022	UBE2L3/UBL5/RALA/TIMM13/BNIP3L/TOMM7/TIMM8B/MFF/TOMM22/HSP90AA1/TIMM44/PDCD5/DNAJA1/CALM3	14
BP	GO:0034975	protein folding in endoplasmic reticulum	5/505	11/18800	5.54099e-06	0.00124826	0.00112246	ERO1A/CALR/DNAJC10/HSPA5/HSP90B1	5
BP	GO:0070585	protein localization to mitochondrion	14/505	125/18800	6.81678e-06	0.00145484	0.00130822	UBE2L3/UBL5/RALA/TIMM13/BNIP3L/TOMM7/TIMM8B/MFF/TOMM22/HSP90AA1/TIMM44/PDCD5/DNAJA1/CALM3	14
BP	GO:0033108	mitochondrial respiratory chain complex assembly	12/505	94/18800	8.01244e-06	0.00162452	0.00146079	COX20/NDUFS5/NDUFB3/NDUFC1/NDUFA3/NDUFAF6/NDUFA8/COA4/NDUFB9/NDUFA6/NDUFB4/NDUFA11	12
BP	GO:0006417	regulation of translation	30/505	463/18800	8.88817e-06	0.00171626	0.00154329	PKM/GAPDH/SOX4/RBM8A/DPH3/NCL/EIF4G2/BZW1/METTL5/PPP1CA/ZNF706/PABPC1/EEF2/BTG2/CNBP/RGS2/ATF4/CDC123/IGF2BP3/SYNCRIP/CALR/NCBP2/MRPL13/EIF4E2/EIF5/EIF3B/DDX1/DDX3X/MKNK2/EIF3D	30
BP	GO:1903829	positive regulation of protein localization	29/505	446/18800	1.17367e-05	0.00209879	0.00188727	AGR2/OAZ1/LGALS3/PPIA/SOX4/UBE2L3/UBL5/YWHAE/CCT6A/CCT5/LAMTOR5/TOMM7/PTP4A3/TGFB1/EZR/KIF5B/MFF/RAN/SRI/TRIM28/PDCD5/ITGB1BP1/ITGB1/TMED10/CCT2/CCDC88A/TFRC/TCAF1/STX3	29
BP	GO:0006091	generation of precursor metabolites and energy	31/505	494/18800	1.19044e-05	0.00209879	0.00188727	ALDOA/PKM/GAPDH/ENO1/PGAM1/LDHA/CYCS/TPI1/PGK1/G6PD/GPI/UQCRH/UQCRB/NDUFS5/NDUFB3/PPP1CA/COX8A/NDUFC1/NDUFA3/NDUFV2/UQCR10/ARL2/GBE1/NDUFS6/NDUFA8/CHCHD2/COX7A2/NDUFB9/NDUFA6/NDUFB4/UQCR11	31
BP	GO:0009060	aerobic respiration	17/505	187/18800	1.25025e-05	0.0021124	0.0018995	CYCS/UQCRH/UQCRB/NDUFS5/NDUFB3/NDUFC1/NDUFA3/NDUFV2/UQCR10/ARL2/NDUFS6/NDUFA8/CHCHD2/COX7A2/NDUFB9/NDUFA6/NDUFB4	17
BP	GO:0021762	substantia nigra development	8/505	44/18800	1.94035e-05	0.00314725	0.00283006	DYNLL1/G6PD/YWHAE/CKB/CALM1/HSPA5/YWHAQ/CALM3	8
BP	GO:0006596	polyamine biosynthetic process	5/505	14/18800	2.24557e-05	0.00350223	0.00314926	OAZ1/SMS/NNMT/ODC1/SRM	5
BP	GO:0006839	mitochondrial transport	16/505	182/18800	3.38618e-05	0.00508553	0.00457299	SLC25A6/UBE2L3/VDAC2/UBL5/TIMM13/BNIP3L/TOMM7/TIMM8B/MFF/TOMM22/HSP90AA1/TIMM44/PDCD5/MTX2/NOL3/BAK1	16
BP	GO:0022900	electron transport chain	15/505	167/18800	4.62218e-05	0.00669391	0.00601927	CYCS/UQCRH/UQCRB/NDUFS5/NDUFB3/NDUFC1/NDUFA3/NDUFV2/UQCR10/NDUFS6/NDUFA8/CHCHD2/NDUFB9/NDUFA6/NDUFB4	15
BP	GO:0006605	protein targeting	22/505	317/18800	5.08495e-05	0.00711017	0.00639357	SEC61G/UBE2L3/UBL5/YWHAZ/YWHAE/TIMM13/BNIP3L/TOMM7/CDC37/TIMM8B/MFF/TOMM22/HSP90AA1/TIMM44/HOMER3/PDCD5/ITGB1BP1/SSR2/HSPA5/AP3D1/YWHAQ/TCAF1	22
BP	GO:0006096	glycolytic process	10/505	81/18800	6.08669e-05	0.00788097	0.00708669	ALDOA/PKM/GAPDH/ENO1/PGAM1/LDHA/TPI1/PGK1/GPI/ARL2	10
BP	GO:0006446	regulation of translational initiation	10/505	81/18800	6.08669e-05	0.00788097	0.00708669	EIF4G2/BZW1/PPP1CA/ATF4/CDC123/NCBP2/EIF5/EIF3B/DDX1/DDX3X	10
BP	GO:1990748	cellular detoxification	12/505	115/18800	6.21926e-05	0.00788097	0.00708669	PRDX4/GSTM3/TXNDC17/NQO1/GPX7/PRDX2/ALDH1A1/TXNRD1/GPX4/PRDX5/HBB/MGST3	12
BP	GO:0006757	ATP generation from ADP	10/505	82/18800	6.76822e-05	0.00831671	0.00747851	ALDOA/PKM/GAPDH/ENO1/PGAM1/LDHA/TPI1/PGK1/GPI/ARL2	10
BP	GO:0007006	mitochondrial membrane organization	12/505	117/18800	7.36454e-05	0.0087833	0.00789807	SLC25A6/VDAC2/TIMM13/BNIP3L/TIMM8B/TOMM22/HSP90AA1/PDCD5/MTX2/NOL3/CALM3/BAK1	12
BP	GO:0006626	protein targeting to mitochondrion	11/505	101/18800	8.47065e-05	0.00963479	0.00866375	UBE2L3/UBL5/TIMM13/BNIP3L/TOMM7/TIMM8B/MFF/TOMM22/HSP90AA1/TIMM44/PDCD5	11
BP	GO:0006595	polyamine metabolic process	5/505	18/18800	8.7913e-05	0.00963479	0.00866375	OAZ1/SMS/NNMT/ODC1/SRM	5
BP	GO:0019081	viral translation	5/505	18/18800	8.7913e-05	0.00963479	0.00866375	SSB/EIF3G/EIF3B/DENR/EIF3D	5
BP	GO:1904951	positive regulation of establishment of protein localization	21/505	309/18800	0.000100858	0.0107626	0.00967786	OAZ1/PPIA/SOX4/UBE2L3/UBL5/YWHAE/CCT6A/CCT5/TOMM7/PTP4A3/TGFB1/EZR/MFF/RAN/SRI/TRIM28/PDCD5/ITGB1BP1/TMED10/CCT2/TCAF1	21
BP	GO:0097237	cellular response to toxic substance	12/505	123/18800	0.00011955	0.0124301	0.0111774	PRDX4/GSTM3/TXNDC17/NQO1/GPX7/PRDX2/ALDH1A1/TXNRD1/GPX4/PRDX5/HBB/MGST3	12
BP	GO:0090151	establishment of protein localization to mitochondrial membrane	6/505	30/18800	0.000125067	0.0126787	0.0114009	TIMM13/TIMM8B/TOMM22/HSP90AA1/PDCD5/CALM3	6
BP	GO:0006090	pyruvate metabolic process	11/505	106/18800	0.000131373	0.0129931	0.0116836	ALDOA/PKM/GAPDH/ENO1/PGAM1/LDHA/TPI1/PGK1/GPI/ARL2/PDHX	11
BP	GO:0006122	mitochondrial electron transport, ubiquinol to cytochrome c	4/505	11/18800	0.000146104	0.0137775	0.012389	CYCS/UQCRH/UQCRB/UQCR10	4
BP	GO:0075522	IRES-dependent viral translational initiation	4/505	11/18800	0.000146104	0.0137775	0.012389	SSB/EIF3B/DENR/EIF3D	4
BP	GO:0046031	ADP metabolic process	10/505	90/18800	0.000149497	0.0137775	0.012389	ALDOA/PKM/GAPDH/ENO1/PGAM1/LDHA/TPI1/PGK1/GPI/ARL2	10
BP	GO:0035304	regulation of protein dephosphorylation	10/505	91/18800	0.000163992	0.0145789	0.0131096	LGALS3/PPIA/YWHAE/TGFB1/CALM1/FKBP1A/ENSA/PIN1/CALM3/HSP90B1	10
BP	GO:0071826	ribonucleoprotein complex subunit organization	16/505	208/18800	0.000165384	0.0145789	0.0131096	SNRPD2/SNU13/SNRPD1/SNRPB/EIF2S2/XRCC5/KIF5B/SNRPF/HSP90AA1/MRPS7/EIF5/DDX1/BRIX1/DENR/PIH1D1/NOL3	16
BP	GO:0045333	cellular respiration	17/505	231/18800	0.000178116	0.0153672	0.0138184	CYCS/UQCRH/UQCRB/NDUFS5/NDUFB3/NDUFC1/NDUFA3/NDUFV2/UQCR10/ARL2/NDUFS6/NDUFA8/CHCHD2/COX7A2/NDUFB9/NDUFA6/NDUFB4	17
BP	GO:0007015	actin filament organization	26/505	450/18800	0.000225795	0.019075	0.0171525	ALDOA/CFL1/MKKS/ARPC2/TMSB10/MARCKSL1/MARCKS/TPM3/TPM4/EZR/WASF2/CAPZB/TMSB4X/S100A10/ARPC1B/PSTPIP1/RAC1/SFRP1/ITGB1BP1/RHOBTB3/DSTN/GRB2/CCDC88A/ARF1/HSP90B1/ARPC4	26
BP	GO:0043254	regulation of protein-containing complex assembly	24/505	401/18800	0.000232973	0.0192797	0.0173366	LGALS3/MKKS/ARPC2/TMSB10/SVIP/VDAC2/TGFB1/HSP90AA1/ARL2/CAPZB/TMSB4X/ARPC1B/MAP1B/RAC1/HSF1/ARL3/LMO4/HSPA5/DDX3X/PIH1D1/GRB2/TFRC/ARPC4/BAK1	24
BP	GO:0006403	RNA localization	15/505	196/18800	0.000277236	0.0222342	0.0199933	SSB/CCT6A/CCT5/HNRNPA3/RAN/IGF2BP3/ENY2/HSF1/NCBP2/G3BP2/CCT2/PIH1D1/NUTF2/HNRNPA2B1/NOP58	15
BP	GO:0072594	establishment of protein localization to organelle	25/505	431/18800	0.000279641	0.0222342	0.0199933	SEC61G/UBE2L3/UBL5/CCT6A/CCT5/RALA/TIMM13/BNIP3L/TOMM7/TGFB1/TIMM8B/MFF/TOMM22/RAN/HSP90AA1/TIMM44/TRIM28/PDCD5/DNAJA1/HSPA5/AP3D1/CCT2/PIH1D1/NUTF2/CALM3	25
BP	GO:0051651	maintenance of location in cell	16/505	219/18800	0.000297086	0.023167	0.0208321	TMSB10/SRI/CALM1/FKBP1A/ARL2/ERO1A/TMSB4X/KDELR1/CALR/FTH1/HSPA5/AP3D1/CCDC88A/NOL3/CALM3/HSP90B1	16
BP	GO:0048857	neural nucleus development	8/505	64/18800	0.000302985	0.0231812	0.0208449	DYNLL1/G6PD/YWHAE/CKB/CALM1/HSPA5/YWHAQ/CALM3	8
BP	GO:0006165	nucleoside diphosphate phosphorylation	10/505	99/18800	0.000328492	0.0246673	0.0221812	ALDOA/PKM/GAPDH/ENO1/PGAM1/LDHA/TPI1/PGK1/GPI/ARL2	10
BP	GO:0022618	ribonucleoprotein complex assembly	15/505	200/18800	0.000344334	0.0253544	0.0227991	SNRPD2/SNU13/SNRPD1/SNRPB/EIF2S2/XRCC5/SNRPF/HSP90AA1/MRPS7/EIF5/DDX1/BRIX1/DENR/PIH1D1/NOL3	15
BP	GO:0046939	nucleotide phosphorylation	10/505	100/18800	0.0003564	0.0253544	0.0227991	ALDOA/PKM/GAPDH/ENO1/PGAM1/LDHA/TPI1/PGK1/GPI/ARL2	10
BP	GO:0098869	cellular oxidant detoxification	10/505	100/18800	0.0003564	0.0253544	0.0227991	PRDX4/TXNDC17/NQO1/GPX7/PRDX2/TXNRD1/GPX4/PRDX5/HBB/MGST3	10
BP	GO:0044089	positive regulation of cellular component biogenesis	27/505	494/18800	0.000413886	0.0273158	0.0245628	LGALS3/ARPC2/RALA/CHGA/TGFB1/MAP4K4/ERCC1/HSP90AA1/WASF2/ARL2/TRIM28/S100A10/MAP1B/RAC1/SFRP1/HSF1/ARL3/ITGB1BP1/G3BP2/DDX3X/PIH1D1/GRB2/CCDC88A/CDC34/TFRC/BAK1/WIPI1	27
BP	GO:1901841	regulation of high voltage-gated calcium channel activity	4/505	14/18800	0.000415622	0.0273158	0.0245628	SRI/CALM1/CACNA2D1/CALM3	4
BP	GO:1990173	protein localization to nucleoplasm	4/505	14/18800	0.000415622	0.0273158	0.0245628	CCT6A/CCT5/CCT2/TBRG1	4
BP	GO:0045454	cell redox homeostasis	6/505	37/18800	0.000417653	0.0273158	0.0245628	PRDX4/NQO1/PRDX2/ERO1A/TXNRD1/PRDX5	6
BP	GO:1904358	positive regulation of telomere maintenance via telomere lengthening	6/505	37/18800	0.000417653	0.0273158	0.0245628	PKIB/CCT6A/CCT5/XRCC5/CCT2/HNRNPA2B1	6
BP	GO:0051223	regulation of protein transport	27/505	495/18800	0.000427025	0.0274855	0.0247154	OAZ1/PPIA/SOX4/SVIP/UBE2L3/DPH3/UBL5/YWHAE/CHGA/BNIP3L/TOMM7/NEUROD1/HMGN3/TGFB1/EZR/MFF/RAN/SRI/TRIM28/SFRP1/PDCD5/ITGB1BP1/CDK16/DNAJA1/TMED10/ENSA/TCAF1	27
BP	GO:0009135	purine nucleoside diphosphate metabolic process	10/505	103/18800	0.000452237	0.0275254	0.0247513	ALDOA/PKM/GAPDH/ENO1/PGAM1/LDHA/TPI1/PGK1/GPI/ARL2	10
BP	GO:0009179	purine ribonucleoside diphosphate metabolic process	10/505	103/18800	0.000452237	0.0275254	0.0247513	ALDOA/PKM/GAPDH/ENO1/PGAM1/LDHA/TPI1/PGK1/GPI/ARL2	10
BP	GO:1905477	positive regulation of protein localization to membrane	10/505	103/18800	0.000452237	0.0275254	0.0247513	AGR2/LGALS3/EZR/KIF5B/MFF/PDCD5/ITGB1BP1/ITGB1/TCAF1/STX3	10
BP	GO:0032206	positive regulation of telomere maintenance	7/505	52/18800	0.000454798	0.0275254	0.0247513	PKIB/CCT6A/CCT5/XRCC5/ERCC1/CCT2/HNRNPA2B1	7
BP	GO:0022613	ribonucleoprotein complex biogenesis	25/505	448/18800	0.000495948	0.0295745	0.0265939	SNRPD2/SNU13/SNRPD1/SNRPB/EIF2S2/XRCC5/METTL5/GTPBP4/RAN/SNRPF/HSP90AA1/IMP4/MRPS7/WDR3/EIF5/DDX21/DDX1/BRIX1/DDX3X/DENR/PIH1D1/NOL3/GPATCH4/NOP56/NOP58	25
BP	GO:0060026	convergent extension	4/505	15/18800	0.000554779	0.031395	0.0282309	MKKS/FRZB/TRIM28/SFRP1	4
BP	GO:2000767	positive regulation of cytoplasmic translation	4/505	15/18800	0.000554779	0.031395	0.0282309	PKM/PABPC1/CNBP/SYNCRIP	4
BP	GO:0061077	chaperone-mediated protein folding	8/505	70/18800	0.000561645	0.031395	0.0282309	CCT6A/CCT5/FKBP1A/ERO1A/PDCD5/HSPA5/CCT2/HSPE1	8
BP	GO:0051204	protein insertion into mitochondrial membrane	5/505	26/18800	0.000565188	0.031395	0.0282309	TIMM13/TIMM8B/TOMM22/HSP90AA1/PDCD5	5
BP	GO:0051894	positive regulation of focal adhesion assembly	5/505	26/18800	0.000565188	0.031395	0.0282309	MAP4K4/S100A10/RAC1/SFRP1/ITGB1BP1	5
BP	GO:0050821	protein stabilization	14/505	191/18800	0.00067454	0.0366825	0.0329854	GAPDH/SOX4/CCT6A/CCT5/PRKRA/SEL1L/CDC37/GTPBP4/HSP90AA1/ATP1B3/CALR/PIN1/CCT2/TBRG1	14
BP	GO:0002183	cytoplasmic translational initiation	5/505	27/18800	0.000678467	0.0366825	0.0329854	EIF2S2/EIF4A1/EIF5/DENR/EIF3D	5
BP	GO:0030901	midbrain development	9/505	90/18800	0.00069627	0.0369592	0.0332343	DYNLL1/G6PD/YWHAE/CKB/CALM1/SFRP1/HSPA5/YWHAQ/CALM3	9
BP	GO:0006979	response to oxidative stress	24/505	433/18800	0.000701815	0.0369592	0.0332343	PPIA/G6PD/PRDX4/RBX1/NQO1/GPX7/PRDX2/PRKRA/HDAC2/ERCC1/ATF4/ERO1A/HSF1/PSMB5/GPX4/PRDX5/CHCHD2/HBB/ZNF580/NDUFA6/NOL3/GATA4/NDUFB4/BAK1	24
BP	GO:0018208	peptidyl-proline modification	7/505	56/18800	0.00071895	0.0373762	0.0336092	PPIA/PRDX4/FKBP3/FKBP1A/PPIG/ERO1A/PIN1	7
BP	GO:0051099	positive regulation of binding	13/505	171/18800	0.000739506	0.0378867	0.0340682	DPH3/LAMTOR5/NEUROD1/TGFB1/RAN/CALM1/FKBP1A/TRIM28/S100A10/HSF1/PIN1/CALM3/EIF3D	13
BP	GO:0098754	detoxification	12/505	150/18800	0.000747456	0.0378867	0.0340682	PRDX4/GSTM3/TXNDC17/NQO1/GPX7/PRDX2/ALDH1A1/TXNRD1/GPX4/PRDX5/HBB/MGST3	12
BP	GO:1905475	regulation of protein localization to membrane	13/505	172/18800	0.000780875	0.039092	0.0351521	AGR2/LGALS3/TGFB1/EZR/KIF5B/AP2M1/MFF/RAP1A/PDCD5/ITGB1BP1/ITGB1/TCAF1/STX3	13
BP	GO:0016052	carbohydrate catabolic process	12/505	152/18800	0.000840194	0.0415486	0.0373611	ALDOA/PKM/GAPDH/ENO1/PGAM1/LDHA/TPI1/PGK1/GPI/TKTL1/PPP1CA/ARL2	12
BP	GO:0009185	ribonucleoside diphosphate metabolic process	10/505	112/18800	0.000875928	0.0427938	0.0384809	ALDOA/PKM/GAPDH/ENO1/PGAM1/LDHA/TPI1/PGK1/GPI/ARL2	10
BP	GO:0032388	positive regulation of intracellular transport	14/505	198/18800	0.000958974	0.0460187	0.0413807	OAZ1/UBE2L3/UBL5/YWHAE/TOMM7/TGFB1/EZR/MFF/RAN/TRIM28/NCBP2/PDCD5/ITGB1BP1/TCAF1	14
BP	GO:0051098	regulation of binding	21/505	366/18800	0.000964633	0.0460187	0.0413807	C4orf3/DPH3/LAMTOR5/NEUROD1/PPP1CA/TGFB1/GTPBP4/RAN/SRI/TDG/HDAC2/CALM1/FKBP1A/TRIM28/TMSB4X/S100A10/HSF1/ITGB1BP1/PIN1/CALM3/EIF3D	21
BP	GO:0032970	regulation of actin filament-based process	22/505	393/18800	0.00101642	0.0479252	0.043095	MKKS/ARPC2/TMSB10/PHPT1/MDK/SRI/WASF2/CAPZB/TMSB4X/S100A10/ARPC1B/RAC1/SFRP1/ITGB1BP1/RHOBTB3/DSTN/GRB2/CCDC88A/ARF1/GATA4/ARPC4/DSG2	22
BP	GO:0090316	positive regulation of intracellular protein transport	12/505	156/18800	0.00105463	0.0491553	0.0442012	OAZ1/UBE2L3/UBL5/YWHAE/TOMM7/TGFB1/MFF/RAN/TRIM28/PDCD5/ITGB1BP1/TCAF1	12
CC	GO:0034774	secretory granule lumen	37/524	322/19594	8.36823e-14	2.47177e-11	1.75673e-11	ALDOA/PKM/S100A11/PGAM1/PPIA/FABP5/CTSC/GPI/TIMP1/PRDX4/CYB5R3/SERPINB1/MIF/CTSA/XRCC5/TGFB1/PSMD14/EEF2/HSP90AA1/VEGFB/DYNLT1/CSTB/GCA/TMSB4X/OLA1/EEF1A1/CTSD/GNS/XRCC6/TUBB4B/TRAPPC1/PSMD13/CCT2/DDX3X/PSMD1/COMMD9/CAP1	37
CC	GO:0060205	cytoplasmic vesicle lumen	37/524	325/19594	1.11784e-13	2.47177e-11	1.75673e-11	ALDOA/PKM/S100A11/PGAM1/PPIA/FABP5/CTSC/GPI/TIMP1/PRDX4/CYB5R3/SERPINB1/MIF/CTSA/XRCC5/TGFB1/PSMD14/EEF2/HSP90AA1/VEGFB/DYNLT1/CSTB/GCA/TMSB4X/OLA1/EEF1A1/CTSD/GNS/XRCC6/TUBB4B/TRAPPC1/PSMD13/CCT2/DDX3X/PSMD1/COMMD9/CAP1	37
CC	GO:0031983	vesicle lumen	37/524	327/19594	1.35316e-13	2.47177e-11	1.75673e-11	ALDOA/PKM/S100A11/PGAM1/PPIA/FABP5/CTSC/GPI/TIMP1/PRDX4/CYB5R3/SERPINB1/MIF/CTSA/XRCC5/TGFB1/PSMD14/EEF2/HSP90AA1/VEGFB/DYNLT1/CSTB/GCA/TMSB4X/OLA1/EEF1A1/CTSD/GNS/XRCC6/TUBB4B/TRAPPC1/PSMD13/CCT2/DDX3X/PSMD1/COMMD9/CAP1	37
CC	GO:0101002	ficolin-1-rich granule	27/524	185/19594	7.13226e-13	9.77119e-11	6.94457e-11	ALDOA/PKM/LGALS3/PGAM1/PPIA/DYNLL1/GPI/PRDX4/LAMTOR1/ASAH1/MIF/PSMD14/EEF2/HSP90AA1/DYNLT1/CSTB/RAC1/EEF1A1/CTSD/GNS/FTH1/XRCC6/PSMD13/DDX3X/HBB/COMMD9/COPB1	27
CC	GO:1904813	ficolin-1-rich granule lumen	22/524	124/19594	1.79279e-12	1.9649e-10	1.39649e-10	ALDOA/PKM/PGAM1/PPIA/GPI/PRDX4/ASAH1/MIF/PSMD14/EEF2/HSP90AA1/DYNLT1/CSTB/EEF1A1/CTSD/GNS/FTH1/XRCC6/PSMD13/DDX3X/HBB/COMMD9	22
CC	GO:0070469	respirasome	20/524	101/19594	2.19246e-12	2.00244e-10	1.42317e-10	CYCS/UQCRH/UQCRB/NDUFS5/NDUFB3/COX8A/NDUFC1/NDUFA3/NDUFV2/UQCR10/C15orf48/NDUFS6/NDUFA8/NDUFA4L2/COX7A2/NDUFB9/NDUFA6/NDUFB4/UQCR11/NDUFA11	20
CC	GO:0098803	respiratory chain complex	19/524	91/19594	2.88942e-12	2.262e-10	1.60765e-10	UQCRH/UQCRB/NDUFS5/NDUFB3/COX8A/NDUFC1/NDUFA3/NDUFV2/UQCR10/C15orf48/NDUFS6/NDUFA8/NDUFA4L2/COX7A2/NDUFB9/NDUFA6/NDUFB4/UQCR11/NDUFA11	19
CC	GO:0098798	mitochondrial protein-containing complex	32/524	281/19594	5.31693e-12	3.24228e-10	2.30435e-10	UQCRH/SLC25A6/UQCRB/MRPL17/TIMM13/NDUFS5/TOMM7/NDUFB3/COX8A/TIMM8B/NDUFC1/TOMM22/NDUFA3/NDUFV2/UQCR10/MRPS7/C15orf48/MRPL13/NDUFS6/NDUFA8/MRPL15/NDUFA4L2/PDHX/COX7A2/MRPL21/MTX2/NDUFB9/NDUFA6/NDUFB4/MRPL28/UQCR11/NDUFA11	32
CC	GO:0005746	mitochondrial respirasome	19/524	94/19594	5.32491e-12	3.24228e-10	2.30435e-10	UQCRH/UQCRB/NDUFS5/NDUFB3/COX8A/NDUFC1/NDUFA3/NDUFV2/UQCR10/C15orf48/NDUFS6/NDUFA8/NDUFA4L2/COX7A2/NDUFB9/NDUFA6/NDUFB4/UQCR11/NDUFA11	19
CC	GO:0042470	melanosome	19/524	109/19594	8.14279e-11	4.05659e-09	2.88309e-09	BSG/CD63/SLC2A1/YWHAZ/YWHAE/NAP1L1/RAN/HSP90AA1/CALU/RAC1/ATP1B3/CTSD/ITGB1/TMED10/HSPA5/GANAB/HSP90B1/TFRC/STX3	19
CC	GO:0048770	pigment granule	19/524	109/19594	8.14279e-11	4.05659e-09	2.88309e-09	BSG/CD63/SLC2A1/YWHAZ/YWHAE/NAP1L1/RAN/HSP90AA1/CALU/RAC1/ATP1B3/CTSD/ITGB1/TMED10/HSPA5/GANAB/HSP90B1/TFRC/STX3	19
CC	GO:1990204	oxidoreductase complex	19/524	120/19594	4.52861e-10	2.06806e-08	1.46981e-08	LDHA/UQCRH/UQCRB/CYB5R3/NDUFS5/NDUFB3/NDUFC1/NDUFA3/NDUFV2/UQCR10/GMPR/NDUFS6/NDUFA8/PDHX/NDUFB9/NDUFA6/NDUFB4/UQCR11/NDUFA11	19
CC	GO:0098800	inner mitochondrial membrane protein complex	21/524	155/19594	1.06554e-09	4.49168e-08	3.19232e-08	UQCRH/SLC25A6/UQCRB/NDUFS5/NDUFB3/COX8A/NDUFC1/NDUFA3/NDUFV2/UQCR10/C15orf48/NDUFS6/NDUFA8/NDUFA4L2/COX7A2/MTX2/NDUFB9/NDUFA6/NDUFB4/UQCR11/NDUFA11	21
CC	GO:0005743	mitochondrial inner membrane	38/524	491/19594	5.02928e-09	1.9686e-07	1.39912e-07	LGALS3/CYCS/UQCRH/SLC25A6/UQCRB/MRPL17/COX20/TIMM13/NDUFS5/NDUFB3/COX8A/TIMM8B/NDUFC1/NDUFA3/NDUFV2/MTHFD2L/UQCR10/TIMM44/MRPS7/C15orf48/MRPL13/TIMMDC1/NDUFAF6/NDUFS6/NDUFA8/MRPL15/SLC25A39/NDUFA4L2/COX7A2/MRPL21/MTX2/NDUFB9/NDUFA6/YME1L1/NDUFB4/MRPL28/UQCR11/NDUFA11	38
CC	GO:0005747	mitochondrial respiratory chain complex I	11/524	49/19594	5.23493e-08	1.68749e-06	1.19933e-06	NDUFS5/NDUFB3/NDUFC1/NDUFA3/NDUFV2/NDUFS6/NDUFA8/NDUFB9/NDUFA6/NDUFB4/NDUFA11	11
CC	GO:0030964	NADH dehydrogenase complex	11/524	49/19594	5.23493e-08	1.68749e-06	1.19933e-06	NDUFS5/NDUFB3/NDUFC1/NDUFA3/NDUFV2/NDUFS6/NDUFA8/NDUFB9/NDUFA6/NDUFB4/NDUFA11	11
CC	GO:0045271	respiratory chain complex I	11/524	49/19594	5.23493e-08	1.68749e-06	1.19933e-06	NDUFS5/NDUFB3/NDUFC1/NDUFA3/NDUFV2/NDUFS6/NDUFA8/NDUFB9/NDUFA6/NDUFB4/NDUFA11	11
CC	GO:0071013	catalytic step 2 spliceosome	14/524	88/19594	8.44033e-08	2.56961e-06	1.82627e-06	SNRPD2/LSM7/RBM8A/SNRPN/SNRPD1/SNRPB/HNRNPC/HNRNPA3/PABPC1/SNRPF/SYNCRIP/RBMX/BUD31/HNRNPA2B1	14
CC	GO:0005681	spliceosomal complex	20/524	194/19594	2.78662e-07	8.0372e-06	5.71219e-06	LGALS3/SNRPD2/SNU13/LSM7/RBM8A/SNRPN/SNRPD1/SNRPB/NCL/HNRNPC/SF3B5/HNRNPA3/PABPC1/SNRPF/PRPF40A/SYNCRIP/RBMX/HNRNPH3/BUD31/HNRNPA2B1	20
CC	GO:0005775	vacuolar lumen	18/524	174/19594	1.04118e-06	2.85283e-05	2.02756e-05	FABP5/CTSC/CYB5R3/ASAH1/CTSA/CHID1/HSP90AA1/BGN/GCA/CTSD/GNS/TUBB4B/TRAPPC1/PPT1/CCT2/PSMD1/CAP1/PSAP	18
CC	GO:0005925	focal adhesion	29/524	419/19594	3.28798e-06	8.58005e-05	6.098e-05	BSG/PPIA/ANXA5/CFL1/ARPC2/YWHAZ/YWHAE/RALA/MARCKS/REXO2/TPM4/EZR/MAP4K4/PABPC1/ARL2/PALLD/ARPC1B/RAC1/CALR/MAP2K2/ITGB1/HSPA5/CD99/MTF2/YWHAQ/FHL2/CAP1/ARF1/HSP90B1	29
CC	GO:0005766	primary lysosome	16/524	155/19594	4.23609e-06	0.00010093	7.17325e-05	FABP5/CD63/CTSC/CYB5R3/LAMTOR1/CTSA/GCA/CKAP4/GNS/TUBB4B/TRAPPC1/CCT2/PSMD1/CAP1/PSAP/STX3	16
CC	GO:0042582	azurophil granule	16/524	155/19594	4.23609e-06	0.00010093	7.17325e-05	FABP5/CD63/CTSC/CYB5R3/LAMTOR1/CTSA/GCA/CKAP4/GNS/TUBB4B/TRAPPC1/CCT2/PSMD1/CAP1/PSAP/STX3	16
CC	GO:0030055	cell-substrate junction	29/524	428/19594	4.97445e-06	0.000113583	8.07257e-05	BSG/PPIA/ANXA5/CFL1/ARPC2/YWHAZ/YWHAE/RALA/MARCKS/REXO2/TPM4/EZR/MAP4K4/PABPC1/ARL2/PALLD/ARPC1B/RAC1/CALR/MAP2K2/ITGB1/HSPA5/CD99/MTF2/YWHAQ/FHL2/CAP1/ARF1/HSP90B1	29
CC	GO:0140534	endoplasmic reticulum protein-containing complex	14/524	125/19594	6.51082e-06	0.000142717	0.000101432	SEC61G/PIGT/OST4/SEL1L/TMEM258/FKBP1A/DAD1/CALR/ORMDL1/DNAJC10/HSPA5/GANAB/RPN2/HSP90B1	14
CC	GO:0034709	methylosome	5/524	12/19594	9.09763e-06	0.00019175	0.00013628	SNRPD2/PRMT1/SNRPD1/SNRPB/SNRPF	5
CC	GO:0070069	cytochrome complex	8/524	42/19594	1.31407e-05	0.000266707	0.000189554	UQCRH/UQCRB/COX8A/UQCR10/C15orf48/NDUFA4L2/COX7A2/UQCR11	8
CC	GO:0005687	U4 snRNP	5/524	13/19594	1.44586e-05	0.000282976	0.000201116	SNRPD2/SNRPN/SNRPD1/SNRPB/SNRPF	5
CC	GO:0035578	azurophil granule lumen	11/524	91/19594	3.09037e-05	0.000583973	0.00041504	FABP5/CTSC/CYB5R3/CTSA/GCA/GNS/TUBB4B/TRAPPC1/CCT2/PSMD1/CAP1	11
CC	GO:0005684	U2-type spliceosomal complex	11/524	92/19594	3.42678e-05	0.000625958	0.00044488	SNRPD2/SNU13/LSM7/RBM8A/SNRPN/SNRPD1/SNRPB/SF3B5/SNRPF/PRPF40A/BUD31	11
CC	GO:1905369	endopeptidase complex	10/524	79/19594	4.72945e-05	0.000836045	0.000594192	PIGT/PSMF1/PSMD14/PSMB6/PSMA1/PSMB5/PSMB4/PSMD13/PSMD1/CAPNS1	10
CC	GO:0098562	cytoplasmic side of membrane	16/524	193/19594	6.56129e-05	0.00112362	0.000798578	S100A6/G6PD/GNG5/EZR/ACP1/RGS2/FKBP1A/GNG11/RAC1/GNB1/EEF1A1/MAP2K2/CDK16/SYAP1/DNAJA1/GNAS	16
CC	GO:0046540	U4/U6 x U5 tri-snRNP complex	7/524	41/19594	9.59956e-05	0.00159411	0.00113296	SNRPD2/SNU13/LSM7/SNRPN/SNRPD1/SNRPB/SNRPF	7
CC	GO:0005689	U12-type spliceosomal complex	6/524	29/19594	9.99896e-05	0.0016116	0.00114539	SNRPD2/LSM7/SNRPD1/SNRPB/SF3B5/SNRPF	6
CC	GO:0097526	spliceosomal tri-snRNP complex	7/524	42/19594	0.000112567	0.00176247	0.00125262	SNRPD2/SNU13/LSM7/SNRPN/SNRPD1/SNRPB/SNRPF	7
CC	GO:0005839	proteasome core complex	5/524	20/19594	0.000149137	0.0022702	0.00161347	PSMF1/PSMB6/PSMA1/PSMB5/PSMB4	5
CC	GO:0000502	proteasome complex	8/524	59/19594	0.000165812	0.00245582	0.00174539	PSMF1/PSMD14/PSMB6/PSMA1/PSMB5/PSMB4/PSMD13/PSMD1	8
CC	GO:0031970	organelle envelope lumen	10/524	93/19594	0.000190063	0.00268875	0.00191095	CYCS/TIMM13/NDUFS5/CACYBP/REXO2/TIMM8B/ARL2/NDUFA8/CHCHD2/COA4	10
CC	GO:1905368	peptidase complex	11/524	111/19594	0.000191353	0.00268875	0.00191095	PIGT/PSMF1/PSMD14/ENY2/PSMB6/PSMA1/PSMB5/PSMB4/PSMD13/PSMD1/CAPNS1	11
CC	GO:1990351	transporter complex	24/524	399/19594	0.000204156	0.00277827	0.00197457	UQCRH/CLIC1/UQCRB/TIMM13/NDUFS5/NDUFB3/TIMM8B/NDUFC1/NDUFA3/CALM1/NDUFV2/UQCR10/FKBP1A/CACNA2D1/ATP1B3/NDUFS6/NDUFA8/CLIC4/NDUFB9/NDUFA6/NDUFB4/CALM3/UQCR11/NDUFA11	24
CC	GO:0005793	endoplasmic reticulum-Golgi intermediate compartment	12/524	131/19594	0.000209295	0.00277827	0.00197457	CTSC/NUCB2/MCFD2/KDELR1/TMED4/YKT6/CALR/MGAT4A/TMED10/HSPA5/COPB1/VMA21	12
CC	GO:0005685	U1 snRNP	6/524	33/19594	0.000212933	0.00277827	0.00197457	SNRPD2/SNRPN/SNRPD1/SNRPB/SNRPF/PRPF40A	6
CC	GO:0071005	U2-type precatalytic spliceosome	7/524	50/19594	0.000346619	0.00441738	0.00313951	SNRPD2/SNU13/LSM7/SNRPD1/SNRPB/SF3B5/SNRPF	7
CC	GO:0005758	mitochondrial intermembrane space	9/524	83/19594	0.000370748	0.0046175	0.00328174	CYCS/TIMM13/NDUFS5/REXO2/TIMM8B/ARL2/NDUFA8/CHCHD2/COA4	9
CC	GO:0005750	mitochondrial respiratory chain complex III	4/524	14/19594	0.000408855	0.00476707	0.00338805	UQCRH/UQCRB/UQCR10/UQCR11	4
CC	GO:0008250	oligosaccharyltransferase complex	4/524	14/19594	0.000408855	0.00476707	0.00338805	OST4/TMEM258/DAD1/RPN2	4
CC	GO:0045275	respiratory chain complex III	4/524	14/19594	0.000408855	0.00476707	0.00338805	UQCRH/UQCRB/UQCR10/UQCR11	4
CC	GO:0005686	U2 snRNP	5/524	25/19594	0.000457639	0.00522472	0.0037133	SNRPD2/SNRPN/SNRPD1/SNRPB/SF3B5	5
CC	GO:0071011	precatalytic spliceosome	7/524	53/19594	0.000499266	0.00558363	0.00396839	SNRPD2/SNU13/LSM7/SNRPD1/SNRPB/SF3B5/SNRPF	7
CC	GO:0032040	small-subunit processome	6/524	39/19594	0.00054769	0.00600268	0.00426621	SNU13/XRCC5/IMP4/WDR3/NOP56/NOP58	6
CC	GO:1902495	transmembrane transporter complex	22/524	377/19594	0.000558823	0.00600461	0.00426759	UQCRH/CLIC1/UQCRB/NDUFS5/NDUFB3/NDUFC1/NDUFA3/CALM1/NDUFV2/UQCR10/FKBP1A/CACNA2D1/ATP1B3/NDUFS6/NDUFA8/CLIC4/NDUFB9/NDUFA6/NDUFB4/CALM3/UQCR11/NDUFA11	22
CC	GO:0034399	nuclear periphery	11/524	127/19594	0.000613795	0.00646845	0.00459725	CFL1/PHACTR3/PRPF40A/PPIG/ATF4/DCAF7/KRT8/ZNF326/CLIC4/SMC3/HNRNPA2B1	11
CC	GO:0009898	cytoplasmic side of plasma membrane	13/524	169/19594	0.00063744	0.00659089	0.00468427	S100A6/G6PD/GNG5/EZR/ACP1/RGS2/GNG11/RAC1/GNB1/MAP2K2/CDK16/SYAP1/GNAS	13
CC	GO:0097525	spliceosomal snRNP complex	9/524	90/19594	0.000675753	0.00683721	0.00485933	SNRPD2/SNU13/LSM7/SNRPN/SNRPD1/SNRPB/SF3B5/SNRPF/PRPF40A	9
CC	GO:0016363	nuclear matrix	10/524	109/19594	0.000686216	0.00683721	0.00485933	CFL1/PHACTR3/PRPF40A/PPIG/DCAF7/KRT8/ZNF326/CLIC4/SMC3/HNRNPA2B1	10
CC	GO:0030667	secretory granule membrane	19/524	312/19594	0.000787422	0.00762502	0.00541924	BSG/LGALS3/FABP5/CD63/DYNLL1/SVIP/LAMTOR1/ATP6V1D/SRI/RAC1/CFAP65/RAP1A/CKAP4/TMED10/CPE/COPB1/PSAP/MFGE8/STX3	19
CC	GO:0034708	methyltransferase complex	9/524	92/19594	0.000793114	0.00762502	0.00541924	SNRPD2/PRMT1/SNRPD1/SNRPB/CBX5/SNRPF/HDAC2/RNMT/MAX	9
CC	GO:0071004	U2-type prespliceosome	4/524	17/19594	0.000912056	0.0084713	0.00602071	LSM7/SNRPN/SNRPB/PRPF40A	4
CC	GO:0071010	prespliceosome	4/524	17/19594	0.000912056	0.0084713	0.00602071	LSM7/SNRPN/SNRPB/PRPF40A	4
CC	GO:0015629	actin cytoskeleton	26/524	499/19594	0.00100046	0.00913749	0.00649418	ALDOA/CFL1/ARPC2/SLC2A1/MYL6B/MARCKS/HNRNPC/TPM3/FOXA3/TPM4/EZR/WASF2/CAPZB/PALLD/ARPC1B/PSTPIP1/RAC1/EEF1A1/TFPT/TAX1BP3/PDLIM3/CLIC4/DSTN/CAP1/MYL6/ARPC4	26
CC	GO:0071007	U2-type catalytic step 2 spliceosome	5/524	30/19594	0.00109956	0.00987805	0.00702051	SNRPD2/SNRPD1/SNRPB/SNRPF/BUD31	5
CC	GO:0030027	lamellipodium	14/524	202/19594	0.00111816	0.00988308	0.00702409	CFL1/ARPC2/PABPC1/RAB13/WASF2/CAPZB/PALLD/PSTPIP1/RAC1/ITGB1BP1/ITGB1/DDX3X/CCDC88A/STX3	14
CC	GO:0034719	SMN-Sm protein complex	4/524	18/19594	0.00114803	0.00993559	0.0070614	SNRPD2/SNRPD1/SNRPB/SNRPF	4
CC	GO:0043202	lysosomal lumen	9/524	97/19594	0.00116036	0.00993559	0.0070614	ASAH1/CTSA/CHID1/HSP90AA1/BGN/CTSD/GNS/PPT1/PSAP	9
CC	GO:0030532	small nuclear ribonucleoprotein complex	9/524	100/19594	0.00143968	0.0121376	0.0086264	SNRPD2/SNU13/LSM7/SNRPN/SNRPD1/SNRPB/SF3B5/SNRPF/PRPF40A	9
CC	GO:0030017	sarcomere	14/524	209/19594	0.00154584	0.0128034	0.00909963	ALDOA/ENO1/SLC2A1/TPM3/TPM4/SRI/CALM1/FKBP1A/CAPZB/PALLD/FHL2/PDLIM3/ARF1/CALM3	14
CC	GO:0070820	tertiary granule	12/524	164/19594	0.00156538	0.0128034	0.00909963	ALDOA/LGALS3/DYNLL1/SVIP/LAMTOR1/ASAH1/CSTB/RAC1/CTSD/FTH1/HBB/COPB1	12
CC	GO:0043292	contractile fiber	15/524	238/19594	0.00194836	0.0155233	0.0110327	ALDOA/ENO1/SLC2A1/MYL6B/TPM3/TPM4/SRI/CALM1/FKBP1A/CAPZB/PALLD/FHL2/PDLIM3/ARF1/CALM3	15
CC	GO:0101031	chaperone complex	5/524	34/19594	0.00196659	0.0155233	0.0110327	CCT6A/CCT5/CDC37/HSF1/CCT2	5
CC	GO:0031252	cell leading edge	22/524	416/19594	0.0019829	0.0155233	0.0110327	S100A11/S100A6/CFL1/ARPC2/EZR/PABPC1/RAB13/WASF2/ATF4/CAPZB/PALLD/PSTPIP1/RAC1/EEF1A1/ITGB1BP1/LMO4/ITGB1/ARF4/DDX3X/CCDC88A/ARF1/STX3	22
CC	GO:0030137	COPI-coated vesicle	4/524	22/19594	0.00252163	0.0190242	0.0135208	COPE/KDELR1/TMED10/COPB1	4
CC	GO:0005635	nuclear envelope	24/524	479/19594	0.00257024	0.0190242	0.0135208	GAPDH/ENO1/S100A6/NUCB2/CLIC1/BANF1/BNIP3L/CACYBP/CBX3/CBX5/ANXA4/UBXN4/MAD1L1/GTPBP4/RAN/CDK4/ABCF1/ENY2/UBE2I/CALR/WDR3/GPX4/NUTF2/MGST3	24
CC	GO:0000221	vacuolar proton-transporting V-type ATPase, V1 domain	3/524	11/19594	0.0026731	0.0190242	0.0135208	ATP6V1F/ATP6V1D/ATP6V1E1	3
CC	GO:0005832	chaperonin-containing T-complex	3/524	11/19594	0.0026731	0.0190242	0.0135208	CCT6A/CCT5/CCT2	3
CC	GO:0016281	eukaryotic translation initiation factor 4F complex	3/524	11/19594	0.0026731	0.0190242	0.0135208	EIF4G2/EIF4A1/EIF4E2	3
CC	GO:0019774	proteasome core complex, beta-subunit complex	3/524	11/19594	0.0026731	0.0190242	0.0135208	PSMB6/PSMB5/PSMB4	3
CC	GO:0034663	endoplasmic reticulum chaperone complex	3/524	11/19594	0.0026731	0.0190242	0.0135208	DNAJC10/HSPA5/HSP90B1	3
CC	GO:0016529	sarcoplasmic reticulum	7/524	71/19594	0.00285335	0.0199734	0.0141955	SRI/FKBP1A/CACNA2D1/CALU/CALR/NOL3/HSP90B1	7
CC	GO:0120114	Sm-like protein family complex	9/524	111/19594	0.00295741	0.0199734	0.0141955	SNRPD2/SNU13/LSM7/SNRPN/SNRPD1/SNRPB/SF3B5/SNRPF/PRPF40A	9
CC	GO:0005682	U5 snRNP	4/524	23/19594	0.00298873	0.0199734	0.0141955	SNRPD2/SNRPN/SNRPD1/SNRPB	4
CC	GO:0005868	cytoplasmic dynein complex	4/524	23/19594	0.00298873	0.0199734	0.0141955	DYNLL1/DYNC1I2/DYNLRB1/DYNLT1	4
CC	GO:0071682	endocytic vesicle lumen	4/524	23/19594	0.00298873	0.0199734	0.0141955	HSP90AA1/CALR/HBB/HSP90B1	4
CC	GO:1904724	tertiary granule lumen	6/524	55/19594	0.00339669	0.0222629	0.0158226	ALDOA/ASAH1/CSTB/CTSD/FTH1/HBB	6
CC	GO:0030016	myofibril	14/524	228/19594	0.00343603	0.0222629	0.0158226	ALDOA/ENO1/SLC2A1/TPM3/TPM4/SRI/CALM1/FKBP1A/CAPZB/PALLD/FHL2/PDLIM3/ARF1/CALM3	14
CC	GO:0005845	mRNA cap binding complex	3/524	12/19594	0.00349381	0.0222629	0.0158226	NCBP2/EIF4E2/RNMT	3
CC	GO:0033180	proton-transporting V-type ATPase, V1 domain	3/524	12/19594	0.00349381	0.0222629	0.0158226	ATP6V1F/ATP6V1D/ATP6V1E1	3
CC	GO:0005751	mitochondrial respiratory chain complex IV	4/524	25/19594	0.00409333	0.0254903	0.0181164	COX8A/C15orf48/NDUFA4L2/COX7A2	4
CC	GO:0016471	vacuolar proton-transporting V-type ATPase complex	4/524	25/19594	0.00409333	0.0254903	0.0181164	ATP6V1F/ATP6V1D/ATP6V1E1/ATP6V0B	4
CC	GO:0001650	fibrillar center	10/524	140/19594	0.00444604	0.026811	0.0190551	TIMM13/EZR/POLR2F/IMP4/TIMM44/TXNRD1/RNMT/TAX1BP3/NOP56/NOP58	10
CC	GO:0005736	RNA polymerase I complex	3/524	13/19594	0.00445246	0.026811	0.0190551	POLR2L/POLR2E/POLR2F	3
CC	GO:0034518	RNA cap binding complex	3/524	13/19594	0.00445246	0.026811	0.0190551	NCBP2/EIF4E2/RNMT	3
CC	GO:0033116	endoplasmic reticulum-Golgi intermediate compartment membrane	7/524	77/19594	0.00450112	0.026811	0.0190551	CTSC/MCFD2/KDELR1/YKT6/CALR/TMED10/VMA21	7
CC	GO:0016528	sarcoplasm	7/524	78/19594	0.00483381	0.0284831	0.0202435	SRI/FKBP1A/CACNA2D1/CALU/CALR/NOL3/HSP90B1	7
CC	GO:0031234	extrinsic component of cytoplasmic side of plasma membrane	8/524	99/19594	0.00506385	0.0295212	0.0209812	S100A6/GNG5/GNG11/RAC1/GNB1/CDK16/SYAP1/GNAS	8
CC	GO:0033176	proton-transporting V-type ATPase complex	4/524	27/19594	0.00544487	0.0314083	0.0223224	ATP6V1F/ATP6V1D/ATP6V1E1/ATP6V0B	4
CC	GO:0062023	collagen-containing extracellular matrix	21/524	429/19594	0.00600833	0.0342975	0.0243759	PKM/LGALS3/S100A6/CTSC/ANXA5/TIMP1/SERPINB1/MDK/TGFB1/ANXA4/CSTB/BGN/S100A10/SFRP1/CALR/CTSD/PSAP/MFGE8/HSP90B1/MATN2/LGALS1	21
CC	GO:0030133	transport vesicle	20/524	402/19594	0.0060894	0.034402	0.0244501	CHGA/COPE/TRAPPC4/RAB13/MFF/BGN/MCFD2/KDELR1/YKT6/SCGN/RAB11B/CDK16/MAL2/TMED10/PPT1/CPE/COPB1/CALM3/VMA21/STX3	20
CC	GO:0045277	respiratory chain complex IV	4/524	28/19594	0.00622028	0.034569	0.0245688	COX8A/C15orf48/NDUFA4L2/COX7A2	4
CC	GO:0072562	blood microparticle	10/524	147/19594	0.00624512	0.034569	0.0245688	ANXA5/CLIC1/SLC2A1/YWHAZ/TGFB1/IGLC3/IGLC2/IGKC/HBB/TFRC	10
CC	GO:0005665	RNA polymerase II, core complex	3/524	15/19594	0.00680762	0.0365743	0.025994	POLR2L/POLR2E/POLR2F	3
CC	GO:0005852	eukaryotic translation initiation factor 3 complex	3/524	15/19594	0.00680762	0.0365743	0.025994	EIF3G/EIF3B/EIF3D	3
CC	GO:0033290	eukaryotic 48S preinitiation complex	3/524	15/19594	0.00680762	0.0365743	0.025994	EIF3G/EIF3B/EIF3D	3
CC	GO:0001726	ruffle	11/524	177/19594	0.00822387	0.0437542	0.0310969	S100A11/S100A6/CFL1/EZR/WASF2/PALLD/RAC1/EEF1A1/ITGB1BP1/ITGB1/ARF4	11
CC	GO:0031093	platelet alpha granule lumen	6/524	67/19594	0.00894827	0.0471505	0.0335107	ALDOA/TIMP1/TGFB1/VEGFB/TMSB4X/OLA1	6
MF	GO:0045296	cadherin binding	35/513	333/18410	1.63263e-11	1.08897e-08	9.17711e-09	ALDOA/PKM/BSG/ENO1/S100A11/NDRG1/LDHA/CLIC1/YWHAZ/ZC3H15/YWHAE/EIF4G2/BZW1/SERBP1/PPP1CA/EZR/KIF5B/HDLBP/EEF2/RAN/WASF2/CAPZB/OLA1/YKT6/PSMB6/RAB11B/EIF5/ITGB1/CTNNAL1/HSPA5/DDX3X/NUDC/LYPLA2/LRRFIP1/NOP56	35
MF	GO:0050136	NADH dehydrogenase (quinone) activity	11/513	43/18410	1.81419e-08	5.07602e-06	4.27775e-06	NQO1/NDUFS5/NDUFB3/NDUFC1/NDUFA3/NDUFV2/NDUFS6/NDUFA8/NDUFB9/NDUFA6/NDUFB4	11
MF	GO:0003954	NADH dehydrogenase activity	11/513	45/18410	3.04409e-08	5.07602e-06	4.27775e-06	NQO1/NDUFS5/NDUFB3/NDUFC1/NDUFA3/NDUFV2/NDUFS6/NDUFA8/NDUFB9/NDUFA6/NDUFB4	11
MF	GO:0003955	NAD(P)H dehydrogenase (quinone) activity	11/513	45/18410	3.04409e-08	5.07602e-06	4.27775e-06	NQO1/NDUFS5/NDUFB3/NDUFC1/NDUFA3/NDUFV2/NDUFS6/NDUFA8/NDUFB9/NDUFA6/NDUFB4	11
MF	GO:0015453	oxidoreduction-driven active transmembrane transporter activity	13/513	72/18410	8.29032e-08	1.10593e-05	9.32007e-06	UQCRH/NDUFS5/NDUFB3/COX8A/NDUFC1/NDUFA3/NDUFV2/UQCR10/NDUFS6/NDUFA8/NDUFB9/NDUFA6/NDUFB4	13
MF	GO:0008137	NADH dehydrogenase (ubiquinone) activity	10/513	42/18410	1.70729e-07	1.89793e-05	1.59946e-05	NDUFS5/NDUFB3/NDUFC1/NDUFA3/NDUFV2/NDUFS6/NDUFA8/NDUFB9/NDUFA6/NDUFB4	10
MF	GO:0009055	electron transfer activity	16/513	125/18410	3.9788e-07	3.41014e-05	2.87385e-05	CYCS/UQCRH/NDUFS5/NDUFB3/COX8A/NDUFC1/NDUFA3/NDUFV2/UQCR10/NDUFS6/NDUFA8/COX7A2/NDUFB9/NDUFA6/NDUFB4/UQCR11	16
MF	GO:0016655	oxidoreductase activity, acting on NAD(P)H, quinone or similar compound as acceptor	11/513	57/18410	4.09012e-07	3.41014e-05	2.87385e-05	NQO1/NDUFS5/NDUFB3/NDUFC1/NDUFA3/NDUFV2/NDUFS6/NDUFA8/NDUFB9/NDUFA6/NDUFB4	11
MF	GO:0008135	translation factor activity, RNA binding	13/513	84/18410	5.39451e-07	3.99793e-05	3.3692e-05	EIF2S2/EIF4G2/EIF1AX/EEF2/EIF4A1/ABCF1/EEF1A1/EIF4E2/EIF3G/EIF5/EIF3B/DENR/EIF3D	13
MF	GO:0003924	GTPase activity	27/513	336/18410	9.10161e-07	5.6699e-05	4.77823e-05	TUBA1B/RALA/TUBA1C/GNG5/RRAGD/TUBA4A/RAB13/EEF2/GTPBP4/RAN/RGS2/GNG11/ARL2/RAC1/RAP1A/GNB1/EEF1A1/ARL3/RAB11B/TUBB4B/ARL4A/ARF4/GNAS/DDX3X/RHOBTB3/RIT1/ARF1	27
MF	GO:0016651	oxidoreductase activity, acting on NAD(P)H	13/513	88/18410	9.35066e-07	5.6699e-05	4.77823e-05	CYB5R3/NQO1/NDUFS5/NDUFB3/NDUFC1/NDUFA3/NDUFV2/GMPR/NDUFS6/NDUFA8/NDUFB9/NDUFA6/NDUFB4	13
MF	GO:0003743	translation initiation factor activity	10/513	51/18410	1.18383e-06	6.58011e-05	5.5453e-05	EIF2S2/EIF4G2/EIF1AX/EIF4A1/EIF4E2/EIF3G/EIF5/EIF3B/DENR/EIF3D	10
MF	GO:0051082	unfolded protein binding	15/513	121/18410	1.38527e-06	7.1075e-05	5.98975e-05	PPIA/MKKS/CCT6A/CCT5/CDC37/HSP90AA1/CALR/TUBB4B/NAP1L4/DNAJA1/HSPA5/CCT2/NUDC/HSPE1/HSP90B1	15
MF	GO:0090079	translation regulator activity, nucleic acid binding	14/513	108/18410	1.8096e-06	8.62147e-05	7.26563e-05	EIF2S2/EIF4G2/EIF1AX/PABPC1/EEF2/EIF4A1/ABCF1/EEF1A1/EIF4E2/EIF3G/EIF5/EIF3B/DENR/EIF3D	14
MF	GO:0031625	ubiquitin protein ligase binding	24/513	298/18410	3.53149e-06	0.000157033	0.000132338	TPI1/GPI/SUMO2/UBE2L3/RBX1/TUBA1B/YWHAZ/YWHAE/RALA/XRCC5/CACYBP/CKB/HSP90AA1/UBE2K/TRIM28/OTUB1/CALR/PRKAR1A/EIF4E2/DNAJA1/HSPA5/CCT2/PSMD1/NEDD8	24
MF	GO:0044389	ubiquitin-like protein ligase binding	24/513	317/18410	1.01054e-05	0.000421268	0.000355018	TPI1/GPI/SUMO2/UBE2L3/RBX1/TUBA1B/YWHAZ/YWHAE/RALA/XRCC5/CACYBP/CKB/HSP90AA1/UBE2K/TRIM28/OTUB1/CALR/PRKAR1A/EIF4E2/DNAJA1/HSPA5/CCT2/PSMD1/NEDD8	24
MF	GO:0030515	snoRNA binding	7/513	32/18410	2.30103e-05	0.000902816	0.000760836	SNU13/XRCC5/IMP4/WDR3/DDX21/NOP56/NOP58	7
MF	GO:0097718	disordered domain specific binding	7/513	35/18410	4.27627e-05	0.00158459	0.0013354	GAPDH/TEAD2/EZR/AP2M1/CALM1/HSP90AA1/CALM3	7
MF	GO:0015399	primary active transmembrane transporter activity	15/513	162/18410	4.91604e-05	0.00172579	0.00145438	UQCRH/ATP6V1F/NDUFS5/NDUFB3/ATP6V1E1/COX8A/NDUFC1/NDUFA3/NDUFV2/UQCR10/NDUFS6/NDUFA8/NDUFB9/NDUFA6/NDUFB4	15
MF	GO:0004601	peroxidase activity	8/513	52/18410	8.80789e-05	0.00293743	0.00247548	PRDX4/TXNDC17/GPX7/PRDX2/GPX4/PRDX5/HBB/MGST3	8
MF	GO:0016209	antioxidant activity	10/513	85/18410	0.000124376	0.00395041	0.00332915	PRDX4/TXNDC17/NQO1/GPX7/PRDX2/TXNRD1/GPX4/PRDX5/HBB/MGST3	10
MF	GO:0016684	oxidoreductase activity, acting on peroxide as acceptor	8/513	56/18410	0.000150822	0.00457265	0.00385354	PRDX4/TXNDC17/GPX7/PRDX2/GPX4/PRDX5/HBB/MGST3	8
MF	GO:0044183	protein folding chaperone	7/513	43/18410	0.000169035	0.00479657	0.00404224	CCT6A/CCT5/WDR83OS/HSP90AA1/CALR/HSPA5/CCT2	7
MF	GO:0005525	GTP binding	24/513	379/18410	0.00017259	0.00479657	0.00404224	TUBA1B/RALA/TUBA1C/RRAGD/TUBA4A/RAB13/EEF2/GTPBP4/RAN/ARL2/OLA1/RAC1/RAP1A/EEF1A1/ARL3/RAB11B/EIF5/TUBB4B/ARL4A/ARF4/GNAS/RHOBTB3/RIT1/ARF1	24
MF	GO:0140297	DNA-binding transcription factor binding	27/513	470/18410	0.000335869	0.008961	0.00755176	MKKS/RBX1/PTMA/YWHAZ/NCL/NEUROD1/HMGN3/NR0B1/HES6/CBX5/ANXA4/PRMT2/SRI/TDG/HDAC2/ATF4/CALR/HSF1/LMO4/DNAJA1/COMMD6/CHCHD2/FHL2/GATA4/MAX/BUD31/WIPI1	27
MF	GO:0019001	guanyl nucleotide binding	24/513	401/18410	0.000395639	0.00977375	0.00823669	TUBA1B/RALA/TUBA1C/RRAGD/TUBA4A/RAB13/EEF2/GTPBP4/RAN/ARL2/OLA1/RAC1/RAP1A/EEF1A1/ARL3/RAB11B/EIF5/TUBB4B/ARL4A/ARF4/GNAS/RHOBTB3/RIT1/ARF1	24
MF	GO:0032561	guanyl ribonucleotide binding	24/513	401/18410	0.000395639	0.00977375	0.00823669	TUBA1B/RALA/TUBA1C/RRAGD/TUBA4A/RAB13/EEF2/GTPBP4/RAN/ARL2/OLA1/RAC1/RAP1A/EEF1A1/ARL3/RAB11B/EIF5/TUBB4B/ARL4A/ARF4/GNAS/RHOBTB3/RIT1/ARF1	24
MF	GO:0051117	ATPase binding	9/513	82/18410	0.000455097	0.0108411	0.00913616	SNU13/SVIP/RALA/ATP6V1E1/EZR/ATP1B3/DNAJC10/PIH1D1/NOP58	9
MF	GO:0044548	S100 protein binding	4/513	14/18410	0.00047751	0.0109827	0.00925555	S100A11/S100A6/CACYBP/EZR	4
MF	GO:0061650	ubiquitin-like protein conjugating enzyme activity	6/513	39/18410	0.000678823	0.0150925	0.012719	UBE2L3/UBE2K/UBE2I/UBE2E3/CDC34/UBE2E1	6
MF	GO:0051087	chaperone binding	10/513	106/18410	0.000753217	0.0161776	0.0136334	CTSC/CDC37/TIMM44/CALR/DNAJA1/DNAJC10/HSPA5/HSPE1/TFRC/BAK1	10
MF	GO:0022884	macromolecule transmembrane transporter activity	5/513	27/18410	0.000800389	0.0161776	0.0136334	SEC61G/TOMM7/HNRNPA3/TOMM22/TMED10	5
MF	GO:0048027	mRNA 5'-UTR binding	5/513	27/18410	0.000800389	0.0161776	0.0136334	CCT5/NCL/IGF2BP3/SYNCRIP/DDX3X	5
MF	GO:0010851	cyclase regulator activity	4/513	16/18410	0.000830574	0.0162939	0.0137315	CALM1/RGS2/GNAS/CALM3	4
MF	GO:0044325	transmembrane transporter binding	11/513	127/18410	0.000856981	0.0163316	0.0137632	YWHAZ/YWHAE/PHPT1/AP2M1/SRI/CALM1/FKBP1A/S100A10/CALM3/TCAF1/BAK1	11
MF	GO:0043021	ribonucleoprotein complex binding	12/513	150/18410	0.00102487	0.0189886	0.0160024	SEC61G/SNRPD1/SNRPB/SERBP1/PPP1CA/CBX5/EEF2/OLA1/TMEM147/HSPA5/DDX3X/RPN2	12
MF	GO:0019208	phosphatase regulator activity	10/513	111/18410	0.00107744	0.0194231	0.0163686	LGALS3/IGFBP3/CALM1/PHACTR3/ANP32E/SHOC2/ENSA/PPP2R1A/PPP1R14B/CALM3	10
MF	GO:0003725	double-stranded RNA binding	8/513	75/18410	0.00112971	0.0195181	0.0164486	TUBA1B/PRKRA/EIF4A1/TUBB4B/DDX21/DDX1/LRRFIP1/TFRC	8
MF	GO:0019888	protein phosphatase regulator activity	9/513	93/18410	0.00114124	0.0195181	0.0164486	LGALS3/IGFBP3/CALM1/PHACTR3/SHOC2/ENSA/PPP2R1A/PPP1R14B/CALM3	9
MF	GO:0003779	actin binding	24/513	439/18410	0.00139239	0.0232181	0.0195667	ALDOA/CFL1/ARPC2/TMSB10/MARCKSL1/MARCKS/TPM3/TPM4/EZR/PHACTR3/WASF2/CAPZB/TMSB4X/PALLD/ARPC1B/PSTPIP1/MAP1B/ITGB1/CTNNAL1/PDLIM3/DSTN/CAP1/CCDC88A/ARPC4	24
MF	GO:0140318	protein transporter activity	5/513	31/18410	0.0015371	0.025006	0.0210735	SEC61G/TOMM7/TIMM8B/TOMM22/TMED10	5
MF	GO:0000339	RNA cap binding	4/513	19/18410	0.00165538	0.026289	0.0221547	EIF4A1/NCBP2/EIF4E2/EIF3D	4
MF	GO:0097110	scaffold protein binding	7/513	67/18410	0.00257063	0.0398747	0.0336039	YWHAE/CDC37/HSP90AA1/XRCC6/MAP2K2/KRT8/PSAP	7
MF	GO:0008320	protein transmembrane transporter activity	4/513	22/18410	0.0029243	0.0441179	0.0371797	SEC61G/TOMM7/TOMM22/TMED10	4
MF	GO:0047134	protein-disulfide reductase (NAD(P)) activity	3/513	11/18410	0.00300331	0.0441179	0.0371797	PGK1/TXNDC17/TXNRD1	3
MF	GO:0061631	ubiquitin conjugating enzyme activity	5/513	36/18410	0.00304261	0.0441179	0.0371797	UBE2L3/UBE2K/UBE2E3/CDC34/UBE2E1	5
MF	GO:0004857	enzyme inhibitor activity	21/513	390/18410	0.00322936	0.0458295	0.0386222	GAPDH/OAZ1/LGALS3/PKIB/ANXA5/TIMP1/SERPINB1/TFPI2/RNH1/PSMF1/ANXA4/PHACTR3/RGS2/CSTB/PRKAR1A/ANP32E/ENSA/PRDX5/PPP1R14B/NOL3/SPINK1	21
MF	GO:0043022	ribosome binding	7/513	70/18410	0.00329981	0.0458537	0.0386426	SEC61G/SERBP1/EEF2/OLA1/TMEM147/HSPA5/RPN2	7
MF	GO:0015035	protein-disulfide reductase activity	5/513	37/18410	0.0034388	0.0461957	0.0389308	PGK1/TXNDC17/ERO1A/TXNRD1/DNAJC10	5
MF	GO:0008143	poly(A) binding	4/513	23/18410	0.00346295	0.0461957	0.0389308	PABPC1/PABPC4/DDX1/DDX3X	4
