# Supplementary material for: Developing an advanced diagnostic model for hepatocellular carcinoma through multi-omics integration leveraging diverse cell-death patterns
Source: Front Immunol. 2024 Jul 9;15:1410603. doi: 10.3389/fimmu.2024.1410603 (PMC11263010; doi:10.3389/fimmu.2024.1410603)
Supplement: Supplementary file 17 [file Table_8.xlsx]

## Sheet: Supplementary Table 8
Differential expression of key genes in HCC subsets
gene	p_val	avg_log2FC	pct.1	pct.2	p_val_adj	cluster
ALB	0	1.14009	0.999	0.992	0	HCC cluster2
TF	5.65745e-278	0.617665	0.997	0.974	1.22801e-273	HCC cluster2
TRIB3	3.42635e-79	0.497676	0.409	0.259	7.43724e-75	HCC cluster2
NQO1	0	2.37567	0.624	0.166	0	HCC cluster3
CISD1	3.89073e-27	0.325272	0.806	0.784	8.44521e-23	HCC cluster3
TRIB3	5.2937e-08	0.633488	0.32	0.294	0.00114905	HCC cluster3
