# Supplementary material for: Developing an advanced diagnostic model for hepatocellular carcinoma through multi-omics integration leveraging diverse cell-death patterns
Source: Front Immunol. 2024 Jul 9;15:1410603. doi: 10.3389/fimmu.2024.1410603 (PMC11263010; doi:10.3389/fimmu.2024.1410603)
Supplement: Supplementary file 18 [file Table_9.xlsx]

## Sheet: Respone vs No-response
Table of analysis results of key gene differences in ICB-related samples (Response vs No-response)
gene	p_val	avg_log2FC	pct.1	pct.2	p_val_adj
NQO1	0	4.5362	0.607	0.07	0
TF	0	-0.772633	0.993	0.999	0
TRIB3	8.6085e-96	1.46897	0.521	0.485	3.1508e-91
RRM2	2.52552e-23	-0.335648	0.422	0.491	9.24367e-19
NT5DC2	3.35239e-12	-0.295706	0.548	0.599	1.22701e-07

## Sheet: Respone vs Normal
Table of analysis results of key gene differences in ICB-related samples (Response vs Normal)
gene	p_val	avg_log2FC	pct.1	pct.2	p_val_adj
NQO1	0	5.10641	0.607	0.024	0
NT5DC2	0	2.63971	0.548	0.097	0
RRM2	0	3.97224	0.422	0.024	0
TRIB3	0	2.70835	0.521	0.25	0
TF	0	-2.22002	0.993	1	0
ALB	0	-1.71013	1	1	0
CISD1	4.8641e-210	1.05886	0.566	0.313	1.78031e-205

## Sheet: No-response vs Normal
Table of analysis results of key gene differences in ICB-related samples (No-response vs Normal)
gene	p_val	avg_log2FC	pct.1	pct.2	p_val_adj
NT5DC2	0	2.93541	0.599	0.097	0
RRM2	0	4.30789	0.491	0.024	0
TF	0	-1.44739	0.999	1	0
ALB	0	-1.73014	1	1	0
CISD1	7.32348e-256	1.14239	0.585	0.313	2.68047e-251
TRIB3	8.6833e-196	1.23938	0.485	0.25	3.17817e-191
